# Supplementary material for: Missing Nurse Bees—Early Transcriptomic Switch From Nurse Bee to Forager Induced by Sublethal Imidacloprid
Source: Front Genet. 2021 Jun 17;12:665927. doi: 10.3389/fgene.2021.665927 (PMC8248817; doi:10.3389/fgene.2021.665927)
Supplement: Supplementary file 1 [file Data_Sheet_1.zip]

Archive with 10 entries (10 files):
- Table 1.xlsx
- Table 10.XLSX
- Table 11 - 13.xlsx
- Table 14 - 16.xlsx
- Table 17.xlsx
- Table 18.xlsx
- Table 2.xlsx
- Table 3.xlsx
- Table 4 -6.xlsx
- Table 7 - 9.xlsx
