# Supplementary material for: Missing Nurse Bees—Early Transcriptomic Switch From Nurse Bee to Forager Induced by Sublethal Imidacloprid
Source: Front Genet. 2021 Jun 17;12:665927. doi: 10.3389/fgene.2021.665927 (PMC8248817; doi:10.3389/fgene.2021.665927)
Supplement: Supplementary file 1 [file Data_Sheet_1.zip › Table 1.xlsx]

## Sheet: sTable1a
Supplementary Table 1a. The RNA-seq reads yield of honey bee samples at various developmental stages with different treatments.
		9-day-old larvae			0-day-old adults			7-day-old adults			14-day-old adults			20-day-old adults
		read yield	numbers of mapped read	Mapping Rate	read yield	numbers of mapped read	Mapping Rate	read yield	numbers of mapped read	Mapping Rate	read yield	numbers of mapped read	Mapping Rate	read yield	numbers of mapped read	Mapping Rate
H2O	1	17974699	1.20574e+07	0.6708	5317472	2682949	0.5046	8409365	5718498	0.68	21426099	1.12582e+07	0.5254	65647341	5.43353e+07	0.8277
	2	17486889	1.14826e+07	0.6566	6122860	2.82285e+06	0.461	9955371	6.80712e+06	0.6838	29411307	14985233	0.5095	66823657	53967909	0.8076
	3	17175164	12759403	0.7429	6365252	3790896	0.5956	9590354	6874323	0.7168	21233164	9454584	0.4453	65601424	5.60213e+07	0.854
0.1% DMSO	1	18258956	1.38886e+07	0.7606	7508776	4.60948e+06	0.6139	11742421	8.44112e+06	0.7189	9717450	4036505	0.4154	73254395	5.99534e+07	0.8184
	2	17526685	8.80475e+06	0.5024	7326456	4.31323e+06	0.5887	7428477	5.33878e+06	0.7187	10375915	4.17309e+06	0.4022	69661514	49537482	0.7111
	3	19495326	14449192	0.7412	5535568	2.66657e+06	0.4817	12274704	8.74691e+06	0.7126	11090615	3.82218e+06	0.3446	59260339	50240111	0.8478
1 ppb	1	15654074	1.12351e+07	0.7177	6230728	3.12426e+06	0.5014	9732261	6739414	0.6925	56381517	45986566	0.8433	55387757	4.81786e+07	0.8698
	2	16735937	12619344	0.754	6813113	2.77143e+06	0.4068	5422024	3.83027e+06	0.7064	39214426	3.23827e+07	0.8258	62101167	53312213	0.8585
	3	15604342	12104798	0.7757	8294709	2.45727e+06	0.2962	11961280	6604455	0.5522	38333212	33084758	0.8904	49257327	4.28564e+07	0.8701
10 ppb	1	19003271	12803492	0.6738	8400789	3.72502e+06	0.4434	9415708	5.85159e+06	0.6215	60113985	5.10419e+07	0.8491	80267317	68190905	0.8495
	2	17896221	1.3678e+07	0.7643	7422143	3.3083e+06	0.4457	10261885	6.31671e+06	0.6156	41259003	34631597	0.8394	65309751	55278311	0.8464
	3	18876138	10883402	0.5766	8210978	3.48048e+06	0.4239	9337595	5.67989e+06	0.6083	43440174	37174925	0.8558	88931879	7.74054e+07	0.8704
50 ppb	1	9884473	1316287	0.1332	8756891	3.47757e+06	0.3971	10314364	6890554	0.6681	42724720	24238658	0.5673	87624502	75281959	0.8591
	2	6143628	2148065	0.3496	8775058	3.64234e+06	0.4151	12468790	8305382	0.6661	35756252	2.93021e+07	0.8195	47162827	34051762	0.722
	3	3663072	1.35317e+06	0.3694	6091330	2.0012e+06	0.3285	9960596	6248374	0.6273	43220001	2.67711e+07	0.6194	92518659	7.58861e+07	0.8202

## Sheet: sTable1b
Supplementary Table 1b. Read counts of honey bee genes at 9 days old larvae with different treatments.
Gene ID	H2O			DMSO			1 ng			10 ng			50 ng
	1	2	3	1	2	3	1	2	3	1	2	3	1	2	3
ENSRNA022712686	0	0	0	0	0	0	0	0	0	0	0	0	0	0	0	0
ENSRNA022712713	0	0	0	0	0	0	0	0	0	0	0	0	0	0	0	0
ENSRNA022712796	0	2	0	4	0	1	0	0	2	2	2	6	0	0	0	0
ENSRNA022712811	7	0	0	2	0	0	15	7	4	4	4	0	0	0	0	0
ENSRNA022712815	0	0	0	0	0	0	0	0	0	0	0	0	0	0	0	0
ENSRNA022712823	0	0	0	0	0	0	0	0	0	0	0	0	0	0	0	0
ENSRNA022712852	0	0	0	0	0	0	0	0	0	0	0	0	0	0	0	0
ENSRNA022712860	8	0	0	2	0	0	3	2	0	0	0	4	0	0	0	0
ENSRNA022712865	0	0	0	0	0	0	0	0	0	0	0	0	0	0	0	0
ENSRNA022712873	0	0	0	0	0	0	0	0	0	0	0	0	0	0	0	0
ENSRNA022712875	0	0	0	0	0	0	0	0	0	0	0	0	0	0	0	0
ENSRNA022712885	0	0	3	0	0	6	0	0	0	5	7	0	12	0	0	0
ENSRNA022712891	5	20	1	3	0	0	0	0	0	1	3	0	0	0	0	1
ENSRNA022712906	0	0	2	0	0	0	0	0	0	0	0	0	0	0	0	0
ENSRNA022712911	0	0	0	0	0	0	0	0	0	0	0	0	0	0	0	0
ENSRNA022712925	0	0	0	0	0	0	0	0	0	0	0	0	0	0	0	0
ENSRNA022712934	0	0	0	0	0	0	0	0	0	0	0	0	0	0	0	0
ENSRNA022712939	0	0	1	0	0	4	0	0	6	7	0	0	0	0	0	0
ENSRNA022712948	0	0	0	0	0	0	0	0	0	0	0	0	0	0	0	0
ENSRNA022712955	0	0	0	0	0	0	1	0	12	0	0	0	12	0	0	0
ENSRNA022712958	0	0	0	0	0	0	0	0	0	0	0	0	0	0	0	0
ENSRNA022712978	0	2	8	0	0	0	0	0	0	0	0	0	0	0	0	0
ENSRNA022712985	0	0	0	0	0	0	0	0	0	0	0	0	0	0	0	0
ENSRNA022712994	0	0	0	0	0	0	0	0	0	0	0	0	0	0	0	0
ENSRNA022712999	0	0	0	0	0	0	0	0	0	0	0	0	0	0	0	0
ENSRNA022713002	0	0	0	0	0	0	0	0	0	0	0	0	0	0	0	0
ENSRNA022713006	0	0	0	0	0	0	0	0	0	0	0	0	0	0	0	0
ENSRNA022713016	0	0	1	0	0	0	0	0	0	0	0	0	0	0	0	0
ENSRNA022713023	0	0	0	0	0	0	0	0	0	0	0	0	1	0	0	0
ENSRNA022713028	0	0	0	0	0	0	0	0	0	0	0	0	0	0	0	0
ENSRNA022713035	0	0	0	0	0	0	0	0	0	0	0	0	0	0	0	0
ENSRNA022713039	0	0	0	0	0	0	0	0	0	0	0	0	0	0	0	0
ENSRNA022713045	0	0	0	0	0	0	0	0	0	0	0	0	0	0	0	0
ENSRNA022713048	0	0	0	0	0	0	0	0	0	0	0	0	0	0	0	0
ENSRNA022713056	0	0	0	0	0	0	0	0	0	0	0	0	0	0	0	0
ENSRNA022713062	0	0	1	0	0	0	4	1	0	0	1	0	0	0	0	0
ENSRNA022713068	0	0	0	0	0	0	0	0	0	0	0	0	0	0	0	0
ENSRNA022713072	0	0	0	0	0	3	0	0	0	0	0	0	0	0	0	0
ENSRNA022713075	0	0	0	0	0	0	0	0	0	0	0	0	0	0	0	0
ENSRNA022713080	0	0	0	0	0	0	0	0	0	0	0	0	0	0	0	0
ENSRNA022713084	0	0	0	0	0	0	0	0	0	0	0	0	0	0	1	0
ENSRNA022713088	0	0	0	0	0	0	0	0	0	0	0	0	0	0	0	0
ENSRNA022713092	0	0	0	0	0	0	0	0	0	0	0	0	0	0	0	0
ENSRNA022713096	0	0	0	0	0	0	0	0	0	0	0	0	0	0	0	0
ENSRNA022713101	0	0	0	0	0	0	0	0	0	0	0	0	0	0	0	0
ENSRNA022713112	0	0	0	0	0	0	0	0	0	0	0	0	0	0	0	0
ENSRNA022713115	0	0	0	0	0	0	0	0	0	0	0	0	0	0	0	0
ENSRNA022713125	0	3	0	0	2	3	7	2	5	0	0	0	0	0	0	0
ENSRNA022713130	0	0	0	0	0	0	0	0	0	0	0	0	0	0	0	0
ENSRNA022713138	0	0	0	0	0	0	0	0	0	0	0	0	0	0	0	0
ENSRNA022713150	0	0	0	0	0	0	6	0	0	0	1	0	0	0	0	0
ENSRNA022713156	0	0	0	0	0	0	0	0	0	0	0	0	0	0	0	0
ENSRNA022713162	0	0	0	0	0	0	0	0	0	0	0	0	0	0	0	0
ENSRNA022713168	0	0	0	0	0	0	0	0	0	0	0	0	0	0	0	0
ENSRNA022713175	0	0	0	0	0	0	0	0	0	0	0	0	0	0	0	0
ENSRNA022713180	0	0	0	0	0	0	0	0	0	0	0	0	0	0	0	0
ENSRNA022713189	0	0	0	0	0	0	0	0	0	0	0	0	0	0	0	0
ENSRNA022713199	1	0	0	4	0	7	2	0	0	0	3	4	0	0	0	0
ENSRNA022713206	0	0	0	0	0	0	0	0	0	0	0	0	0	0	0	0
ENSRNA022713212	0	0	0	0	0	0	0	0	0	0	0	0	0	0	0	0
ENSRNA022713217	0	0	0	0	0	0	0	0	0	0	0	0	0	0	0	0
ENSRNA022713223	0	0	0	0	0	0	0	0	0	0	0	0	0	0	0	0
ENSRNA022713230	0	0	0	0	0	2	0	1	3	1	0	1	0	0	0	0
ENSRNA022713236	0	0	0	0	0	0	0	0	0	0	0	0	0	0	0	0
ENSRNA022713242	0	0	0	0	0	0	0	0	0	0	0	0	0	0	0	0
ENSRNA022713250	2	0	0	0	0	0	0	0	0	1	1	0	0	0	0	0
ENSRNA022713255	0	0	0	0	0	3	1	1	0	0	0	0	0	0	0	0
ENSRNA022713267	0	0	0	0	0	0	0	0	0	0	0	0	0	0	0	0
ENSRNA022713277	0	0	0	0	0	0	0	0	0	0	0	0	0	0	0	0
ENSRNA022713282	0	0	0	0	0	0	0	0	0	0	0	0	0	0	0	0
ENSRNA022713294	0	0	0	0	0	0	0	0	0	0	0	0	0	0	0	0
ENSRNA022713300	0	0	0	0	0	0	0	0	0	0	0	0	0	0	0	0
ENSRNA022713306	0	1	0	0	0	0	0	0	0	0	0	0	0	0	0	0
ENSRNA022713309	0	0	2	0	0	0	0	1	0	0	0	1	0	7	0	0
ENSRNA022713315	0	0	0	0	0	0	0	0	0	0	0	0	0	0	0	0
ENSRNA022713320	0	0	2	2	0	6	0	0	16	4	0	1	0	0	0	1
ENSRNA022713324	0	0	0	0	0	0	0	0	0	0	0	0	0	0	0	0
ENSRNA022713332	0	0	0	0	0	0	0	0	0	0	0	0	0	0	0	0
ENSRNA022713337	0	0	0	0	0	0	0	0	0	0	0	0	0	0	0	0
ENSRNA022713349	0	0	0	0	0	0	0	0	0	0	0	0	0	0	0	0
ENSRNA022713351	0	0	0	0	0	0	0	0	0	0	1	0	0	0	0	0
ENSRNA022713356	0	0	0	0	0	0	0	0	0	0	0	0	0	0	0	0
ENSRNA022713362	0	0	0	0	0	0	0	0	0	0	0	0	0	0	0	0
ENSRNA022713372	0	0	0	0	0	0	0	0	0	0	1	0	0	0	0	0
ENSRNA022713381	0	0	0	0	0	0	0	0	0	0	0	0	0	0	0	0
ENSRNA022713385	0	0	0	0	0	0	0	0	0	0	0	0	2	0	0	0
ENSRNA022713390	0	0	0	0	0	0	0	0	0	0	0	0	0	0	0	0
ENSRNA022713396	0	0	0	0	0	0	0	0	0	0	0	0	0	0	0	0
ENSRNA022713401	0	0	0	0	0	3	0	0	0	5	0	2	0	0	0	0
ENSRNA022713411	0	1	0	0	0	0	0	0	2	0	0	0	1	0	0	0
ENSRNA022713415	0	0	0	6	0	0	0	0	0	0	4	0	0	0	0	0
ENSRNA022713420	0	0	0	0	0	0	0	0	0	0	0	0	0	0	0	0
ENSRNA022713427	9	14	9	3	9	21	21	9	13	16	12	31	0	0	0	4
ENSRNA022713429	3	9	2	0	0	3	19	4	9	0	3	0	0	0	0	1
ENSRNA022713439	0	0	8	0	0	3	0	2	0	0	0	0	0	0	0	0
ENSRNA022713451	0	0	0	0	0	0	0	0	0	0	0	0	0	0	0	0
ENSRNA022713456	0	0	0	0	0	0	0	0	0	0	0	0	0	0	0	0
ENSRNA022713461	0	0	0	0	0	4	0	0	0	0	0	1	0	0	0	0
ENSRNA022713468	10	0	0	0	0	0	0	0	0	0	0	0	0	0	0	0
ENSRNA022713474	0	0	0	0	0	0	0	0	0	0	0	0	0	0	0	0
ENSRNA022713484	0	0	0	0	0	0	0	0	0	0	3	0	0	0	0	0
ENSRNA022713495	0	0	0	0	0	0	0	0	0	0	0	0	0	0	0	0
ENSRNA022713500	0	4	11	12	0	14	7	14	15	9	5	1	0	5	1	0
ENSRNA022713509	0	0	0	0	0	0	0	0	0	0	0	0	0	0	0	0
ENSRNA022713513	0	0	0	0	0	4	0	0	0	0	0	0	0	0	0	0
ENSRNA022713522	0	0	0	1	0	0	0	0	0	0	0	0	0	0	0	0
ENSRNA022713527	0	0	2	1	0	5	0	1	0	0	0	0	0	0	0	0
ENSRNA022713533	0	0	0	0	0	0	0	0	0	0	0	0	0	0	0	0
ENSRNA022713538	0	0	0	0	0	0	0	0	0	0	0	0	0	0	0	0
ENSRNA022713542	0	0	0	0	0	0	0	0	0	0	0	0	0	0	0	0
ENSRNA022713546	0	0	0	0	0	0	0	0	0	0	0	0	0	0	0	0
ENSRNA022713557	0	0	0	0	0	0	0	0	0	0	0	0	0	0	0	0
ENSRNA022713563	0	0	0	0	0	0	0	0	0	0	0	0	0	0	0	0
ENSRNA022713568	0	0	0	0	0	0	0	0	0	2	0	0	0	0	0	0
ENSRNA022713573	0	1	0	0	0	1	0	0	3	6	0	4	0	0	0	0
ENSRNA022713578	0	0	0	0	0	0	0	0	0	0	0	0	0	0	0	0
ENSRNA022713585	0	0	0	0	0	0	0	0	0	0	0	0	0	0	0	0
ENSRNA022713590	0	0	0	0	0	0	0	0	0	0	0	0	0	0	0	0
ENSRNA022713599	0	12	0	0	0	0	0	0	0	0	0	0	0	0	0	0
ENSRNA022713602	4	0	0	0	0	0	0	0	0	0	0	0	0	0	0	0
ENSRNA022713608	0	0	0	0	0	0	0	0	0	1	0	0	0	0	0	0
ENSRNA022713611	0	0	0	0	0	0	0	0	0	0	0	0	0	0	0	0
ENSRNA022713617	0	0	0	0	0	0	2	0	0	0	0	0	0	0	0	0
ENSRNA022713623	0	0	0	0	0	0	0	0	0	0	0	0	0	0	0	0
ENSRNA022713628	0	8	0	0	0	0	8	0	0	1	0	0	0	0	0	0
ENSRNA022713633	0	12	0	0	0	0	0	0	0	0	0	0	0	0	0	0
ENSRNA022713638	0	0	0	0	0	0	0	0	0	0	0	0	0	0	0	0
ENSRNA022713644	3	12	0	2	0	3	6	0	1	9	9	6	0	0	0	0
ENSRNA022713651	0	0	0	0	0	0	0	0	0	0	0	0	0	0	0	0
ENSRNA022713654	0	0	0	0	0	0	0	0	0	0	0	0	0	0	0	0
ENSRNA022713659	0	0	0	0	0	0	0	0	0	0	0	0	0	0	0	0
ENSRNA022713668	0	0	0	0	0	0	0	0	0	0	0	0	0	0	0	0
ENSRNA022713677	0	0	0	0	0	0	0	0	0	0	0	0	0	0	0	0
ENSRNA022713683	5	7	3	8	0	1	0	9	0	1	0	3	0	0	2	0
ENSRNA022713690	0	0	0	3	0	0	0	0	0	0	0	0	0	0	0	0
ENSRNA022713694	0	0	0	0	0	0	0	3	0	0	0	0	0	0	0	0
ENSRNA022713707	0	7	3	0	0	0	0	0	0	0	0	0	0	0	0	0
ENSRNA022713716	0	0	0	0	0	0	0	0	0	0	0	0	0	0	0	0
ENSRNA022713722	4	0	0	0	0	0	0	0	0	0	0	0	0	0	9	0
ENSRNA022713729	2	0	0	6	0	4	0	0	5	0	0	0	0	0	17	1
ENSRNA022713735	0	0	0	0	0	0	0	0	0	0	0	0	0	0	0	0
ENSRNA022713744	138	358	132	248	162	183	322	240	475	494	471	237	10	6	5	12
ENSRNA022713760	0	0	0	0	0	0	0	0	0	0	0	0	0	0	0	0
ENSRNA022713764	0	0	0	0	0	0	0	0	0	0	0	0	0	0	0	0
ENSRNA022713776	0	0	0	0	0	0	0	0	0	0	0	0	0	0	0	0
ENSRNA022713784	0	0	0	0	0	0	0	0	0	0	0	0	0	0	0	0
ENSRNA022713789	0	0	0	0	0	0	0	0	0	0	0	0	0	0	0	0
ENSRNA022713794	0	0	0	0	0	0	0	0	0	0	0	0	0	0	0	0
ENSRNA022713798	0	0	0	0	0	0	0	0	0	0	0	0	0	0	0	0
ENSRNA022713809	16	93	35	1	10	31	34	25	23	26	5	11	0	0	10	8
ENSRNA022713815	0	0	0	0	0	0	0	0	0	0	0	0	0	0	0	0
ENSRNA022713821	0	0	0	0	0	0	0	0	0	0	0	0	0	0	0	0
ENSRNA022713837	3	5	0	1	0	0	0	0	0	0	1	0	0	0	0	0
ENSRNA022713841	0	0	0	0	0	0	0	0	0	0	0	0	0	0	0	0
ENSRNA022713845	0	0	0	0	0	0	0	0	0	0	0	0	0	0	0	0
ENSRNA022713850	0	0	0	0	0	0	0	0	0	0	0	0	0	0	0	0
ENSRNA022713854	0	6	2	3	0	3	0	1	2	0	1	1	0	0	0	0
ENSRNA022713861	0	0	0	0	0	0	0	0	0	0	0	0	0	0	0	0
ENSRNA022713869	18	1	6	8	2	11	13	6	14	2	1	2	0	0	0	1
ENSRNA022713882	0	0	0	0	0	0	0	0	0	0	0	0	0	0	0	0
ENSRNA022713888	0	0	0	0	0	0	0	0	0	0	0	0	0	0	0	0
ENSRNA022713894	0	0	0	0	0	0	0	0	0	0	0	0	0	0	0	0
ENSRNA022713898	0	0	0	0	0	0	0	0	0	2	0	1	0	0	0	0
ENSRNA022713904	0	0	0	0	0	0	0	0	0	0	0	0	0	0	0	0
ENSRNA022713909	0	0	0	0	0	0	0	0	0	0	0	0	0	0	6	0
ENSRNA022714010	2	0	0	0	0	0	0	0	0	6	0	0	0	0	0	0
ENSRNA022714016	0	0	0	0	0	0	0	0	0	0	0	0	0	0	0	0
ENSRNA022714021	0	0	0	0	0	0	0	0	0	0	0	1	0	0	0	0
ENSRNA022714028	0	0	0	0	0	0	0	0	0	0	0	0	0	0	0	0
ENSRNA022714034	0	0	0	0	0	0	0	0	0	0	0	0	0	0	0	0
ENSRNA022714040	0	0	0	0	0	0	0	0	0	0	0	0	0	0	0	0
ENSRNA022714046	0	0	0	0	0	0	0	0	0	0	0	0	0	0	0	0
ENSRNA022714055	0	0	0	0	0	0	0	0	0	0	0	0	0	0	0	0
ENSRNA022714060	0	0	0	0	0	0	0	0	0	0	1	0	0	0	0	0
ENSRNA022714066	0	0	0	0	0	0	0	0	0	0	0	0	0	0	0	0
ENSRNA022714071	4	0	0	0	0	0	0	0	0	0	0	0	0	0	0	0
ENSRNA022717190	0	0	0	0	0	0	0	0	0	0	0	0	0	0	0	0
ENSRNA022717193	0	18	0	0	0	1	1	2	0	0	1	0	0	0	0	1
ENSRNA022717194	0	0	0	0	0	0	0	0	0	0	0	0	0	0	0	0
ENSRNA022717195	0	10	0	2	0	0	0	0	1	3	1	0	0	0	0	0
ENSRNA022717196	6	0	3	5	14	13	1	0	9	21	3	4	1	0	0	1
ENSRNA022717197	0	6	7	2	1	15	1	3	11	11	8	6	0	0	0	0
ENSRNA022717198	0	0	0	0	0	0	0	0	0	0	0	0	0	0	0	0
ENSRNA022717199	0	0	2	0	0	0	0	0	0	0	0	0	0	0	0	0
ENSRNA022717200	0	0	0	0	0	0	0	0	0	0	0	0	0	0	0	0
ENSRNA022717201	0	0	0	0	0	0	0	0	0	0	0	0	0	0	0	0
ENSRNA022717202	0	0	0	0	0	0	0	0	0	0	0	0	0	0	0	0
ENSRNA022717203	0	0	0	0	0	0	0	0	0	0	0	0	0	0	0	0
ENSRNA022717204	0	0	0	0	0	0	0	0	0	0	0	0	0	0	0	0
ENSRNA022717205	3	5	3	4	1	6	0	5	5	1	0	0	0	0	22	1
ENSRNA022717206	0	0	0	0	0	0	0	0	0	0	0	0	0	0	0	0
ENSRNA022717207	17	0	0	0	0	0	0	0	0	0	0	0	0	0	0	1
ENSRNA022717208	0	0	7	0	0	0	0	0	1	0	0	0	0	0	0	0
ENSRNA022717209	0	0	0	0	0	2	0	0	0	2	1	0	0	0	0	0
ENSRNA022717210	0	0	0	0	0	0	0	0	0	0	0	0	0	0	0	0
ENSRNA022717211	0	0	0	0	0	0	0	0	0	0	0	0	0	0	0	0
ENSRNA022717212	0	0	0	0	0	0	0	0	0	0	0	0	0	0	0	0
ENSRNA022717213	0	0	0	0	0	0	0	0	0	0	0	0	0	0	0	0
ENSRNA022717214	30	0	1	5	0	12	0	2	0	5	3	3	23	5	49	3
ENSRNA022717215	0	0	0	0	0	1	0	0	0	0	0	0	0	0	0	0
ENSRNA022717216	0	0	0	0	0	0	0	0	0	0	0	0	0	0	0	0
ENSRNA022717217	0	0	0	0	0	0	0	0	0	0	0	0	0	0	0	0
ENSRNA022717218	0	0	0	0	0	0	0	0	0	0	0	0	0	0	0	0
ENSRNA022717219	0	0	0	0	0	0	0	0	0	0	0	0	0	0	0	0
ENSRNA022717220	3	0	0	0	0	1	0	0	0	0	0	0	0	0	1	0
ENSRNA022717221	0	0	0	0	0	0	0	0	0	0	1	0	0	0	0	0
ENSRNA022717222	2	0	0	0	0	0	0	0	0	0	0	0	0	0	17	1
ENSRNA022717223	0	0	0	0	0	0	0	0	0	0	0	0	0	0	0	0
ENSRNA022717224	0	0	0	0	0	0	0	0	0	0	0	0	0	0	0	0
ENSRNA022717225	0	0	0	0	0	0	0	0	0	0	0	0	0	0	0	0
ENSRNA022717226	0	0	0	0	0	0	0	0	0	0	0	0	0	0	0	0
ENSRNA022717227	0	0	0	0	0	0	0	0	0	0	0	0	0	0	0	0
ENSRNA022717228	0	0	0	0	0	0	0	0	0	0	0	0	0	0	0	0
ENSRNA022717229	0	0	0	0	0	0	0	1	0	0	0	0	0	0	0	0
ENSRNA022717230	0	0	0	0	0	0	0	0	0	1	0	0	0	0	0	0
ENSRNA022717231	0	0	0	0	0	0	0	0	0	0	0	0	0	0	0	0
ENSRNA022717232	0	0	0	0	0	0	0	0	0	0	0	0	0	0	0	0
ENSRNA022717233	0	0	0	0	0	0	0	0	0	0	0	0	0	0	0	0
ENSRNA022717234	0	0	0	0	0	0	0	0	0	0	0	0	0	0	0	0
ENSRNA022717236	14	0	0	15	0	1	0	8	0	5	0	0	0	0	5	0
ENSRNA022717238	0	0	0	0	0	0	0	0	0	0	0	0	0	0	0	0
ENSRNA022717239	0	0	0	0	0	1	2	0	5	3	2	2	0	0	0	0
ENSRNA022717240	0	0	0	0	0	0	0	0	0	0	0	0	0	0	0	0
ENSRNA022717241	4	0	0	0	0	0	0	7	0	0	0	0	0	0	0	0
ENSRNA022717243	0	0	6	0	0	0	0	0	0	0	0	0	0	0	0	0
ENSRNA022717244	0	0	1	0	0	0	6	0	0	0	4	0	0	0	0	0
ENSRNA022717245	0	0	0	0	0	0	0	0	0	0	0	0	0	0	0	0
ENSRNA022717246	0	0	0	0	0	0	0	1	0	0	0	0	0	0	0	0
ENSRNA022717247	0	0	0	0	0	0	0	0	0	0	0	0	0	0	0	0
ENSRNA022717248	0	0	0	6	0	12	3	0	0	0	0	0	0	0	0	0
ENSRNA022717250	0	0	0	0	0	0	0	0	0	0	0	0	0	0	0	0
ENSRNA022717251	0	0	0	3	0	0	0	0	5	1	1	0	0	0	0	0
ENSRNA022717253	0	0	0	0	0	0	0	0	0	0	0	0	0	0	0	0
ENSRNA022717254	0	0	0	0	0	0	0	0	0	0	0	0	0	0	0	0
ENSRNA022717256	0	0	0	0	0	0	0	0	0	0	1	0	0	0	0	0
ENSRNA022717258	0	0	0	0	0	0	0	0	0	0	0	0	0	0	2	0
ENSRNA022717259	0	0	0	0	0	0	0	0	0	0	0	0	0	0	0	0
ENSRNA022717261	0	0	8	0	0	0	0	0	0	0	0	0	0	0	0	0
ENSRNA022717262	0	0	0	0	0	0	0	0	0	0	0	0	0	0	0	0
ENSRNA022717264	0	0	0	0	0	0	0	0	0	0	0	0	0	0	0	0
ENSRNA022717265	0	0	0	0	0	0	0	0	0	0	0	0	0	0	0	0
ENSRNA022717267	2	2	7	3	1	22	0	4	1	8	1	1	0	0	0	1
ENSRNA022717269	0	0	0	0	0	1	0	0	0	0	4	0	0	0	0	0
ENSRNA022717271	0	0	0	0	0	0	0	0	0	0	0	0	0	0	0	0
ENSRNA022717273	4	0	0	0	0	0	0	0	0	0	0	0	14	0	0	0
ENSRNA022717274	0	0	0	0	1	0	0	0	0	0	0	0	0	0	0	0
ENSRNA022717276	0	0	0	0	0	0	0	0	0	0	0	0	0	0	0	0
ENSRNA022717278	0	0	0	0	0	0	0	0	0	0	0	0	0	0	0	0
ENSRNA022717279	0	0	0	0	0	4	0	0	0	0	0	0	0	0	0	0
ENSRNA022717281	0	0	0	0	0	0	0	0	0	0	0	0	0	0	0	0
ENSRNA022717282	0	0	2	5	0	0	0	3	0	0	0	6	0	0	0	0
ENSRNA022717284	0	0	0	0	0	0	0	0	0	0	0	0	0	0	0	0
ENSRNA022717285	0	0	0	0	0	0	0	0	0	0	0	0	0	0	0	0
ENSRNA022717287	0	0	0	0	0	0	0	0	0	0	0	0	0	0	0	0
ENSRNA022717289	0	0	0	0	0	0	0	0	0	0	0	0	0	0	0	0
ENSRNA022717290	0	0	0	0	0	0	0	0	0	0	0	0	0	0	0	0
ENSRNA022717292	0	0	0	0	0	3	0	0	0	0	0	0	0	0	0	0
ENSRNA022717294	3	0	4	4	0	1	0	1	0	0	0	3	11	0	0	0
ENSRNA022717295	0	0	0	0	0	0	0	0	0	0	0	0	0	0	0	0
ENSRNA022717299	0	0	0	0	0	0	0	0	0	0	0	0	0	0	0	0
ENSRNA022717301	0	0	0	0	0	0	0	0	0	0	0	0	0	0	0	0
ENSRNA022717303	0	0	0	0	0	0	0	0	0	0	0	0	0	0	0	0
ENSRNA022717305	0	0	0	0	0	0	0	1	0	0	0	0	0	0	0	0
ENSRNA022717306	22	9	12	5	34	11	14	7	4	9	11	3	0	0	0	2
ENSRNA022717308	0	0	0	0	0	0	0	0	0	0	0	0	0	0	0	0
ENSRNA022717309	0	0	0	0	0	0	0	2	0	0	0	0	0	0	0	0
ENSRNA022717311	35	15	42	65	28	30	26	26	17	16	30	21	6	14	2	11
ENSRNA022717313	1	0	0	1	0	0	0	0	0	8	1	0	0	0	0	0
ENSRNA022717314	5	0	0	0	2	0	0	0	0	0	0	0	0	0	0	0
ENSRNA022717316	4	0	0	0	0	0	2	0	0	1	0	0	0	0	0	0
ENSRNA022717318	0	0	0	0	0	0	0	0	0	0	0	0	0	0	0	0
ENSRNA022717319	0	0	0	0	0	0	0	0	0	0	0	0	0	0	0	0
ENSRNA022717321	0	0	0	4	0	0	0	0	0	0	0	0	0	0	0	0
ENSRNA022717323	0	0	0	0	0	0	0	0	0	0	0	0	0	0	0	0
ENSRNA022717324	0	0	0	0	0	0	0	2	1	0	0	0	0	0	0	0
ENSRNA022717326	0	0	0	0	0	0	0	0	0	0	0	0	0	0	0	0
ENSRNA022717328	0	0	0	0	0	0	0	0	0	0	0	0	0	0	0	0
ENSRNA022717329	0	0	0	0	0	0	0	0	0	0	0	0	0	0	1	0
ENSRNA022717331	0	0	0	0	0	0	0	0	0	0	0	0	0	0	0	0
ENSRNA022717333	0	0	0	1	0	1	0	0	0	0	0	0	0	0	0	0
ENSRNA022717335	656	627	942	1272	582	1095	841	599	622	1330	1432	1226	24	19	1	14
ENSRNA022717337	101	59	114	161	72	99	80	116	128	134	93	76	33	0	0	13
ENSRNA022717338	22	10	19	6	4	5	0	6	2	10	12	12	5	0	0	2
ENSRNA022717340	0	0	16	0	0	0	0	0	0	0	0	0	0	0	0	1
ENSRNA022717342	3	0	0	3	0	3	10	7	6	7	7	4	0	0	0	0
ENSRNA022717344	0	0	0	0	0	0	0	0	0	0	0	0	0	0	0	0
ENSRNA022717345	0	0	0	0	0	0	0	0	0	0	0	0	0	0	0	0
ENSRNA022717347	0	5	11	17	1	10	5	11	22	9	4	4	0	3	0	2
ENSRNA022717349	0	0	0	0	17	0	0	0	0	0	0	0	0	0	0	1
ENSRNA022717350	0	0	0	1	0	0	0	0	0	22	0	0	0	0	0	1
ENSRNA022717352	0	0	0	0	0	0	0	0	0	0	0	0	0	0	0	0
ENSRNA022717354	94	6	76	34	62	132	10	23	51	39	11	32	4	2	17	10
ENSRNA022717356	0	0	0	0	0	1	0	0	0	0	0	0	0	0	0	0
ENSRNA022717357	34	8	26	29	0	73	11	76	24	8	0	4	0	0	0	6
ENSRNA022717359	0	0	0	0	0	0	0	0	0	0	0	0	0	0	0	0
ENSRNA022717361	63	49	18	55	20	51	54	40	40	45	40	21	1	0	0	12
ENSRNA022717362	0	0	0	0	0	0	0	0	0	0	0	0	0	0	0	0
ENSRNA022717364	0	0	3	0	1	1	0	0	0	0	0	0	0	0	0	0
ENSRNA022717366	0	0	0	0	0	0	0	0	0	0	0	0	0	0	0	0
ENSRNA022717367	31	31	113	71	19	99	47	39	51	38	78	64	0	1	0	12
ENSRNA022717369	0	0	0	0	0	0	0	0	0	0	5	0	6	0	0	0
ENSRNA022717371	0	0	0	0	0	0	0	0	0	0	0	0	0	0	0	0
ENSRNA022717372	0	0	0	0	0	0	0	0	0	0	0	0	0	0	0	0
ENSRNA022717374	0	1	4	2	1	0	3	6	0	0	0	0	0	12	0	0
ENSRNA022717375	0	0	0	0	0	0	0	0	0	0	0	0	0	0	0	0
ENSRNA022717377	0	0	0	0	0	0	0	0	0	0	0	0	0	0	0	0
ENSRNA022717379	0	0	0	0	0	0	0	0	0	0	0	0	0	0	0	0
ENSRNA022717380	0	0	0	0	0	0	0	0	0	0	0	0	0	0	0	0
ENSRNA022717382	0	0	0	0	0	0	0	0	0	0	0	0	0	0	0	0
ENSRNA022717384	0	0	0	0	0	1	0	0	0	1	0	0	0	0	0	0
ENSRNA022717386	0	0	0	0	0	0	0	0	0	0	0	0	0	0	0	0
ENSRNA022717388	0	0	0	0	0	0	0	0	0	0	0	0	0	0	0	0
ENSRNA022717390	0	0	0	0	0	0	0	0	0	0	0	0	0	0	0	0
ENSRNA022717392	15	0	67	11	8	13	20	31	14	36	24	15	0	0	0	5
ENSRNA022717394	0	0	0	0	0	0	0	0	0	0	0	0	0	0	0	0
ENSRNA022717396	0	0	0	0	0	0	0	0	0	0	0	0	0	0	0	0
ENSRNA022717397	0	0	0	0	0	0	0	0	0	0	0	0	0	0	0	0
ENSRNA022717399	0	0	0	0	0	0	0	0	0	0	0	0	0	0	0	0
ENSRNA022717401	0	0	0	0	0	0	0	0	0	0	0	0	0	0	0	0
ENSRNA022717402	0	0	0	0	0	0	0	0	0	0	0	0	0	1	0	0
ENSRNA022717404	8	0	15	9	1	5	5	0	7	0	6	15	0	0	0	0
ENSRNA022717406	0	0	0	0	0	0	0	0	0	0	0	0	0	0	0	0
ENSRNA022717407	1	0	0	0	0	0	0	0	0	0	0	0	0	0	0	0
ENSRNA022717408	0	0	0	0	0	0	0	0	0	0	0	0	0	0	0	0
ENSRNA022717410	6	2	11	0	28	1	0	0	0	0	0	0	0	0	0	1
ENSRNA022717411	0	0	3	2	2	0	0	1	0	0	0	0	0	0	0	0
ENSRNA022717412	38	58	25	40	4	41	46	1	24	2	2	2	0	0	0	7
ENSRNA022717413	0	0	0	0	0	0	0	0	0	0	0	0	0	0	0	0
ENSRNA022717414	0	0	0	0	0	0	0	0	0	0	0	0	0	0	0	0
ENSRNA022717415	0	5	0	2	0	0	0	0	0	0	0	0	1	0	0	0
ENSRNA022717416	31	4	17	15	0	44	24	46	31	22	9	17	0	1	4	8
ENSRNA022717418	0	0	0	0	0	0	0	0	0	4	0	0	0	0	0	0
ENSRNA022717419	0	0	0	0	0	0	0	0	0	0	0	0	0	0	0	0
ENSRNA022717421	0	0	0	0	0	0	0	0	0	0	0	0	0	0	0	0
ENSRNA022717423	0	0	0	0	0	0	0	0	0	0	0	0	0	0	0	0
ENSRNA022717425	0	0	0	0	0	0	0	0	0	0	0	0	0	0	0	0
ENSRNA022717426	0	0	0	0	0	0	0	0	0	0	0	0	0	0	0	0
ENSRNA022717428	0	0	0	3	0	1	5	0	5	0	1	0	0	0	0	0
ENSRNA022717430	0	0	3	2	0	0	1	7	0	0	0	1	0	0	0	0
ENSRNA022717431	26	0	0	1	2	0	1	0	1	1	0	0	0	0	0	1
ENSRNA022717433	1	0	0	0	0	1	2	0	0	1	0	0	0	0	0	0
ENSRNA022717435	0	0	0	0	0	0	0	0	0	0	0	0	0	0	0	0
ENSRNA022717437	0	0	0	0	0	0	0	0	0	0	0	0	0	0	0	0
ENSRNA022717438	0	0	0	0	0	0	0	0	0	0	0	0	0	0	0	0
ENSRNA022717440	0	0	0	0	0	0	0	0	0	0	0	0	0	0	0	0
ENSRNA022717442	0	0	0	0	0	0	0	0	0	0	0	0	0	0	0	0
ENSRNA022717443	13	0	8	0	40	21	0	0	0	0	26	0	0	0	0	3
ENSRNA022717445	0	0	0	0	0	0	0	0	0	0	0	0	0	0	0	0
ENSRNA022717447	0	0	0	0	0	0	0	0	0	0	0	0	0	0	0	0
ENSRNA022717449	0	1	0	0	0	0	0	0	0	0	8	3	0	0	0	0
ENSRNA022717450	0	0	0	0	0	0	0	0	0	0	0	0	0	0	0	0
ENSRNA022717452	7	0	0	0	0	1	0	12	5	5	4	0	0	13	0	0
ENSRNA022717454	0	0	0	0	0	0	0	0	0	0	0	0	0	0	0	0
ENSRNA022717456	6	0	3	20	3	19	0	2	0	4	10	1	0	0	0	2
ENSRNA022717457	0	0	0	0	0	0	0	0	0	0	0	0	0	0	0	0
ENSRNA022717459	0	0	0	0	0	0	0	0	0	0	0	0	0	0	0	0
ENSRNA022717461	0	0	0	0	0	0	0	0	1	0	0	0	0	0	32	1
ENSRNA022717463	1	17	3	6	0	10	0	12	0	2	0	1	0	0	0	1
ENSRNA022717464	0	0	0	0	0	0	1	0	12	0	0	0	0	0	0	0
ENSRNA022717466	0	0	0	0	0	0	0	0	0	0	0	0	0	0	0	0
ENSRNA022717467	0	0	0	0	0	0	0	0	0	0	0	0	0	0	0	0
ENSRNA022717468	0	0	9	0	43	0	22	0	0	0	0	0	0	0	0	2
ENSRNA022717469	0	0	0	0	0	0	0	0	0	0	0	0	0	0	0	0
ENSRNA022717470	0	0	0	0	0	0	0	0	0	0	0	0	0	0	0	0
ENSRNA022717471	0	0	0	0	0	0	0	0	0	0	0	0	0	0	0	0
ENSRNA022717472	0	0	0	0	0	1	0	0	0	0	0	0	0	0	0	0
ENSRNA022717473	2	0	0	0	0	0	1	0	0	0	0	0	0	0	0	0
ENSRNA022717474	0	0	0	0	0	0	0	0	0	0	0	3	0	0	0	0
ENSRNA022717475	0	0	0	0	0	0	0	0	0	0	0	0	0	0	0	0
ENSRNA022717476	130	122	136	102	112	135	39	54	53	4	54	13	0	1	0	10
ENSRNA022717477	0	0	0	0	0	0	0	1	0	0	0	0	0	0	0	0
ENSRNA022717478	0	0	0	0	0	1	11	5	0	2	0	5	0	0	0	0
ENSRNA022717479	0	0	0	0	0	0	0	0	0	0	0	0	0	0	0	0
ENSRNA022717480	51	28	25	33	39	14	23	0	18	24	11	17	0	12	0	9
ENSRNA022717481	0	0	0	0	0	0	0	1	0	0	0	0	0	0	0	0
ENSRNA022717482	0	0	0	0	0	0	0	0	0	0	0	0	0	0	0	0
ENSRNA022717483	0	0	0	0	0	0	0	0	0	0	0	0	7	0	0	0
ENSRNA022717484	0	0	4	0	0	0	0	0	0	0	0	0	0	0	0	0
ENSRNA022717485	0	0	0	0	0	0	0	0	0	0	0	0	0	0	0	0
ENSRNA022717486	4	0	0	0	0	0	0	0	0	0	0	3	0	0	0	0
ENSRNA022717487	0	0	0	0	0	0	0	0	0	0	12	0	0	0	0	0
ENSRNA022717488	0	0	0	0	0	0	0	0	0	0	0	0	0	0	0	0
ENSRNA022717489	0	0	0	0	0	0	0	0	0	0	0	0	0	0	0	0
ENSRNA022717490	272	112	243	405	217	368	258	287	485	345	352	217	0	3	3	12
ENSRNA022717491	0	0	0	0	0	0	0	0	0	0	0	0	0	0	0	0
ENSRNA022717492	0	0	0	0	0	0	0	0	0	0	0	0	0	0	0	0
ENSRNA022717493	0	0	0	0	0	0	0	0	0	0	0	0	0	0	0	0
ENSRNA022717494	0	0	0	0	0	0	0	0	0	0	0	0	0	0	0	0
ENSRNA022717495	1	19	6	22	3	28	36	5	14	30	13	3	0	0	2	5
ENSRNA022717496	0	0	0	0	0	0	0	0	0	0	0	0	0	0	0	0
ENSRNA022717497	0	0	0	0	0	0	0	0	0	0	0	0	0	0	0	0
ENSRNA022717498	0	0	0	0	0	0	0	0	0	0	0	0	0	0	0	0
ENSRNA022717499	0	0	0	0	0	0	0	0	0	0	0	1	0	0	0	0
ENSRNA022717500	0	0	0	0	0	0	0	0	0	0	0	0	0	0	0	0
ENSRNA022717501	0	0	0	0	0	0	0	0	0	0	0	0	0	0	0	0
ENSRNA022717502	0	0	0	0	0	0	0	0	0	0	0	0	0	0	0	0
ENSRNA022717503	0	0	0	0	0	0	0	0	0	0	0	0	0	0	0	0
ENSRNA022717504	3	0	2	3	1	3	7	9	0	2	2	0	0	8	0	0
ENSRNA022717505	4	0	2	15	0	6	18	15	0	2	3	1	0	4	0	1
ENSRNA022717506	11	0	0	0	0	0	0	0	0	0	0	0	22	0	0	1
ENSRNA022717507	0	0	0	0	0	0	0	0	0	0	0	0	0	0	0	0
ENSRNA022717508	0	0	0	0	0	0	0	0	0	6	0	0	0	0	0	0
ENSRNA022717509	0	0	0	0	0	0	0	0	0	0	0	0	0	0	0	0
ENSRNA022717510	0	0	0	0	0	0	0	0	0	0	0	0	0	0	0	0
ENSRNA022717511	0	0	0	0	0	0	0	0	0	0	0	0	0	0	0	0
ENSRNA022717512	0	0	0	0	0	0	0	0	0	0	0	0	0	0	0	0
ENSRNA022717513	0	0	0	0	0	0	0	0	0	0	0	0	0	0	0	0
ENSRNA022717514	0	0	0	0	0	0	0	0	0	0	0	0	0	0	0	0
ENSRNA022717515	0	0	0	0	0	12	0	0	0	11	0	0	0	0	0	0
ENSRNA022717516	6	0	0	0	0	0	0	0	0	0	0	0	0	0	0	0
ENSRNA022717517	4	8	28	2	27	44	11	26	38	22	29	23	7	0	0	8
ENSRNA022717518	0	10	0	0	0	0	0	0	0	0	2	0	5	0	0	0
ENSRNA022717519	0	0	0	0	0	0	0	1	0	0	0	0	0	0	0	0
ENSRNA022717520	0	0	0	0	0	0	0	0	0	0	0	0	0	0	0	0
ENSRNA022717521	0	0	0	0	0	0	0	0	0	0	0	0	0	0	0	0
ENSRNA022717522	0	0	0	0	0	0	0	0	0	0	0	0	0	0	0	0
ENSRNA022717804	77	519	230	159	59	93	169	228	251	378	263	102	1	0	47	13
ENSRNA022717806	0	0	0	0	0	0	0	0	0	0	0	0	0	0	0	0
ENSRNA022717807	1	37	0	0	0	0	6	0	1	1	0	2	0	0	0	1
ENSRNA022717809	0	0	0	0	0	0	0	0	0	0	0	0	0	0	0	0
ENSRNA022717815	0	5	0	0	0	0	4	0	1	1	2	0	0	0	0	0
ENSRNA022717817	0	1	0	0	0	0	0	0	0	0	1	0	0	0	0	0
ENSRNA022717819	0	0	0	0	0	0	0	0	0	0	0	0	0	0	0	0
ENSRNA022717820	0	0	0	0	0	0	0	0	0	0	0	0	0	0	0	0
ENSRNA022717821	0	0	0	0	0	0	0	0	0	0	0	0	0	0	0	0
ENSRNA022717822	0	0	0	0	0	0	0	0	0	0	0	0	0	0	0	0
ENSRNA022717825	0	0	0	0	0	0	0	0	0	0	0	0	0	0	0	0
ENSRNA022717829	0	14	1	0	12	4	3	0	11	0	3	2	0	0	0	0
ENSRNA022717833	10	100	15	19	28	5	60	7	32	16	84	1	0	0	0	7
ENSRNA022717835	0	8	1	5	5	3	12	0	7	5	1	0	0	11	0	0
ENSRNA022717837	143	1510	275	255	178	367	489	278	521	671	647	190	1	2	14	12
ENSRNA022717839	527	2663	1237	749	893	1584	1096	860	1307	1504	953	414	1	48	11	13
ENSRNA022717840	0	1	0	0	0	0	0	0	0	0	0	1	0	0	0	0
ENSRNA022717842	0	0	0	0	0	0	0	0	0	0	0	0	0	0	0	0
ENSRNA022717844	233	1518	390	469	396	170	1188	290	617	913	878	225	52	16	0	14
ENSRNA022717848	0	9	0	0	0	0	0	0	0	0	1	0	0	0	0	0
ENSRNA022717861	0	12	6	2	1	0	0	0	0	20	2	0	0	0	0	1
ENSRNA022717863	0	0	0	0	1	0	0	0	0	0	0	0	0	0	0	0
ENSRNA022717880	0	0	0	0	0	0	0	0	0	0	0	0	0	0	0	0
ENSRNA022717884	5	44	4	3	0	4	70	8	50	23	23	2	0	0	0	5
ENSRNA022717887	0	9	0	0	0	3	0	0	0	0	0	0	0	0	0	0
ENSRNA022717902	0	0	0	0	0	0	0	0	0	0	0	0	0	0	0	0
ENSRNA022717906	42	431	69	23	9	26	72	32	74	100	128	33	0	0	0	11
ENSRNA022717910	280	973	266	238	300	110	467	228	488	441	557	111	2	9	8	12
ENSRNA022717912	325	189	296	185	178	327	291	219	544	523	604	263	3	16	0	13
ENSRNA022717915	0	0	0	0	0	1	0	0	0	0	2	0	17	0	0	1
ENSRNA022717920	43	380	55	17	96	34	98	38	135	138	129	28	1	0	0	12
ENSRNA022717930	90	827	354	84	39	406	125	570	254	301	243	35	0	1	0	12
ENSRNA022717934	37	247	63	54	39	35	109	33	81	100	118	21	23	1	2	13
ENSRNA022717944	11	2	23	23	0	19	33	37	17	13	10	5	6	0	0	6
ENSRNA022717947	26	36	37	44	36	23	43	41	40	47	90	53	0	0	0	12
ENSRNA022717949	0	0	0	0	0	0	0	0	0	0	0	0	0	0	0	0
ENSRNA022717953	0	0	0	0	0	0	0	0	0	0	0	0	0	0	0	0
ENSRNA022717955	0	0	0	0	0	0	0	0	0	0	0	0	0	0	0	0
ENSRNA022717958	0	0	0	0	0	0	0	0	0	0	0	0	0	0	0	0
ENSRNA022717960	0	0	0	0	0	0	0	0	0	0	0	0	0	0	0	0
ENSRNA022717964	73	822	107	109	238	119	305	75	289	296	352	64	5	1	47	13
ENSRNA022717967	14	11	0	1	3	2	12	5	23	33	39	1	0	0	0	3
ENSRNA022717972	8	96	16	27	0	8	33	33	22	39	20	20	0	0	0	9
ENSRNA022717977	0	0	0	5	0	0	0	0	0	0	0	0	0	0	0	0
ENSRNA022717983	0	0	0	0	0	0	0	0	0	0	0	0	0	0	0	0
ENSRNA022717997	0	0	0	1	0	0	0	0	0	2	0	0	0	0	0	0
GB40001	0	0	0	0	0	0	8	0	0	0	0	0	0	0	0	0
GB40002	0	0	0	0	11	0	2	0	13	0	0	0	15	4	17	1
GB40003	0	0	0	0	0	0	0	0	0	0	0	0	0	0	0	0
GB40004	0	0	0	0	0	0	0	0	0	0	0	0	0	0	0	0
GB40005	1	51	5	0	3	16	0	6	4	1	0	10	0	0	0	2
GB40006	170	7	51	81	47	92	35	65	83	31	17	12	0	18	0	11
GB40007	840	526	429	439	1085	830	459	353	362	77	178	73	5	23	0	13
GB40008	1763	748	1102	1132	1654	2004	862	1275	912	262	490	456	2	41	4	13
GB40009	1842	461	835	1997	1195	2288	505	1447	1249	524	1001	1285	171	335	14	14
GB40010	5633	2249	4113	5703	4434	8528	2435	5044	4216	1207	2489	2725	481	879	38	15
GB40011	6	0	8	3	13	0	0	0	0	0	0	0	0	0	0	0
GB40012	123	188	62	68	80	208	211	104	58	124	68	124	1	1	12	12
GB40013	5	0	0	0	0	3	7	0	0	1	0	4	0	0	0	0
GB40014	430	347	524	352	429	385	450	339	340	408	322	237	16	30	28	15
GB40015	31	52	65	29	49	63	70	28	18	30	29	12	1	0	0	11
GB40016	52	103	75	88	81	91	5	20	29	49	14	11	1	0	0	9
GB40017	218	136	228	149	198	217	167	230	284	135	177	80	26	50	6	14
GB40018	157	344	270	463	168	332	298	338	325	387	574	360	28	24	16	15
GB40019	34	78	123	29	94	84	107	65	45	22	21	32	14	0	10	12
GB40020	13	8	43	9	17	15	15	18	23	6	4	3	0	0	0	4
GB40021	7465	5938	6211	30033	5722	15581	8963	31314	15239	10366	9140	10807	877	385	185	15
GB40022	5	11	26	23	15	9	23	34	28	36	28	12	7	4	0	7
GB40023	0	0	0	0	0	0	0	0	0	0	0	0	0	0	0	0
GB40024	0	0	0	0	0	0	0	0	0	0	0	0	0	0	0	0
GB40025	0	0	0	0	0	0	0	0	0	0	0	0	4	0	5	0
GB40026	34	0	20	1	1	6	0	0	14	0	0	0	0	0	0	2
GB40027	120	137	139	139	132	199	65	99	93	78	89	63	20	37	3	14
GB40028	100	147	297	253	157	178	278	290	173	311	275	177	16	29	20	15
GB40029	16	33	40	12	15	21	71	44	15	15	18	17	0	10	3	8
GB40030	6	26	17	11	0	5	27	5	8	5	6	3	0	0	10	3
GB40031	662	1549	1566	1807	708	1139	1881	1721	1697	2712	3187	1539	144	169	131	15
GB40032	224	354	381	926	187	384	334	392	439	559	674	438	18	23	25	15
GB40033	87	100	130	113	78	68	150	115	98	146	94	90	35	8	6	13
GB40034	0	0	4	12	0	6	1	5	19	1	0	9	0	0	0	1
GB40035	0	0	0	0	0	0	0	0	0	0	0	0	0	1	0	0
GB40053	26	4	3	14	8	6	0	9	17	0	17	10	0	0	0	3
GB40054	791	868	979	1249	635	1173	886	1260	968	878	805	840	72	118	62	15
GB40056	127	400	340	259	194	240	575	338	340	421	444	200	8	37	11	13
GB40057	2456	1363	1865	1061	1683	1785	1250	906	1108	848	870	739	57	50	64	15
GB40058	181	131	176	338	179	239	34	164	229	155	365	223	28	215	18	15
GB40059	0	0	0	0	0	0	0	0	0	0	0	0	0	0	0	0
GB40060	0	0	0	0	0	0	0	0	0	0	0	0	0	0	0	0
GB40061	14	2	15	23	16	17	13	11	0	0	20	11	0	1	0	4
GB40063	124	226	310	394	126	219	427	317	294	597	460	264	32	9	28	14
GB40064	176	162	187	354	193	394	100	391	411	326	219	188	22	26	0	14
GB40065	0	0	0	0	1	0	0	0	0	0	1	1	0	0	0	0
GB40066	1	0	14	1	0	0	0	1	0	0	0	0	0	0	0	0
GB40067	32	26	87	23	28	35	35	35	25	17	22	16	7	1	0	12
GB40069	42	46	70	107	6	93	18	53	41	11	39	29	0	0	0	10
GB40070	41	45	57	64	87	70	77	63	43	66	40	21	7	10	4	12
GB40071	69	41	183	111	142	87	142	95	63	125	132	68	114	83	59	15
GB40072	50	116	206	99	122	130	110	99	106	114	74	36	4	14	4	12
GB40073	5491	5066	5244	7663	2754	7231	4228	6024	6769	8503	7859	5594	115	200	86	15
GB40074	432	271	267	341	359	340	70	147	292	86	87	281	80	85	83	15
GB40075	331	192	246	108	253	274	95	87	149	33	159	21	0	0	0	12
GB40076	309	257	148	223	146	266	176	241	282	177	174	183	0	18	10	13
GB40077	3763	3262	3279	2348	2966	4278	3959	3019	2913	1189	2209	1545	5	124	147	14
GB40078	0	0	2	0	0	0	0	0	0	0	1	0	0	0	0	0
GB40079	0	0	1	0	0	2	0	0	4	0	4	0	0	0	0	0
GB40080	31	28	69	17	1	37	10	25	18	16	15	55	15	12	24	10
GB40081	0	0	0	0	0	1	0	1	0	0	0	0	0	0	0	0
GB40082	0	0	0	2	0	9	0	5	3	0	1	0	0	0	0	0
GB40083	81	175	206	182	141	242	276	263	185	314	264	168	0	19	0	13
GB40084	196	242	226	443	97	251	173	210	324	336	454	209	13	11	0	12
GB40085	2618	2394	3803	2020	4115	4752	43	758	1605	3294	1573	771	129	273	54	15
GB40086	11	1	20	15	11	10	1	16	6	3	14	24	7	0	10	3
GB40087	1	8	0	5	0	2	0	10	0	0	0	0	2	0	0	0
GB40088	0	0	0	0	0	0	0	0	0	0	0	0	0	0	0	0
GB40089	221	135	200	100	68	192	47	115	100	36	60	51	32	23	10	14
GB40090	0	0	6	0	0	3	0	5	0	5	0	0	0	0	0	0
GB40091	269	340	313	261	282	393	235	215	226	44	118	75	1	36	0	13
GB40092	5	30	49	27	4	37	33	15	27	5	6	2	0	0	0	6
GB40093	0	3	8	4	0	6	7	0	0	13	8	14	0	0	0	0
GB40094	453	574	1987	910	207	997	151	612	403	1060	456	546	1	14	3	12
GB40095	1063	657	1563	1525	849	2001	714	1176	814	890	1350	1917	88	103	104	15
GB40096	1	0	0	0	1	0	0	0	2	0	3	8	12	0	15	0
GB40097	0	0	0	0	0	0	0	0	0	0	0	0	0	0	0	0
GB40098	94	197	368	362	177	234	365	265	287	352	410	289	16	46	7	14
GB40100	0	0	0	0	0	0	0	0	0	0	0	0	0	0	0	0
GB40101	12	13	34	29	26	15	14	58	28	21	24	17	0	0	0	8
GB40102	45	58	71	118	38	84	98	110	96	92	97	89	9	17	27	14
GB40103	12	0	0	0	0	0	1	0	1	2	0	0	0	0	16	1
GB40104	0	0	0	0	1	0	0	0	0	0	0	0	0	0	0	0
GB40105	3	0	1	0	0	0	0	0	0	0	0	0	0	0	0	0
GB40106	549	383	697	458	326	500	234	428	421	441	374	409	8	6	14	12
GB40107	42	44	68	68	41	66	60	66	23	125	88	55	5	12	10	12
GB40108	1650	2055	2155	2618	1265	2134	2092	1851	1808	2536	3195	1847	64	131	112	15
GB40109	490	330	515	411	237	826	389	555	407	299	533	465	52	41	52	15
GB40110	58	2	36	27	40	37	33	23	46	28	15	25	4	10	17	11
GB40111	0	0	0	0	0	0	0	0	0	1	0	0	0	0	0	0
GB40112	2561	1436	1940	1375	1551	2036	1511	777	1132	672	1304	833	54	74	28	15
GB40113	1230	1080	1530	1489	779	1430	1204	1347	1333	864	1279	951	30	160	30	15
GB40114	53	6	33	22	65	44	23	25	42	50	35	8	1	0	0	10
GB40115	3	1	11	18	8	17	13	6	20	7	2	23	0	0	0	4
GB40116	0	0	0	0	0	0	0	0	0	0	0	0	0	0	0	0
GB40117	0	17	0	0	0	0	0	0	0	0	0	0	0	0	0	1
GB40118	38	52	40	63	65	94	75	39	43	45	37	37	19	15	34	14
GB40119	66	230	242	379	308	333	560	253	201	277	313	233	82	53	127	15
GB40120	4	11	3	2	6	0	0	3	8	9	1	12	0	0	3	0
GB40121	0	0	0	0	0	0	0	0	0	0	0	0	0	0	0	0
GB40122	15	0	0	0	0	2	19	0	6	0	0	4	0	0	0	1
GB40123	4	0	8	6	6	12	2	13	0	17	12	0	0	0	0	1
GB40124	43	14	59	62	23	46	75	38	49	37	53	9	0	0	3	10
GB40125	12	4	30	22	8	43	3	2	3	16	40	24	14	0	0	6
GB40126	244	255	374	98	82	161	247	147	169	84	83	78	21	0	120	14
GB40127	0	0	0	0	0	0	0	0	0	0	0	0	0	0	0	0
GB40128	445	150	314	96	184	273	163	174	135	18	152	88	2	15	0	12
GB40129	390	174	156	95	181	296	163	165	196	63	112	80	6	37	10	13
GB40130	58	17	60	2	32	44	3	9	9	5	7	12	0	0	0	5
GB40131	0	0	6	0	0	7	0	4	0	0	0	1	0	0	0	0
GB40132	39	10	40	36	3	55	20	56	17	20	14	14	0	0	0	8
GB40133	5	0	1	2	16	4	21	1	5	0	1	0	0	0	0	2
GB40134	8167	4242	5702	5235	4496	8103	4225	3864	4707	2010	3408	3965	240	1330	353	15
GB40135	75	67	111	45	138	75	3	33	19	44	44	25	0	4	0	11
GB40136	9	13	17	31	12	38	11	18	31	15	14	14	20	4	11	6
GB40137	65	26	17	33	4	666	90	18	29	34	11	18	1	1	29	11
GB40138	34	61	113	80	44	94	1	52	16	71	33	16	2	1	7	11
GB40139	1	0	7	10	1	11	0	1	5	0	4	0	0	0	12	0
GB40140	2814	1854	2634	1964	3005	3585	1371	1774	1952	862	1402	1166	103	122	89	15
GB40141	20	2	21	11	30	8	15	7	7	14	8	11	0	7	15	3
GB40142	178	43	82	4	110	113	51	7	37	19	40	25	2	0	0	10
GB40143	0	0	0	1	21	2	0	1	0	0	0	0	0	0	0	1
GB40144	1	0	4	7	0	0	0	0	10	1	10	3	7	1	0	0
GB40145	531	409	629	731	324	971	402	638	495	557	647	612	28	35	84	15
GB40146	0	3	4	11	1	0	4	3	0	1	3	3	0	0	0	0
GB40147	15	5	22	12	1	19	0	33	0	0	9	0	3	15	8	3
GB40148	205	118	131	387	202	228	85	176	259	616	496	224	37	41	42	15
GB40149	0	4	0	1	0	0	2	3	0	2	1	9	0	1	3	0
GB40150	4072	1473	2966	2969	2170	4321	1842	2744	2433	1106	2504	2161	157	369	172	15
GB40151	406	662	755	536	626	435	570	277	448	269	247	143	9	1	6	12
GB40153	52	12	23	8	41	20	0	13	18	3	12	1	1	0	0	5
GB40154	14	4	13	8	20	11	1	0	3	0	4	0	7	0	1	1
GB40155	14	36	36	22	0	4	22	12	19	36	8	22	7	1	0	7
GB40156	0	0	0	0	0	0	0	0	0	0	0	0	0	0	0	0
GB40157	173	187	106	70	160	132	29	157	105	33	36	66	70	41	15	14
GB40158	53	12	68	73	24	67	125	55	73	88	24	83	43	7	16	13
GB40159	392	416	530	779	296	782	565	668	556	818	934	764	47	135	131	15
GB40160	181	58	87	80	22	96	22	13	52	23	93	67	18	42	125	14
GB40161	18	13	53	13	55	12	38	18	2	5	8	12	0	14	3	5
GB40162	339	113	318	106	358	319	196	147	144	103	146	90	0	0	0	12
GB40163	72	70	67	72	88	80	95	56	68	108	85	85	2	3	0	12
GB40164	17	14	3	0	1	20	48	10	3	20	12	4	0	0	0	4
GB40165	39656	26455	13232	1575	10394	6602	25	9428	15950	1598	436	9866	87	893	59	15
GB40166	54	24	47	27	63	42	17	18	23	18	4	12	0	0	0	10
GB40167	5	0	12	1	11	2	2	10	4	0	0	0	0	0	0	0
GB40168	982	756	650	350	824	605	479	478	489	178	267	215	0	67	0	13
GB40169	30	34	46	6	27	5	0	1	17	19	22	4	0	33	0	8
GB40170	0	0	0	0	0	0	3	0	0	0	0	0	0	0	0	0
GB40183	0	0	4	2	0	0	0	0	0	0	1	0	0	0	0	0
GB40184	0	0	0	0	1	0	0	1	0	1	0	0	1	0	0	0
GB40185	0	0	0	0	0	2	0	0	1	0	0	0	0	0	0	0
GB40186	0	0	0	0	0	0	0	0	0	0	0	0	0	0	0	0
GB40187	0	0	0	0	0	0	0	0	0	0	0	0	0	0	0	0
GB40188	0	0	0	0	0	0	0	0	0	9	0	0	0	0	0	0
GB40189	1	0	0	1	0	0	0	1	0	0	0	0	35	0	0	1
GB40190	0	0	0	1	0	0	0	0	0	0	0	0	0	0	0	0
GB40191	0	0	0	0	0	0	0	0	0	0	0	0	0	0	0	0
GB40192	50	36	33	42	2	47	56	27	14	41	31	3	2	1	0	9
GB40193	0	1	17	0	0	2	0	4	0	2	0	7	0	0	0	1
GB40194	0	0	8	1	0	0	0	1	0	2	0	0	0	0	0	0
GB40195	0	0	4	3	0	0	0	2	0	0	1	0	0	0	0	0
GB40196	0	0	2	0	0	0	0	0	0	0	0	0	0	0	0	0
GB40197	0	0	0	0	0	0	0	0	0	0	0	0	6	3	0	0
GB40198	0	0	0	0	0	0	0	0	0	0	0	0	0	0	0	0
GB40199	0	0	0	0	0	0	0	0	0	0	0	0	0	0	0	0
GB40200	0	0	0	0	0	0	0	0	0	0	0	0	0	0	0	0
GB40201	0	0	0	0	0	0	0	0	0	0	0	0	0	0	0	0
GB40202	1	5	22	5	7	0	5	4	2	11	15	19	69	10	79	4
GB40203	196	293	523	211	317	281	106	384	468	230	160	203	0	62	12	13
GB40204	25	31	50	10	30	18	24	12	6	0	2	4	0	6	0	6
GB40205	95	178	206	133	121	148	238	172	152	129	205	112	8	38	19	14
GB40206	66	122	116	86	67	110	91	136	82	87	132	99	19	30	3	14
GB40207	8	20	59	20	39	56	35	26	31	53	44	11	9	0	23	11
GB40208	75	80	131	205	83	122	238	132	78	162	162	95	2	12	19	13
GB40209	13	4	31	10	0	24	2	7	0	0	21	16	1	0	2	4
GB40210	3	1	1	1	3	8	0	0	8	0	0	7	0	0	0	0
GB40211	81	81	127	73	72	129	205	160	89	172	126	101	9	74	50	14
GB40212	878	763	515	403	381	952	59	1085	663	232	1285	362	34	92	2	14
GB40213	0	0	0	0	0	0	0	0	0	0	0	0	0	0	0	0
GB40214	0	0	0	0	0	0	0	0	0	0	0	0	0	0	0	0
GB40216	0	0	0	0	0	0	0	0	0	0	0	0	2	0	0	0
GB40217	69	89	108	99	11	104	183	61	70	88	94	40	3	7	25	12
GB40218	0	0	3	0	0	22	63	5	0	2	4	7	0	0	8	2
GB40219	1	0	0	3	0	0	0	0	0	1	0	0	0	0	0	0
GB40221	23	43	78	26	29	15	43	22	11	40	27	12	11	6	3	9
GB40222	147	222	312	200	268	160	275	211	185	205	255	123	3	21	23	14
GB40223	0	0	0	0	0	0	0	1	0	0	0	0	0	0	0	0
GB40224	0	0	0	0	0	0	0	0	0	0	0	0	0	0	0	0
GB40225	320	123	307	143	92	385	222	149	89	61	70	42	0	0	0	12
GB40226	27	30	52	35	11	38	48	60	34	63	64	69	0	11	0	11
GB40227	14	1	0	1	0	41	4	4	1	1	0	5	0	0	0	1
GB40228	36	3	41	2	4	21	10	5	20	16	27	2	0	0	0	6
GB40229	65	42	111	4	80	66	6	12	6	4	1	2	0	0	0	5
GB40230	128	78	83	42	89	157	7	44	38	9	19	5	34	8	57	11
GB40231	467	263	399	145	306	372	214	126	197	119	224	78	2	37	30	14
GB40232	2663	5724	5541	5482	2909	4202	8430	4913	4531	8518	7122	3684	129	358	196	15
GB40233	0	0	5	0	0	0	6	0	0	0	0	0	0	0	2	0
GB40234	277	249	242	88	244	317	67	155	183	57	130	47	21	39	0	14
GB40237	3305	3552	4510	4863	2646	3825	3317	3893	4115	4471	5004	3491	205	208	64	15
GB40238	37	81	39	37	31	45	68	40	33	44	43	4	0	0	0	11
GB40239	41	97	85	107	51	62	192	81	53	155	116	64	9	0	19	13
GB40240	17645	18824	10386	8197	11435	11346	922	10366	9859	8208	4420	3182	152	339	286	15
GB40243	73	92	54	74	20	97	20	78	77	47	35	22	3	26	0	13
GB40259	84	79	180	94	89	132	194	184	112	149	124	86	6	10	1	12
GB40261	437	474	307	241	261	577	725	253	381	145	150	144	4	29	76	14
GB40262	3	0	5	0	0	5	0	0	0	0	0	0	0	0	0	0
GB40263	882	406	788	347	432	1016	189	534	299	136	222	109	3	13	7	12
GB40264	11	26	2	16	0	32	0	15	3	1	0	0	0	0	0	3
GB40265	424	168	296	213	318	200	143	145	139	83	107	62	24	14	0	13
GB40266	137	140	143	113	106	179	206	146	186	156	192	155	6	15	30	13
GB40267	380	562	903	1136	304	702	970	1305	1040	1533	1362	1104	72	120	43	15
GB40268	2	0	28	6	7	8	42	45	20	8	20	43	1	1	0	6
GB40269	164	130	190	189	115	148	167	218	196	153	310	200	15	33	6	13
GB40270	17	31	41	42	18	29	58	54	28	91	61	42	3	1	3	12
GB40271	17	27	54	20	12	14	33	16	25	28	12	10	10	0	0	8
GB40273	308	289	377	272	314	763	539	190	337	186	337	222	5	35	20	14
GB40274	0	0	42	6	15	10	33	21	3	0	3	6	4	0	0	3
GB40278	1272	1071	931	827	1162	1656	1638	1180	683	720	933	631	17	91	107	15
GB40279	12	118	9	25	10	16	0	16	40	0	0	6	0	0	0	5
GB40280	2098	2077	1621	2496	2080	2978	4084	3442	2273	1829	2087	2021	296	270	223	15
GB40281	190	167	244	147	254	273	358	111	186	42	86	35	9	1	0	12
GB40282	706	617	665	287	751	575	477	244	372	76	131	93	70	8	21	14
GB40283	179	123	270	84	194	182	23	112	99	39	78	38	0	3	0	12
GB40284	13	0	13	4	21	30	0	0	0	2	3	6	0	0	3	2
GB40285	0	0	0	0	0	28	0	0	0	0	0	0	0	0	3	1
GB40286	0	2	0	0	0	0	0	0	0	0	0	0	11	0	0	0
GB40287	21	8	10	23	68	38	4	15	5	0	23	7	15	0	0	5
GB40288	10	0	0	4	0	4	0	0	13	4	19	0	0	0	0	1
GB40289	68	177	154	199	99	169	363	230	160	198	136	89	24	11	38	14
GB40291	0	0	0	0	0	0	0	0	0	0	0	0	0	0	0	0
GB40292	0	0	0	0	0	0	0	0	0	0	0	0	0	0	0	0
GB40293	0	0	0	0	0	0	0	0	0	0	0	0	0	0	0	0
GB40294	0	0	0	0	0	0	0	0	0	0	0	0	0	9	0	0
GB40295	0	0	0	0	0	0	0	0	0	0	0	0	0	0	0	0
GB40296	318	345	485	430	287	436	351	326	279	375	309	227	20	33	1	14
GB40297	1308	2070	2633	3069	1379	2367	2476	2857	3015	3769	3284	2247	154	264	127	15
GB40298	0	0	3	0	0	5	0	0	0	0	0	0	0	0	0	0
GB40299	1	5	12	3	2	35	141	56	13	7	5	6	0	13	0	3
GB40300	5	16	16	20	14	17	4	16	7	15	20	1	2	0	0	6
GB40301	260	671	587	730	547	437	971	723	565	693	515	253	59	42	17	15
GB40302	278	432	396	375	395	376	535	387	295	517	365	263	12	71	32	14
GB40303	430	317	466	377	297	379	135	233	270	103	216	180	89	29	81	15
GB40304	400	389	652	450	284	447	607	368	364	450	590	384	7	32	62	14
GB40305	790	835	903	903	444	1063	961	906	742	1064	1120	721	58	77	36	15
GB40306	73	52	87	28	64	81	16	32	34	29	22	32	0	0	0	12
GB40307	26	84	33	70	31	70	64	50	51	39	65	47	2	17	0	13
GB40308	748	849	1026	799	836	958	1126	716	722	788	665	443	12	60	52	14
GB40309	152	290	379	287	208	186	399	255	281	297	228	132	13	41	0	13
GB40310	405	351	380	172	224	493	186	240	161	84	139	48	7	4	0	12
GB40311	30	79	172	192	152	73	150	239	250	310	195	119	10	17	11	13
GB40312	943	654	876	589	953	1244	500	661	571	212	257	160	3	43	2	13
GB40313	805	659	957	1053	838	1234	407	1040	829	567	651	475	11	76	13	13
GB40314	0	0	0	0	0	0	0	0	0	0	0	0	0	0	0	0
GB40315	18	0	0	0	0	0	0	1	0	0	0	0	0	0	0	1
GB40316	922	709	570	458	631	751	314	384	378	112	174	135	19	24	6	14
GB40317	0	0	0	0	0	0	0	0	0	0	0	0	0	0	0	0
GB40324	0	0	0	0	0	0	0	0	0	0	0	0	0	0	0	0
GB40333	173	16	85	81	85	65	27	16	33	0	11	3	0	1	4	9
GB40334	5	0	0	11	0	2	0	0	0	0	0	0	5	2	0	0
GB40335	489	303	172	76	114	373	57	152	110	55	89	74	7	34	0	13
GB40336	616	588	498	293	373	869	252	504	510	176	410	282	26	28	34	15
GB40337	13	0	5	3	0	9	0	20	11	19	0	11	0	0	2	2
GB40338	3	37	23	25	9	23	39	64	20	40	34	9	0	5	2	9
GB40339	111	212	212	397	163	238	489	400	404	316	347	191	64	12	12	13
GB40340	90	126	178	304	67	146	197	125	138	254	244	137	7	3	4	12
GB40341	236	246	344	335	189	306	225	312	242	331	276	239	58	67	1	14
GB40342	112	104	173	144	52	82	97	106	91	45	58	30	9	12	10	12
GB40343	116	96	273	174	218	164	170	125	88	100	151	68	6	26	0	13
GB40344	4	3	11	5	0	6	2	1	0	6	1	4	0	0	0	0
GB40345	0	0	0	0	0	0	0	0	0	0	0	0	0	0	0	0
GB40346	17	0	21	16	14	30	34	8	7	12	8	0	0	0	0	5
GB40347	31	22	33	8	45	42	16	26	29	10	8	1	0	1	0	8
GB40348	681	663	849	708	640	856	452	550	754	569	691	403	273	447	179	15
GB40349	360	504	493	998	337	511	629	574	573	902	832	717	57	123	24	15
GB40350	132	203	125	105	159	156	100	68	128	47	49	21	0	5	22	13
GB40351	1	1	4	0	6	0	1	20	9	7	1	4	0	0	0	1
GB40352	0	0	0	0	0	0	0	0	0	0	5	0	0	0	0	0
GB40353	0	0	6	1	0	0	0	0	0	0	0	0	0	0	0	0
GB40354	0	0	0	0	0	0	3	1	0	0	0	0	0	0	0	0
GB40355	157	150	236	397	154	252	166	211	245	325	421	173	83	105	10	14
GB40356	31	42	48	68	40	42	7	12	17	16	33	11	0	0	0	9
GB40357	77	110	177	112	82	105	73	125	94	73	90	54	3	15	8	12
GB40358	138	116	364	304	165	241	123	186	250	197	259	117	8	1	30	13
GB40359	130	212	346	357	211	236	388	286	259	282	270	169	20	45	22	15
GB40360	237	475	443	516	213	322	585	479	350	582	387	359	43	83	24	15
GB40361	474	349	335	475	405	492	469	386	412	376	432	269	12	48	46	14
GB40362	224	309	336	347	170	273	368	285	250	441	349	235	30	13	15	13
GB40363	9	2	7	6	9	16	5	15	5	4	3	1	8	0	0	1
GB40364	68	83	160	109	40	53	164	139	114	111	157	88	67	29	18	15
GB40365	240	239	338	572	233	328	273	338	431	492	662	278	22	60	11	14
GB40366	0	0	2	0	0	0	0	0	1	1	0	1	0	0	0	0
GB40367	0	0	0	0	0	4	0	0	0	0	0	0	0	0	0	0
GB40368	9	0	7	0	0	2	3	0	0	1	0	0	0	0	0	0
GB40369	0	0	0	0	0	0	0	0	0	1	0	0	0	0	0	0
GB40370	0	0	0	0	0	0	0	12	0	0	0	0	0	0	0	0
GB40372	13	2	11	6	0	0	10	1	3	0	0	4	0	0	0	0
GB40373	0	0	0	0	0	0	1	0	0	0	0	0	0	0	0	0
GB40375	0	0	0	0	0	0	0	0	0	0	5	0	0	0	0	0
GB40376	0	0	0	0	0	0	0	0	0	0	0	0	0	0	0	0
GB40377	14	15	25	17	3	23	1	2	28	25	11	14	0	0	10	5
GB40378	47	0	40	3	1	6	1	9	7	0	0	9	0	0	0	2
GB40379	5	0	3	7	27	4	12	4	2	44	0	9	0	0	0	2
GB40381	58	61	65	41	46	92	49	97	82	129	129	84	23	28	47	15
GB40382	256	143	275	406	185	902	386	432	347	485	429	314	7	126	59	14
GB40383	13	0	17	1	3	0	5	3	0	0	1	0	0	0	0	1
GB40384	0	0	0	9	1	0	3	0	0	3	0	0	0	0	0	0
GB40385	111	97	212	122	125	133	77	100	66	75	95	44	12	1	7	12
GB40386	275	273	443	414	258	390	249	332	296	354	354	231	33	67	55	15
GB40387	308	413	402	682	366	437	546	412	443	516	513	350	12	46	9	13
GB40388	85	138	108	111	82	120	148	164	97	80	129	69	0	34	3	13
GB40389	62248	45818	53384	76748	32676	75558	47015	58671	56869	62513	78835	66739	3885	6126	2553	15
GB40390	13	6	8	4	0	8	0	7	4	0	4	0	0	0	0	0
GB40391	7	27	62	29	39	51	54	36	40	42	43	39	16	0	4	12
GB40392	0	15	11	19	20	15	5	12	8	3	4	9	0	0	11	2
GB40393	558	1456	1593	164	1604	484	18	877	1183	390	129	126	23	306	15	14
GB40394	0	8	0	6	15	0	0	0	3	2	1	0	0	0	0	0
GB40395	1046	2320	2741	2722	1595	1979	2193	2574	2615	3118	2241	1225	44	77	48	15
GB40396	21	43	35	87	32	42	90	53	50	117	76	37	2	5	2	12
GB40397	0	0	0	0	0	0	0	0	0	0	0	0	0	0	0	0
GB40398	12	44	91	99	99	93	90	57	71	57	54	21	21	18	3	13
GB40399	2	1	7	0	6	5	17	3	0	2	3	0	0	0	0	1
GB40400	179	149	207	139	128	157	99	97	79	119	118	76	0	14	5	12
GB40401	73	95	60	70	80	78	27	54	10	10	26	15	16	0	0	10
GB40403	0	0	6	0	0	5	0	0	0	0	0	0	0	0	0	0
GB40405	452	351	721	412	606	724	188	438	421	305	259	138	52	90	57	15
GB40406	0	0	0	4	0	0	0	2	0	3	0	0	0	0	0	0
GB40407	3	15	5	13	0	6	1	3	11	8	1	2	0	0	0	0
GB40408	8	0	6	1	0	0	0	0	0	0	0	0	0	0	0	0
GB40409	16	30	19	10	26	32	12	24	3	4	17	5	0	0	0	7
GB40410	95	81	77	41	61	89	56	50	40	24	15	9	0	0	1	10
GB40411	61	34	111	60	89	102	9	107	87	83	42	80	59	55	19	14
GB40412	54	8	79	20	34	100	2	48	42	9	43	33	27	31	1	11
GB40413	0	0	6	0	0	0	0	0	0	0	0	0	0	0	0	0
GB40414	182	147	186	146	121	258	184	173	119	169	175	154	1	43	1	13
GB40415	158	150	197	176	200	151	246	130	124	124	87	83	5	4	5	12
GB40416	18	86	74	52	43	24	50	47	54	34	43	18	1	0	0	12
GB40417	45	107	72	71	57	62	177	80	81	128	125	63	10	25	7	13
GB40418	1	2	0	0	15	0	0	2	0	0	0	0	0	0	0	0
GB40419	0	0	0	0	0	0	0	0	1	0	0	0	0	0	0	0
GB40420	43	39	129	14	59	64	19	34	33	13	36	15	0	0	2	9
GB40421	254	224	277	84	284	166	104	165	197	187	217	131	23	38	8	14
GB40422	477	494	573	716	431	767	437	622	547	480	513	384	23	48	112	15
GB40423	8	39	19	29	19	28	55	53	38	35	40	10	0	0	7	10
GB40424	132	180	163	200	117	217	161	264	225	222	286	97	14	15	0	12
GB40425	44	38	52	50	50	68	17	50	25	64	31	42	0	1	0	12
GB40426	79	93	132	102	130	118	43	86	110	62	55	32	15	32	14	13
GB40427	258	217	286	258	154	337	257	254	259	175	188	93	42	34	12	14
GB40428	156	137	221	458	182	227	199	279	274	438	356	247	11	21	0	13
GB40429	1006	1331	1179	1905	926	1291	1843	1170	1302	1399	1428	779	30	104	78	15
GB40430	0	0	0	0	0	0	1	0	0	0	0	0	0	0	0	0
GB40431	15	45	27	30	43	110	158	24	18	14	29	7	2	0	0	9
GB40432	12	0	7	7	19	7	0	0	8	6	14	0	0	0	0	1
GB40433	4	0	1	9	1	9	10	11	7	10	18	22	0	0	0	2
GB40434	2033	1375	2279	2197	1289	3127	1779	2031	1498	1244	1891	1275	63	92	118	15
GB40435	65	50	63	77	42	110	47	93	68	82	79	62	0	3	8	12
GB40436	2013	2354	2680	4231	1601	3337	3600	2873	3034	4216	4334	3229	73	190	89	15
GB40437	73	166	161	132	117	70	198	176	116	165	136	92	16	11	16	14
GB40438	0	1	3	1	0	5	8	0	0	5	4	0	0	0	0	0
GB40439	4	3	29	11	4	14	5	43	7	11	9	1	0	2	3	2
GB40440	42	90	57	65	57	54	144	121	70	183	135	80	6	29	19	14
GB40441	129	204	153	103	158	78	192	91	71	129	123	72	17	22	51	15
GB40442	10	37	41	24	7	53	36	24	14	29	24	21	0	1	0	9
GB40443	7	6	0	8	0	0	7	1	1	0	3	0	0	0	0	0
GB40444	360	551	448	373	380	416	588	414	337	398	344	145	6	5	8	12
GB40445	814	1755	1195	388	1154	605	49	601	623	777	195	338	178	338	146	15
GB40446	227	186	389	557	168	209	267	288	437	378	518	278	28	44	11	14
GB40447	8	6	11	2	2	6	33	8	20	18	5	6	0	0	0	3
GB40448	26	23	27	17	22	14	34	42	5	56	22	21	2	7	3	10
GB40449	74	181	77	44	63	38	10	32	47	17	13	5	0	18	0	10
GB40450	18	58	23	8	48	24	6	7	13	0	12	0	0	0	0	5
GB40451	1423	1472	2164	1611	1263	1709	1143	945	1170	1119	1396	571	37	167	38	15
GB40452	222	127	208	127	203	231	125	117	96	49	94	62	0	12	32	13
GB40453	360	182	319	256	217	492	366	270	213	253	305	235	25	89	60	15
GB40454	1135	1382	1682	2383	841	1965	985	1768	1986	2401	2597	2004	109	117	84	15
GB40456	106	214	314	408	163	227	306	310	389	441	417	311	2	11	4	12
GB40457	13285	19202	21650	28906	10048	20288	17670	26505	23416	35155	33700	21387	953	1457	859	15
GB40459	60	65	143	112	148	125	165	261	110	200	164	182	50	67	49	15
GB40460	423	1011	706	592	794	548	996	754	654	823	567	305	49	111	41	15
GB40461	2549	3016	5205	3166	3025	2815	2335	3549	2502	3064	2750	1445	238	534	148	15
GB40462	433	1337	925	1599	423	894	1968	1395	910	1525	1239	1024	84	131	133	15
GB40463	23	63	59	21	50	38	80	56	66	43	61	9	1	28	6	12
GB40464	42	59	37	1	35	54	34	42	34	19	30	30	10	8	1	11
GB40466	105	74	198	96	108	60	134	176	68	86	141	51	29	38	28	15
GB40467	183	150	277	429	130	331	322	282	272	414	384	300	19	39	11	14
GB40468	52	9	10	15	17	31	12	27	42	13	18	41	0	3	0	7
GB40469	0	0	0	9	0	0	1	0	11	0	10	1	0	0	0	0
GB40470	2	0	0	0	0	0	0	0	0	0	0	0	0	0	0	0
GB40471	4	0	11	9	42	9	4	15	3	18	0	4	0	0	0	2
GB40472	2	0	1	3	0	1	2	3	3	2	6	4	0	0	0	0
GB40473	77	191	175	136	143	127	176	192	128	260	154	90	10	19	9	13
GB40474	0	0	0	0	0	0	0	1	0	0	0	0	0	0	0	0
GB40475	0	0	0	0	0	0	0	1	0	2	0	4	0	0	0	0
GB40477	0	0	0	1	0	2	0	1	6	0	0	4	0	0	0	0
GB40478	40	55	72	36	107	68	60	30	17	50	27	32	0	0	3	12
GB40479	352	333	465	491	242	501	403	396	315	301	411	204	28	37	26	15
GB40480	466	311	402	350	336	402	335	224	263	190	217	90	6	3	0	12
GB40481	4	0	8	17	1	14	3	4	4	9	2	18	0	0	1	2
GB40483	5	38	33	66	51	38	118	38	39	69	41	33	15	2	3	11
GB40485	0	0	0	0	0	1	0	0	0	0	0	0	0	0	0	0
GB40486	0	0	0	0	0	0	0	0	0	0	0	0	0	0	0	0
GB40489	148	293	346	320	186	213	413	386	260	393	355	184	12	42	27	14
GB40490	348	637	852	1029	452	455	614	542	621	674	603	302	25	12	11	13
GB40491	68	235	148	89	100	56	136	74	65	82	98	11	6	5	40	12
GB40492	4248	10913	8264	10018	5351	6253	14597	6777	8916	13253	10810	5746	404	719	591	15
GB40493	0	0	0	2	0	2	13	0	0	1	0	0	0	0	3	0
GB40494	23	61	44	84	43	43	97	40	63	90	56	32	13	2	4	12
GB40495	29	43	54	68	60	38	65	75	48	71	54	70	3	3	0	12
GB40496	40	58	76	32	45	65	38	51	34	41	16	14	0	6	1	11
GB40497	8	27	13	26	7	16	4	11	8	40	22	20	0	1	0	6
GB40498	542	428	802	613	561	743	328	439	562	286	388	280	18	91	1	14
GB40499	35	66	55	6	70	26	20	33	36	16	10	5	0	0	3	9
GB40500	225	220	287	151	199	324	249	150	96	116	159	77	9	0	16	13
GB40501	0	0	0	0	0	4	0	0	9	1	0	1	1	0	0	0
GB40502	0	0	4	0	0	12	0	0	0	0	0	1	0	0	0	0
GB40503	581	660	932	925	604	4373	2537	823	789	468	715	1603	4	59	247	14
GB40504	605	461	424	223	495	583	271	225	269	51	145	51	1	2	1	12
GB40505	0	11	32	13	0	4	0	4	3	12	4	7	0	0	0	1
GB40506	76	32	134	101	62	160	70	111	47	28	73	60	2	10	10	12
GB40507	152	175	278	380	182	269	298	304	217	363	275	274	50	45	19	15
GB40508	42	43	125	121	93	94	276	118	91	117	145	60	9	4	4	12
GB40509	267	343	487	854	287	618	484	477	609	622	769	387	1	15	6	12
GB40510	163	256	302	331	247	198	435	416	296	528	496	287	36	133	69	15
GB40511	1	0	7	6	7	6	4	6	1	6	1	0	0	0	0	0
GB40512	0	0	0	0	0	0	0	0	0	0	0	0	0	0	0	0
GB40513	809	730	1122	1547	630	1459	1081	1325	1246	1394	1744	1190	229	431	226	15
GB40514	298	539	461	489	429	413	749	383	520	844	754	362	63	83	55	15
GB40515	180	102	148	121	137	179	150	119	113	47	140	46	0	1	1	12
GB40516	0	0	0	0	0	0	0	0	0	0	0	0	0	0	0	0
GB40517	99	132	210	124	176	181	92	114	64	70	79	46	0	0	0	12
GB40519	525	334	387	185	509	607	151	179	170	107	163	84	0	30	1	13
GB40520	0	3	7	0	0	16	0	0	0	0	0	3	0	0	0	1
GB40521	1033	697	1221	578	732	1171	392	338	573	306	487	260	0	31	12	13
GB40522	168	126	181	86	235	164	198	38	28	4	49	13	2	0	0	10
GB40523	1547	1022	1212	985	873	1443	1011	881	1009	258	862	503	63	102	31	15
GB40524	0	0	0	0	0	9	9	1	1	5	1	2	0	0	0	0
GB40525	0	0	0	0	0	0	0	0	0	0	0	0	0	0	0	0
GB40526	0	1	1	0	0	1	6	2	0	0	0	0	0	0	0	0
GB40527	0	0	0	0	0	0	0	0	0	1	0	0	0	0	0	0
GB40529	0	2	1	0	0	0	0	0	0	0	0	0	0	0	0	0
GB40530	0	0	1	8	7	9	0	3	2	7	0	0	0	0	0	0
GB40531	184	184	146	74	49	137	9	67	15	18	19	61	0	1	2	10
GB40532	0	9	11	0	0	0	0	0	0	0	0	0	6	0	0	0
GB40533	39	25	22	25	34	11	0	6	20	7	0	20	0	0	0	7
GB40534	144	149	188	75	78	124	170	75	64	102	105	57	0	10	1	12
GB40535	0	4	2	8	7	5	4	23	3	23	6	15	3	1	8	2
GB40536	0	0	0	0	0	0	0	0	0	0	0	0	0	0	0	0
GB40537	69	155	170	95	99	104	118	84	71	147	146	52	18	6	6	13
GB40538	158	181	306	473	206	291	346	314	335	308	435	306	36	52	30	15
GB40539	6254	8004	8129	11161	4462	9136	8332	8332	7786	13162	12396	7988	396	820	542	15
GB40540	66	81	89	49	59	65	76	53	32	38	21	29	0	0	0	12
GB40541	30	22	70	63	4	27	16	63	26	11	20	14	21	11	16	11
GB40542	0	6	0	0	0	1	0	0	0	0	0	0	0	0	0	0
GB40543	62	59	76	106	108	90	82	115	86	139	126	88	34	27	2	14
GB40544	0	0	0	0	0	0	0	0	0	3	4	0	0	0	0	0
GB40545	3	7	11	21	22	34	24	19	15	3	22	15	0	0	0	6
GB40546	74	147	144	438	144	142	116	211	297	298	285	219	21	12	10	13
GB40547	0	0	0	0	0	0	0	0	1	0	0	0	0	0	0	0
GB40548	36	31	27	40	54	26	15	10	21	8	8	6	0	0	18	8
GB40549	37	2	14	6	6	8	0	1	5	0	9	0	0	0	0	1
GB40550	8	7	4	2	0	11	0	9	8	14	12	13	0	0	0	0
GB40552	0	0	0	0	0	1	0	1	0	8	3	1	0	0	0	0
GB40553	4	17	18	0	0	2	0	0	0	0	3	0	0	0	0	2
GB40554	144	147	90	158	162	112	126	83	129	74	70	40	71	204	39	15
GB40555	291	331	424	618	320	455	318	416	521	422	427	347	69	78	29	15
GB40556	45	66	132	97	51	72	147	84	82	145	124	45	0	11	19	13
GB40558	198	395	493	444	357	376	538	523	490	592	646	334	21	96	25	15
GB40559	95	287	271	463	132	215	426	361	339	389	529	300	22	14	21	14
GB40560	1	0	10	1	16	6	13	0	4	7	4	0	7	0	0	1
GB40561	6	5	6	11	17	13	18	14	3	12	12	7	0	0	0	2
GB40562	55	81	149	130	86	112	143	109	118	125	132	76	9	2	0	12
GB40563	201	189	320	197	220	271	243	229	173	239	214	93	50	58	40	15
GB40564	299	336	346	367	154	360	248	283	280	241	340	178	3	26	7	13
GB40565	741	632	595	504	595	639	387	282	346	87	186	140	22	49	3	14
GB40566	900	591	350	138	375	218	55	333	675	155	95	192	1	48	0	13
GB40567	423	468	611	630	484	778	365	387	571	711	551	335	7	40	8	13
GB40572	1	5	0	0	0	2	8	7	1	15	8	1	0	0	5	0
GB40573	9	4	1	0	14	3	0	2	4	0	0	0	3	0	0	0
GB40574	92	148	131	152	107	104	123	154	153	141	162	60	10	20	17	14
GB40575	0	0	0	0	0	0	0	0	0	0	0	0	0	0	0	0
GB40576	9482	19128	16757	30985	9416	14872	18594	19247	25173	36235	37157	21122	1070	1634	1172	15
GB40577	131	169	255	178	125	193	201	198	148	194	182	76	0	29	35	14
GB40578	74	149	184	154	274	182	293	154	151	86	131	90	0	0	0	12
GB40579	17	0	5	8	9	18	0	6	9	16	7	7	0	0	3	3
GB40580	139	109	179	249	78	184	220	234	149	231	208	162	18	9	4	13
GB40581	13	12	6	21	6	4	9	18	12	14	6	17	0	0	0	3
GB40582	0	0	0	0	0	0	1	0	9	0	4	0	0	0	0	0
GB40583	61	0	12	3	0	20	44	9	5	8	6	0	0	0	3	3
GB40584	0	0	0	0	1	7	0	2	0	0	0	1	0	0	0	0
GB40585	0	0	7	0	0	4	0	0	0	0	3	9	4	0	12	0
GB40586	0	4	0	0	0	0	0	0	0	0	1	1	0	0	0	0
GB40587	0	0	0	0	0	0	0	0	0	0	0	0	0	0	0	0
GB40589	142	252	247	339	180	216	470	261	239	256	239	228	38	38	74	15
GB40590	0	2	0	0	4	2	11	10	0	9	4	2	2	0	2	0
GB40591	5	0	4	5	14	3	5	1	0	17	2	17	9	0	0	2
GB40592	866	541	773	698	730	837	623	495	501	434	397	270	18	79	35	15
GB40593	25	19	59	53	42	14	4	35	38	49	14	16	0	0	0	9
GB40594	439	333	371	207	591	410	251	123	212	60	79	52	41	17	24	15
GB40595	19	84	62	61	76	31	95	73	62	129	81	52	0	9	2	12
GB40596	90	107	119	63	77	100	230	100	50	113	55	33	11	9	21	13
GB40597	5	0	9	0	0	0	0	4	0	0	0	0	0	0	0	0
GB40598	10	12	14	27	10	10	30	11	31	24	12	8	19	11	18	6
GB40599	16	4	9	37	3	43	42	13	25	12	6	8	0	0	0	5
GB40600	27	37	47	56	38	44	63	61	40	86	61	55	5	15	0	12
GB40601	0	0	11	0	0	0	0	0	0	0	0	0	0	0	0	0
GB40602	0	0	0	0	0	0	0	0	0	0	0	0	0	0	6	0
GB40603	1017	641	1229	701	954	1227	317	527	446	337	325	381	41	116	115	15
GB40604	76	361	674	193	682	759	15	178	158	190	107	29	38	26	24	14
GB40605	31	0	1	4	2	26	0	14	18	1	3	13	0	4	0	3
GB40606	4	24	63	17	2	85	6	16	14	45	9	21	0	0	0	7
GB40607	16	89	30	16	1	127	0	13	0	10	0	4	0	0	9	5
GB40608	0	1	3	5	0	3	0	3	0	10	4	5	6	0	22	1
GB40609	5428	3691	3422	665	1217	7165	228	4963	3489	485	188	1936	32	50	9	14
GB40610	27	74	18	4	0	25	5	16	18	17	1	11	4	0	0	7
GB40611	40	39	83	48	11	84	20	60	53	16	95	71	32	0	0	12
GB40612	0	0	0	0	0	0	0	0	0	0	0	0	0	0	0	0
GB40613	0	0	0	0	0	0	0	0	0	0	0	0	0	0	7	0
GB40614	77	64	99	43	47	104	29	37	18	62	61	17	0	23	0	13
GB40615	15	8	37	25	0	23	2	10	1	16	4	5	0	1	0	4
GB40616	3	0	1	6	0	5	0	4	2	6	2	1	0	0	0	0
GB40617	1	0	18	2	9	35	0	10	0	6	5	1	0	0	0	2
GB40618	16	10	18	27	6	21	10	9	12	6	18	16	5	6	5	6
GB40619	10	4	4	3	8	7	22	3	6	4	14	19	1	0	0	2
GB40620	0	0	0	0	0	0	0	0	0	0	0	0	0	0	0	0
GB40621	0	0	0	0	0	2	0	0	0	0	8	0	0	8	0	0
GB40622	0	0	0	0	0	0	0	0	0	0	0	0	0	2	0	0
GB40623	0	0	0	0	0	1	0	0	0	0	0	0	0	0	0	0
GB40624	67	20	108	78	47	112	19	81	123	33	72	157	10	0	109	13
GB40625	63	70	83	28	42	34	42	31	52	0	5	18	1	0	0	10
GB40626	1008	672	1104	1201	641	1487	299	802	597	496	746	752	205	152	229	15
GB40627	9	0	0	0	0	0	0	0	0	0	0	3	0	0	0	0
GB40629	195	195	141	65	127	202	42	105	106	28	135	84	1	34	20	14
GB40630	0	0	0	0	0	0	0	0	0	0	0	0	0	0	0	0
GB40631	0	0	0	0	1	0	0	0	0	0	0	0	20	0	65	2
GB40632	1	0	0	0	0	0	0	0	0	0	0	0	0	0	0	0
GB40633	7	0	0	0	0	1	0	2	0	0	1	3	0	0	0	0
GB40634	17	17	20	12	10	14	43	11	18	20	20	10	4	0	0	7
GB40635	3	0	13	0	0	0	23	0	2	0	0	0	0	3	0	1
GB40636	2	0	0	0	0	0	0	0	0	0	0	0	0	0	0	0
GB40637	302	246	463	135	278	302	250	119	185	107	126	34	0	27	9	13
GB40638	47	113	84	91	66	92	138	105	43	146	78	55	0	2	19	13
GB40639	0	0	0	0	0	9	0	0	0	0	0	0	0	0	1	0
GB40640	2	0	1	6	0	0	0	0	1	1	0	0	0	0	2	0
GB40641	4	22	3	20	0	1	0	5	19	1	4	1	0	0	0	3
GB40642	0	0	2	1	7	3	0	0	0	0	0	0	0	0	0	0
GB40643	0	0	0	0	0	0	1	0	0	0	0	0	0	0	0	0
GB40644	45	0	10	2	0	4	0	4	3	1	6	0	0	0	0	1
GB40645	10	2	0	17	1	2	0	2	1	4	2	0	0	0	3	1
GB40646	1	0	0	0	0	3	0	0	0	4	6	0	0	0	0	0
GB40647	145	143	154	53	91	86	19	64	38	36	14	4	9	12	6	10
GB40648	3079	2339	3556	3488	2224	4212	1731	3157	2912	2028	2904	2761	216	879	36	15
GB40649	0	0	0	0	0	0	0	0	0	0	1	0	0	0	0	0
GB40650	0	0	0	0	0	0	0	0	0	0	0	0	0	0	0	0
GB40651	2	0	15	15	2	14	5	12	24	10	1	1	10	13	0	1
GB40652	109	116	143	121	88	138	156	145	143	192	127	149	0	41	11	13
GB40653	24802	46462	42487	78175	25215	42372	67465	50583	64217	74781	76551	52560	2667	2340	1425	15
GB40654	169	251	293	345	180	406	384	338	287	323	303	295	2	30	17	14
GB40655	50	138	147	167	94	48	192	133	119	165	156	92	32	25	15	14
GB40656	494	513	718	1051	470	734	1201	718	723	908	1135	621	2	39	25	14
GB40657	134	120	113	80	119	153	80	72	47	44	34	32	0	16	0	13
GB40658	1	0	0	0	2	1	0	0	0	0	0	0	29	0	0	1
GB40659	364	367	183	58	55	147	13	141	255	70	29	115	8	0	0	11
GB40660	0	0	0	0	0	0	0	0	0	0	0	0	0	0	0	0
GB40661	0	1	0	0	0	0	0	0	0	0	0	0	0	1	0	0
GB40662	82	47	73	18	57	37	24	31	22	0	5	1	0	0	1	9
GB40663	134	33	31	31	59	35	22	21	0	0	16	5	0	0	0	9
GB40664	9	0	0	0	0	5	0	9	0	0	0	0	0	17	0	1
GB40665	0	0	0	0	0	0	0	0	0	0	0	0	2	0	0	0
GB40666	0	0	0	2	0	0	1	0	0	0	0	1	1	0	13	0
GB40667	0	0	0	0	0	0	0	0	0	1	0	5	0	0	0	0
GB40668	0	0	0	0	0	0	0	0	0	0	0	3	0	0	11	0
GB40669	0	0	0	0	0	0	0	0	0	1	0	0	0	0	0	0
GB40670	1807	1124	1670	685	1330	1420	492	844	765	530	826	592	26	146	25	15
GB40671	40	32	35	8	26	49	30	26	19	1	6	0	0	0	0	8
GB40672	99	147	114	84	40	84	100	97	118	73	83	35	0	23	0	13
GB40673	2160	3109	3425	5169	1423	4346	3692	3690	3889	5179	6163	3675	48	114	36	15
GB40674	690	673	789	1772	553	1141	749	1267	1196	1590	1614	1411	85	98	18	15
GB40676	247	203	234	70	133	246	204	144	84	23	35	30	0	3	0	12
GB40677	2	0	0	0	0	0	0	0	0	0	0	0	0	1	0	0
GB40678	361	238	467	368	614	510	151	317	189	65	157	66	28	13	2	13
GB40679	0	0	0	0	0	0	0	0	0	0	0	0	3	0	0	0
GB40680	7	5	0	0	0	0	0	0	0	0	0	7	0	0	0	0
GB40681	51	49	71	151	41	74	9	108	75	108	58	91	0	2	3	11
GB40682	0	0	0	0	0	0	0	0	0	0	0	0	0	0	0	0
GB40683	0	2	0	1	2	143	34	3	3	1	0	4	1	0	2	2
GB40684	23	30	5	6	26	72	2	21	13	12	60	6	0	0	0	6
GB40685	0	0	0	0	0	0	0	0	0	0	0	0	0	0	9	0
GB40686	15	40	29	32	32	21	91	36	26	69	18	33	6	22	19	13
GB40687	0	0	4	0	0	0	0	2	0	0	0	0	0	0	0	0
GB40688	0	0	0	0	0	0	0	0	0	0	0	0	0	0	0	0
GB40689	61	30	138	29	98	71	19	76	32	1	0	0	1	0	0	9
GB40690	334	325	217	183	198	301	104	107	173	32	88	43	3	2	7	12
GB40691	16	50	36	51	35	28	87	19	27	57	39	39	1	5	0	12
GB40692	0	0	0	0	0	0	0	0	0	0	0	0	0	0	0	0
GB40693	58	41	39	5	20	20	23	11	13	9	16	8	1	7	43	8
GB40694	926	591	922	865	636	1285	263	712	725	540	1030	780	40	146	97	15
GB40695	1	1	1	0	1	0	0	0	0	1	0	0	0	0	1	0
GB40696	0	0	0	0	0	2	0	0	0	3	0	0	0	0	0	0
GB40697	7	5	6	5	1	13	3	12	8	14	20	10	1	2	0	1
GB40698	0	0	0	0	0	0	0	0	0	0	0	0	0	0	0	0
GB40699	1447	1143	980	616	1358	621	836	452	511	488	581	253	1	47	22	14
GB40700	2355	1789	2104	1882	1656	2263	1285	1082	1389	1410	1578	1349	60	91	8	14
GB40701	1955	1757	1643	481	1576	1095	379	829	1314	367	542	374	32	72	16	15
GB40702	0	0	0	0	0	1	0	4	0	0	0	0	0	0	0	0
GB40703	2148	1256	2494	1356	2310	3242	449	1256	1366	1644	1405	1055	114	480	131	15
GB40704	17	29	32	25	14	39	58	19	25	26	23	56	8	3	0	11
GB40705	37	61	66	50	63	43	56	68	36	31	24	21	44	30	23	15
GB40706	64	277	252	253	176	162	289	235	221	379	267	151	6	14	15	12
GB40707	27	5	0	15	12	12	39	12	3	12	8	16	0	7	0	3
GB40708	87	243	307	360	97	173	645	450	173	430	377	231	21	51	27	15
GB40711	7694	6117	6910	8789	5727	8691	6476	8973	9131	9498	12503	5886	2968	5294	3002	15
GB40712	5	16	10	20	9	8	19	7	31	38	40	10	12	2	3	6
GB40713	1589	3557	3127	4954	1139	3631	1987	2917	1889	4651	3807	2412	80	103	48	15
GB40714	9	6	14	8	0	3	11	5	1	6	11	24	1	0	0	1
GB40715	0	0	1	0	0	0	0	7	0	0	0	0	0	0	0	0
GB40716	95	215	128	98	136	160	213	103	188	148	117	96	0	10	2	12
GB40717	27	104	130	91	19	32	99	80	48	80	63	49	1	13	15	12
GB40718	225	260	457	340	376	244	382	251	188	216	180	116	22	6	19	14
GB40719	51	92	63	189	46	118	68	129	109	125	215	185	22	27	38	15
GB40720	495	395	618	355	656	591	471	371	292	271	349	171	14	40	4	13
GB40721	300	249	214	561	200	498	363	330	433	438	440	360	0	40	28	14
GB40722	0	0	0	0	0	0	0	0	0	0	0	0	0	0	0	0
GB40723	295	438	502	758	290	531	500	523	561	769	564	494	5	31	20	14
GB40724	1	0	2	0	0	0	7	0	0	0	0	0	0	0	0	0
GB40726	0	0	0	0	0	0	0	0	0	0	0	3	20	0	0	1
GB40727	48	144	103	126	77	52	297	174	89	261	171	76	44	40	85	15
GB40728	66	28	49	78	80	151	44	61	90	157	100	59	0	0	0	12
GB40730	0	0	0	0	0	0	0	0	0	0	0	0	0	0	0	0
GB40731	1	34	9	32	0	0	21	20	7	7	3	6	1	6	0	4
GB40732	0	1	15	49	0	2	4	8	19	22	21	5	0	0	0	4
GB40733	65	62	93	103	49	48	68	60	80	73	115	69	2	0	4	12
GB40734	32	62	47	49	88	72	119	64	37	57	55	35	12	0	0	12
GB40735	4559	5994	6337	7052	4382	8816	8406	8812	6505	7186	10529	6764	845	1007	851	15
GB40736	3	8	0	0	0	0	2	0	0	0	0	0	0	0	0	0
GB40737	8	0	0	0	0	0	0	0	0	0	0	0	0	6	0	0
GB40738	0	0	0	0	0	0	0	0	0	0	0	0	0	0	0	0
GB40739	0	0	0	0	0	1	0	1	0	0	0	0	0	0	0	0
GB40740	22	2	9	14	7	46	42	16	0	7	8	28	4	0	0	5
GB40741	813	663	731	453	637	917	350	601	600	316	367	268	45	99	47	15
GB40743	0	0	0	0	0	0	0	0	0	0	0	0	0	0	0	0
GB40744	400	332	510	585	302	486	341	454	400	589	570	553	63	60	58	15
GB40745	46	64	127	176	95	125	192	130	109	130	163	102	14	20	28	14
GB40746	976	1004	1521	1673	868	1384	1021	1380	1165	1660	1843	1033	49	194	64	15
GB40747	85	116	91	75	70	51	64	93	55	131	106	39	0	3	8	12
GB40748	8	40	46	17	34	31	66	32	38	33	31	11	33	4	0	11
GB40749	12	18	1	31	5	19	7	14	11	6	9	14	0	0	0	3
GB40750	611	217	359	256	304	476	238	325	190	150	152	99	6	28	11	13
GB40751	28	13	31	23	64	63	17	9	25	8	10	1	0	0	0	7
GB40752	0	0	0	0	0	0	0	3	0	0	0	0	0	0	6	0
GB40754	20	0	8	2	44	30	1	16	17	18	13	3	14	8	8	6
GB40755	0	0	0	0	0	0	0	0	0	0	0	0	0	0	0	0
GB40756	1	5	9	10	0	3	0	2	0	0	0	0	0	0	0	0
GB40757	0	0	0	0	0	0	0	0	0	4	0	0	0	0	0	0
GB40758	1882	1905	1597	1732	2297	1503	3058	1264	1181	612	1074	347	2	51	0	13
GB40759	8225	9560	6916	9797	9156	10342	11862	8543	7547	5232	7100	4025	74	310	99	15
GB40760	364	537	500	467	310	414	666	381	561	485	554	315	5	19	20	14
GB40761	8	0	4	7	0	3	7	7	5	0	3	2	9	0	8	0
GB40762	0	0	10	0	0	0	0	0	12	0	0	1	0	1	0	0
GB40763	0	0	9	6	0	0	0	4	1	5	1	0	0	0	0	0
GB40764	383	336	436	259	465	575	311	336	251	176	178	148	5	37	13	13
GB40765	1036	863	1071	806	772	1364	697	808	874	667	786	603	28	75	30	15
GB40766	140	159	177	201	211	253	122	195	142	93	176	46	5	35	1	13
GB40767	39	45	71	33	13	48	68	49	45	78	39	52	8	2	7	11
GB40768	3	21	0	7	0	3	7	0	29	9	0	7	0	0	0	2
GB40769	400	367	432	498	466	426	1040	502	354	350	594	332	5	60	58	14
GB40770	77	128	189	30	34	161	23	60	43	47	200	47	4	17	3	13
GB40771	11	0	6	8	3	10	4	9	4	10	3	8	15	1	5	0
GB40772	0	0	0	0	0	0	5	0	0	0	0	0	0	0	0	0
GB40773	322	541	407	417	333	379	1575	499	385	682	529	376	43	79	45	15
GB40774	76	123	285	243	147	151	241	176	152	184	190	64	29	38	1	14
GB40775	217	249	422	367	218	323	495	380	299	523	402	316	54	49	25	15
GB40776	1982	3252	3469	1731	2292	1951	2402	1309	1447	1605	1295	614	46	69	23	15
GB40777	2534	5436	7057	5273	2502	4043	6559	5676	5836	9242	7936	5121	307	639	342	15
GB40778	32	92	63	74	52	46	78	133	119	136	141	66	53	40	1	14
GB40779	675	1459	1274	2246	698	1356	1821	1653	1682	2276	2151	1459	60	103	63	15
GB40780	726	669	957	1781	483	1246	1207	1440	1302	1807	1568	1557	51	76	57	15
GB40781	86	34	101	77	33	77	50	60	30	63	69	38	1	15	0	12
GB40782	240	293	385	629	210	296	249	338	325	531	485	379	28	45	20	15
GB40783	141	275	270	161	248	208	368	213	206	262	185	85	10	39	7	13
GB40784	25	27	38	38	56	18	64	33	24	42	37	16	6	6	1	12
GB40785	225	296	276	223	143	245	190	208	287	140	150	85	4	39	19	14
GB40787	0	0	0	0	0	0	0	0	0	0	0	0	0	0	0	0
GB40788	0	0	12	0	0	0	0	0	0	0	0	0	0	0	0	0
GB40789	0	0	1	1	0	0	0	0	0	4	0	0	0	0	0	0
GB40791	1	0	0	0	0	1	0	0	0	0	2	1	8	0	0	0
GB40792	0	0	0	0	0	0	0	0	0	0	0	0	0	0	0	0
GB40793	0	0	0	0	0	0	0	1	0	0	0	0	0	0	0	0
GB40794	263	299	401	434	198	400	278	303	116	222	220	88	42	32	8	14
GB40795	247	1070	758	848	700	704	1428	865	936	881	919	302	172	165	188	15
GB40796	9	12	27	22	29	27	32	16	10	50	19	9	0	0	0	8
GB40797	52	49	83	49	29	19	55	51	22	39	42	28	0	14	0	12
GB40798	163	269	314	331	101	252	310	257	208	323	319	235	13	3	2	12
GB40799	162	137	212	165	105	158	179	180	224	136	95	103	7	68	6	13
GB40800	143	577	762	402	417	225	858	839	560	1392	1138	426	34	93	55	15
GB40801	48	162	143	161	57	101	219	258	178	212	162	98	16	18	16	15
GB40802	30	41	87	64	88	84	93	75	45	66	42	20	0	0	0	12
GB40803	5	8	9	17	17	8	8	1	10	11	8	7	3	0	0	2
GB40804	177	225	293	334	188	246	410	371	227	404	300	257	15	30	19	14
GB40805	107	214	381	349	210	301	482	458	288	341	386	192	16	42	9	14
GB40806	69	119	137	77	141	84	100	117	72	107	75	16	14	6	1	12
GB40807	105	118	123	110	56	109	197	186	63	157	80	68	3	34	16	14
GB40808	2586	1769	2747	2188	2456	4026	1404	1899	2080	556	1191	706	64	71	13	14
GB40809	43	53	39	17	30	48	24	44	32	32	28	20	20	16	21	15
GB40810	31	124	111	114	43	60	164	137	123	154	165	81	4	41	4	13
GB40811	1	5	24	17	7	0	3	9	27	2	7	5	0	1	0	3
GB40812	0	0	0	0	0	0	0	0	0	0	0	0	0	0	0	0
GB40814	0	0	0	0	0	0	0	0	0	0	0	0	0	0	0	0
GB40815	10	12	10	15	28	16	16	10	41	14	34	8	0	0	5	5
GB40816	731	732	1101	1108	990	1023	967	924	1001	541	955	656	108	113	28	15
GB40817	1	0	0	0	0	0	0	0	0	1	0	0	0	0	0	0
GB40818	33	40	24	32	21	75	28	25	36	14	61	14	0	0	0	10
GB40819	5	0	0	0	0	0	0	0	0	0	0	0	0	0	0	0
GB40820	0	4	1	0	1	0	0	8	4	0	0	0	0	0	0	0
GB40821	1	9	8	1	0	8	0	2	15	12	8	15	0	0	1	0
GB40822	3	0	0	0	0	0	1	0	0	0	0	0	8	0	0	0
GB40823	23	21	34	23	52	10	40	25	26	37	28	15	0	10	0	10
GB40824	940	844	1248	1065	957	1278	1229	835	955	656	749	445	79	105	32	15
GB40827	0	1	6	6	1	3	5	9	7	8	3	6	0	0	0	0
GB40828	30	54	78	55	59	49	78	51	59	45	46	19	0	11	0	12
GB40829	0	0	0	0	0	0	0	0	0	0	0	0	0	0	0	0
GB40830	165	148	216	138	144	156	80	56	122	59	96	25	17	19	0	14
GB40831	7	12	20	14	1	24	8	17	4	8	15	3	0	0	0	3
GB40833	0	0	0	0	0	0	0	0	0	0	0	0	0	0	0	0
GB40834	0	0	0	0	0	0	0	0	0	0	0	0	0	5	13	0
GB40836	18	16	3	0	0	13	0	7	6	0	0	1	0	0	0	2
GB40837	277	462	412	179	217	233	181	228	211	181	156	89	108	106	135	15
GB40838	735	687	800	398	942	589	439	427	487	262	297	85	2	57	4	13
GB40839	23	52	27	22	42	44	27	18	30	47	32	30	0	1	0	12
GB40841	0	0	0	1	0	0	3	0	0	0	0	0	0	0	0	0
GB40842	312	261	270	109	129	220	75	155	228	97	69	109	1	16	0	13
GB40843	58	66	98	51	53	61	135	82	34	75	90	69	16	28	16	15
GB40845	1916	907	1293	1227	1072	1577	863	1070	764	484	716	577	81	179	21	15
GB40846	8	3	14	6	5	9	4	14	14	2	9	4	0	11	0	0
GB40847	251	115	189	228	166	287	186	307	181	133	202	194	7	39	0	13
GB40848	64	53	45	167	53	105	125	97	111	70	110	128	12	8	0	12
GB40849	0	5	7	18	15	17	7	10	21	21	12	10	0	0	0	4
GB40850	63	20	38	65	43	31	52	35	32	5	34	33	0	8	0	11
GB40851	4	0	2	11	0	1	3	1	4	7	3	1	0	0	0	0
GB40853	31	3	35	17	28	53	20	27	8	8	21	5	0	0	0	8
GB40854	0	0	0	0	0	0	0	0	0	0	0	0	0	0	0	0
GB40855	0	0	0	1	0	0	0	0	0	0	0	0	0	0	0	0
GB40856	324	370	340	169	162	408	162	261	222	116	156	107	1	13	1	12
GB40857	465	357	549	384	540	623	436	436	318	301	329	245	15	32	3	13
GB40858	787	1115	1172	2095	616	1402	1308	1598	1442	1861	2084	1636	111	236	67	15
GB40859	717	459	681	640	411	711	292	608	419	245	413	289	18	95	16	15
GB40860	25	83	74	164	70	95	85	188	213	162	301	89	2	13	7	12
GB40861	109	109	178	214	66	170	192	140	81	117	107	102	3	3	18	13
GB40862	259	260	284	811	219	383	361	464	658	628	637	477	18	15	4	13
GB40863	108	390	222	244	183	277	443	195	224	218	210	150	10	13	11	12
GB40864	25	3	10	38	26	21	18	10	2	12	9	7	0	0	0	5
GB40865	37183	19896	27821	25698	24374	34228	19167	20768	20035	13553	22157	16784	2169	5254	1559	15
GB40866	24742	24213	27219	19046	25551	19002	20135	13962	14263	16123	20081	8341	797	3420	1520	15
GB40867	8	0	25	1	0	5	3	0	2	7	11	0	0	0	14	1
GB40868	8445	4697	6923	8794	4235	10252	3630	7536	6742	4767	7312	6960	456	949	270	15
GB40869	0	0	0	0	0	1	0	0	0	0	0	0	0	0	0	0
GB40870	72	15	55	23	9	74	23	31	34	12	6	6	7	0	0	7
GB40871	40	34	5	20	31	28	13	1	11	0	2	10	0	0	0	5
GB40901	139	156	215	174	101	213	163	181	179	119	157	154	4	43	10	13
GB40903	4	13	8	5	5	0	6	6	1	8	2	7	1	0	4	0
GB40904	385	399	529	898	308	690	324	591	575	704	798	605	131	127	65	15
GB40905	143	124	111	110	98	157	106	86	93	48	56	47	7	25	0	13
GB40906	373	344	385	465	237	633	400	474	555	417	435	404	25	9	9	13
GB40907	176	93	246	101	93	137	109	128	101	98	88	45	191	155	31	15
GB40908	521	499	749	593	509	725	198	362	377	287	411	425	34	58	69	15
GB40909	62	147	182	64	82	133	171	120	70	75	70	66	9	8	29	13
GB40910	0	0	0	0	0	0	0	0	0	0	0	0	0	0	0	0
GB40911	152	150	242	255	265	273	203	253	213	134	164	145	12	11	3	12
GB40912	2	0	1	1	0	2	0	0	0	0	0	0	0	0	0	0
GB40913	0	10	12	0	0	0	0	6	4	0	0	0	3	0	0	0
GB40914	0	0	9	0	0	2	7	9	0	4	0	8	0	0	0	0
GB40915	0	0	0	0	5	4	0	0	0	0	0	1	0	0	0	0
GB40916	167	184	191	143	138	204	61	110	110	82	121	66	33	19	54	15
GB40917	16	3	18	10	15	7	0	21	7	9	27	15	1	9	3	4
GB40918	0	0	0	0	0	0	0	0	0	0	0	0	0	0	0	0
GB40919	0	0	0	0	0	0	0	0	0	0	0	0	0	0	0	0
GB40920	0	0	0	0	0	0	1	0	0	0	0	0	0	0	0	0
GB40921	1	0	0	0	0	0	0	0	0	0	0	0	0	0	6	0
GB40922	0	0	0	0	0	0	0	0	0	0	0	0	0	0	0	0
GB40923	7	7	8	11	0	7	18	4	4	28	5	13	0	0	1	2
GB40925	5	12	0	1	20	6	20	9	1	0	0	0	0	0	0	2
GB40926	29	49	47	181	46	158	144	98	88	111	118	89	0	5	29	13
GB40928	122	124	215	141	199	233	247	212	190	171	113	118	16	18	22	15
GB40929	355	264	425	282	339	425	252	226	332	181	206	132	27	11	12	13
GB40930	0	0	0	0	0	0	0	0	0	0	0	0	0	0	0	0
GB40931	0	0	0	0	0	0	0	0	0	0	0	0	0	0	0	0
GB40932	0	0	0	0	0	0	0	0	0	0	0	0	0	0	0	0
GB40933	16	12	26	29	27	44	24	28	26	20	34	18	0	3	3	11
GB40934	750	1000	1217	1300	1266	903	1343	1056	1104	1263	1272	558	36	63	48	15
GB40935	70	130	94	129	83	131	174	100	127	135	96	53	7	12	0	12
GB40936	1	1	3	12	0	8	0	2	10	6	6	6	0	0	0	0
GB40937	0	0	1	1	0	2	0	1	0	1	0	0	0	0	0	0
GB40938	13	14	48	33	45	25	66	33	14	24	41	22	1	0	17	10
GB40939	185	868	686	591	348	380	955	442	701	1001	814	527	33	35	28	15
GB40940	435	291	366	194	383	262	222	133	82	59	83	76	0	0	0	12
GB40941	106	235	206	113	219	108	367	87	92	88	80	37	0	16	4	13
GB40942	0	0	1	0	0	0	0	0	0	1	3	7	0	0	0	0
GB40944	1213	1006	539	511	253	1120	304	870	1024	280	314	850	15	48	14	13
GB40945	32	4	42	60	27	154	84	56	42	57	100	51	0	0	0	11
GB40946	392	673	794	581	603	599	818	508	623	608	613	291	18	42	44	15
GB40947	4	0	0	0	0	0	2	3	15	0	1	4	0	0	2	0
GB40948	15	63	107	94	126	45	209	55	48	88	63	26	12	13	5	11
GB40949	28	137	115	112	117	118	97	88	105	105	56	42	7	7	16	13
GB40950	0	0	0	0	0	0	1	0	0	0	0	0	0	0	0	0
GB40951	0	5	0	3	0	0	0	0	8	0	3	0	9	0	0	0
GB40952	0	0	0	0	0	0	0	0	0	0	0	0	0	0	0	0
GB40953	0	0	0	0	0	0	17	0	0	1	0	0	0	0	0	1
GB40954	6	2	6	0	0	13	2	2	1	1	0	4	0	0	0	0
GB40955	30	57	55	40	53	22	89	63	24	98	57	49	1	0	1	12
GB40956	1	0	0	0	2	0	2	2	0	0	0	0	0	0	0	0
GB40957	0	0	1	1	0	1	0	0	0	12	0	1	0	0	0	0
GB40958	0	0	0	0	0	0	0	0	0	0	0	0	0	0	0	0
GB40959	0	0	0	0	0	0	7	0	1	0	2	0	0	0	0	0
GB40960	14	1	1	0	1	1	0	0	0	2	1	0	0	0	0	0
GB40961	0	0	0	0	0	0	0	4	0	0	0	0	0	0	0	0
GB40962	0	0	0	0	0	0	0	0	0	0	0	0	0	0	0	0
GB40963	8	15	31	6	11	34	4	5	14	3	5	0	16	18	0	4
GB40964	0	4	0	0	0	3	0	0	0	0	0	0	0	0	0	0
GB40966	0	0	0	0	0	0	0	0	0	0	0	0	0	0	0	0
GB40967	1597	587	1300	175	280	134	321	244	385	80	42	222	2	61	48	14
GB40968	1	14	48	5	4	0	0	21	8	3	0	17	0	0	25	4
GB40969	443	641	594	365	768	442	74	231	358	234	111	62	22	239	55	15
GB40970	14	8	11	2	4	7	9	3	0	0	0	0	0	0	0	0
GB40971	0	2	0	0	0	2	0	0	0	0	3	0	0	4	0	0
GB40972	66	39	41	49	7	32	0	38	18	38	45	35	0	0	3	10
GB40973	209	145	290	340	131	444	90	222	157	202	366	316	14	0	22	13
GB40974	0	1	0	0	0	0	0	0	0	0	0	0	0	0	0	0
GB40975	44	13	33	51	10	44	3	10	0	24	4	22	82	134	56	9
GB40976	14131	8861	23140	26986	16249	17887	7430	14947	14971	23918	19836	12511	1928	3118	996	15
GB40977	3013	2396	3550	3286	2327	2991	1215	2900	3245	2622	3662	1856	65	303	29	15
GB40978	3051	3473	4132	3706	2423	3474	3613	3333	3166	4160	4059	2098	85	175	70	15
GB40979	83	0	45	1	30	31	19	47	33	8	6	7	0	0	0	7
GB40980	1066	847	978	555	679	705	290	505	636	478	426	529	84	129	48	15
GB40981	39	8	11	42	51	7	15	19	24	4	34	16	0	0	0	7
GB40982	0	0	0	0	0	0	0	0	0	0	0	0	0	0	0	0
GB40983	231	281	464	345	275	259	388	591	355	713	642	399	28	99	63	15
GB40984	93	86	201	181	90	138	139	187	117	265	207	124	37	38	3	14
GB40993	164	209	155	123	223	173	8	98	134	74	68	33	0	4	4	11
GB40994	77	61	295	83	15	99	18	219	90	8	62	9	1	5	0	9
GB40995	0	0	0	0	0	0	0	0	0	0	0	0	0	0	0	0
GB40996	293	141	246	122	257	242	63	173	121	72	80	86	2	0	0	12
GB40997	49	29	52	14	93	24	31	18	53	14	20	41	0	0	0	10
GB40998	7	0	4	0	0	1	1	1	0	1	0	0	0	1	0	0
GB40999	1047	735	779	623	581	987	331	438	457	125	175	188	6	13	7	12
GB41000	415	290	312	468	318	542	201	516	392	122	259	332	101	152	92	15
GB41001	0	0	0	0	0	0	0	0	0	0	0	0	0	0	0	0
GB41002	105	71	89	79	8	101	43	51	141	25	38	26	0	4	0	11
GB41003	192	223	160	123	192	180	80	129	207	106	207	147	9	5	16	13
GB41004	0	0	0	0	1	0	1	0	0	0	0	0	0	0	0	0
GB41005	0	0	0	0	0	0	0	0	0	0	0	0	0	0	0	0
GB41011	9853	4808	7927	13065	4985	15054	6485	9404	8262	4931	10394	12060	504	2104	320	15
GB41012	0	0	0	2	0	1	0	0	0	0	0	0	0	0	0	0
GB41022	0	0	0	0	0	0	0	16	0	0	0	0	0	0	0	1
GB41023	0	0	0	6	0	0	0	0	7	0	0	0	0	0	0	0
GB41024	58	96	83	124	27	84	58	88	91	79	109	64	0	15	0	12
GB41025	3792	4086	5610	7981	2585	5404	3781	5416	5973	5342	5944	3960	106	116	37	15
GB41026	13	15	35	33	20	15	16	79	12	68	42	33	17	47	30	11
GB41027	151	193	259	160	196	126	223	212	116	276	165	157	27	33	35	15
GB41028	1448	3570	2366	2964	1859	2099	4234	2461	2273	4687	3293	2568	91	191	189	15
GB41029	16	57	56	22	54	35	80	33	34	56	30	11	2	8	3	11
GB41030	163	249	422	229	205	210	268	138	161	168	230	117	2	41	7	13
GB41031	95	89	88	110	44	83	74	111	70	85	109	59	4	15	2	12
GB41032	7	11	36	1	20	17	18	8	8	7	8	11	0	0	0	4
GB41033	0	0	4	0	0	0	11	2	11	0	1	0	0	0	8	0
GB41034	70	6	98	61	37	38	32	81	36	44	39	34	12	3	1	11
GB41035	209	119	250	210	204	208	87	142	159	73	71	80	1	17	0	13
GB41036	353	278	203	213	263	225	160	149	165	110	102	113	6	23	16	14
GB41037	25	79	55	38	11	41	29	41	17	23	29	5	1	0	3	10
GB41038	42	21	7	15	19	17	29	8	1	3	0	6	0	0	0	5
GB41039	23506	39648	33903	48486	17249	32912	34651	28817	39579	59923	50232	31651	1156	1341	706	15
GB41041	0	0	0	0	1	11	8	0	0	0	0	0	0	0	0	0
GB41042	484	408	608	457	271	445	386	343	477	583	592	300	30	18	13	14
GB41043	264	360	281	307	241	342	345	298	211	384	381	215	14	24	12	13
GB41044	87	112	51	74	122	97	47	94	76	82	47	20	0	0	0	12
GB41045	71	29	115	48	83	147	118	85	83	50	78	41	0	31	5	13
GB41046	1227	943	1243	1396	813	1459	1110	1394	1229	1368	1656	1177	79	142	91	15
GB41047	8	2	0	0	0	0	0	0	0	0	0	0	8	0	20	1
GB41048	0	0	0	1	0	0	0	0	0	0	0	0	0	0	0	0
GB41049	0	0	0	0	1	0	0	0	0	0	0	0	0	0	0	0
GB41050	0	0	0	2	0	1	0	8	0	0	0	0	0	0	0	0
GB41051	0	1	0	0	0	0	0	0	0	0	0	0	7	1	1	0
GB41052	1	0	0	3	0	1	2	1	0	0	0	0	9	2	1	0
GB41053	0	0	0	0	0	0	0	0	0	0	0	0	0	0	0	0
GB41054	0	0	0	0	0	0	0	0	0	0	0	0	0	0	0	0
GB41055	0	0	0	0	0	0	0	0	0	0	0	0	0	0	0	0
GB41056	0	0	0	0	0	0	0	0	9	0	0	0	0	0	8	0
GB41057	0	0	0	0	0	0	0	0	0	0	0	0	31	0	0	1
GB41058	3	0	4	7	13	5	0	1	0	3	0	0	2	1	3	0
GB41059	0	6	0	0	0	7	0	0	2	0	6	0	0	0	0	0
GB41060	0	11	0	8	1	1	6	2	1	10	3	0	0	0	2	0
GB41061	24	14	103	45	151	66	62	95	66	53	47	29	29	0	3	12
GB41063	147	96	187	132	150	143	213	172	132	122	131	75	5	51	9	13
GB41064	34	1	40	14	7	24	30	13	5	0	1	1	0	0	0	4
GB41065	8	30	84	26	29	29	8	18	8	22	10	2	0	0	0	7
GB41066	0	32	18	11	14	14	17	9	6	3	6	8	17	0	0	4
GB41067	61	36	86	68	99	52	63	6	45	6	19	4	0	0	0	9
GB41068	55	165	79	119	109	91	243	128	141	127	110	52	2	6	7	12
GB41069	148	217	154	120	110	118	93	136	126	138	134	74	3	2	0	12
GB41070	5	24	43	8	17	7	37	38	24	20	6	15	0	6	0	7
GB41071	26	31	84	119	20	105	63	133	72	52	48	67	6	10	3	12
GB41072	1	0	4	2	1	0	3	0	0	2	2	1	0	0	0	0
GB41073	413	487	640	756	406	741	1083	784	466	630	660	396	19	43	45	15
GB41074	52	10	46	17	42	68	0	29	56	16	7	8	0	0	0	8
GB41075	565	485	660	509	628	805	329	544	415	328	463	175	0	21	4	13
GB41076	35	20	46	24	54	38	31	27	20	9	30	17	3	0	0	11
GB41077	5	0	0	2	0	0	0	3	0	6	0	0	0	0	0	0
GB41078	2	1	9	5	21	3	11	13	0	7	8	0	0	0	12	1
GB41079	6	13	52	42	36	7	50	49	21	72	28	23	1	0	3	9
GB41080	50	147	172	188	149	145	285	186	117	221	174	103	17	31	32	15
GB41081	11	5	14	3	5	3	12	5	3	10	0	0	0	0	8	0
GB41082	250	228	302	263	227	180	270	144	149	76	82	26	14	1	9	12
GB41083	67	96	155	45	70	64	77	71	47	112	74	36	0	29	0	13
GB41084	35046	54469	68246	76358	29054	58011	68348	68362	68249	111542	105094	70814	2415	4405	2732	15
GB41085	16	3	18	0	6	21	19	17	22	1	23	7	0	0	8	7
GB41093	2	10	6	42	24	1150	3150	252	430	3	12	170	4	2	49	8
GB41094	12	0	23	2	3	39	7	2	0	0	1	5	0	0	0	2
GB41095	0	0	0	0	0	0	0	0	0	0	0	0	0	0	0	0
GB41096	162	30	75	182	82	4919	8281	2553	1593	18	86	2185	6	302	145	14
GB41097	24	20	26	38	73	46	46	57	12	12	210	18	0	0	1	10
GB41106	0	0	0	0	0	0	0	0	0	0	0	0	0	0	0	0
GB41115	179	70	164	123	134	179	57	71	37	69	124	63	7	0	0	12
GB41116	0	0	0	0	8	0	1	0	0	0	0	0	0	0	0	0
GB41117	226	96	406	348	160	289	209	240	240	172	248	132	13	9	12	12
GB41118	10	27	37	19	2	28	27	32	12	18	23	12	0	4	2	8
GB41119	147	170	253	151	216	256	148	185	137	139	110	70	43	19	10	14
GB41120	2	0	7	0	0	6	1	8	1	9	7	4	0	0	0	0
GB41121	8	4	33	8	1	4	12	15	6	7	5	1	0	0	0	1
GB41122	94	77	111	81	94	118	108	107	104	126	122	77	5	0	0	12
GB41123	1	18	13	24	0	9	11	15	2	15	11	17	0	2	0	3
GB41126	170	234	272	181	270	356	427	244	271	173	180	122	20	21	26	15
GB41127	8	24	6	102	21	498	178	196	20	23	13	26	0	1	14	9
GB41128	124	249	280	266	190	229	370	194	152	360	226	100	16	22	58	15
GB41129	149	202	274	268	237	199	396	256	189	466	291	180	31	28	34	15
GB41130	0	0	0	0	0	0	0	0	0	0	0	0	0	0	0	0
GB41131	37	89	117	89	102	76	204	142	86	187	85	94	15	12	20	13
GB41132	5	26	22	23	27	22	57	80	32	56	57	37	2	2	0	11
GB41133	71	201	254	228	178	200	208	366	250	435	375	195	30	29	11	14
GB41134	369	500	574	984	416	797	699	741	740	908	1123	779	52	137	36	15
GB41135	27	77	60	25	47	46	59	16	28	46	33	12	1	11	0	11
GB41136	39	67	117	84	47	85	151	124	67	137	115	38	8	25	49	14
GB41137	1	18	32	26	25	14	58	25	20	40	46	23	7	0	0	10
GB41138	869	553	664	218	789	574	307	292	271	94	232	46	11	40	4	13
GB41139	995	1812	1531	2166	896	1426	1662	1433	1866	2413	1971	1267	68	65	61	15
GB41140	108	146	223	238	110	169	232	265	192	324	299	176	82	84	21	15
GB41141	47	48	82	59	99	90	71	54	47	83	92	37	16	18	2	14
GB41142	34	57	58	39	61	54	112	46	13	116	42	35	16	32	2	13
GB41143	399	524	845	803	556	498	878	735	748	1116	1018	557	47	61	44	15
GB41145	11	25	49	35	19	5	0	4	23	1	13	1	0	0	0	5
GB41146	617	817	1106	1737	481	1243	783	1406	1355	2046	1712	1137	46	114	36	15
GB41147	995	1135	2044	1783	821	1401	1509	1467	1391	1926	1993	1162	158	176	198	15
GB41148	291	386	379	573	289	547	475	421	523	525	462	251	19	13	32	14
GB41149	26	59	65	102	34	87	81	97	47	101	96	62	3	1	0	12
GB41150	19667	24315	28925	21147	12570	17094	20291	21817	19399	34571	38028	17915	779	1601	620	15
GB41151	0	0	0	0	0	0	0	0	0	1	0	0	0	0	0	0
GB41152	677	806	763	452	979	555	555	397	374	382	413	196	56	38	6	14
GB41153	28	59	81	68	30	43	104	98	75	106	78	73	0	11	4	12
GB41154	114	79	185	139	136	84	184	132	81	91	93	51	19	36	12	14
GB41155	97	195	195	197	114	142	274	222	234	312	268	118	26	0	14	13
GB41156	74	23	59	31	1	88	32	45	29	30	46	64	57	28	86	14
GB41157	329	571	622	744	392	550	503	586	565	906	636	336	74	124	4	14
GB41158	170	632	448	291	311	254	565	324	357	437	340	161	2	32	66	14
GB41159	839	1381	1671	1772	743	1328	2299	1833	1557	2447	2411	1252	153	252	194	15
GB41160	8	0	0	1	0	0	0	0	8	0	2	0	0	0	0	0
GB41161	115	157	210	247	62	145	179	195	125	377	369	227	11	4	2	12
GB41162	86	83	123	253	39	191	159	42	87	103	103	39	0	2	0	12
GB41163	86	232	284	436	204	238	496	408	254	510	404	252	5	43	76	14
GB41164	36	81	137	78	55	136	107	102	89	155	173	83	23	16	1	14
GB41165	28	4	25	19	31	29	11	14	17	10	20	24	0	14	15	8
GB41166	19	0	1	12	17	0	0	4	4	12	4	17	0	6	1	3
GB41167	125	91	250	109	213	141	107	81	116	32	36	48	0	11	0	12
GB41168	20	3	24	26	15	32	24	9	10	12	26	12	0	2	0	6
GB41169	122	272	197	226	227	230	263	167	212	169	202	113	6	21	1	13
GB41170	0	0	0	0	0	0	0	0	0	0	1	0	0	0	1	0
GB41171	2	6	10	8	20	20	22	6	14	6	17	3	0	1	0	4
GB41172	56	68	127	126	63	109	165	43	88	78	132	42	0	5	0	12
GB41173	19	59	84	96	39	59	82	96	63	84	99	52	43	22	9	14
GB41174	338	360	347	278	298	325	222	201	197	83	183	88	11	89	15	13
GB41175	5	2	16	3	18	3	35	9	5	3	12	5	11	2	10	3
GB41176	377	639	761	1212	668	726	980	807	891	1137	999	699	96	121	44	15
GB41177	94	86	112	67	113	100	52	49	29	19	40	9	1	6	0	11
GB41178	8	50	16	11	13	17	14	21	20	18	11	25	0	0	0	7
GB41179	37	44	63	48	82	66	20	49	9	53	27	41	0	2	0	11
GB41180	2	26	8	4	9	0	17	0	7	2	2	4	0	0	0	2
GB41181	198	347	288	407	174	278	334	372	190	528	363	283	18	28	27	15
GB41182	35	66	40	62	4	97	97	47	53	15	37	33	4	3	7	10
GB41183	699	1610	1191	1476	840	1118	1709	1286	1335	1689	1140	665	32	25	19	15
GB41184	18	5	4	0	5	9	0	1	4	8	19	0	3	1	2	2
GB41186	0	0	0	0	4	0	0	0	0	0	0	0	9	4	0	0
GB41188	73	92	106	39	13	45	23	29	24	45	14	23	5	3	14	10
GB41189	78	141	215	132	85	196	208	187	119	146	173	108	6	41	49	14
GB41191	9	4	53	52	69	35	27	22	54	22	30	30	5	7	0	10
GB41192	147	192	142	169	119	220	206	139	96	43	87	36	0	17	3	13
GB41193	805	791	739	554	1106	797	524	480	533	314	403	292	3	68	2	13
GB41195	0	0	2	4	5	5	3	1	3	6	1	3	8	0	0	0
GB41196	1657	953	1568	1244	1747	1807	1246	1078	1234	633	991	581	122	204	150	15
GB41197	0	0	6	0	0	2	0	0	0	0	0	0	31	0	0	1
GB41198	630	1553	1347	1894	468	1270	1758	1526	1873	2166	2408	1428	44	86	55	15
GB41199	14	29	26	18	23	24	36	23	6	33	14	6	0	18	6	9
GB41201	10	10	4	8	0	5	20	7	10	3	4	5	5	0	0	1
GB41202	49216	23359	28457	31415	13337	31483	16313	11632	15752	74559	64153	27298	588	3248	1620	15
GB41203	28337	24439	23266	9365	12746	20655	8492	28961	25644	13283	12250	25610	1003	1773	585	15
GB41204	0	10	0	6	2	2	6	3	2	1	0	2	0	0	0	0
GB41205	93	121	169	196	97	207	109	181	151	184	134	171	11	6	2	12
GB41206	32	41	52	91	41	34	74	41	53	66	97	37	7	2	0	12
GB41207	523	1090	1090	1169	553	844	1959	1041	1084	1499	1721	849	39	37	92	15
GB41208	56	65	79	90	79	88	140	91	124	79	63	66	15	18	20	14
GB41209	34	53	39	22	0	46	47	12	18	20	20	10	0	0	0	9
GB41210	1	24	8	15	9	18	31	41	25	55	36	20	0	2	1	8
GB41211	162	284	383	242	341	185	379	281	262	555	388	126	32	83	1	14
GB41212	24	35	45	44	42	41	27	44	8	39	66	48	24	12	16	13
GB41213	109	177	188	207	95	124	270	211	205	303	244	162	21	23	8	14
GB41214	96	133	73	41	114	50	31	110	65	27	37	36	2	112	23	14
GB41215	31	20	26	36	26	33	10	25	33	9	26	27	2	12	4	10
GB41217	5	0	0	1	0	14	0	0	0	0	1	0	10	0	21	1
GB41218	9	15	8	39	0	34	11	24	6	22	14	3	3	0	0	4
GB41219	2	0	0	0	0	1	28	5	1	1	7	4	0	0	0	1
GB41220	229	390	626	250	315	258	151	204	403	198	156	77	0	38	0	13
GB41221	0	2	14	0	0	0	0	0	0	0	0	0	0	0	0	0
GB41222	15	19	19	4	0	1	0	0	0	0	0	2	0	0	5	2
GB41223	56	111	55	44	1	39	52	14	46	37	28	20	2	0	0	10
GB41224	3	4	32	13	16	7	32	28	8	28	22	8	0	4	0	6
GB41225	398	322	420	340	791	275	571	334	334	315	309	189	68	98	32	15
GB41226	141	83	123	58	71	133	47	35	56	123	28	35	9	0	3	12
GB41227	6557	5603	4877	4196	4060	6741	8374	5711	6194	3671	5222	6944	149	503	167	15
GB41228	13	12	8	3	4	29	8	5	8	28	13	4	0	0	0	2
GB41230	26	27	27	10	85	30	0	0	1	0	0	0	7	0	0	5
GB41231	2089	3032	2930	3196	2534	2227	3894	2038	2452	2546	2791	1541	230	398	267	15
GB41232	0	14	27	13	12	10	3	14	11	15	12	10	2	1	3	1
GB41233	95	106	139	119	73	207	285	155	122	84	120	114	25	17	41	15
GB41234	90	135	173	240	80	172	161	157	263	164	171	102	15	12	11	12
GB41235	19	50	48	98	22	69	73	25	41	34	32	58	3	0	4	12
GB41236	1	0	9	2	1	0	0	0	0	0	0	1	0	0	9	0
GB41237	3	0	1	2	4	6	0	7	14	14	12	0	0	0	0	0
GB41238	6	11	10	3	26	22	11	36	3	0	5	2	0	0	0	3
GB41239	210	165	177	203	127	192	127	199	138	30	117	48	8	23	0	13
GB41240	74	63	61	75	58	67	77	50	45	3	44	11	13	6	3	10
GB41241	19	10	5	15	1	9	2	7	5	12	7	1	0	0	0	1
GB41242	1142	1397	2065	2083	957	1350	1051	1491	1240	1631	1129	993	103	93	57	15
GB41243	6880	3441	4687	5494	2731	5352	2870	2816	3438	5852	8799	5157	57	29	44	15
GB41244	63	145	167	113	143	76	173	113	89	117	139	34	14	9	0	12
GB41246	575	261	317	198	470	363	82	191	176	35	86	77	1	47	0	13
GB41247	640	364	872	1129	385	982	527	936	1056	1209	1598	1513	49	77	45	15
GB41248	0	0	0	0	0	5	0	0	0	0	0	0	0	0	0	0
GB41249	86	80	103	148	53	120	33	83	81	66	114	80	12	20	0	13
GB41250	1569	1036	1638	1251	1069	1622	936	958	886	817	1062	679	560	1448	435	15
GB41251	11	30	46	43	33	20	56	48	21	75	52	27	0	4	5	11
GB41252	24	86	65	90	59	42	113	59	49	124	85	96	12	14	9	12
GB41254	1	0	1	0	0	0	0	0	0	0	0	0	0	0	0	0
GB41255	0	0	0	0	0	0	0	0	0	0	0	0	0	0	0	0
GB41257	356	232	369	280	247	313	327	243	146	126	151	122	9	79	14	13
GB41258	467	429	505	378	506	446	546	454	229	303	385	168	11	22	16	14
GB41259	523	443	561	1127	390	679	568	612	787	677	970	527	19	23	51	15
GB41260	59	29	69	57	64	75	7	24	29	29	59	5	25	1	0	11
GB41261	47	31	39	11	125	50	81	23	54	8	19	12	0	1	0	9
GB41262	33	39	88	34	24	39	49	40	31	56	41	33	12	25	48	14
GB41263	24	47	87	21	69	22	37	18	15	32	19	4	0	21	0	11
GB41264	225	230	357	130	397	201	239	67	80	90	138	57	0	19	22	14
GB41265	488	435	469	515	472	522	518	445	350	557	530	474	11	22	12	13
GB41266	1015	1027	1454	2156	725	1340	1529	1221	1575	1877	2210	1436	35	50	36	15
GB41267	0	0	0	0	0	0	0	0	0	0	0	0	0	0	0	0
GB41268	0	0	0	0	10	0	0	0	0	0	0	0	0	0	0	0
GB41269	15	17	21	5	3	30	0	8	24	33	10	8	7	0	0	5
GB41270	6893	6271	5988	2103	4679	4810	1356	4857	6228	4387	3014	4983	956	4713	828	15
GB41280	1869	1507	2009	1694	1472	2251	717	2115	1430	1543	1346	1197	69	110	90	15
GB41281	162	77	100	70	152	287	81	60	132	83	104	30	0	0	0	12
GB41282	1931	1285	1907	1547	1898	2180	1669	1212	1181	547	1145	741	11	14	20	13
GB41283	19	52	48	30	21	44	46	38	41	41	23	20	6	2	3	12
GB41284	4	16	32	29	2	36	80	49	20	23	38	23	2	2	16	11
GB41285	306	428	356	425	169	360	480	244	242	238	286	201	0	32	5	13
GB41286	2	4	3	0	0	0	10	0	0	0	0	0	0	0	0	0
GB41287	331	292	551	227	403	476	658	366	355	109	239	138	20	47	46	15
GB41288	165	40	108	118	134	99	138	101	125	97	147	82	2	4	4	12
GB41289	27	20	25	21	0	4	12	1	22	4	7	4	41	0	0	6
GB41290	169	88	130	282	206	220	133	185	172	126	226	117	47	68	7	14
GB41291	0	16	21	2	21	5	12	11	2	5	5	10	0	11	0	3
GB41292	9	12	30	9	4	17	64	30	21	60	12	20	0	7	0	7
GB41293	82	136	163	157	108	180	111	108	71	124	81	38	3	2	0	12
GB41294	286	264	407	974	279	461	300	509	643	570	750	540	85	98	53	15
GB41295	15	54	36	68	55	61	55	32	40	54	61	29	12	2	9	11
GB41296	35	44	10	19	4	19	11	17	2	3	12	5	1	0	0	5
GB41297	9	2	29	23	19	7	11	0	0	12	6	50	9	8	0	4
GB41300	137	105	191	145	184	152	168	124	164	86	65	63	2	17	4	13
GB41301	86	276	218	133	277	176	406	146	171	125	114	50	5	31	38	14
GB41302	13	52	39	31	19	134	69	38	26	21	44	27	0	0	7	11
GB41303	113	335	360	356	248	136	449	445	328	705	709	287	34	36	17	15
GB41304	135	227	232	253	130	220	208	227	183	171	154	134	11	18	5	13
GB41305	256	187	355	313	159	346	148	273	242	196	352	212	23	38	9	14
GB41306	3570	3253	3107	1442	4092	3050	389	2255	1771	900	749	675	42	199	9	14
GB41307	3	3	82	34	25	148	11	74	34	2	52	0	0	0	0	7
GB41308	5327	4244	3871	2004	4365	4232	539	2920	2786	1453	1411	795	27	244	56	15
GB41309	1	0	0	0	0	2	0	0	0	0	0	0	0	0	0	0
GB41310	32359	25169	25331	20284	19652	32232	3867	22516	19766	19531	16553	15377	340	1195	347	15
GB41311	844	718	844	483	703	589	210	378	414	374	465	253	2	139	14	13
GB41312	47	201	249	201	127	163	352	355	272	450	297	147	39	40	57	15
GB41313	239	429	492	556	243	369	623	529	485	729	717	405	17	19	42	15
GB41314	4	11	3	13	12	24	27	11	18	33	8	12	0	0	12	4
GB41315	23	31	25	15	45	25	10	12	6	11	5	5	2	0	4	5
GB41316	264	155	234	205	118	404	118	397	520	379	295	295	1	12	0	12
GB41317	10	1	30	27	28	40	1	4	9	5	26	5	0	0	0	5
GB41318	0	0	0	0	0	0	0	0	0	0	0	0	0	0	0	0
GB41319	0	0	0	5	0	0	0	0	9	0	0	0	0	0	2	0
GB41320	0	0	0	0	0	9	1	1	3	1	0	0	0	0	0	0
GB41321	0	0	0	0	0	0	0	0	0	0	0	0	0	0	0	0
GB41322	1	0	0	8	8	7	0	0	5	0	0	0	0	0	0	0
GB41324	48	6	10	10	12	33	4	20	22	9	5	9	0	0	0	4
GB41325	11	0	22	21	2	35	24	10	5	0	16	9	2	0	0	5
GB41326	0	0	2	0	6	2	9	1	2	0	0	0	0	0	0	0
GB41328	2	0	0	0	0	2	0	7	0	0	0	0	0	0	0	0
GB41329	0	0	0	0	0	0	0	0	0	0	0	0	0	0	0	0
GB41330	0	0	0	0	0	0	0	0	0	0	0	0	0	0	0	0
GB41331	96	52	131	90	107	95	98	107	39	92	83	22	0	0	0	12
GB41332	622	373	473	428	278	485	182	341	370	441	227	178	10	40	6	13
GB41333	66	19	70	43	48	49	47	45	32	32	37	12	1	5	0	11
GB41334	0	0	0	0	0	0	0	0	0	0	0	0	0	0	0	0
GB41335	57	138	173	118	91	63	216	144	127	219	196	155	9	13	19	13
GB41336	43	5	78	33	41	38	43	20	42	15	22	17	9	0	0	10
GB41337	1	0	0	0	0	6	10	9	2	1	1	1	0	0	0	0
GB41338	288	116	153	62	58	108	94	102	57	83	51	86	27	5	64	14
GB41339	47	219	164	18	182	145	249	116	168	289	195	28	15	30	31	14
GB41340	16	38	70	69	31	23	82	62	70	95	75	68	10	2	10	12
GB41341	181	272	280	318	192	260	318	286	250	262	371	153	31	12	14	13
GB41342	35	10	58	49	60	67	113	40	17	47	68	50	0	4	4	11
GB41343	416	182	278	110	334	226	186	178	86	48	67	46	0	0	1	12
GB41344	642	583	610	374	444	647	375	399	324	74	283	162	0	13	25	13
GB41345	528	383	631	556	460	516	780	515	463	542	523	371	47	52	63	15
GB41346	289	605	671	616	481	437	562	619	551	803	586	288	86	77	38	15
GB41347	119	64	203	119	112	176	165	80	79	66	48	29	56	21	25	15
GB41348	17	11	36	36	12	52	34	41	25	27	19	30	0	1	10	10
GB41352	34	1	23	23	52	25	34	36	18	7	13	0	2	0	42	9
GB41353	13	0	0	0	0	0	24	2	0	1	0	1	0	0	0	1
GB41354	25	22	13	68	23	35	15	21	9	29	30	24	6	0	0	9
GB41355	26	16	51	89	46	40	39	75	69	61	49	54	0	0	0	12
GB41356	84	77	71	81	132	80	61	61	123	66	9	44	12	1	0	11
GB41358	10263	10831	11694	8242	8977	10061	7818	6002	6175	5617	6110	3192	132	444	313	15
GB41359	215	627	611	759	268	512	660	693	913	1027	894	694	40	29	29	15
GB41360	10	0	0	0	0	37	4	3	0	3	0	2	2	0	19	2
GB41361	1	45	41	11	3	8	78	18	44	137	23	12	0	0	13	7
GB41362	26	33	22	37	44	46	40	32	18	17	28	27	0	3	0	12
GB41363	495	896	1216	1173	573	1018	1549	1756	1352	1979	1799	1329	82	128	58	15
GB41364	19	32	47	31	54	43	46	28	36	57	28	20	1	1	0	12
GB41365	4	4	29	11	17	7	32	26	20	19	21	13	18	10	6	8
GB41366	1727	904	1754	2266	1132	2486	1183	1659	1962	1019	1946	1544	149	305	79	15
GB41367	2	0	4	1	0	0	7	4	5	1	9	2	0	5	0	0
GB41368	193	358	328	425	265	316	392	375	483	456	381	279	10	50	9	13
GB41369	10	18	22	0	3	35	9	12	11	4	34	4	0	0	0	4
GB41371	39	21	44	26	13	60	43	23	35	8	12	35	0	4	16	10
GB41372	475	176	418	290	271	459	140	250	263	273	239	205	22	54	2	14
GB41373	350	287	514	332	293	307	309	353	280	308	339	206	13	10	14	12
GB41374	0	2	0	6	2	3	9	6	0	5	6	0	0	8	1	0
GB41376	1300	795	1063	752	724	1280	704	571	460	303	399	381	49	214	84	15
GB41377	1	0	5	14	0	15	12	13	1	0	0	0	1	0	0	0
GB41378	816	517	654	329	557	564	592	341	314	173	371	206	0	13	23	13
GB41384	12	4	7	1	46	4	19	6	9	16	0	0	0	2	0	3
GB41385	0	2	7	23	7	13	1	0	7	0	0	0	40	0	1	2
GB41386	64	88	103	55	74	113	51	69	52	42	28	10	0	6	0	11
GB41387	0	17	1	10	3	1	27	16	0	14	13	0	0	1	0	3
GB41388	42	46	62	72	47	76	134	70	54	81	86	26	8	1	2	12
GB41389	15	20	18	16	20	18	37	15	15	29	3	9	3	13	16	8
GB41390	6	7	9	14	0	11	11	4	16	2	4	1	3	0	0	1
GB41391	45	45	91	87	23	63	88	53	96	70	71	54	0	0	1	12
GB41392	1206	680	1011	874	895	1484	690	781	541	554	797	602	2	71	0	13
GB41393	142	156	168	133	103	261	205	95	193	131	173	88	7	13	0	12
GB41394	0	0	0	0	0	0	0	0	0	0	0	0	0	0	0	0
GB41395	0	0	0	0	0	0	0	0	0	0	0	0	0	0	0	0
GB41396	0	0	0	0	0	0	0	0	0	0	0	0	0	0	0	0
GB41397	8	0	4	8	0	3	3	11	1	3	1	1	0	0	0	0
GB41398	129	134	252	433	111	230	552	349	299	341	335	240	14	11	1	12
GB41399	1144	1990	1380	157	1405	553	1	759	1525	284	77	306	41	127	12	13
GB41400	11	55	16	0	0	6	18	7	0	0	0	0	0	0	0	3
GB41401	464	218	440	192	360	460	332	234	126	48	117	88	10	2	2	12
GB41402	0	0	0	0	0	0	0	0	0	0	0	0	0	0	0	0
GB41403	0	0	4	0	3	0	0	1	0	1	0	0	5	0	0	0
GB41404	0	0	0	0	0	0	0	0	0	0	0	0	0	0	0	0
GB41405	0	0	0	0	0	0	0	0	0	0	0	0	5	7	0	0
GB41406	14	18	3	10	7	12	10	10	35	3	1	4	5	0	0	2
GB41407	2	0	0	29	0	8	6	196	24	0	0	3	18	0	0	4
GB41408	23	35	72	0	57	43	0	29	43	28	9	8	0	25	0	9
GB41409	517	509	417	331	434	428	668	180	248	335	296	200	34	41	50	15
GB41410	188	141	318	260	142	216	31	123	95	621	296	92	7	59	5	13
GB41411	15	0	4	3	1	2	0	0	0	0	0	0	0	0	0	0
GB41412	118	274	211	522	172	308	436	371	406	674	594	223	13	15	61	13
GB41413	101	231	247	253	188	258	963	235	160	259	273	137	12	30	20	14
GB41414	120	28	104	103	26	150	112	41	86	32	32	34	9	32	33	14
GB41415	5	34	8	1	0	28	8	20	22	20	7	18	0	2	0	6
GB41416	0	22	1	3	3	2	0	7	2	8	2	2	0	0	6	1
GB41417	164	209	256	308	225	718	276	318	157	147	210	116	16	61	37	15
GB41418	35	20	27	96	13	1837	606	146	122	39	53	140	0	0	86	12
GB41419	59	86	83	174	25	123	121	117	99	129	149	77	12	9	23	13
GB41420	0	0	2	13	0	0	2	2	0	0	0	0	9	0	0	0
GB41421	0	0	0	0	0	0	0	0	0	0	3	0	0	0	0	0
GB41422	237	231	344	325	128	282	220	240	274	295	309	184	24	33	19	15
GB41423	443	355	503	474	426	668	525	478	423	426	481	327	23	62	0	14
GB41424	289	232	317	229	191	370	253	198	230	99	121	76	12	7	19	13
GB41425	223	185	270	353	142	306	274	474	280	370	434	264	18	20	55	15
GB41426	4	0	15	1	0	1	4	4	3	8	5	28	0	6	1	1
GB41427	296	490	350	342	253	401	567	386	240	457	359	186	1	29	12	13
GB41428	5230	1393	3145	1362	496	1478	16146	2583	1638	4920	4172	709	59	25	850	15
GB41429	0	0	0	0	0	0	0	0	0	0	1	1	0	0	0	0
GB41430	89	119	167	128	49	191	165	65	156	89	110	110	27	15	16	14
GB41431	0	0	0	0	0	0	0	0	0	0	0	0	0	0	0	0
GB41432	0	0	0	0	0	0	0	0	0	0	0	0	0	0	0	0
GB41433	0	0	0	0	0	0	0	0	0	0	0	0	0	0	0	0
GB41434	0	0	0	0	0	0	0	0	0	0	0	0	0	0	0	0
GB41435	13	8	7	9	0	7	4	8	0	0	0	2	0	0	0	0
GB41436	0	0	0	0	0	0	0	1	0	0	0	0	0	0	0	0
GB41437	0	0	0	3	0	0	0	0	0	0	0	0	0	0	0	0
GB41438	0	0	0	0	0	0	10	3	1	1	0	1	0	0	0	0
GB41439	215	243	126	256	140	263	302	348	193	251	261	127	15	13	21	13
GB41440	44	7	25	32	19	41	2	45	25	18	11	3	0	0	8	8
GB41441	2203	1674	2726	2636	1430	2644	1790	3071	2288	2215	2749	2148	372	874	233	15
GB41442	316	507	683	550	502	581	564	460	421	267	362	90	19	50	35	15
GB41443	448	611	729	637	387	711	897	495	609	686	687	391	12	40	54	14
GB41444	31	59	64	75	68	61	58	55	77	40	43	25	7	16	0	13
GB41445	216	285	473	572	295	291	450	288	399	488	553	265	35	28	1	14
GB41446	523	1022	1260	1855	712	1030	661	1164	1591	2468	2108	767	29	65	74	15
GB41447	8	95	109	54	46	45	134	60	32	58	65	23	1	12	16	12
GB41448	85	117	174	110	103	128	111	118	147	81	65	30	5	27	11	13
GB41449	95	159	101	90	134	166	147	117	77	62	68	58	20	25	33	15
GB41450	293	239	476	177	301	411	217	219	201	155	124	74	1	1	0	12
GB41451	110	98	147	292	95	177	104	165	196	133	235	172	1	10	4	12
GB41452	46	123	91	88	74	57	138	73	65	95	58	49	0	6	25	13
GB41453	101	206	167	123	171	111	191	188	42	156	95	94	21	33	14	14
GB41454	365	645	769	441	545	487	642	430	407	334	280	176	21	27	43	15
GB41455	197	197	249	232	186	243	207	218	211	268	199	145	6	21	11	13
GB41456	0	0	0	0	0	0	0	0	0	0	0	0	0	0	0	0
GB41457	0	0	0	0	0	0	0	0	0	0	0	0	0	0	0	0
GB41458	3	0	0	0	0	0	0	0	0	0	0	0	0	0	0	0
GB41459	0	1	0	3	0	0	0	0	0	0	0	0	0	0	16	1
GB41460	0	0	3	0	3	1	0	4	2	0	5	1	0	17	0	1
GB41461	1	0	0	1	0	1	0	0	0	0	0	6	0	0	0	0
GB41462	0	0	0	0	0	0	0	1	0	0	0	0	0	0	1	0
GB41463	430	296	391	123	304	304	105	168	249	84	122	74	0	43	0	13
GB41464	169	166	149	59	73	125	63	64	11	9	110	25	0	0	7	10
GB41465	67	41	27	25	50	60	22	29	34	23	29	9	0	9	0	11
GB41466	359	209	159	401	227	254	180	232	211	193	186	290	105	21	35	15
GB41467	262	314	400	245	235	300	169	240	204	260	268	113	89	61	42	15
GB41468	14	15	27	15	0	15	53	16	12	21	9	10	0	0	0	4
GB41469	1316	1671	2493	4476	1132	2011	1665	2520	2843	4157	3846	2374	210	258	59	15
GB41470	15	23	36	25	26	15	26	25	22	44	19	24	0	4	0	10
GB41471	2285	1810	1724	1404	1267	1710	2042	956	1409	851	748	1167	2	86	25	14
GB41472	29	44	84	46	58	36	103	116	39	58	86	50	3	12	6	12
GB41474	25	4	18	24	9	2	0	17	0	33	29	27	0	5	5	7
GB41475	0	1	0	0	0	0	0	0	0	0	0	0	0	0	0	0
GB41476	0	0	0	0	0	0	0	0	0	0	0	9	0	0	0	0
GB41478	0	0	0	0	0	0	0	0	0	0	0	0	0	0	0	0
GB41479	0	0	0	0	0	0	0	0	0	0	0	0	0	0	0	0
GB41480	0	0	0	0	0	0	0	0	0	2	0	0	1	0	0	0
GB41481	0	0	0	0	0	0	0	0	0	0	0	0	0	0	0	0
GB41483	0	0	51	1	1	4	0	1	1	0	0	1	4	1	3	1
GB41484	519	453	587	1349	363	774	514	875	1015	981	1402	902	97	67	27	15
GB41485	103	152	242	196	104	150	247	290	278	333	264	161	2	20	4	13
GB41486	34	37	85	108	78	61	174	143	83	146	101	87	11	13	5	12
GB41487	393	285	356	316	308	432	278	225	219	238	245	168	18	47	11	14
GB41488	73	135	221	238	153	168	343	355	203	370	272	151	9	20	46	14
GB41489	682	885	828	749	470	764	775	633	716	376	655	378	14	61	21	14
GB41490	380	417	578	1030	426	714	504	538	588	870	751	582	28	71	20	15
GB41491	30	80	129	113	47	61	145	138	106	104	117	83	7	4	16	13
GB41492	263	303	339	521	164	295	420	301	454	594	497	331	48	88	18	15
GB41493	15	14	27	1	0	11	0	31	20	10	0	6	0	0	0	3
GB41494	251	458	591	252	455	358	547	604	457	766	638	367	369	700	435	15
GB41495	1759	975	1932	1186	2418	2914	161	2065	1359	664	513	544	37	136	3	14
GB41497	2	0	0	2	0	1	0	2	10	11	1	0	19	0	0	1
GB41498	0	0	0	2	0	0	0	0	0	0	0	0	0	0	0	0
GB41499	42	59	84	114	69	100	146	103	95	148	117	97	0	0	3	12
GB41500	13	33	11	8	0	1	8	3	14	7	5	7	7	0	0	1
GB41502	0	0	0	0	0	0	0	0	0	0	0	0	0	0	0	0
GB41503	0	0	0	4	35	0	0	0	0	0	0	0	0	0	0	1
GB41504	7	0	13	2	23	21	0	2	0	0	1	1	14	0	1	2
GB41505	201	176	254	73	74	148	61	56	109	14	76	37	3	19	3	12
GB41506	9	0	0	1	0	2	32	0	0	0	0	0	0	0	0	1
GB41507	201	52	111	87	167	119	81	50	116	64	81	56	0	0	0	12
GB41508	2	3	0	9	0	1	0	0	3	0	0	0	1	0	0	0
GB41510	88	193	315	407	93	240	327	334	367	502	410	466	4	23	10	13
GB41511	2	13	2	6	0	4	5	0	1	5	16	4	6	0	0	1
GB41512	254	136	153	160	122	143	26	27	5	33	62	29	0	13	0	11
GB41513	117	64	96	19	13	48	0	1	1	19	7	6	0	0	0	6
GB41514	3	0	0	0	0	0	0	0	0	0	0	0	0	0	0	0
GB41515	0	0	2	0	0	0	0	1	0	0	1	0	0	0	0	0
GB41516	347	230	228	117	163	172	48	45	44	168	84	52	4	13	0	12
GB41517	4	8	4	15	11	2	19	21	11	16	17	4	17	22	10	6
GB41518	25	41	47	85	18	40	73	37	69	80	76	44	2	0	0	12
GB41519	1771	1482	1861	699	1775	1629	1407	885	998	681	877	385	66	168	57	15
GB41520	1036	675	878	1150	988	1081	1169	800	888	580	1467	1065	14	80	12	13
GB41521	1348	750	1100	1124	700	1445	715	1030	1292	738	1280	1215	125	170	130	15
GB41522	649	722	863	1051	505	920	969	667	752	929	1112	805	0	12	46	13
GB41523	206	8	28	81	127	112	127	38	32	2	33	41	29	13	7	11
GB41524	7	50	35	38	1	33	4	16	14	17	12	7	4	13	0	6
GB41525	35	102	93	59	59	61	179	89	64	103	89	34	14	7	16	13
GB41526	0	0	5	0	0	0	0	1	0	0	0	6	1	0	0	0
GB41527	0	0	0	5	0	0	0	12	8	0	0	3	0	0	13	0
GB41541	0	0	0	0	0	0	0	0	0	0	4	0	0	0	0	0
GB41542	0	0	0	0	0	1	0	0	0	0	0	0	0	0	0	0
GB41543	1	0	1	5	9	3	3	13	39	2	2	5	4	0	9	1
GB41544	307	140	369	123	167	263	88	69	205	88	57	29	13	0	0	12
GB41545	1258	3489	3421	4125	1550	2697	1886	5717	5346	7229	4135	3791	181	249	264	15
GB41546	0	0	0	1	0	2	0	0	0	0	0	0	0	3	0	0
GB41547	1308	1008	1359	1302	851	2026	1259	960	837	672	845	698	58	61	45	15
GB41549	2788	1728	2599	1227	2226	2127	1360	987	1261	309	534	257	45	4	50	14
GB41550	0	0	0	0	0	0	0	0	1	0	0	0	0	0	0	0
GB41552	64	106	47	58	92	115	121	25	63	56	55	13	2	0	0	11
GB41553	50	39	58	33	19	51	47	20	26	17	41	20	1	0	13	12
GB41554	0	0	0	0	0	0	0	0	0	0	0	0	0	0	0	0
GB41556	0	0	0	0	0	0	0	0	0	0	0	0	0	0	0	0
GB41557	0	0	0	0	0	0	0	0	0	0	0	0	0	0	0	0
GB41558	0	0	0	0	0	0	0	0	0	0	1	0	0	0	0	0
GB41559	0	0	0	0	0	0	0	0	0	0	0	0	0	0	0	0
GB41560	2	0	13	0	0	11	1	0	0	0	0	0	0	0	0	0
GB41562	17	0	6	9	9	3	5	5	2	0	0	0	0	1	0	1
GB41563	0	0	0	0	0	0	0	0	0	0	0	0	0	0	0	0
GB41564	0	2	0	1	0	12	11	0	4	10	0	0	0	0	0	0
GB41565	5	0	0	0	0	8	0	0	10	2	2	0	0	0	0	0
GB41567	0	1	1	15	22	6	4	1	7	9	6	4	0	0	3	1
GB41568	12	11	4	7	6	3	3	5	21	6	13	1	0	0	33	2
GB41569	10	45	66	80	55	65	73	53	32	70	48	37	1	9	5	11
GB41598	104	84	115	133	52	142	146	76	95	69	96	77	4	12	12	12
GB41599	30	37	41	47	39	33	50	82	27	108	98	25	1	17	4	13
GB41600	22	26	88	120	44	47	28	31	102	97	145	54	1	0	6	12
GB41601	110	146	271	149	134	194	499	205	200	315	221	107	11	14	45	13
GB41602	2092	2743	2431	3100	2783	3329	5603	2992	3992	2932	3774	1962	209	278	377	15
GB41603	1831	2342	2559	1989	2056	3266	2834	2264	1645	930	1109	822	57	342	78	15
GB41604	2075	2879	2695	2569	2770	2883	2143	3049	2560	2557	1879	1153	199	346	384	15
GB41606	780	573	797	540	1029	1005	590	529	636	443	447	473	1	34	29	14
GB41607	116	125	160	96	44	120	74	73	139	57	71	58	12	5	0	12
GB41608	179	212	244	130	252	227	103	110	112	69	121	41	0	0	2	12
GB41609	2259	1287	2360	2664	1405	3179	1520	1985	2032	1482	2250	2059	141	600	311	15
GB41610	74	39	145	70	37	68	91	152	71	153	110	109	0	2	8	12
GB41611	0	0	0	0	0	0	0	0	0	0	0	0	0	0	0	0
GB41612	0	0	0	0	0	0	0	0	0	0	0	0	0	0	0	0
GB41613	0	0	0	0	0	0	0	1	10	0	0	0	0	0	14	0
GB41615	10	1	6	0	1	0	0	4	13	1	0	0	0	0	0	0
GB41616	82	54	60	4	127	78	0	73	59	7	3	16	4	0	5	8
GB41617	249	166	302	309	372	428	531	248	260	278	265	156	9	43	0	13
GB41618	12	5	3	27	15	55	7	28	50	41	43	22	1	1	0	7
GB41619	114	170	178	110	78	143	30	82	35	56	44	73	0	3	0	12
GB41620	32	39	7	2	71	22	1	11	10	7	9	18	0	0	0	5
GB41621	73	147	113	144	132	96	10	82	96	97	105	104	6	28	41	13
GB41622	2079	2921	3370	1064	2703	3963	29	1394	1532	1786	845	857	44	442	24	15
GB41623	36	19	13	13	3	41	45	14	16	26	20	15	0	0	0	7
GB41624	235	352	211	210	55	257	55	266	295	283	245	202	17	42	0	14
GB41625	5903	3346	4106	2154	2890	4713	1638	1874	2236	1296	1762	1186	5	47	77	14
GB41626	33	65	64	80	35	31	73	34	27	47	45	25	3	1	2	12
GB41627	0	0	0	0	0	0	0	0	0	1	0	0	0	0	0	0
GB41628	44	27	29	35	93	33	56	16	10	33	35	12	0	1	0	10
GB41629	642	371	637	232	506	429	228	147	245	64	110	97	7	5	3	12
GB41630	3506	1640	2473	2704	2029	4418	1305	2725	2510	1491	2761	2993	937	3511	602	15
GB41631	15909	23045	22030	33307	9180	25024	23849	24019	23462	37141	36840	28565	761	1297	955	15
GB41632	54	136	106	97	62	116	236	191	84	193	151	80	13	35	0	13
GB41633	349	893	908	866	527	485	1616	1284	819	2031	1082	741	51	58	41	15
GB41634	554	349	565	523	484	713	276	538	527	355	542	310	42	129	39	15
GB41635	0	0	0	0	0	0	0	0	0	0	0	0	0	0	0	0
GB41636	0	0	0	0	0	0	0	0	0	0	0	0	0	0	0	0
GB41637	65	43	120	88	46	61	158	75	44	67	256	87	41	4	3	13
GB41638	0	1	9	7	1	0	5	3	0	2	1	3	0	0	0	0
GB41639	540	368	664	433	468	847	311	366	397	191	281	264	23	88	20	15
GB41640	55	67	172	172	102	72	193	190	103	215	103	82	8	5	19	13
GB41641	5	24	2	9	12	13	20	16	10	12	14	5	0	12	0	3
GB41642	2030	1456	2052	2479	920	2216	798	1611	1354	3679	2586	1093	68	44	14	14
GB41643	8	9	5	11	5	38	0	9	5	1	15	4	0	3	1	1
GB41644	0	0	0	1	0	6	0	0	0	0	0	0	2	0	0	0
GB41645	3806	1769	3169	2899	2687	4875	1917	3116	2836	1887	2996	2572	472	599	334	15
GB41646	428	324	620	411	287	565	593	395	432	346	524	389	2	28	77	14
GB41647	45	42	1	7	33	11	1	2	27	6	5	25	28	0	36	7
GB41648	100	207	258	171	78	177	348	162	253	247	286	178	19	16	1	14
GB41649	235	205	200	139	219	226	120	137	75	56	56	34	0	5	0	12
GB41650	79	41	108	30	102	54	74	44	41	30	71	46	1	57	5	13
GB41651	435	355	552	403	389	553	527	337	452	351	386	209	19	41	5	14
GB41652	1	0	1	6	0	3	1	4	1	4	3	2	0	1	0	0
GB41653	12	23	39	53	15	24	59	79	21	22	24	31	4	16	8	11
GB41654	166	214	287	205	187	263	169	158	209	129	151	101	0	5	3	12
GB41655	55	128	193	196	117	77	257	169	117	237	153	90	15	18	19	14
GB41656	23	95	89	81	37	64	118	83	93	145	95	82	11	10	17	13
GB41657	192	347	200	408	151	249	511	313	313	438	289	194	54	360	156	15
GB41658	177	120	203	120	176	154	58	98	60	50	63	39	1	4	0	12
GB41659	304	142	419	262	370	499	277	298	281	169	213	213	15	42	26	14
GB41660	168	83	138	119	243	218	200	90	100	44	89	40	0	0	1	12
GB41661	30	19	22	27	6	49	34	13	2	1	8	6	10	0	8	6
GB41662	212	138	196	138	184	162	56	153	188	105	156	147	4	15	18	13
GB41663	444	1068	1320	1219	579	946	1419	1670	1133	1990	1349	1197	92	116	44	15
GB41664	41	39	63	47	41	59	118	70	58	57	42	26	6	13	0	12
GB41665	36	87	49	122	83	42	52	53	111	147	123	71	0	5	0	12
GB41666	2	0	1	6	0	1	1	4	2	8	29	0	0	1	0	1
GB41667	1295	1551	1762	2143	1093	1984	1781	1607	1943	2651	2211	1514	61	150	118	15
GB41668	710	666	735	741	655	969	679	726	815	738	843	589	21	65	27	15
GB41669	979	1592	1465	3174	910	1724	2714	2087	1899	3262	2850	2195	92	139	78	15
GB41670	43	18	45	39	28	151	58	34	78	22	67	23	1	5	13	12
GB41671	1125	563	1032	1921	727	1555	496	1135	1010	950	1408	1349	101	215	76	15
GB41672	141	158	229	67	206	167	187	106	151	89	142	44	1	24	2	13
GB41673	5	21	29	12	7	17	21	17	9	41	10	10	3	0	4	6
GB41674	3482	2042	2842	2173	2832	2920	2371	1687	1836	1396	1778	1221	28	131	21	15
GB41675	805	669	825	708	471	917	924	401	401	206	588	338	0	64	9	13
GB41676	47	58	96	95	76	121	55	94	86	102	111	94	0	9	0	12
GB41677	24	100	113	85	70	76	142	111	74	119	77	54	20	13	0	13
GB41678	12	19	8	14	3	20	18	4	16	4	0	11	0	0	0	4
GB41679	117	37	31	45	124	130	78	15	12	16	41	4	4	1	0	9
GB41680	3918	2256	2933	2579	2614	3929	1601	2155	2134	602	1432	1002	131	419	36	15
GB41681	545	368	614	511	337	646	266	461	452	244	439	369	27	45	31	15
GB41684	186	249	359	298	195	347	323	468	312	318	283	302	27	8	22	14
GB41686	197	364	290	287	202	195	431	286	242	456	366	170	27	51	19	15
GB41687	15	0	11	12	24	11	22	13	2	7	14	0	0	0	0	2
GB41688	286	436	488	574	366	510	441	399	354	413	385	350	3	23	44	14
GB41689	6	17	24	28	30	29	28	18	21	43	21	13	0	2	0	10
GB41690	16	21	32	38	9	18	62	41	26	57	42	45	1	26	9	12
GB41691	0	0	14	8	56	3	0	2	12	7	1	5	0	0	20	2
GB41692	221	258	269	377	174	290	322	297	344	365	352	224	27	64	34	15
GB41693	166	162	256	347	134	262	321	234	309	412	365	205	21	25	73	15
GB41694	18	14	38	15	0	22	18	4	3	12	14	8	0	0	0	4
GB41695	2456	1693	2124	2840	1725	2600	1139	2065	2366	1283	2114	1572	34	96	21	15
GB41696	0	0	8	0	0	10	0	0	0	0	0	0	0	0	0	0
GB41697	590	1050	1242	1126	567	838	1438	1377	1318	1896	1791	987	96	159	79	15
GB41698	127	106	178	179	61	168	46	111	49	84	63	60	7	4	1	12
GB41699	24	4	92	33	27	47	10	37	27	18	26	10	0	43	0	10
GB41700	76	52	27	18	84	22	10	41	30	4	16	11	0	0	0	9
GB41701	1907	1245	1865	1726	1572	2472	1203	1285	1442	774	1259	830	36	127	69	15
GB41702	20	4	32	28	74	25	34	30	29	23	37	31	2	3	0	11
GB41703	7217	3373	4568	5274	3635	6125	3538	4203	4179	3597	5086	4085	267	841	241	15
GB41704	3124	2133	2930	2507	2384	4576	3006	2711	2232	1097	1892	1659	172	128	66	15
GB41705	0	0	0	0	0	0	0	0	0	0	0	0	0	0	0	0
GB41706	9272	12096	10096	12715	3778	18856	705	13965	7201	4801	2107	5231	55	45	39	15
GB41707	9	0	18	16	0	7	0	6	2	2	2	7	0	0	0	2
GB41708	2437	3418	8454	8645	1361	8526	398	7335	2647	4625	1376	1841	102	2	35	14
GB41709	251	354	366	195	115	149	136	228	235	226	375	210	1	0	1	12
GB41710	7262	9540	13465	545	2813	1232	153	2126	4146	513	172	1124	53	310	228	15
GB41711	155	328	270	151	211	142	358	182	189	236	285	90	16	24	29	15
GB41712	0	0	0	0	0	0	0	0	0	0	0	0	0	0	0	0
GB41713	213	213	342	379	302	520	192	432	392	295	368	211	39	32	11	14
GB41714	694	517	629	483	500	786	385	480	400	257	356	195	1	11	0	12
GB41715	162	402	407	372	286	273	601	394	347	577	505	226	2	18	19	14
GB41716	13	12	19	10	12	18	35	10	28	8	30	13	0	0	6	5
GB41717	9	20	11	28	19	39	2	24	11	4	2	3	0	1	0	5
GB41718	0	0	0	0	0	0	0	0	0	0	0	0	0	0	0	0
GB41719	241	162	249	222	86	162	76	130	106	68	151	137	15	22	0	13
GB41720	324	165	288	233	229	420	163	253	143	302	204	173	114	154	58	15
GB41721	0	0	0	0	0	0	0	0	0	0	0	1	0	0	0	0
GB41722	9218	5544	5439	3000	3693	3165	2256	1567	2303	1493	4407	2198	21	71	15	14
GB41723	539	354	374	277	416	475	250	366	276	359	313	299	11	22	0	13
GB41724	736	256	544	364	644	598	231	246	215	225	220	164	4	9	1	12
GB41725	132	308	256	480	180	300	539	484	526	620	708	471	21	5	27	14
GB41726	34	11	43	7	86	53	15	12	2	12	6	15	14	0	3	4
GB41727	1914	1558	1896	1054	2267	2038	1162	831	1061	453	767	435	46	95	61	15
GB41728	7	1	4	3	0	15	2	3	0	0	2	0	0	9	5	0
GB41729	27	29	2	25	0	32	17	24	0	15	5	15	0	0	0	6
GB41730	43	0	28	40	60	78	0	3	11	3	29	35	3	0	10	7
GB41731	65	4	62	62	26	59	23	79	14	6	17	21	2	0	49	10
GB41732	1764	1372	1550	2295	1279	2598	3596	2471	1437	1035	1752	1451	41	134	69	15
GB41733	5	11	45	67	13	31	29	39	36	60	52	47	5	11	3	9
GB41734	0	0	0	0	0	10	9	0	0	7	2	12	2	0	1	0
GB41735	2882	2182	3135	1327	1823	2367	1813	1195	1697	1188	1727	1344	4	109	16	14
GB41736	0	0	3	0	0	4	0	6	0	14	2	0	0	0	0	0
GB41737	279	241	322	467	236	313	206	244	296	295	317	202	0	8	7	12
GB41738	55	55	74	154	153	146	104	84	98	85	91	65	16	8	1	13
GB41739	63	69	47	64	35	58	55	50	17	8	20	18	15	5	80	12
GB41740	788	459	536	498	553	791	282	622	461	286	356	379	81	53	6	14
GB41741	0	0	0	0	0	0	0	0	0	2	0	0	0	0	0	0
GB41742	76	89	12	28	28	83	13	48	17	41	71	6	4	3	0	9
GB41743	0	0	0	0	0	0	0	0	0	2	0	0	0	0	0	0
GB41744	4	23	16	7	26	14	13	4	5	9	11	3	0	4	6	3
GB41745	77	75	156	109	170	188	91	152	107	115	125	73	1	31	0	13
GB41746	262	222	240	129	254	298	154	143	101	21	45	32	27	6	0	13
GB41750	0	0	0	4	0	0	1	0	0	0	0	0	0	0	0	0
GB41751	133	196	196	105	97	249	117	140	170	30	63	72	1	5	0	12
GB41752	184	141	210	412	207	340	323	328	306	342	459	401	18	44	44	15
GB41753	804	497	540	279	272	499	194	242	307	128	142	161	23	68	11	14
GB41754	1209	1180	1170	1168	1213	1474	1461	865	958	894	1009	629	55	155	71	15
GB41755	186	196	285	217	138	239	250	252	220	320	304	192	38	23	10	14
GB41756	17	40	30	26	33	36	35	22	47	26	41	48	1	3	0	12
GB41757	18	6	38	45	14	26	20	20	5	20	9	14	0	4	0	7
GB41758	0	0	0	0	2	0	0	0	0	0	0	0	0	0	0	0
GB41759	15	23	48	41	15	35	21	48	34	79	81	14	0	11	1	9
GB41760	11	8	21	26	1	11	4	24	21	32	13	8	7	14	22	6
GB41761	345	222	393	434	192	354	373	245	264	321	388	290	85	107	22	15
GB41762	185	168	203	269	176	173	310	302	210	436	211	215	118	125	110	15
GB41763	1	15	7	6	3	14	0	2	1	12	5	2	10	3	14	0
GB41764	0	1	2	0	0	0	1	3	2	0	0	0	0	0	0	0
GB41765	18	0	21	7	0	4	0	15	0	3	2	0	0	0	0	2
GB41766	12	35	52	11	44	53	14	34	61	68	47	10	0	0	1	8
GB41767	186	131	258	184	219	190	83	257	172	189	95	134	1	0	3	12
GB41768	89	77	151	237	126	211	94	104	129	163	102	48	0	36	2	13
GB41769	191	244	361	474	239	307	337	336	339	481	492	359	18	48	21	15
GB41770	1471	1339	1337	2453	721	1915	1815	1958	1706	2164	2386	1775	65	135	43	15
GB41771	2118	2367	697	152	285	358	23	472	822	74	11	365	14	32	14	12
GB41772	4672	3431	2502	1729	1521	4174	4429	3246	3938	1045	2433	3860	46	172	60	15
GB41773	9776	8692	6726	1482	6859	5710	2896	4568	7067	1086	1113	2674	128	332	186	15
GB41774	94	95	158	323	72	131	116	193	271	448	429	174	24	23	10	14
GB41775	121	134	188	192	177	130	237	139	147	200	197	142	2	24	7	13
GB41776	1	12	12	2	1	3	1	10	0	1	0	0	0	2	0	0
GB41777	43	86	69	106	28	57	127	100	68	164	73	60	2	7	0	12
GB41778	58	87	126	108	102	125	116	134	143	124	230	140	9	25	3	13
GB41779	39	92	126	166	108	76	172	191	100	157	167	84	1	3	8	12
GB41780	93	101	165	152	99	85	214	137	166	257	269	46	6	32	24	14
GB41781	531	711	977	1328	515	908	1125	1073	819	1484	1327	844	36	62	101	15
GB41782	70	79	98	147	125	143	218	115	122	101	84	98	0	1	0	12
GB41783	28	78	76	127	42	111	303	120	99	193	111	87	18	29	8	14
GB41784	1	0	16	14	0	8	12	0	11	0	0	10	0	0	0	1
GB41785	12	20	10	7	48	2	0	1	0	0	0	5	0	0	0	2
GB41786	1150	486	1068	1289	535	1812	445	1028	892	894	1799	1645	113	548	137	15
GB41787	1	0	0	0	1	1	0	0	0	0	0	0	0	0	0	0
GB41788	5	16	18	8	21	30	26	23	19	18	25	2	0	0	0	9
GB41790	8	0	0	0	0	0	7	0	3	8	0	8	0	6	0	0
GB41792	2502	2065	506	84	359	370	9	707	1217	33	38	500	0	13	4	11
GB41793	1816	1950	2591	3044	1497	2793	2488	3435	2890	3645	4062	2831	123	136	42	15
GB41794	178	265	313	228	259	207	333	271	222	256	355	171	9	50	10	13
GB41795	126	180	282	280	217	220	321	389	279	381	389	247	62	36	10	14
GB41796	668	911	1222	1367	775	1024	986	1031	1079	901	921	628	218	137	47	15
GB41797	774	622	1184	1163	729	1328	924	1306	1079	1301	1059	1086	38	146	27	15
GB41798	294	388	430	271	239	421	360	260	261	263	190	148	72	51	65	15
GB41799	11	13	20	14	26	12	12	0	1	0	3	0	0	0	0	2
GB41800	679	315	601	430	637	775	454	436	453	460	506	387	17	62	1	14
GB41801	829	688	825	816	714	933	870	669	703	551	642	338	21	66	19	15
GB41802	2	15	7	9	0	0	4	4	3	2	3	1	0	0	5	0
GB41803	3832	1970	3511	3599	2616	4529	2187	3009	2928	2167	3127	2563	314	842	206	15
GB41804	292	374	560	509	315	464	390	494	431	414	562	348	36	81	21	15
GB41806	56	130	133	81	103	74	92	38	116	75	56	38	5	0	0	12
GB41807	684	1028	1126	900	730	704	827	941	843	1065	912	539	37	74	32	15
GB41808	344	494	653	347	375	369	500	268	333	293	197	167	30	24	4	14
GB41809	33	42	90	151	47	33	86	87	109	176	136	66	0	30	9	13
GB41810	179	164	290	290	114	174	215	252	212	252	243	177	27	22	4	14
GB41811	2072	1612	1702	1736	1482	2301	1077	1229	1525	1238	1456	1215	250	696	309	15
GB41812	73	61	83	73	59	83	108	32	17	119	91	24	2	38	9	13
GB41813	3	0	1	0	0	4	0	2	2	0	1	3	0	0	0	0
GB41814	11	14	1	11	50	9	6	3	29	6	23	0	0	0	0	3
GB41815	72	114	37	43	59	53	13	18	15	16	23	15	1	0	0	9
GB41816	0	4	0	2	8	3	0	2	0	6	10	0	0	0	7	0
GB41817	5	2	8	7	9	4	3	3	15	0	3	1	0	0	0	0
GB41818	306	182	303	393	130	253	216	236	244	372	337	286	13	35	14	13
GB41819	6	9	6	22	0	4	2	4	3	7	3	3	0	0	0	1
GB41820	6	8	37	29	0	8	0	7	15	0	9	1	0	1	0	2
GB41821	1046	548	1015	1345	836	1737	636	1195	853	770	940	887	137	262	222	15
GB41822	123	133	199	149	156	146	143	134	80	123	114	61	12	25	6	13
GB41823	21	33	81	29	37	41	140	36	33	120	55	28	5	12	0	12
GB41824	11	2	22	30	0	12	20	5	1	6	4	0	0	0	0	3
GB41825	429	465	702	817	481	548	1034	975	854	1185	1277	687	79	179	82	15
GB41826	5	0	12	5	30	7	0	0	2	1	0	3	0	0	0	1
GB41827	165	241	179	96	199	171	129	53	77	152	93	52	15	0	16	13
GB41829	69	33	75	47	61	70	57	73	95	60	90	54	53	77	108	15
GB41830	10	1	7	22	0	18	7	4	5	22	13	7	0	0	0	3
GB41831	135	141	189	119	165	102	104	31	47	99	42	28	1	22	7	13
GB41832	0	11	8	3	0	11	0	4	0	3	0	2	0	0	0	0
[truncated: 11,750 more rows]

## Sheet: sTable1c
Supplementary Table 1c. Read counts of heads of honey bee genes at 0 day adults with different treatments.
Gene ID	H2O			DMSO			1 ng			10 ng			50 ng
	1	2	3	1	2	3	1	2	3	1	2	3	1	2	3
ENSRNA022712686	2	0	0	0	1	0	0	0	0	0	0	0	0	0	0	0
ENSRNA022712713	0	0	0	0	0	0	0	0	0	0	0	0	0	0	0	0
ENSRNA022712796	0	0	0	0	0	0	0	0	1	1	0	7	2	0	0	0
ENSRNA022712811	0	0	0	0	0	0	0	0	0	0	0	0	0	0	2	0
ENSRNA022712815	0	0	0	0	0	0	0	0	0	0	0	0	0	0	0	0
ENSRNA022712823	0	0	0	1	0	0	0	0	1	0	0	2	1	0	2	0
ENSRNA022712852	0	0	0	0	0	0	0	0	0	0	0	0	0	0	0	0
ENSRNA022712860	0	2	8	0	0	0	0	2	0	3	0	0	4	10	0	0
ENSRNA022712865	0	0	0	0	0	0	0	0	0	0	0	0	0	0	0	0
ENSRNA022712873	0	0	0	0	0	0	0	0	0	0	0	0	0	0	0	0
ENSRNA022712875	0	0	0	0	0	0	0	0	0	0	0	0	0	0	0	0
ENSRNA022712885	0	0	0	7	4	4	0	1	4	1	0	0	5	8	5	0
ENSRNA022712891	0	0	0	0	0	0	4	0	1	0	1	0	0	0	0	0
ENSRNA022712906	0	0	0	0	0	0	0	0	0	0	0	0	0	0	0	0
ENSRNA022712911	0	0	0	0	0	0	0	0	0	0	0	0	0	0	0	0
ENSRNA022712925	0	0	0	0	0	0	0	0	0	0	0	0	0	0	0	0
ENSRNA022712934	0	0	0	0	0	0	0	0	0	0	0	0	0	0	0	0
ENSRNA022712939	0	0	0	0	0	0	0	0	3	0	0	0	0	0	3	0
ENSRNA022712948	0	0	0	0	0	0	0	0	0	0	0	0	0	0	0	0
ENSRNA022712955	0	0	0	0	0	0	0	0	0	0	0	0	0	0	0	0
ENSRNA022712958	0	0	0	0	0	0	0	0	0	0	0	0	0	0	0	0
ENSRNA022712978	0	0	0	0	0	0	0	0	0	0	0	0	0	0	0	0
ENSRNA022712985	0	0	0	1	0	0	0	0	0	0	0	0	0	0	0	0
ENSRNA022712994	0	0	0	0	0	0	0	0	0	0	0	0	0	0	0	0
ENSRNA022712999	0	0	0	0	0	0	0	0	0	0	0	0	0	0	0	0
ENSRNA022713002	0	0	0	0	0	0	0	0	0	0	0	0	0	0	0	0
ENSRNA022713006	0	0	0	0	0	0	0	0	0	0	0	0	0	0	0	0
ENSRNA022713016	0	0	0	0	0	0	0	0	0	0	0	0	0	0	0	0
ENSRNA022713023	0	0	0	0	0	0	0	0	0	0	0	0	0	0	0	0
ENSRNA022713028	0	0	0	0	0	0	0	0	0	0	0	0	0	0	0	0
ENSRNA022713035	0	0	0	0	0	0	0	0	0	0	0	0	0	0	0	0
ENSRNA022713039	0	0	0	0	0	0	0	0	0	0	0	0	0	0	0	0
ENSRNA022713045	0	0	0	0	0	0	0	0	0	0	0	0	0	0	0	0
ENSRNA022713048	0	0	0	0	0	0	0	0	0	0	0	0	0	0	0	0
ENSRNA022713056	0	0	0	0	0	0	0	0	0	0	0	0	0	0	0	0
ENSRNA022713062	0	0	0	0	0	0	0	0	0	0	0	0	0	0	0	0
ENSRNA022713068	0	0	0	0	0	0	0	0	0	0	0	0	0	0	0	0
ENSRNA022713072	0	0	0	0	0	0	0	0	0	0	0	0	0	0	0	0
ENSRNA022713075	0	0	0	0	0	0	0	0	0	0	0	0	0	0	0	0
ENSRNA022713080	0	0	0	0	0	0	0	0	0	0	0	0	0	0	0	0
ENSRNA022713084	0	0	0	0	0	0	0	0	0	0	0	0	0	0	0	0
ENSRNA022713088	0	0	0	0	0	0	0	0	0	0	0	0	0	0	0	0
ENSRNA022713092	0	0	0	0	0	0	0	0	0	0	0	0	0	0	0	0
ENSRNA022713096	0	0	0	0	0	0	0	0	0	0	0	0	0	0	0	0
ENSRNA022713101	0	0	0	0	0	0	0	0	0	0	0	0	0	0	0	0
ENSRNA022713112	0	0	0	0	0	0	0	0	0	0	0	0	0	0	0	0
ENSRNA022713115	0	0	0	0	0	0	0	0	0	0	0	0	0	0	0	0
ENSRNA022713125	0	0	0	0	0	0	0	0	0	0	0	0	0	0	0	0
ENSRNA022713130	0	0	0	0	0	0	0	0	0	0	0	0	0	0	0	0
ENSRNA022713138	0	0	0	0	0	0	0	0	0	0	0	0	0	0	0	0
ENSRNA022713150	0	0	0	0	0	0	0	0	0	0	0	0	0	0	0	0
ENSRNA022713156	0	0	0	0	0	0	0	0	0	0	0	0	0	0	0	0
ENSRNA022713162	0	0	0	0	0	0	0	0	0	0	0	0	0	0	0	0
ENSRNA022713168	0	0	0	0	0	0	0	1	0	0	0	0	0	0	0	0
ENSRNA022713175	0	0	0	0	0	0	0	0	0	0	0	0	0	0	0	0
ENSRNA022713180	0	0	0	0	0	0	0	0	0	0	0	0	0	0	0	0
ENSRNA022713189	3	0	0	0	0	0	0	0	0	0	0	0	0	0	0	0
ENSRNA022713199	0	0	0	0	0	0	0	0	0	0	0	0	0	0	0	0
ENSRNA022713206	0	0	0	0	0	0	0	0	0	0	0	0	0	0	0	0
ENSRNA022713212	0	0	0	0	0	0	0	0	0	0	0	0	0	0	0	0
ENSRNA022713217	0	0	0	0	0	0	0	0	0	0	0	0	0	0	0	0
ENSRNA022713223	0	0	0	0	0	0	0	0	0	0	0	0	0	0	0	0
ENSRNA022713230	0	0	0	0	0	0	0	0	0	0	2	0	5	0	0	0
ENSRNA022713236	0	0	0	0	0	0	0	0	0	0	0	0	0	0	0	0
ENSRNA022713242	0	0	0	0	0	0	0	0	0	0	0	0	0	0	0	0
ENSRNA022713250	0	2	1	2	0	0	0	0	0	0	0	0	1	0	0	0
ENSRNA022713255	0	1	0	0	9	0	0	0	0	0	0	1	0	0	0	0
ENSRNA022713267	0	0	0	0	0	0	0	0	0	0	0	0	0	0	0	0
ENSRNA022713277	0	0	0	0	0	0	0	0	0	0	0	0	0	0	0	0
ENSRNA022713282	0	0	0	0	0	3	0	4	0	0	0	0	0	0	0	0
ENSRNA022713294	0	0	0	0	0	0	0	0	0	0	0	0	0	0	0	0
ENSRNA022713300	0	0	0	0	0	0	0	0	0	0	0	0	0	0	0	0
ENSRNA022713306	0	0	0	0	0	0	0	0	0	0	0	0	0	0	0	0
ENSRNA022713309	0	0	0	0	0	0	0	0	0	0	0	0	0	0	0	0
ENSRNA022713315	0	0	0	0	0	0	0	0	0	0	0	0	0	0	0	0
ENSRNA022713320	0	0	0	0	0	0	0	0	0	0	1	0	0	0	0	0
ENSRNA022713324	0	0	0	0	0	0	0	0	0	0	0	0	0	0	0	0
ENSRNA022713332	0	0	0	0	0	0	0	0	0	0	0	0	0	0	0	0
ENSRNA022713337	0	0	0	0	0	0	0	0	0	0	0	0	0	0	0	0
ENSRNA022713349	0	0	0	0	0	0	0	0	0	0	0	0	0	0	0	0
ENSRNA022713351	0	0	0	0	0	0	0	0	0	0	0	0	0	0	0	0
ENSRNA022713356	0	0	0	0	0	0	0	0	0	0	0	0	0	0	0	0
ENSRNA022713362	0	0	0	0	0	0	0	0	0	0	0	0	0	0	0	0
ENSRNA022713372	0	0	0	0	0	0	0	0	0	0	0	0	0	0	0	0
ENSRNA022713381	0	0	0	0	0	0	0	0	0	0	0	0	0	0	0	0
ENSRNA022713385	0	0	4	0	0	0	0	0	0	0	0	0	0	0	0	0
ENSRNA022713390	0	0	0	0	0	0	0	0	0	0	0	0	0	0	0	0
ENSRNA022713396	0	0	0	0	0	0	0	0	0	0	0	0	0	0	0	0
ENSRNA022713401	0	0	0	0	3	0	0	0	1	2	5	0	1	3	1	0
ENSRNA022713411	0	0	3	0	0	1	1	2	0	5	0	3	5	0	0	0
ENSRNA022713415	0	0	0	0	0	0	0	0	0	0	0	0	0	0	0	0
ENSRNA022713420	0	0	0	0	0	0	0	0	0	0	0	0	0	0	0	0
ENSRNA022713427	0	1	0	1	0	0	0	0	0	0	0	0	0	0	0	0
ENSRNA022713429	0	0	0	3	0	0	0	0	0	0	0	0	0	0	0	0
ENSRNA022713439	0	0	0	2	0	0	0	0	1	0	0	0	0	0	0	0
ENSRNA022713451	0	0	0	0	0	0	0	0	0	0	0	0	0	0	0	0
ENSRNA022713456	0	0	0	0	0	0	0	0	0	0	0	0	0	0	0	0
ENSRNA022713461	0	0	0	0	0	0	0	0	0	0	0	0	0	0	0	0
ENSRNA022713468	0	0	0	0	0	0	0	0	0	0	0	2	0	3	0	0
ENSRNA022713474	0	0	0	0	0	0	0	0	0	0	0	0	0	0	0	0
ENSRNA022713484	0	0	0	0	0	0	0	0	0	0	0	0	0	0	0	0
ENSRNA022713495	0	0	0	0	0	0	0	0	0	0	0	0	0	0	0	0
ENSRNA022713500	4	7	11	21	19	16	10	10	3	9	9	8	2	5	1	3
ENSRNA022713509	0	0	0	0	0	0	0	0	0	0	0	0	0	0	0	0
ENSRNA022713513	0	0	0	0	0	2	0	0	0	0	0	0	0	0	0	0
ENSRNA022713522	0	0	0	0	0	0	0	0	0	0	0	0	0	0	0	0
ENSRNA022713527	0	0	0	0	0	0	0	0	0	0	0	0	0	0	0	0
ENSRNA022713533	0	0	0	0	0	0	0	0	0	0	0	0	0	0	0	0
ENSRNA022713538	0	0	0	0	0	0	0	0	0	0	0	0	0	0	0	0
ENSRNA022713542	0	0	0	0	0	0	0	0	0	0	0	0	0	0	0	0
ENSRNA022713546	0	0	0	0	0	0	0	0	0	0	0	0	0	0	0	0
ENSRNA022713557	0	0	0	0	0	0	0	0	0	0	0	0	0	0	0	0
ENSRNA022713563	0	0	0	0	0	0	0	0	0	0	0	0	0	0	0	0
ENSRNA022713568	0	0	0	0	0	0	0	0	1	0	0	0	9	1	0	0
ENSRNA022713573	0	0	0	0	0	0	0	0	0	0	0	0	0	0	0	0
ENSRNA022713578	0	0	0	0	0	0	0	0	0	0	0	0	0	0	0	0
ENSRNA022713585	0	0	0	0	0	0	0	0	0	0	0	0	0	0	0	0
ENSRNA022713590	0	0	0	0	0	0	0	0	0	0	0	0	0	0	0	0
ENSRNA022713599	0	0	0	0	0	0	0	0	0	0	0	0	0	0	0	0
ENSRNA022713602	0	0	0	0	0	0	3	0	0	0	0	0	0	0	0	0
ENSRNA022713608	0	0	0	0	0	0	0	0	0	0	0	0	0	0	0	0
ENSRNA022713611	1	1	0	1	0	0	0	0	0	0	0	0	0	0	0	0
ENSRNA022713617	0	0	0	0	0	0	0	0	0	0	0	0	0	0	0	0
ENSRNA022713623	0	0	0	0	0	0	0	0	0	0	0	0	0	0	0	0
ENSRNA022713628	0	0	0	0	0	0	0	0	0	0	0	0	0	0	0	0
ENSRNA022713633	0	0	0	0	0	0	0	0	0	0	0	0	0	0	0	0
ENSRNA022713638	0	0	0	0	0	0	0	0	0	0	0	0	0	0	0	0
ENSRNA022713644	0	0	0	0	0	1	0	0	0	0	0	0	0	0	0	0
ENSRNA022713651	0	0	0	0	0	0	0	0	0	0	0	0	0	0	0	0
ENSRNA022713654	0	0	0	0	0	0	0	0	0	0	0	0	0	0	0	0
ENSRNA022713659	0	0	0	0	0	0	0	0	0	0	0	0	0	0	0	0
ENSRNA022713668	0	0	0	0	0	0	0	0	0	0	0	0	0	0	0	0
ENSRNA022713677	0	0	0	0	0	0	0	0	0	0	0	0	0	0	0	0
ENSRNA022713683	7	0	22	2	3	0	1	8	0	5	5	2	2	0	0	1
ENSRNA022713690	0	0	0	0	0	0	0	0	0	0	0	0	0	0	0	0
ENSRNA022713694	0	0	0	0	0	0	0	0	0	0	0	0	0	0	0	0
ENSRNA022713707	0	0	0	0	0	0	0	0	0	0	0	0	0	0	0	0
ENSRNA022713716	0	0	0	0	0	0	0	0	0	0	0	0	0	0	0	0
ENSRNA022713722	0	0	0	1	3	3	0	0	0	2	2	7	1	5	2	0
ENSRNA022713729	0	0	0	0	0	0	0	2	0	0	0	1	0	0	0	0
ENSRNA022713735	0	0	0	0	0	0	0	0	0	0	0	0	0	0	0	0
ENSRNA022713744	0	0	0	0	0	0	0	0	0	1	0	0	0	0	0	0
ENSRNA022713760	0	0	0	0	0	0	0	1	0	0	0	0	0	0	0	0
ENSRNA022713764	0	0	0	0	0	0	0	0	0	0	0	0	0	0	0	0
ENSRNA022713776	0	0	0	0	0	0	0	0	0	0	0	0	0	0	0	0
ENSRNA022713784	0	0	0	0	0	0	0	0	0	0	0	0	0	0	0	0
ENSRNA022713789	0	0	0	0	0	0	0	0	0	0	0	0	0	0	0	0
ENSRNA022713794	0	0	0	0	0	0	0	0	0	0	0	0	0	0	0	0
ENSRNA022713798	0	0	0	0	0	0	0	0	0	0	0	0	0	0	0	0
ENSRNA022713809	0	0	0	2	1	0	1	1	0	0	0	0	0	0	0	0
ENSRNA022713815	0	0	0	0	0	0	0	0	0	0	0	0	0	0	0	0
ENSRNA022713821	0	0	0	0	0	0	0	0	0	0	0	0	0	0	0	0
ENSRNA022713837	0	0	0	0	4	0	0	2	0	0	0	0	0	0	0	0
ENSRNA022713841	0	0	0	0	0	0	0	0	0	0	0	0	0	0	0	0
ENSRNA022713845	0	0	0	0	0	0	0	0	0	0	0	0	0	0	0	0
ENSRNA022713850	0	0	0	0	0	0	0	0	0	0	0	0	0	0	0	0
ENSRNA022713854	0	2	0	0	0	0	0	0	0	0	0	0	0	0	0	0
ENSRNA022713861	0	0	0	0	0	0	0	0	0	0	0	0	0	0	0	0
ENSRNA022713869	14	8	7	7	10	3	9	0	3	2	7	8	4	4	3	0
ENSRNA022713882	0	0	0	0	0	0	0	8	0	0	0	0	0	0	0	0
ENSRNA022713888	0	0	0	0	0	0	0	0	0	0	0	0	0	0	0	0
ENSRNA022713894	0	0	0	0	0	0	0	0	0	0	0	0	0	0	0	0
ENSRNA022713898	0	0	0	0	0	0	0	0	0	0	0	0	0	0	0	0
ENSRNA022713904	0	0	0	0	0	0	0	0	0	0	0	0	0	0	0	0
ENSRNA022713909	0	0	0	0	0	0	0	0	0	0	0	0	0	0	0	0
ENSRNA022714010	0	0	0	0	0	0	0	0	0	0	0	0	0	0	0	0
ENSRNA022714016	0	0	0	0	0	0	0	0	0	0	0	0	0	0	0	0
ENSRNA022714021	0	0	0	0	0	0	0	0	0	0	0	0	0	0	0	0
ENSRNA022714028	0	0	0	0	0	0	0	0	0	0	0	0	0	0	0	0
ENSRNA022714034	0	0	0	0	0	0	0	0	0	0	0	0	1	0	0	0
ENSRNA022714040	0	0	0	0	0	0	0	0	0	0	0	0	0	0	0	0
ENSRNA022714046	0	0	0	0	0	0	0	0	0	0	0	0	0	0	0	0
ENSRNA022714055	0	0	0	0	0	0	0	0	0	0	0	0	0	0	0	0
ENSRNA022714060	0	0	0	0	0	0	0	0	0	0	0	0	0	0	0	0
ENSRNA022714066	0	0	0	0	0	0	0	0	0	0	0	0	0	0	0	0
ENSRNA022714071	0	0	0	0	0	0	0	0	0	0	0	0	0	0	0	0
ENSRNA022717190	0	0	0	0	0	0	0	0	0	0	0	0	0	0	0	0
ENSRNA022717193	0	0	0	0	0	0	0	0	0	0	0	0	0	0	0	0
ENSRNA022717194	0	0	0	0	0	0	0	0	0	0	0	0	0	0	0	0
ENSRNA022717195	0	4	0	0	0	0	0	0	0	0	0	0	1	0	0	0
ENSRNA022717196	0	0	0	1	0	0	0	0	0	0	0	0	0	0	0	0
ENSRNA022717197	0	0	0	0	0	0	0	0	0	0	0	0	0	0	0	0
ENSRNA022717198	0	0	0	0	0	0	0	0	0	0	0	0	0	0	0	0
ENSRNA022717199	0	0	0	0	0	0	0	0	0	0	0	0	0	0	0	0
ENSRNA022717200	0	0	0	0	0	0	0	0	0	0	0	0	0	0	0	0
ENSRNA022717201	0	0	0	0	0	0	0	0	0	0	0	0	0	0	0	0
ENSRNA022717202	0	0	0	0	0	0	0	0	0	0	0	0	0	0	0	0
ENSRNA022717203	0	0	0	0	0	0	0	0	0	0	0	0	0	0	0	0
ENSRNA022717204	0	0	0	0	0	0	0	0	0	0	0	0	0	0	0	0
ENSRNA022717205	20	15	5	18	11	3	10	4	4	13	6	8	7	7	7	2
ENSRNA022717206	0	0	0	0	0	0	0	0	0	0	0	0	0	0	0	0
ENSRNA022717207	0	0	0	0	0	0	0	0	0	0	0	0	0	0	0	0
ENSRNA022717208	0	0	0	0	0	0	0	0	0	0	0	0	0	0	0	0
ENSRNA022717209	0	0	0	0	0	0	0	0	0	0	0	0	0	0	0	0
ENSRNA022717210	0	0	0	0	0	0	0	0	0	0	0	0	0	0	0	0
ENSRNA022717211	0	0	0	0	0	0	0	0	0	0	0	0	0	0	0	0
ENSRNA022717212	0	0	0	0	0	0	0	0	0	0	0	0	0	0	0	0
ENSRNA022717213	0	0	0	2	0	0	0	0	0	0	1	1	0	0	0	0
ENSRNA022717214	2	11	5	11	14	18	11	3	2	10	18	13	3	14	11	2
ENSRNA022717215	0	0	0	0	0	0	0	0	0	0	0	0	0	0	0	0
ENSRNA022717216	0	0	0	0	0	0	0	0	0	0	0	0	0	0	0	0
ENSRNA022717217	1	0	0	0	0	0	0	0	0	0	0	0	0	0	0	0
ENSRNA022717218	0	0	0	0	0	2	0	0	0	0	0	0	0	0	0	0
ENSRNA022717219	0	0	0	0	0	0	0	0	0	0	0	0	0	0	0	0
ENSRNA022717220	0	0	0	0	0	0	0	0	0	0	0	0	0	0	0	0
ENSRNA022717221	0	0	0	0	0	0	0	0	0	0	0	0	0	0	0	0
ENSRNA022717222	6	2	0	5	0	0	0	0	5	0	0	0	0	0	3	0
ENSRNA022717223	0	0	0	0	0	0	0	0	0	0	0	0	0	0	0	0
ENSRNA022717224	0	0	0	0	0	0	0	0	0	0	0	0	0	0	0	0
ENSRNA022717225	0	0	0	0	0	0	0	0	0	0	0	0	0	0	0	0
ENSRNA022717226	0	0	0	0	0	0	0	0	0	0	0	0	0	0	0	0
ENSRNA022717227	0	0	0	0	0	0	0	0	0	0	0	0	0	0	0	0
ENSRNA022717228	0	0	0	0	0	0	0	0	0	0	0	0	0	0	0	0
ENSRNA022717229	0	0	0	0	0	0	0	0	0	0	0	0	0	0	0	0
ENSRNA022717230	0	0	0	0	0	0	0	0	0	0	0	0	0	0	0	0
ENSRNA022717231	0	0	0	0	0	0	0	0	0	0	0	0	0	0	0	0
ENSRNA022717232	0	0	0	0	0	0	0	0	0	0	0	0	0	0	0	0
ENSRNA022717233	0	0	0	0	0	0	0	0	0	0	0	0	0	0	0	0
ENSRNA022717234	0	0	0	0	0	0	0	0	0	0	0	0	0	0	0	0
ENSRNA022717236	9	6	7	8	12	3	13	2	0	10	3	0	11	8	1	0
ENSRNA022717238	0	0	0	0	0	0	0	0	0	0	0	0	0	0	0	0
ENSRNA022717239	7	2	0	8	1	2	0	1	0	0	0	0	0	0	1	0
ENSRNA022717240	0	0	0	0	0	0	0	0	0	0	0	0	0	0	0	0
ENSRNA022717241	0	0	0	0	0	0	0	0	0	0	0	0	0	0	0	0
ENSRNA022717243	0	0	0	0	0	0	0	0	0	0	0	0	0	0	0	0
ENSRNA022717244	0	0	0	0	0	0	0	0	0	0	0	0	0	0	0	0
ENSRNA022717245	0	0	0	0	0	0	0	0	0	0	0	0	0	0	0	0
ENSRNA022717246	0	0	0	0	0	0	0	0	0	0	0	0	0	0	0	0
ENSRNA022717247	0	0	0	0	0	0	0	0	0	0	0	0	0	0	0	0
ENSRNA022717248	0	0	0	0	0	0	0	0	0	0	0	0	0	0	0	0
ENSRNA022717250	0	0	0	0	0	0	0	0	0	0	0	0	0	0	0	0
ENSRNA022717251	0	0	0	0	2	1	0	0	0	0	0	0	0	0	0	0
ENSRNA022717253	0	0	0	0	0	0	0	0	0	0	0	0	0	0	0	0
ENSRNA022717254	0	0	0	0	0	0	0	0	0	0	0	0	0	0	0	0
ENSRNA022717256	0	0	0	0	0	0	0	0	0	0	0	0	0	0	0	0
ENSRNA022717258	0	0	0	0	0	0	0	0	0	0	0	0	0	0	0	0
ENSRNA022717259	0	0	0	0	0	0	0	0	0	0	0	0	0	0	0	0
ENSRNA022717261	0	0	0	0	0	0	0	0	0	0	0	0	0	0	0	0
ENSRNA022717262	0	0	0	0	0	0	0	0	0	0	0	0	0	0	0	0
ENSRNA022717264	0	0	0	0	0	0	0	0	0	0	0	0	0	0	0	0
ENSRNA022717265	0	0	0	0	0	0	0	0	0	0	0	0	0	0	0	0
ENSRNA022717267	0	0	0	4	0	0	0	0	0	0	0	5	0	0	0	0
ENSRNA022717269	0	0	0	0	0	0	0	0	0	0	0	0	0	0	0	0
ENSRNA022717271	0	0	0	0	0	0	0	0	0	0	0	0	0	0	0	0
ENSRNA022717273	0	1	1	3	2	0	4	0	0	0	0	4	0	0	0	0
ENSRNA022717274	2	5	0	0	0	0	0	0	0	0	0	2	3	9	0	0
ENSRNA022717276	0	0	0	0	0	0	0	0	0	0	0	0	0	0	0	0
ENSRNA022717278	0	0	0	0	0	0	0	0	0	0	0	0	0	0	0	0
ENSRNA022717279	0	0	0	0	0	0	0	0	0	0	0	0	0	0	0	0
ENSRNA022717281	0	0	0	0	0	0	0	0	0	0	0	0	0	0	0	0
ENSRNA022717282	0	0	0	3	0	1	1	0	0	0	0	0	0	0	0	0
ENSRNA022717284	0	0	0	0	0	0	0	0	0	0	0	0	0	0	0	0
ENSRNA022717285	0	0	0	7	0	0	0	0	0	0	0	0	0	0	0	0
ENSRNA022717287	0	0	0	0	0	0	0	0	0	0	0	0	0	0	0	0
ENSRNA022717289	0	0	0	1	0	0	0	0	0	0	0	0	0	0	0	0
ENSRNA022717290	0	0	0	0	0	0	0	0	0	0	0	0	0	0	0	0
ENSRNA022717292	0	0	0	0	0	0	0	0	0	0	0	0	1	0	0	0
ENSRNA022717294	1	0	0	2	0	0	0	0	0	0	0	0	0	0	0	0
ENSRNA022717295	0	6	0	0	0	0	0	0	0	0	0	0	0	0	0	0
ENSRNA022717299	0	0	0	0	0	0	0	0	0	0	0	0	0	0	0	0
ENSRNA022717301	0	0	0	0	0	0	0	0	0	0	0	0	0	0	0	0
ENSRNA022717303	0	0	0	0	0	0	0	0	0	0	0	0	3	0	0	0
ENSRNA022717305	0	0	2	0	0	4	0	0	0	0	0	0	0	4	0	0
ENSRNA022717306	0	0	2	0	0	0	0	0	0	0	0	0	0	0	0	0
ENSRNA022717308	0	0	0	0	0	0	0	0	0	0	0	0	0	0	0	0
ENSRNA022717309	0	0	0	0	0	0	0	0	0	0	0	0	0	0	0	0
ENSRNA022717311	1	3	2	8	1	0	0	0	0	4	0	0	0	5	1	0
ENSRNA022717313	0	0	0	0	0	0	0	0	0	0	3	0	0	0	0	0
ENSRNA022717314	0	0	0	0	0	0	0	0	0	0	0	0	0	0	0	0
ENSRNA022717316	0	0	0	0	0	0	0	0	0	0	0	0	0	0	0	0
ENSRNA022717318	0	0	0	0	0	0	0	0	0	0	0	0	0	0	0	0
ENSRNA022717319	0	0	0	0	0	0	0	0	0	0	0	0	0	0	0	0
ENSRNA022717321	0	0	0	0	0	0	0	0	0	0	0	0	0	0	0	0
ENSRNA022717323	0	0	0	0	0	0	0	0	0	0	0	0	0	0	0	0
ENSRNA022717324	0	0	0	1	0	0	2	0	0	0	0	0	0	1	0	0
ENSRNA022717326	0	0	0	0	0	0	0	0	0	0	0	0	0	0	0	0
ENSRNA022717328	0	0	0	0	0	0	0	0	0	0	0	0	0	0	0	0
ENSRNA022717329	0	0	0	0	0	0	1	0	0	0	0	0	0	0	0	0
ENSRNA022717331	0	0	0	0	0	0	0	0	0	0	0	0	0	0	0	0
ENSRNA022717333	0	0	0	0	0	0	0	0	0	0	0	0	0	0	0	0
ENSRNA022717335	8	0	22	1	11	0	3	6	4	3	1	4	0	3	0	1
ENSRNA022717337	5	16	20	12	35	13	12	0	0	0	2	1	0	12	1	3
ENSRNA022717338	0	4	3	4	6	1	6	6	5	13	2	0	3	0	0	0
ENSRNA022717340	0	0	0	1	0	0	0	0	0	0	0	0	0	0	0	0
ENSRNA022717342	0	0	0	0	0	0	0	0	0	0	0	0	0	0	0	0
ENSRNA022717344	0	0	0	0	0	0	0	0	0	0	0	0	0	0	0	0
ENSRNA022717345	0	0	0	0	0	0	0	0	0	0	0	0	0	0	0	0
ENSRNA022717347	1	1	1	0	0	0	0	0	0	0	0	0	0	0	0	0
ENSRNA022717349	0	0	0	0	0	0	1	1	0	3	0	0	4	0	1	0
ENSRNA022717350	0	0	0	3	0	0	0	0	0	0	0	0	0	0	0	0
ENSRNA022717352	0	0	0	0	0	0	0	5	0	0	0	0	0	0	0	0
ENSRNA022717354	0	0	0	0	7	3	4	0	3	5	2	1	4	10	0	0
ENSRNA022717356	0	0	0	0	0	0	0	0	0	0	0	0	0	0	0	0
ENSRNA022717357	0	0	0	1	0	0	0	0	0	0	0	0	0	1	0	0
ENSRNA022717359	0	0	0	0	0	0	0	0	0	0	0	0	0	0	0	0
ENSRNA022717361	14	16	29	17	23	4	4	3	5	0	17	3	3	1	0	5
ENSRNA022717362	0	0	0	0	0	0	0	0	0	0	0	0	0	0	0	0
ENSRNA022717364	0	0	0	0	0	0	0	0	0	0	0	0	0	0	0	0
ENSRNA022717366	0	0	0	0	0	0	0	0	0	0	0	0	0	0	0	0
ENSRNA022717367	0	5	2	0	0	0	1	0	0	0	4	0	0	3	0	0
ENSRNA022717369	0	0	0	1	0	0	0	0	0	0	0	0	0	0	0	0
ENSRNA022717371	0	0	0	0	0	0	0	0	0	0	0	0	0	0	0	0
ENSRNA022717372	0	0	0	0	0	0	0	0	0	0	0	0	0	1	0	0
ENSRNA022717374	0	0	0	0	4	0	0	0	0	0	0	0	0	0	0	0
ENSRNA022717375	0	0	0	0	0	0	0	0	0	0	0	0	0	0	0	0
ENSRNA022717377	0	0	0	0	0	0	0	0	0	0	0	0	0	0	0	0
ENSRNA022717379	0	0	0	0	0	0	0	0	0	0	0	0	0	0	0	0
ENSRNA022717380	0	0	0	0	0	0	0	0	0	0	0	0	0	0	0	0
ENSRNA022717382	0	0	0	0	0	0	0	0	0	0	0	0	0	0	0	0
ENSRNA022717384	0	0	0	0	0	0	0	0	0	0	0	0	0	0	0	0
ENSRNA022717386	0	0	0	0	0	0	0	0	0	0	0	0	0	0	0	0
ENSRNA022717388	0	0	0	0	0	0	0	0	0	0	0	0	0	0	0	0
ENSRNA022717390	0	0	0	0	0	0	0	0	0	0	0	0	0	0	0	0
ENSRNA022717392	0	0	1	0	0	0	0	0	0	0	0	0	0	0	0	0
ENSRNA022717394	0	0	0	0	0	0	0	0	0	0	0	0	0	0	0	0
ENSRNA022717396	0	0	0	0	0	0	0	0	0	0	0	0	0	0	0	0
ENSRNA022717397	0	0	0	0	0	0	0	0	0	0	0	0	0	0	0	0
ENSRNA022717399	0	0	0	0	0	0	0	0	0	0	0	0	0	0	0	0
ENSRNA022717401	0	0	0	0	0	0	0	0	0	0	0	0	0	0	0	0
ENSRNA022717402	0	0	0	0	0	0	0	0	0	0	0	0	0	0	0	0
ENSRNA022717404	0	0	0	0	0	0	0	0	0	2	0	0	0	0	0	0
ENSRNA022717406	0	0	0	0	0	0	0	0	0	0	0	0	0	0	0	0
ENSRNA022717407	0	0	0	0	0	0	0	0	0	0	0	0	0	0	0	0
ENSRNA022717408	0	0	0	0	0	0	0	0	0	0	0	0	0	0	0	0
ENSRNA022717410	0	0	0	0	0	0	0	0	0	0	0	0	0	0	0	0
ENSRNA022717411	0	0	0	0	0	0	0	0	0	0	0	0	0	0	0	0
ENSRNA022717412	0	0	0	0	0	0	1	0	0	0	0	0	0	0	0	0
ENSRNA022717413	0	0	0	0	0	0	0	0	0	0	0	0	0	0	0	0
ENSRNA022717414	0	0	0	0	0	0	0	0	0	0	0	0	0	0	0	0
ENSRNA022717415	0	0	0	0	0	0	0	0	0	0	0	0	0	0	0	0
ENSRNA022717416	0	2	0	3	0	0	0	0	0	11	3	2	0	16	1	1
ENSRNA022717418	0	0	0	0	0	0	0	0	0	0	0	0	0	0	0	0
ENSRNA022717419	0	0	0	0	0	0	0	0	0	0	0	0	0	0	0	0
ENSRNA022717421	0	0	0	0	0	0	0	0	0	0	0	0	0	0	0	0
ENSRNA022717423	0	0	0	0	0	0	0	0	0	0	0	0	0	0	0	0
ENSRNA022717425	0	0	0	0	0	0	0	0	0	0	0	0	0	1	0	0
ENSRNA022717426	0	0	0	0	0	0	0	0	0	0	0	0	0	0	0	0
ENSRNA022717428	10	2	13	6	10	4	0	6	3	6	0	5	0	0	0	0
ENSRNA022717430	0	1	1	0	0	0	3	4	1	0	0	0	0	0	0	0
ENSRNA022717431	2	3	0	2	2	4	11	0	14	1	0	10	11	12	0	0
ENSRNA022717433	0	7	5	2	1	9	3	0	0	0	4	0	2	1	0	0
ENSRNA022717435	0	0	0	0	0	0	0	0	0	0	0	0	0	0	0	0
ENSRNA022717437	0	0	0	0	0	0	0	0	0	0	0	0	0	0	0	0
ENSRNA022717438	0	0	0	0	0	0	0	0	0	0	0	0	0	0	0	0
ENSRNA022717440	0	0	0	0	0	0	0	0	1	0	0	0	0	0	0	0
ENSRNA022717442	0	0	0	0	0	0	0	0	0	0	0	0	0	0	0	0
ENSRNA022717443	0	0	0	0	0	0	0	0	0	0	0	0	0	0	0	0
ENSRNA022717445	0	0	0	0	0	0	0	0	0	0	0	0	0	0	0	0
ENSRNA022717447	0	0	0	0	0	0	0	0	0	0	0	0	0	0	0	0
ENSRNA022717449	0	0	0	0	0	0	0	0	0	0	0	0	1	0	0	0
ENSRNA022717450	0	0	0	0	0	0	0	0	0	0	0	1	0	0	0	0
ENSRNA022717452	0	0	0	1	0	0	0	0	0	0	0	0	0	0	0	0
ENSRNA022717454	0	0	0	0	0	0	0	0	0	0	0	0	0	0	0	0
ENSRNA022717456	0	0	1	0	0	0	0	0	0	0	0	0	0	0	0	0
ENSRNA022717457	0	0	0	0	0	0	0	0	0	0	0	0	0	0	0	0
ENSRNA022717459	0	0	0	0	0	0	0	0	0	0	0	0	0	0	0	0
ENSRNA022717461	17	6	9	9	17	0	15	6	2	1	7	3	6	8	5	2
ENSRNA022717463	0	0	0	0	0	0	0	0	0	0	0	0	0	0	0	0
ENSRNA022717464	0	0	0	0	0	0	0	0	0	0	0	0	0	0	0	0
ENSRNA022717466	0	0	0	0	0	0	0	0	0	0	0	0	0	0	0	0
ENSRNA022717467	0	0	0	0	0	0	0	0	0	0	0	0	0	0	0	0
ENSRNA022717468	0	0	0	0	0	0	0	0	0	0	0	0	0	0	0	0
ENSRNA022717469	0	0	0	0	0	0	0	0	0	0	0	0	0	0	0	0
ENSRNA022717470	0	0	0	0	0	0	4	0	0	0	2	0	5	0	0	0
ENSRNA022717471	0	0	0	0	0	0	0	0	0	0	0	0	0	0	0	0
ENSRNA022717472	0	0	0	0	0	0	0	0	0	0	0	0	0	0	0	0
ENSRNA022717473	0	0	0	0	0	0	0	0	0	0	0	0	0	0	0	0
ENSRNA022717474	0	0	10	2	0	0	0	0	0	0	0	0	0	9	0	0
ENSRNA022717475	0	0	0	0	0	0	0	0	0	0	0	0	0	0	0	0
ENSRNA022717476	0	0	0	0	0	0	0	0	0	0	0	0	0	0	0	0
ENSRNA022717477	0	0	0	0	0	0	0	0	0	0	0	0	0	0	0	0
ENSRNA022717478	0	0	0	0	0	0	0	0	0	0	0	0	0	0	0	0
ENSRNA022717479	0	0	0	0	0	0	0	0	0	0	0	0	0	0	0	0
ENSRNA022717480	0	0	0	0	0	0	0	0	0	0	0	0	0	0	1	0
ENSRNA022717481	0	0	0	0	0	0	0	0	0	0	0	0	0	0	0	0
ENSRNA022717482	0	0	0	0	0	0	0	0	0	0	0	0	0	0	0	0
ENSRNA022717483	0	0	2	0	0	0	0	0	0	0	0	0	0	0	0	0
ENSRNA022717484	0	0	4	2	0	0	0	0	1	0	0	0	0	0	0	0
ENSRNA022717485	0	0	0	0	0	0	0	0	0	0	0	0	0	0	0	0
ENSRNA022717486	0	0	0	0	0	0	0	0	0	0	0	0	0	0	0	0
ENSRNA022717487	0	0	0	0	0	0	0	0	0	0	0	0	0	0	0	0
ENSRNA022717488	1	0	0	0	0	0	0	0	0	1	0	0	0	0	0	0
ENSRNA022717489	0	0	0	0	0	0	0	0	0	0	0	0	0	0	0	0
ENSRNA022717490	0	1	8	9	4	8	2	3	0	5	0	0	1	1	3	0
ENSRNA022717491	0	0	0	0	0	0	0	0	0	0	0	0	0	0	0	0
ENSRNA022717492	0	0	0	0	0	0	0	0	0	0	0	0	0	0	0	0
ENSRNA022717493	0	0	0	0	0	0	0	0	0	0	0	0	0	0	0	0
ENSRNA022717494	0	0	0	0	0	0	0	0	0	0	0	0	0	0	0	0
ENSRNA022717495	0	0	0	0	0	0	0	0	0	0	0	0	0	0	0	0
ENSRNA022717496	0	1	0	0	0	0	0	0	0	0	0	0	0	0	0	0
ENSRNA022717497	0	0	0	0	0	0	0	0	0	0	0	0	0	0	0	0
ENSRNA022717498	0	0	0	0	0	0	0	0	0	0	0	0	0	0	0	0
ENSRNA022717499	0	0	0	0	0	0	0	0	0	0	0	0	0	0	0	0
ENSRNA022717500	0	0	0	0	0	0	0	0	0	0	0	0	0	0	0	0
ENSRNA022717501	0	0	0	0	0	0	0	0	0	0	0	0	0	0	0	0
ENSRNA022717502	0	0	0	0	0	0	0	0	0	0	0	0	0	0	0	0
ENSRNA022717503	0	0	0	0	0	0	0	0	0	0	0	0	0	0	0	0
ENSRNA022717504	1	3	8	7	6	8	0	1	1	1	0	0	4	1	0	0
ENSRNA022717505	2	5	11	6	16	33	3	2	1	2	0	3	0	5	3	2
ENSRNA022717506	0	0	0	1	0	0	1	0	0	0	0	0	0	1	0	0
ENSRNA022717507	0	0	0	0	0	0	0	0	0	0	0	0	0	0	0	0
ENSRNA022717508	0	0	0	0	0	0	0	0	0	0	0	0	0	0	0	0
ENSRNA022717509	0	0	0	0	0	0	0	0	0	0	0	0	0	0	0	0
ENSRNA022717510	0	0	0	0	0	0	0	0	0	0	0	0	0	0	0	0
ENSRNA022717511	0	0	0	0	0	0	0	0	0	0	0	0	0	0	0	0
ENSRNA022717512	0	0	0	0	0	0	0	0	0	0	0	0	0	0	0	0
ENSRNA022717513	0	0	0	0	0	0	0	0	0	0	0	0	0	0	0	0
ENSRNA022717514	0	0	0	0	0	0	0	0	0	0	0	0	0	0	0	0
ENSRNA022717515	0	0	0	0	0	0	0	0	0	0	0	1	0	0	0	0
ENSRNA022717516	0	0	0	0	0	0	0	0	0	0	0	0	0	0	0	0
ENSRNA022717517	0	1	0	0	0	0	0	0	0	0	0	0	0	0	0	0
ENSRNA022717518	0	0	0	0	0	0	0	0	0	0	0	0	0	0	0	0
ENSRNA022717519	0	0	1	0	0	0	0	0	0	0	0	0	0	0	0	0
ENSRNA022717520	0	0	0	0	0	0	0	0	0	0	0	0	0	0	0	0
ENSRNA022717521	0	0	0	0	0	0	0	0	0	0	0	0	0	0	0	0
ENSRNA022717522	0	0	0	0	0	6	0	0	0	0	0	0	0	1	0	0
ENSRNA022717804	7	1	8	8	23	8	15	0	0	4	0	2	13	3	0	1
ENSRNA022717806	0	0	0	0	0	0	0	0	0	0	0	0	0	0	0	0
ENSRNA022717807	0	0	0	0	0	0	0	0	0	0	0	0	0	0	0	0
ENSRNA022717809	0	0	0	0	0	0	0	0	0	0	0	0	0	0	0	0
ENSRNA022717815	0	0	0	4	0	0	0	0	0	0	0	0	0	0	0	0
ENSRNA022717817	0	0	0	0	0	0	0	0	0	0	0	0	0	0	0	0
ENSRNA022717819	0	0	0	0	0	0	0	0	0	0	0	0	0	0	0	0
ENSRNA022717820	0	0	0	0	0	0	0	0	0	0	0	0	0	0	0	0
ENSRNA022717821	0	0	0	0	0	0	0	0	0	0	0	0	0	0	0	0
ENSRNA022717822	0	0	0	0	0	0	0	0	0	0	0	0	0	0	0	0
ENSRNA022717825	0	0	0	0	0	0	0	0	0	0	0	0	0	0	0	0
ENSRNA022717829	0	0	0	0	0	0	0	0	0	0	0	0	0	0	0	0
ENSRNA022717833	0	0	0	0	0	0	0	0	0	0	0	0	0	0	0	0
ENSRNA022717835	1	0	0	2	0	0	0	0	0	0	0	0	0	0	0	0
ENSRNA022717837	1	5	0	0	9	6	0	0	0	0	5	0	0	4	0	0
ENSRNA022717839	18	32	27	25	42	34	13	3	0	8	9	23	13	4	1	7
ENSRNA022717840	0	0	0	0	0	0	0	0	0	0	0	0	0	0	0	0
ENSRNA022717842	0	0	0	0	0	0	0	0	0	0	0	0	0	0	0	0
ENSRNA022717844	0	1	0	3	0	0	0	0	0	0	0	0	0	1	0	0
ENSRNA022717848	0	0	0	0	0	0	0	0	0	0	0	0	0	0	0	0
ENSRNA022717861	0	0	0	0	0	0	0	0	0	0	0	0	0	0	0	0
ENSRNA022717863	0	0	0	0	0	0	0	0	0	0	0	0	0	0	0	0
ENSRNA022717880	0	0	0	0	0	0	0	0	0	0	0	0	0	0	0	0
ENSRNA022717884	0	1	0	2	1	0	0	0	0	0	0	0	0	0	0	0
ENSRNA022717887	0	0	0	0	0	0	0	0	0	0	0	0	0	0	0	0
ENSRNA022717902	0	0	0	0	0	0	0	0	0	0	0	0	0	0	0	0
ENSRNA022717906	0	0	0	0	0	0	0	0	0	0	0	0	0	0	0	0
ENSRNA022717910	0	4	1	2	6	4	3	1	3	1	0	0	0	0	0	0
ENSRNA022717912	0	8	2	0	0	3	0	0	0	3	0	0	0	0	0	0
ENSRNA022717915	0	0	1	0	3	0	0	0	0	4	0	0	1	0	0	0
ENSRNA022717920	0	0	0	2	0	0	0	0	1	0	0	0	0	2	0	0
ENSRNA022717930	1	26	0	3	26	12	3	0	0	6	0	0	0	2	0	2
ENSRNA022717934	2	0	1	0	0	1	0	0	0	1	0	0	0	0	0	0
ENSRNA022717944	3	2	6	7	11	5	19	0	0	7	3	1	4	1	3	1
ENSRNA022717947	0	4	2	6	0	3	0	3	4	0	3	0	5	3	0	0
ENSRNA022717949	0	0	0	0	0	0	0	0	0	0	0	0	0	0	0	0
ENSRNA022717953	0	0	0	0	0	0	0	0	0	0	0	0	0	0	0	0
ENSRNA022717955	0	0	0	0	0	0	0	0	0	0	0	0	0	0	0	0
ENSRNA022717958	0	0	0	0	0	0	0	0	0	0	0	0	0	0	0	0
ENSRNA022717960	0	0	0	0	0	0	0	0	0	0	0	0	0	0	0	0
ENSRNA022717964	0	8	0	0	9	2	4	1	0	0	0	0	0	0	0	0
ENSRNA022717967	2	0	0	0	0	0	0	0	0	0	0	0	0	0	0	0
ENSRNA022717972	0	0	0	0	0	0	0	0	0	1	0	0	1	0	0	0
ENSRNA022717977	0	0	0	0	0	0	0	0	0	0	0	0	0	0	0	0
ENSRNA022717983	0	0	0	0	0	0	0	0	0	0	0	0	0	0	0	0
ENSRNA022717997	0	0	0	0	0	0	0	0	0	0	0	0	0	0	0	0
GB40001	0	0	0	0	0	0	0	0	0	0	0	0	0	0	0	0
GB40002	4	5	0	19	3	1	2	2	6	14	6	7	0	6	9	1
GB40003	0	0	0	0	0	0	0	0	0	0	0	0	0	0	0	0
GB40004	0	0	0	0	0	0	0	0	0	0	0	0	0	0	0	0
GB40005	0	0	0	0	0	0	0	0	0	0	0	0	0	0	0	0
GB40006	1	0	0	2	0	1	0	0	3	3	0	1	4	0	3	0
GB40007	4	0	0	2	9	0	0	0	0	11	0	0	1	1	1	0
GB40008	28	26	61	60	68	32	34	12	12	31	30	17	20	24	13	12
GB40009	349	406	591	517	446	174	454	164	193	290	382	218	670	752	321	15
GB40010	1344	1421	2102	2351	1999	750	1511	708	686	1382	1493	840	2363	2809	1410	15
GB40011	0	0	0	0	0	0	0	0	0	0	0	0	0	0	0	0
GB40012	76	37	138	127	83	37	98	38	23	46	35	46	57	41	31	15
GB40013	0	1	0	4	0	0	1	0	0	0	0	0	0	0	0	0
GB40014	23	19	57	40	50	16	26	8	7	26	12	15	14	32	19	10
GB40015	0	2	2	3	5	7	6	2	0	1	10	0	1	1	0	0
GB40016	0	0	0	3	2	3	0	0	0	0	0	0	0	0	1	0
GB40017	15	18	26	30	29	20	28	26	14	32	32	27	18	35	10	12
GB40018	43	75	41	74	89	75	85	60	47	74	55	39	50	36	15	14
GB40019	1	1	0	5	5	2	0	0	1	0	0	0	0	2	0	0
GB40020	0	10	0	9	5	2	1	0	1	6	0	4	3	0	0	0
GB40021	140	118	225	357	244	198	153	238	107	145	252	154	225	221	128	15
GB40022	2	1	2	6	2	4	0	7	0	7	2	5	4	1	0	0
GB40023	0	0	0	0	0	0	0	0	0	0	0	0	0	0	0	0
GB40024	0	0	0	0	0	0	0	0	0	0	0	0	0	0	0	0
GB40025	4	0	0	0	1	0	0	0	0	0	0	5	0	0	2	0
GB40026	0	0	2	0	0	0	0	0	0	0	0	3	0	4	1	0
GB40027	19	32	31	59	34	14	21	0	14	10	4	22	9	17	7	8
GB40028	34	46	65	68	47	71	28	21	6	24	16	9	19	33	7	12
GB40029	0	5	0	0	2	2	0	0	0	0	0	1	3	3	0	0
GB40030	0	0	0	9	2	0	0	1	2	1	0	3	0	4	0	0
GB40031	236	268	448	457	398	247	280	226	153	194	214	166	233	144	71	15
GB40032	506	469	879	911	786	463	569	763	778	927	756	790	592	644	338	15
GB40033	53	52	84	103	90	64	72	35	34	48	45	62	35	30	7	14
GB40034	4	0	0	6	5	0	5	4	4	3	2	1	2	0	1	0
GB40035	0	0	0	0	0	0	0	2	1	0	0	3	3	0	0	0
GB40053	0	0	0	2	0	0	0	0	4	0	0	0	0	0	2	0
GB40054	266	297	552	606	667	305	346	286	273	379	288	395	367	297	170	15
GB40056	79	67	87	199	157	87	96	73	32	59	49	49	30	33	11	14
GB40057	11	16	29	24	23	6	8	2	7	14	2	3	16	13	4	5
GB40058	31	40	78	80	77	24	70	205	171	213	175	192	167	413	211	15
GB40059	0	0	0	0	0	0	0	0	0	0	0	0	0	0	0	0
GB40060	0	0	0	0	0	0	0	0	0	0	0	0	0	0	0	0
GB40061	1	0	0	0	0	0	0	0	0	0	0	0	0	0	0	0
GB40063	85	110	116	197	144	120	114	105	62	127	143	103	83	131	64	15
GB40064	8	6	8	10	6	7	9	8	8	11	2	6	1	3	1	0
GB40065	0	0	0	0	0	0	0	0	0	0	0	1	0	0	0	0
GB40066	0	0	0	1	0	0	0	0	0	0	0	0	0	0	0	0
GB40067	0	7	1	2	1	0	0	0	0	0	0	0	0	0	0	0
GB40069	0	0	0	0	13	1	0	0	0	0	0	0	0	0	0	0
GB40070	5	7	6	14	0	4	5	3	0	0	0	0	0	0	0	0
GB40071	28	31	24	65	67	50	7	17	11	19	30	33	7	30	7	11
GB40072	26	3	28	20	27	2	14	9	2	14	14	10	12	12	6	4
GB40073	398	390	822	832	823	442	434	304	212	289	250	265	346	288	140	15
GB40074	102	160	178	270	260	134	246	301	214	337	369	464	378	400	260	15
GB40075	0	0	0	0	12	0	1	0	0	0	0	0	0	0	0	0
GB40076	13	20	20	33	31	41	6	9	6	14	6	16	25	9	0	7
GB40077	4	5	5	33	26	6	12	0	9	5	7	9	7	5	3	2
GB40078	0	0	0	0	0	0	0	0	0	0	0	0	0	0	0	0
GB40079	0	0	0	0	0	0	0	0	0	0	0	0	0	0	0	0
GB40080	38	26	33	52	22	33	43	34	32	33	40	33	75	77	40	15
GB40081	0	0	0	0	0	0	1	0	0	0	0	0	0	0	1	0
GB40082	0	0	0	0	0	0	0	0	0	0	0	0	0	0	0	0
GB40083	14	23	37	34	26	30	10	12	17	30	5	18	11	21	9	9
GB40084	8	10	17	22	15	20	1	5	16	8	14	13	25	5	2	5
GB40085	14	9	1	2	7	1	2	0	3	10	1	21	1	0	0	1
GB40086	5	1	4	1	0	2	11	15	0	1	5	0	2	14	0	0
GB40087	0	0	1	7	1	1	1	8	0	1	4	3	6	7	0	0
GB40088	0	0	0	0	0	0	0	0	0	0	0	0	0	0	0	0
GB40089	25	40	37	21	49	37	37	14	18	18	33	32	28	7	9	12
GB40090	0	3	5	0	0	2	6	0	0	3	0	0	0	5	0	0
GB40091	1	5	4	0	0	0	0	0	1	0	1	0	0	0	1	0
GB40092	39	46	81	77	41	49	27	14	24	35	39	56	36	28	16	14
GB40093	3	4	7	20	8	8	10	9	0	6	0	0	8	7	1	1
GB40094	2	6	8	30	4	6	11	2	0	1	1	2	7	2	2	1
GB40095	77	127	177	197	254	92	175	45	50	44	68	38	62	61	39	15
GB40096	0	5	6	0	4	0	4	2	0	8	1	1	2	0	5	0
GB40097	0	0	0	0	0	0	0	0	0	0	0	0	0	0	0	0
GB40098	48	72	98	74	95	34	31	13	26	19	23	7	10	11	6	10
GB40100	0	0	0	0	0	0	0	0	0	0	0	0	0	0	0	0
GB40101	13	12	9	8	6	5	15	6	1	3	4	6	2	1	7	0
GB40102	49	57	74	105	72	65	55	70	87	55	60	67	51	66	31	15
GB40103	0	0	0	0	3	1	3	5	0	1	4	3	0	8	4	0
GB40104	0	0	0	0	0	0	0	0	0	0	0	0	0	0	0	0
GB40105	0	0	0	2	0	0	8	0	0	0	0	0	0	0	0	0
GB40106	8	12	18	30	56	17	25	16	22	18	24	4	14	22	23	11
GB40107	7	18	15	25	34	15	19	10	4	3	6	8	6	18	1	5
GB40108	191	191	237	340	316	153	245	703	719	1151	714	904	993	558	512	15
GB40109	72	108	104	222	161	57	81	101	83	147	95	134	115	117	55	15
GB40110	23	7	11	22	21	12	10	14	8	40	19	15	32	29	11	7
GB40111	0	0	0	0	0	0	0	0	0	0	0	0	1	0	0	0
GB40112	52	29	30	34	39	22	34	33	22	31	30	46	25	49	22	15
GB40113	100	91	110	209	267	94	110	105	59	71	38	87	25	43	39	15
GB40114	1	0	2	5	0	3	2	1	0	0	0	0	0	0	0	0
GB40115	6	0	5	5	2	0	6	0	0	0	2	0	0	0	0	0
GB40116	0	0	0	0	0	0	0	0	0	0	0	0	0	0	0	0
GB40117	0	1	0	2	0	0	0	0	0	0	0	0	0	0	0	0
GB40118	443	568	836	1161	829	437	470	494	333	677	557	638	540	797	373	15
GB40119	14	31	48	40	19	24	59	9	4	4	24	19	23	12	3	9
GB40120	2	6	3	8	12	5	11	4	1	4	0	1	5	6	0	0
GB40121	0	0	0	0	0	0	0	0	0	0	0	0	0	0	0	0
GB40122	0	0	1	0	0	0	0	0	0	0	0	0	0	2	0	0
GB40123	0	0	6	0	1	0	1	0	1	0	1	1	3	0	0	0
GB40124	2	1	12	5	3	2	0	5	5	0	3	0	9	0	0	0
GB40125	0	2	12	4	12	5	7	3	0	0	8	2	0	5	0	0
GB40126	0	5	3	8	9	0	0	0	4	10	8	9	1	1	0	0
GB40127	0	0	0	0	0	0	0	0	0	0	0	0	0	0	0	0
GB40128	0	0	0	5	6	1	0	0	0	0	0	0	1	12	13	0
GB40129	7	33	14	49	66	10	29	16	10	54	12	7	11	10	24	7
GB40130	0	0	1	0	0	0	0	0	0	0	0	0	0	0	0	0
GB40131	0	0	0	0	0	0	0	0	0	0	0	0	0	0	0	0
GB40132	0	0	0	0	0	0	0	0	0	0	0	0	0	0	0	0
GB40133	0	0	0	0	0	1	0	1	0	0	0	0	2	0	0	0
GB40134	1041	1012	1519	1772	1742	815	925	1643	1427	2626	3375	3522	3248	3233	1142	15
GB40135	2	4	0	2	6	0	0	0	0	0	0	1	0	0	0	0
GB40136	48	50	38	100	58	56	65	32	35	42	43	39	69	48	75	15
GB40137	25	35	30	51	37	53	36	35	27	27	35	31	43	21	59	15
GB40138	0	0	3	5	11	1	0	0	1	1	4	0	0	8	0	0
GB40139	119	95	103	248	206	96	173	39	36	51	51	78	48	66	18	15
GB40140	155	156	262	294	267	166	258	73	73	141	125	147	128	164	61	15
GB40141	5	0	0	0	3	0	0	0	2	2	0	4	4	0	0	0
GB40142	0	0	0	0	0	1	10	0	1	2	0	0	1	2	0	0
GB40143	0	0	0	0	0	0	0	0	0	0	0	1	0	0	0	0
GB40144	0	0	0	0	0	1	0	0	0	0	0	0	0	0	0	0
GB40145	156	165	293	294	292	155	228	59	62	111	100	153	117	101	47	15
GB40146	0	1	0	1	0	7	3	5	2	3	5	2	5	7	1	0
GB40147	0	1	5	4	0	1	3	0	0	0	0	0	7	4	4	0
GB40148	0	4	3	42	0	23	0	1	6	2	2	5	1	11	6	2
GB40149	25	62	9	67	45	77	18	2	4	9	6	8	5	7	0	6
GB40150	136	130	167	194	158	111	172	134	189	220	195	168	178	225	133	15
GB40151	2	1	5	3	2	3	0	0	0	0	1	1	0	3	0	0
GB40153	0	0	0	0	0	0	5	0	0	0	0	0	0	0	0	0
GB40154	0	0	0	0	4	0	0	0	16	0	1	0	0	4	9	1
GB40155	3	1	9	5	14	7	7	10	10	2	13	0	10	6	4	0
GB40156	0	0	0	0	0	0	0	0	0	0	0	0	0	0	0	0
GB40157	1101	897	1648	1891	1909	1051	1365	470	317	387	442	481	342	372	177	15
GB40158	3	3	2	11	5	0	6	1	0	11	3	4	3	3	1	0
GB40159	163	151	267	278	241	156	180	282	248	337	252	352	334	283	142	15
GB40160	44	32	29	14	38	24	41	12	10	33	23	13	26	25	15	10
GB40161	2	1	3	8	6	2	3	0	0	1	1	6	2	7	0	0
GB40162	1	5	13	3	24	4	3	4	1	19	0	2	0	1	0	2
GB40163	56	79	51	79	66	72	46	27	39	30	30	29	35	33	47	15
GB40164	18	20	3	8	42	16	33	8	13	30	16	16	10	11	18	9
GB40165	3	14	14	1	15	4	0	1	6	0	0	0	0	0	0	0
GB40166	0	0	0	0	0	3	0	0	0	0	0	0	0	0	0	0
GB40167	0	0	0	0	0	0	0	0	0	0	0	0	0	0	0	0
GB40168	20	28	16	35	40	27	15	12	4	1	2	1	0	2	3	6
GB40169	0	0	0	0	0	0	8	1	2	6	0	1	7	6	1	0
GB40170	0	0	0	0	0	0	0	0	0	0	0	0	2	0	0	0
GB40183	7	1	2	2	0	2	7	1	3	2	4	0	3	0	2	0
GB40184	0	0	0	2	0	0	0	2	0	0	0	0	0	0	0	0
GB40185	2	0	0	0	1	0	0	0	2	8	1	0	0	2	5	0
GB40186	0	0	0	0	0	0	2	1	0	0	0	0	0	3	0	0
GB40187	0	0	6	0	0	0	0	0	0	0	0	0	0	0	0	0
GB40188	0	0	0	0	0	0	0	0	0	0	0	0	0	0	0	0
GB40189	5	0	2	3	5	0	16	0	1	4	3	3	4	3	4	1
GB40190	0	0	0	0	0	0	0	0	0	0	0	0	0	0	0	0
GB40191	9	0	0	0	3	0	7	1	0	0	8	5	0	0	2	0
GB40192	4	0	8	27	5	1	0	5	0	0	0	0	2	3	0	1
GB40193	0	3	1	0	0	0	0	0	0	0	0	0	0	4	0	0
GB40194	0	0	0	0	0	0	0	0	0	0	0	0	0	0	0	0
GB40195	0	0	2	1	0	3	1	0	0	0	0	3	0	0	0	0
GB40196	0	0	0	0	0	0	0	0	0	0	0	0	0	0	0	0
GB40197	0	0	6	13	3	0	3	2	1	0	0	0	2	0	0	0
GB40198	0	0	0	0	0	0	0	0	0	0	0	0	0	0	0	0
GB40199	0	0	0	0	0	0	0	0	2	0	0	2	0	0	0	0
GB40200	0	0	0	0	0	0	0	0	0	0	0	0	0	0	0	0
GB40201	4	0	0	0	0	0	4	0	0	0	0	1	0	0	0	0
GB40202	4	0	6	8	25	0	18	1	4	11	5	0	4	12	11	2
GB40203	16	19	7	34	10	9	10	11	15	11	10	9	12	19	0	4
GB40204	0	0	0	0	0	0	0	0	0	0	0	0	0	0	0	0
GB40205	12	18	31	48	29	21	12	22	20	15	13	14	4	6	10	7
GB40206	17	10	18	24	15	22	25	17	26	30	25	9	8	24	4	10
GB40207	4	12	20	45	38	12	5	9	8	8	24	13	15	9	3	4
GB40208	46	32	62	41	56	34	22	5	13	11	13	21	19	13	3	9
GB40209	0	0	0	0	1	1	0	0	1	0	0	0	0	0	0	0
GB40210	0	0	4	0	0	0	0	0	0	0	0	0	0	0	0	0
GB40211	71	62	107	141	88	88	67	26	36	53	28	49	50	47	20	15
GB40212	27	36	38	40	26	22	22	9	17	18	21	18	22	22	35	14
GB40213	0	0	0	0	0	0	0	0	0	0	0	0	0	0	0	0
GB40214	0	0	0	4	0	0	0	0	0	0	0	0	0	0	0	0
GB40216	0	0	0	0	0	0	0	0	6	2	0	0	0	0	0	0
GB40217	4	10	16	5	7	1	3	5	4	7	4	2	7	11	4	1
GB40218	1	1	2	2	0	2	1	4	1	1	0	2	5	0	1	0
GB40219	0	0	0	0	0	0	0	0	0	0	0	0	0	0	0	0
GB40221	2	10	10	10	2	1	2	7	7	6	12	18	15	1	5	1
GB40222	19	52	43	70	42	38	17	29	7	15	15	17	12	19	6	10
GB40223	0	0	0	0	0	0	0	0	0	0	0	0	0	0	0	0
GB40224	0	0	0	0	0	0	0	0	0	0	0	0	0	0	0	0
GB40225	0	0	0	5	6	0	6	0	0	0	2	0	0	0	0	0
GB40226	369	444	571	725	501	319	466	69	71	137	87	95	109	130	38	15
GB40227	0	0	1	1	0	0	0	0	0	0	0	0	0	0	0	0
GB40228	0	0	2	1	0	0	0	0	0	0	0	0	9	0	0	0
GB40229	0	1	0	0	2	1	1	0	0	0	0	0	0	0	0	0
GB40230	8	17	9	9	2	9	8	10	11	23	19	0	5	7	6	3
GB40231	0	2	19	0	0	1	0	5	0	0	0	0	0	0	2	1
GB40232	496	557	795	1402	1247	706	481	209	187	321	298	301	294	354	135	15
GB40233	0	0	0	2	0	0	0	0	1	0	0	5	10	0	0	0
GB40234	1	5	7	0	0	5	0	0	1	1	0	8	2	1	0	0
GB40237	146	156	166	262	330	187	153	204	131	171	208	251	194	189	95	15
GB40238	0	1	7	7	6	0	0	0	7	2	1	4	0	5	6	0
GB40239	48	119	37	46	58	75	52	3	9	21	1	3	11	1	2	8
GB40240	700	817	1245	1407	1338	821	837	328	258	439	607	515	484	445	193	15
GB40243	73	71	100	118	111	62	66	88	90	92	105	93	93	107	60	15
GB40259	95	108	97	195	139	103	68	18	23	47	18	27	28	40	13	14
GB40261	61	56	71	137	98	76	72	26	26	29	23	34	22	38	10	14
GB40262	0	0	0	0	0	0	0	0	0	0	0	0	0	0	0	0
GB40263	2	25	24	32	59	20	18	5	3	2	5	5	7	28	2	7
GB40264	0	2	0	0	0	0	9	0	0	0	0	0	2	0	0	0
GB40265	22	10	27	10	21	15	18	0	9	3	4	5	9	5	9	4
GB40266	107	140	322	284	236	126	184	86	71	88	79	110	115	116	57	15
GB40267	248	270	468	420	342	218	291	120	124	127	136	115	156	100	76	15
GB40268	0	5	0	0	0	0	0	0	0	0	0	0	0	1	0	0
GB40269	17	8	32	23	41	17	28	13	2	17	15	13	17	13	5	8
GB40270	33	25	50	55	64	42	24	52	31	45	30	40	47	29	20	15
GB40271	3	4	5	20	0	0	0	1	0	0	1	3	1	5	0	1
GB40273	18	7	3	8	2	7	11	5	2	7	3	7	3	5	6	1
GB40274	3	0	0	2	3	1	2	0	0	1	0	0	0	4	0	0
GB40278	32	14	36	45	26	15	26	12	3	9	10	20	9	13	11	6
GB40279	0	0	0	0	0	0	0	0	0	0	0	0	0	0	0	0
GB40280	1008	818	1515	1213	1014	745	1254	1134	847	1400	1197	1039	1014	869	584	15
GB40281	0	1	0	0	0	1	0	0	0	4	0	0	4	0	0	0
GB40282	10	14	18	46	27	11	13	11	23	12	24	0	9	27	29	7
GB40283	5	0	0	0	4	4	3	0	10	5	1	3	12	3	9	0
GB40284	4	5	16	7	8	3	1	12	4	3	0	2	0	2	8	1
GB40285	0	0	0	0	0	0	0	0	0	0	0	0	0	0	0	0
GB40286	0	0	0	0	0	0	0	0	0	0	0	0	0	0	0	0
GB40287	14	37	12	33	34	53	22	1	1	8	9	7	6	11	1	5
GB40288	0	7	0	0	0	0	0	0	0	0	0	4	0	0	0	0
GB40289	29	56	36	117	51	46	27	14	12	25	29	7	14	60	6	10
GB40291	0	0	0	0	0	0	0	0	0	0	0	0	0	0	0	0
GB40292	0	0	0	0	0	0	0	0	0	0	0	0	0	0	0	0
GB40293	0	0	0	0	0	0	0	0	0	0	0	0	0	0	0	0
GB40294	0	0	0	0	0	0	0	0	0	0	0	0	0	0	0	0
GB40295	0	0	0	0	0	0	0	0	0	0	0	0	0	0	0	0
GB40296	5	18	6	32	62	16	15	14	14	17	5	16	21	10	5	7
GB40297	889	764	1013	1593	1533	884	898	493	374	695	456	474	509	490	248	15
GB40298	0	0	0	0	0	0	0	0	0	0	0	0	0	0	0	0
GB40299	4397	4614	5126	8121	6383	3820	3505	1248	981	2234	2095	2013	1744	2190	1035	15
GB40300	0	3	2	0	6	1	0	1	0	0	0	0	3	0	0	0
GB40301	108	72	136	192	170	116	41	33	34	42	44	43	52	37	16	15
GB40302	192	240	416	507	471	303	292	66	65	131	130	132	98	138	43	15
GB40303	12	23	17	33	30	8	11	6	11	14	9	20	7	27	8	6
GB40304	28	29	49	26	60	25	37	10	16	24	17	39	6	22	4	12
GB40305	568	492	773	878	759	436	581	308	302	343	412	376	345	321	164	15
GB40306	4	6	14	8	9	10	6	0	3	4	19	5	9	20	0	2
GB40307	2	2	6	4	11	14	15	6	1	1	7	6	5	4	0	0
GB40308	135	123	214	261	247	167	119	62	64	55	70	44	57	77	35	15
GB40309	21	6	26	55	27	18	23	3	11	11	8	19	18	21	0	9
GB40310	10	0	8	1	22	5	0	0	0	0	0	0	0	4	0	1
GB40311	110	112	101	148	142	77	133	38	42	51	37	47	42	67	23	15
GB40312	6	7	4	10	9	2	5	4	0	0	2	1	7	2	0	0
GB40313	36	30	52	77	88	39	43	26	32	21	15	17	13	8	13	11
GB40314	0	0	0	0	0	0	0	0	0	0	0	0	0	0	0	0
GB40315	0	0	0	0	0	0	0	0	0	0	0	0	0	0	4	0
GB40316	8	5	0	20	3	8	7	3	0	4	20	1	0	1	0	2
GB40317	0	0	0	0	0	0	0	0	0	0	0	0	0	0	0	0
GB40324	0	0	0	0	0	4	0	0	0	0	11	0	4	0	0	0
GB40333	0	5	0	0	0	0	0	0	0	0	0	0	0	1	0	0
GB40334	0	0	0	7	0	1	0	2	0	0	0	0	0	1	1	0
GB40335	3	0	6	14	10	2	0	6	0	0	0	1	0	0	1	0
GB40336	97	82	115	150	92	51	96	42	29	66	39	52	52	36	27	15
GB40337	0	0	0	10	1	0	0	0	0	0	0	0	0	0	0	0
GB40338	17	5	6	20	7	11	26	4	5	3	1	0	4	5	0	3
GB40339	28	25	25	36	60	32	20	17	5	14	33	39	16	20	14	12
GB40340	0	4	0	5	5	4	13	4	4	1	1	1	1	1	0	0
GB40341	37	34	94	41	57	20	53	17	26	27	17	33	30	21	16	15
GB40342	2	2	0	15	4	14	2	16	12	10	4	7	8	11	7	1
GB40343	5	13	4	25	18	9	3	11	3	21	10	2	6	7	0	3
GB40344	0	0	0	0	0	0	0	0	0	0	0	0	1	0	0	0
GB40345	0	2	0	5	4	0	0	0	3	0	0	1	0	1	0	0
GB40346	0	0	0	0	2	0	0	0	0	0	1	0	0	0	0	0
GB40347	0	0	0	0	0	0	0	0	0	0	0	0	0	0	0	0
GB40348	231	270	325	358	260	166	103	119	80	151	178	199	131	227	84	15
GB40349	193	244	323	386	470	245	276	215	188	289	220	217	218	246	169	15
GB40350	12	2	5	5	0	2	0	6	1	9	3	5	2	0	2	0
GB40351	0	2	10	10	5	8	5	13	2	3	0	9	1	0	0	0
GB40352	0	0	0	0	0	0	0	0	0	0	0	0	0	0	0	0
GB40353	0	2	0	0	0	0	1	0	0	0	0	1	0	0	0	0
GB40354	0	0	0	0	0	0	0	0	0	0	0	0	0	0	0	0
GB40355	86	94	109	205	156	105	92	51	29	38	51	30	57	29	13	14
GB40356	7	0	0	8	5	3	0	2	4	0	2	2	0	0	0	0
GB40357	35	20	23	48	18	23	12	7	7	23	6	10	12	20	4	8
GB40358	19	8	24	15	35	4	1	8	0	2	2	9	0	9	2	3
GB40359	13	14	3	32	28	21	10	5	3	7	7	3	11	1	2	3
GB40360	54	77	104	159	199	146	60	39	56	36	56	45	31	35	18	15
GB40361	5	39	43	64	47	30	13	17	3	35	20	22	25	10	14	10
GB40362	6	12	15	13	17	1	7	12	9	24	12	16	7	7	8	3
GB40363	1	0	18	0	1	0	3	0	3	0	0	0	0	4	0	1
GB40364	37	42	52	81	87	39	39	41	24	42	39	35	23	44	18	15
GB40365	83	109	129	136	152	110	109	141	93	127	93	66	70	86	67	15
GB40366	5	0	2	4	0	0	0	0	1	0	0	0	0	0	0	0
GB40367	0	0	0	0	0	0	0	0	0	0	0	0	0	0	0	0
GB40368	0	0	0	0	0	0	0	0	0	0	0	0	0	0	0	0
GB40369	0	0	0	0	0	5	0	1	0	0	0	0	0	0	0	0
GB40370	0	0	0	0	0	0	0	0	0	1	0	0	0	0	0	0
GB40372	0	0	0	0	5	0	0	0	0	0	0	0	0	0	0	0
GB40373	0	0	0	0	0	0	0	0	0	0	0	0	0	0	0	0
GB40375	0	0	0	0	0	0	0	0	0	0	0	0	0	0	0	0
GB40376	0	0	0	0	0	0	0	0	0	0	0	0	0	0	0	0
GB40377	2	4	8	4	0	1	2	0	2	0	6	2	8	1	0	0
GB40378	0	0	0	1	0	0	0	0	0	0	0	0	0	0	0	0
GB40379	0	0	0	1	1	4	1	0	3	0	0	0	7	0	0	0
GB40381	37	40	60	87	71	46	28	75	70	135	103	88	45	111	68	15
GB40382	52	74	76	90	146	56	91	38	34	80	46	49	36	62	23	15
GB40383	0	0	0	0	0	1	0	0	0	0	0	0	0	0	0	0
GB40384	0	0	0	0	0	0	0	0	0	0	0	0	0	0	0	0
GB40385	13	8	28	10	37	13	16	6	10	9	9	3	0	6	2	3
GB40386	221	236	375	348	316	138	375	499	542	782	665	517	739	570	394	15
GB40387	47	35	31	45	54	18	41	1	8	12	5	6	6	8	13	7
GB40388	6	8	7	26	37	8	9	8	7	16	6	8	7	8	7	3
GB40389	2216	2473	3929	4932	4286	2141	3677	6335	6709	8036	8033	7522	8609	7809	4497	15
GB40390	0	0	1	0	0	0	3	0	0	0	1	0	3	0	3	0
GB40391	6	1	0	0	0	5	2	0	1	5	0	1	0	4	5	0
GB40392	1	2	4	1	0	12	1	2	1	1	0	0	0	4	6	0
GB40393	3	3	2	10	4	5	1	1	0	12	1	0	1	4	0	0
GB40394	0	0	0	0	3	0	0	0	0	0	0	0	0	0	0	0
GB40395	126	107	151	209	222	153	89	129	64	171	75	126	124	75	68	15
GB40396	14	17	3	39	36	24	20	7	5	22	12	12	11	15	2	6
GB40397	0	0	0	0	0	0	0	0	0	0	0	0	0	0	0	0
GB40398	35	31	33	41	45	23	19	18	10	38	13	16	5	22	10	11
GB40399	0	0	0	0	3	2	0	0	0	0	0	0	0	4	0	0
GB40400	1	0	8	2	9	3	5	1	1	4	7	1	2	4	1	0
GB40401	0	0	0	0	1	1	5	0	0	0	0	0	0	0	0	0
GB40403	0	0	0	0	0	1	0	0	0	0	0	0	0	0	0	0
GB40405	89	103	149	225	253	140	115	142	78	150	115	156	124	140	78	15
GB40406	0	0	0	0	0	0	1	0	0	0	0	0	0	0	0	0
GB40407	14	4	0	5	5	1	3	0	1	3	6	2	2	3	5	0
GB40408	0	0	0	0	0	0	0	0	0	0	0	1	0	0	0	0
GB40409	0	0	0	0	7	0	0	0	1	0	1	0	0	0	0	0
GB40410	3	2	1	11	0	8	0	1	0	2	0	0	0	0	0	0
GB40411	234	200	236	556	347	130	215	110	77	156	187	156	135	190	51	15
GB40412	1	17	11	14	10	5	6	12	7	8	6	11	4	12	8	1
GB40413	0	0	0	0	0	0	0	0	0	0	0	0	0	0	0	0
GB40414	21	5	23	35	17	17	21	2	9	13	2	7	0	12	1	6
GB40415	1	8	2	1	1	4	0	1	0	11	0	5	0	3	0	0
GB40416	0	0	0	0	0	0	0	0	0	0	0	0	0	0	0	0
GB40417	7	27	57	46	27	41	29	26	11	11	25	29	31	25	24	12
GB40418	0	0	1	1	1	0	0	0	0	16	0	0	0	5	0	1
GB40419	0	0	0	0	0	0	0	0	0	0	0	0	0	0	0	0
GB40420	9	7	3	11	0	0	6	7	0	0	4	7	7	4	3	0
GB40421	10	9	17	7	8	2	8	0	3	0	1	5	0	2	2	1
GB40422	110	96	149	156	155	85	87	92	103	124	86	94	84	74	55	15
GB40423	9	12	21	22	21	13	5	8	17	22	10	28	14	12	6	6
GB40424	8	7	17	1	35	12	11	15	9	3	20	8	11	6	4	3
GB40425	12	19	36	41	46	17	35	11	12	26	2	3	7	2	6	7
GB40426	20	6	32	20	35	12	8	34	47	33	19	36	46	37	20	12
GB40427	11	17	17	29	31	15	7	4	14	27	16	9	16	11	1	7
GB40428	11	37	25	25	35	21	16	12	8	3	7	7	17	11	11	7
GB40429	40	57	84	79	112	108	73	20	32	62	40	24	42	35	17	15
GB40430	0	0	0	0	0	0	0	0	0	0	0	0	0	0	0	0
GB40431	3	0	1	0	0	1	0	0	1	0	0	0	0	0	0	0
GB40432	0	0	0	0	0	0	0	0	0	0	0	3	0	0	0	0
GB40433	0	0	0	0	0	0	8	1	0	1	1	0	0	0	0	0
GB40434	94	106	169	224	191	89	138	30	35	47	43	55	66	23	12	14
GB40435	5	16	11	13	18	10	10	6	5	8	11	23	3	3	2	3
GB40436	324	298	386	530	498	249	349	137	68	78	97	95	157	123	59	15
GB40437	26	17	29	64	50	28	19	36	32	32	28	54	22	32	14	14
GB40438	0	0	2	9	3	6	10	0	0	3	0	0	0	0	0	0
GB40439	5	17	30	30	54	13	20	17	24	21	15	32	25	19	4	11
GB40440	93	66	120	173	172	98	107	76	45	86	76	75	73	87	33	15
GB40441	24	40	28	44	46	22	31	20	11	15	29	21	22	18	12	12
GB40442	3	5	11	14	1	4	0	4	0	1	0	2	2	5	3	0
GB40443	2	0	1	2	1	1	0	0	2	0	1	0	0	2	0	0
GB40444	37	61	64	82	80	64	53	15	28	47	28	30	21	24	5	13
GB40445	11	5	2	6	11	12	6	1	3	2	16	5	0	12	2	1
GB40446	335	261	393	413	370	328	338	266	186	178	182	164	142	176	116	15
GB40447	0	0	0	0	0	0	0	0	0	0	0	0	0	0	0	0
GB40448	134	152	19	80	40	27	16	19	5	6	16	5	8	24	7	10
GB40449	0	0	6	0	0	0	1	1	0	1	1	0	0	0	0	0
GB40450	0	2	0	0	0	0	0	0	0	0	0	0	0	0	0	0
GB40451	17	21	27	39	31	13	11	15	13	7	9	12	3	5	4	5
GB40452	8	1	14	7	26	6	13	2	4	3	2	0	4	9	0	1
GB40453	21	20	22	33	60	14	29	8	4	10	16	20	13	20	7	9
GB40454	371	319	389	546	462	394	375	569	425	588	401	518	422	464	308	15
GB40456	103	119	183	213	213	126	112	83	66	97	63	49	24	94	34	15
GB40457	12078	13828	23269	20198	19707	10822	17513	29238	37542	47464	39000	38880	51693	31480	22032	15
GB40459	52	83	99	158	104	75	110	77	58	42	67	78	83	74	45	15
GB40460	151	165	207	449	356	234	131	66	51	64	102	94	43	72	44	15
GB40461	103	73	116	187	277	183	67	94	137	79	114	106	139	99	26	15
GB40462	1416	1649	2709	3483	3160	2403	2052	896	539	1115	885	1100	852	705	314	15
GB40463	8	14	5	15	16	7	17	7	8	7	1	16	3	7	2	3
GB40464	0	1	0	0	2	0	0	3	0	0	2	0	0	0	0	0
GB40466	8	7	14	42	32	7	24	13	0	0	3	4	2	5	4	3
GB40467	26	69	150	87	83	54	50	47	33	65	34	34	42	54	39	15
GB40468	0	0	0	0	0	0	0	0	0	0	0	0	0	0	0	0
GB40469	0	0	2	0	0	1	0	0	0	0	0	0	0	0	0	0
GB40470	0	0	0	0	0	0	0	0	0	0	0	0	0	2	0	0
GB40471	0	2	0	0	2	0	0	0	0	0	0	4	0	0	0	0
GB40472	0	0	0	1	1	0	0	0	0	0	0	0	0	0	0	0
GB40473	80	66	101	125	86	68	63	117	105	132	135	111	80	69	43	15
GB40474	0	0	0	1	1	3	0	0	1	0	0	2	0	2	2	0
GB40475	0	0	0	0	3	0	0	0	0	0	0	0	0	0	0	0
GB40477	0	0	0	0	0	2	0	0	0	0	0	0	0	0	0	0
GB40478	0	2	0	0	5	0	0	0	0	0	0	0	0	0	2	0
GB40479	24	17	26	31	42	17	24	27	7	23	14	13	21	16	6	11
GB40480	0	2	3	5	5	0	2	9	1	0	0	0	0	2	0	0
GB40481	0	8	3	0	4	0	1	5	0	8	0	2	8	2	2	0
GB40483	9	6	4	29	21	5	6	1	10	0	8	5	1	2	3	2
GB40485	0	0	0	0	0	0	0	0	0	0	0	0	0	0	0	0
GB40486	0	0	0	0	0	0	0	0	2	0	0	4	0	0	0	0
GB40489	375	479	792	845	844	552	428	128	116	170	203	205	136	230	75	15
GB40490	57	42	60	80	82	39	48	36	32	50	32	26	38	73	23	15
GB40491	11	9	5	9	9	8	9	16	0	1	6	2	0	1	2	1
GB40492	1447	1711	2046	2933	3208	2066	1687	875	558	1013	770	860	510	727	304	15
GB40493	1	0	0	1	0	2	0	0	0	0	0	0	0	0	2	0
GB40494	1	1	4	13	7	4	1	1	4	3	4	3	1	2	2	0
GB40495	7	10	17	19	23	13	33	11	9	7	7	19	7	5	6	5
GB40496	5	0	16	2	4	0	1	8	0	0	0	1	0	4	1	1
GB40497	7	1	2	2	2	0	8	0	0	3	1	0	0	1	0	0
GB40498	10	21	14	18	15	10	16	2	9	4	2	3	0	0	3	3
GB40499	0	0	0	3	4	0	0	0	0	0	0	0	0	0	0	0
GB40500	2	9	14	26	33	6	11	3	2	8	11	8	1	10	1	2
GB40501	0	0	0	0	0	0	0	0	0	0	0	0	0	0	0	0
GB40502	0	0	0	0	0	0	0	0	0	0	0	0	0	0	0	0
GB40503	10	11	5	13	18	11	0	2	3	0	1	9	3	1	1	1
GB40504	5	0	1	4	8	1	0	0	0	2	3	6	1	0	0	0
GB40505	0	0	0	0	0	0	0	0	0	0	0	0	4	0	1	0
GB40506	1	1	9	8	15	7	1	5	7	0	0	10	4	2	2	0
GB40507	45	45	87	109	98	68	43	84	58	43	63	91	43	63	25	15
GB40508	11	8	24	7	9	12	8	4	2	1	7	1	8	2	4	1
GB40509	47	41	55	85	114	31	57	49	47	45	31	17	37	22	6	14
GB40510	134	118	149	221	265	161	111	138	100	136	64	134	89	75	37	15
GB40511	4	0	1	3	2	0	0	5	0	1	1	1	3	0	1	0
GB40512	0	0	0	0	0	0	0	0	0	0	0	0	0	0	0	0
GB40513	572	431	597	809	615	345	452	291	229	333	304	349	274	359	212	15
GB40514	54	74	97	98	107	50	66	39	30	52	18	27	48	26	11	14
GB40515	6	4	0	10	1	0	1	0	1	5	0	0	2	0	0	0
GB40516	0	0	0	0	0	0	0	0	0	0	0	0	0	0	0	0
GB40517	1	14	3	10	3	2	0	9	3	2	0	0	0	0	5	0
GB40519	10	9	12	0	3	4	2	0	0	0	0	0	2	0	0	0
GB40520	0	0	0	0	0	0	0	0	0	0	0	0	0	0	0	0
GB40521	3	6	2	2	1	5	0	0	1	0	1	5	0	0	0	0
GB40522	0	0	1	0	0	1	1	0	0	0	0	0	0	0	0	0
GB40523	9	8	6	8	12	3	3	0	0	1	0	0	4	1	1	0
GB40524	13	0	2	3	8	3	0	1	0	9	0	1	0	0	5	0
GB40525	0	0	0	1	4	0	9	0	0	0	0	1	0	0	0	0
GB40526	2	0	2	2	10	2	0	0	0	4	0	4	0	0	1	0
GB40527	0	0	0	0	0	0	0	0	0	0	0	3	0	0	0	0
GB40529	0	0	1	0	0	0	0	0	0	0	0	0	0	0	0	0
GB40530	6	0	6	0	9	1	15	2	1	0	2	1	0	0	1	0
GB40531	0	0	1	5	0	0	2	0	0	0	0	8	0	0	1	0
GB40532	0	0	0	3	0	0	2	0	0	0	0	0	0	0	0	0
GB40533	0	0	0	0	0	0	0	0	2	0	0	0	0	0	0	0
GB40534	53	30	17	36	52	8	16	5	6	5	18	12	3	15	5	7
GB40535	2	5	5	10	16	17	8	2	6	5	2	11	3	9	0	2
GB40536	0	0	0	0	0	1	0	0	0	0	0	0	0	0	0	0
GB40537	47	84	77	133	115	39	28	49	35	59	49	28	38	41	27	15
GB40538	180	157	337	445	313	216	190	575	416	617	600	482	378	425	258	15
GB40539	1252	1350	1703	2190	2621	1603	1720	821	545	1043	708	974	660	736	324	15
GB40540	0	0	0	6	3	0	0	1	0	0	0	0	0	0	0	0
GB40541	37	30	52	85	78	39	40	35	34	43	29	36	26	67	16	15
GB40542	0	1	0	0	4	0	0	0	0	0	0	0	0	0	2	0
GB40543	66	76	71	69	60	80	69	42	54	68	36	37	34	32	19	15
GB40544	0	0	0	0	0	0	0	0	0	0	0	0	2	0	0	0
GB40545	8	0	7	2	10	3	6	6	1	4	3	6	0	2	0	0
GB40546	113	105	73	132	95	90	62	81	81	70	59	636	92	102	45	15
GB40547	0	0	0	0	0	0	0	0	0	0	0	0	0	0	0	0
GB40548	0	0	0	4	1	0	0	0	0	0	0	0	0	0	0	0
GB40549	0	0	0	0	0	0	0	0	0	0	0	0	0	0	0	0
GB40550	0	9	2	6	0	1	10	6	0	0	0	3	0	8	0	0
GB40552	7	0	0	0	0	1	0	0	0	0	0	1	0	0	0	0
GB40553	0	0	0	0	0	0	0	0	0	0	0	0	0	0	0	0
GB40554	16	21	14	77	36	25	7	30	5	18	20	15	41	72	29	11
GB40555	199	131	167	236	222	119	175	287	239	208	164	215	126	133	92	15
GB40556	20	24	58	48	51	22	49	22	16	28	17	18	31	49	14	14
GB40558	165	196	176	268	215	202	188	92	63	170	113	134	95	103	63	15
GB40559	32	62	97	111	122	78	47	46	41	38	51	38	16	23	22	15
GB40560	0	0	0	0	1	0	0	0	0	0	0	0	0	1	0	0
GB40561	7	5	0	3	1	0	0	0	3	0	0	9	6	2	0	0
GB40562	7	13	4	11	25	2	7	7	9	10	9	5	8	1	3	1
GB40563	87	63	70	138	105	89	74	88	38	60	56	70	48	66	33	15
GB40564	14	12	18	8	47	15	24	4	2	10	26	10	4	21	2	5
GB40565	8	3	0	9	5	3	5	4	0	1	0	3	8	15	1	0
GB40566	105	148	300	275	154	92	97	71	65	69	132	77	87	84	49	15
GB40567	20	19	68	62	51	20	23	22	16	20	9	21	8	6	0	11
GB40572	0	4	10	2	6	9	0	0	3	0	0	4	8	0	5	0
GB40573	0	0	0	0	1	0	0	0	0	0	0	0	1	4	0	0
GB40574	99	60	98	175	180	124	68	158	80	123	85	148	78	104	54	15
GB40575	0	0	0	0	1	0	0	0	0	0	0	0	0	0	0	0
GB40576	2133	2030	2418	3332	4101	2387	2739	2041	1626	1819	1564	1572	1418	1563	924	15
GB40577	10	16	15	17	21	14	12	7	5	9	6	4	13	0	0	3
GB40578	12	0	1	10	11	2	0	0	0	2	0	1	9	3	1	0
GB40579	0	0	0	0	0	0	0	0	0	0	0	0	0	0	0	0
GB40580	41	30	57	58	54	31	43	9	5	1	15	8	15	8	5	7
GB40581	7	0	2	1	0	0	6	0	0	2	1	0	0	1	0	0
GB40582	0	0	0	0	0	0	1	0	0	0	0	0	0	0	0	0
GB40583	3	2	2	3	11	0	0	18	2	31	9	3	0	4	0	2
GB40584	0	0	0	0	0	0	0	0	0	0	0	0	0	0	0	0
GB40585	2	0	0	11	0	1	0	5	6	3	5	2	0	2	0	0
GB40586	0	0	0	0	0	0	0	0	0	0	0	0	0	0	0	0
GB40587	0	0	0	0	0	0	0	0	0	0	0	0	0	0	0	0
GB40589	10	26	33	64	99	30	45	21	5	21	12	13	5	28	2	9
GB40590	15	23	19	22	17	6	5	2	13	10	1	12	10	13	5	4
GB40591	5	2	13	10	7	19	4	0	4	20	4	5	4	2	2	2
GB40592	10	6	16	23	24	18	5	10	6	7	1	1	2	0	0	4
GB40593	0	0	2	0	0	0	0	2	1	0	0	3	1	0	0	0
GB40594	0	1	1	20	2	8	1	1	4	1	3	0	0	1	1	1
GB40595	22	38	26	61	33	65	44	8	11	29	17	13	3	9	3	9
GB40596	5	14	19	35	7	17	11	3	3	1	6	6	2	0	3	3
GB40597	0	0	0	0	0	4	0	0	0	0	0	0	0	0	0	0
GB40598	8	2	1	15	0	3	3	6	0	3	3	4	8	5	0	0
GB40599	1	2	1	0	0	1	0	0	0	0	0	2	0	0	0	0
GB40600	88	71	112	156	119	76	79	36	14	27	56	25	27	39	17	14
GB40601	0	0	0	0	0	0	0	0	0	0	0	0	0	0	0	0
GB40602	1	8	3	0	1	3	2	3	0	9	4	0	3	12	3	0
GB40603	28	38	41	29	45	17	22	21	32	35	5	37	30	10	18	13
GB40604	12	3	9	18	16	5	1	1	0	2	5	10	4	3	5	2
GB40605	1	0	0	0	1	1	0	0	0	0	1	0	0	0	0	0
GB40606	66	31	11	43	49	9	45	12	9	18	4	17	13	13	7	7
GB40607	2	2	15	4	2	0	4	0	0	1	1	1	0	2	0	0
GB40608	81	126	166	268	203	108	194	556	393	806	872	1139	611	701	276	15
GB40609	21	9	8	13	10	11	9	4	5	3	2	1	11	13	1	1
GB40610	0	2	0	1	0	0	0	0	0	0	2	0	5	0	2	0
GB40611	7	2	0	11	0	5	8	2	4	6	4	5	6	4	5	0
GB40612	0	0	0	0	0	0	0	0	0	0	0	0	0	0	0	0
GB40613	0	0	0	0	0	0	0	0	0	0	0	0	0	0	0	0
GB40614	0	0	7	1	1	5	5	0	3	0	1	1	25	2	1	1
GB40615	0	2	5	0	2	9	0	0	0	1	0	2	0	0	0	0
GB40616	3	2	10	13	5	9	2	1	4	5	0	0	0	0	0	0
GB40617	1	0	1	1	2	2	0	0	0	2	0	0	2	1	0	0
GB40618	58	61	75	104	82	92	77	48	46	59	67	43	56	55	32	15
GB40619	1429	1208	2655	2494	2740	1616	2027	463	323	649	488	655	526	478	219	15
GB40620	0	0	0	0	0	0	0	0	0	0	0	0	0	0	0	0
GB40621	0	2	0	5	0	0	0	1	0	0	0	0	4	9	2	0
GB40622	7	2	0	0	0	0	0	2	0	0	0	1	0	0	3	0
GB40623	0	0	1	0	0	0	1	0	2	0	0	0	0	0	0	0
GB40624	31	44	88	72	91	39	57	37	36	75	81	64	56	52	25	15
GB40625	5	1	3	3	0	0	7	2	2	0	1	1	0	0	0	0
GB40626	1494	1914	3214	2846	1993	1126	1875	1566	2465	3834	4420	3140	5248	4690	1822	15
GB40627	0	0	0	0	0	0	0	0	0	0	0	0	0	0	0	0
GB40629	9	0	1	8	26	12	3	2	3	1	0	2	1	9	1	1
GB40630	0	0	0	0	0	0	0	0	0	0	0	0	0	0	0	0
GB40631	4	2	12	5	3	1	11	1	5	3	5	4	14	1	6	0
GB40632	0	0	0	0	0	0	0	0	0	0	0	0	0	0	0	0
GB40633	3	0	0	0	0	0	0	0	0	0	0	0	0	0	0	0
GB40634	1	0	7	2	4	2	0	0	5	0	1	1	1	0	0	0
GB40635	21	35	54	44	47	51	22	13	6	11	15	20	14	19	3	9
GB40636	0	1	0	0	0	0	0	1	0	0	0	0	3	0	0	0
GB40637	1	0	2	0	0	0	0	0	0	0	6	0	7	0	0	0
GB40638	6	23	19	38	22	13	7	7	13	3	2	8	1	6	2	4
GB40639	0	0	0	0	2	1	0	0	0	0	4	0	0	0	3	0
GB40640	0	0	0	0	0	0	0	0	0	3	0	0	9	0	0	0
GB40641	0	0	0	0	0	0	0	0	1	3	4	0	6	1	0	0
GB40642	0	0	0	0	0	0	0	0	0	0	0	0	0	2	0	0
GB40643	0	0	0	0	0	0	0	0	0	0	0	0	0	0	0	0
GB40644	0	0	0	1	0	0	1	0	0	1	4	0	1	4	5	0
GB40645	9	13	10	3	0	7	18	2	0	12	5	0	12	2	3	1
GB40646	0	0	1	7	0	2	0	0	0	0	2	5	0	7	0	0
GB40647	8	9	7	2	12	4	8	3	2	4	2	2	7	5	3	0
GB40648	1569	1557	2251	3479	3332	1591	1788	2971	2350	4119	4281	4058	4637	4546	1583	15
GB40649	0	0	0	0	1	0	0	0	0	0	0	0	0	0	0	0
GB40650	0	0	0	0	5	0	4	0	0	0	0	0	0	0	0	0
GB40651	0	0	0	0	11	0	0	2	0	0	0	0	0	0	0	0
GB40652	109	59	105	124	91	88	57	51	35	60	64	82	62	55	24	15
GB40653	4249	4150	4785	6289	7307	4272	4360	3516	3091	3637	3075	2858	2593	1960	1326	15
GB40654	139	159	321	346	318	161	138	84	58	101	77	109	85	45	27	15
GB40655	26	35	25	58	52	36	30	24	11	14	10	16	12	19	10	10
GB40656	34	33	42	31	29	14	29	7	2	23	14	12	4	5	3	7
GB40657	0	0	0	4	0	3	4	0	0	0	0	3	0	3	0	0
GB40658	0	0	0	0	0	0	0	0	0	0	0	1	0	4	0	0
GB40659	0	0	0	0	0	0	0	1	0	6	3	0	0	0	0	0
GB40660	0	0	0	0	0	0	0	0	0	4	0	0	0	0	0	0
GB40661	0	0	0	0	0	0	0	0	0	0	0	0	0	0	0	0
GB40662	0	0	0	0	0	0	0	0	0	0	1	0	1	0	0	0
GB40663	0	0	0	1	4	0	1	1	0	0	0	0	0	0	0	0
GB40664	0	2	9	3	1	4	4	5	1	0	1	9	0	12	1	0
GB40665	0	1	0	0	6	0	0	0	0	0	0	0	0	0	0	0
GB40666	5	7	1	16	1	2	1	4	0	0	0	2	0	9	0	1
GB40667	0	0	0	0	0	0	0	0	0	0	0	0	0	0	0	0
GB40668	0	0	0	0	0	0	4	0	0	0	0	0	0	1	0	0
GB40669	0	0	0	0	0	0	0	0	0	0	0	0	0	0	0	0
GB40670	45	90	109	85	107	33	84	27	18	22	21	28	32	26	17	15
GB40671	2	0	7	9	9	0	6	0	0	1	3	0	0	0	0	0
GB40672	17	6	27	25	16	8	13	11	13	8	10	5	4	23	2	5
GB40673	653	528	1083	1141	1583	816	499	503	518	593	699	704	596	555	287	15
GB40674	387	241	372	404	440	201	483	620	468	607	479	481	432	380	315	15
GB40676	0	12	9	4	9	7	13	0	7	2	2	10	6	4	1	0
GB40677	0	1	0	0	0	0	0	0	0	0	0	0	0	0	0	0
GB40678	0	1	0	1	0	0	1	0	0	0	0	0	0	2	0	0
GB40679	0	0	0	0	0	0	0	0	0	0	0	0	0	0	0	0
GB40680	0	0	0	0	0	0	0	0	0	0	0	0	0	0	0	0
GB40681	3	25	24	30	13	25	10	11	3	15	5	5	4	8	7	4
GB40682	0	0	1	0	0	0	0	0	0	0	0	0	0	0	0	0
GB40683	3	1	0	2	3	2	2	2	0	1	0	1	1	0	5	0
GB40684	1	2	2	1	2	1	1	1	2	0	0	1	1	2	3	0
GB40685	0	0	0	0	0	0	0	0	0	0	0	0	0	0	0	0
GB40686	62	188	73	92	99	223	113	19	13	27	19	22	22	21	27	14
GB40687	0	0	1	0	3	0	0	0	0	5	0	0	0	0	5	0
GB40688	0	0	0	0	2	0	0	0	0	0	0	0	1	0	0	0
GB40689	0	0	0	0	0	2	0	0	0	0	0	0	0	0	0	0
GB40690	14	1	4	3	19	7	9	1	0	3	0	8	2	5	0	1
GB40691	54	20	18	34	64	42	6	23	20	24	7	47	12	23	7	11
GB40692	0	0	0	0	0	0	0	0	0	0	0	0	0	0	0	0
GB40693	0	0	1	2	0	0	0	0	0	0	1	0	0	0	0	0
GB40694	73	65	87	81	114	48	61	35	21	29	46	68	64	48	24	15
GB40695	3	4	2	6	3	3	3	3	4	1	5	6	4	2	1	0
GB40696	0	0	0	0	0	0	0	0	0	0	0	0	0	0	0	0
GB40697	13	26	20	26	19	20	9	7	6	16	8	15	13	13	5	6
GB40698	0	0	0	0	0	0	0	0	0	0	0	0	0	0	0	0
GB40699	0	0	0	0	0	0	0	1	0	0	0	0	0	0	0	0
GB40700	288	245	391	449	468	206	348	100	134	173	168	143	146	92	116	15
GB40701	7	23	19	13	6	7	4	6	8	0	5	3	4	22	2	3
GB40702	0	0	0	0	0	0	0	0	0	0	0	0	0	0	0	0
GB40703	1014	1113	1049	1629	1117	642	1405	2271	1503	1755	1312	2283	1517	1725	1208	15
GB40704	3	7	3	22	27	12	21	14	10	17	14	8	9	3	0	4
GB40705	36	53	28	76	31	60	15	32	11	16	12	29	12	37	3	10
GB40706	71	101	62	93	69	68	83	36	29	35	35	54	65	46	16	15
GB40707	1	1	0	8	10	5	1	0	1	7	0	0	2	1	0	0
GB40708	697	416	471	854	879	545	443	330	195	382	346	452	271	321	167	15
GB40711	4745	4597	5532	7696	5535	3155	3218	1245	975	1198	1341	1326	1257	1590	695	15
GB40712	22	20	10	22	17	4	8	4	0	1	1	1	4	0	0	4
GB40713	366	413	480	549	656	364	465	206	212	312	212	359	276	260	196	15
GB40714	0	0	0	0	0	3	0	0	0	0	0	0	0	0	0	0
GB40715	0	0	0	0	0	0	0	0	0	0	0	0	0	0	0	0
GB40716	4	6	25	25	26	9	15	2	0	11	3	1	7	8	1	3
GB40717	16	6	7	22	5	6	11	3	0	14	2	21	11	7	3	3
GB40718	18	5	2	28	30	13	21	6	1	10	12	10	7	0	2	4
GB40719	48	85	102	146	110	62	126	137	148	188	207	170	132	266	127	15
GB40720	11	21	8	35	46	22	22	7	2	2	5	7	2	8	2	5
GB40721	77	31	61	67	57	24	70	38	8	18	63	27	22	9	9	12
GB40722	0	0	0	0	0	0	0	0	0	0	0	0	0	0	0	0
GB40723	160	141	167	171	191	114	108	70	44	60	51	79	64	87	30	15
GB40724	0	0	0	0	0	0	0	0	0	0	0	0	0	0	0	0
GB40726	0	0	0	0	0	0	0	0	0	0	0	0	2	4	0	0
GB40727	130	181	89	89	93	79	54	46	37	78	50	69	60	74	21	15
GB40728	168	141	260	212	90	112	173	18	12	41	38	39	14	33	10	12
GB40730	0	0	0	0	0	0	0	0	0	0	0	0	0	0	0	0
GB40731	2	4	1	9	17	6	0	0	1	1	0	0	2	0	0	1
GB40732	0	0	1	2	0	1	0	3	0	0	0	0	0	0	0	0
GB40733	11	3	22	14	13	18	11	0	4	6	14	1	2	4	1	2
GB40734	2	5	9	24	9	1	0	6	0	4	9	10	12	8	0	1
GB40735	20433	22536	49907	44208	37604	21536	31076	28271	28357	47875	45614	43844	44069	39612	17878	15
GB40736	0	0	0	0	0	0	0	0	0	0	0	0	0	0	0	0
GB40737	0	10	6	9	0	1	1	0	2	0	3	0	0	6	0	0
GB40738	0	0	0	0	0	0	2	0	0	0	0	0	0	0	0	0
GB40739	1	0	0	0	0	0	0	0	0	0	0	0	0	0	0	0
GB40740	0	0	1	2	0	1	0	0	1	0	0	0	1	0	0	0
GB40741	56	43	70	68	88	10	52	16	12	48	30	24	39	23	10	12
GB40743	0	0	0	0	0	0	0	0	0	0	0	0	0	0	0	0
GB40744	46	57	79	120	51	46	88	74	26	56	56	96	42	43	26	15
GB40745	20	20	16	31	52	15	27	10	8	14	0	13	5	5	5	6
GB40746	542	470	551	684	670	343	635	281	263	303	321	223	298	347	155	15
GB40747	21	40	58	85	55	60	43	40	30	71	32	28	17	40	10	14
GB40748	8	19	13	12	15	8	7	6	7	11	14	13	4	2	5	1
GB40749	5	2	0	0	0	0	0	2	0	1	0	2	0	1	0	0
GB40750	6	1	0	2	2	4	11	4	1	2	1	0	4	6	1	0
GB40751	1	0	0	1	0	1	0	1	0	0	0	0	2	6	1	0
GB40752	0	0	0	2	0	0	0	0	0	0	0	0	0	0	0	0
GB40754	0	8	6	3	10	0	4	2	0	1	2	0	0	9	1	0
GB40755	0	0	0	0	0	0	0	0	0	0	0	0	0	0	0	0
GB40756	0	3	0	0	0	0	0	0	0	0	0	0	0	0	0	0
GB40757	0	0	0	0	0	0	0	0	0	0	0	0	0	0	0	0
GB40758	27	21	42	65	63	31	32	14	12	0	8	8	24	17	1	9
GB40759	388	312	625	868	809	358	255	93	94	140	125	147	96	115	62	15
GB40760	50	89	99	176	127	49	60	86	65	102	96	103	49	91	36	15
GB40761	0	8	2	8	9	1	9	0	2	3	6	3	6	2	0	0
GB40762	0	0	0	1	0	1	1	0	0	0	0	0	1	0	0	0
GB40763	0	0	2	0	0	0	0	0	0	0	0	0	0	0	0	0
GB40764	27	5	7	36	34	23	16	15	13	6	4	12	18	7	5	6
GB40765	30	32	48	98	82	51	40	19	32	19	15	29	16	32	1	13
GB40766	16	0	7	21	26	9	26	19	6	9	6	10	15	19	7	6
GB40767	73	69	102	166	119	101	65	125	91	133	125	103	99	133	59	15
GB40768	0	0	0	0	0	0	0	0	0	0	0	0	0	0	0	0
GB40769	20	18	8	31	18	28	7	9	7	6	6	10	11	3	2	5
GB40770	380	266	543	578	583	296	492	171	122	217	204	183	106	203	74	15
GB40771	375	185	230	523	566	199	85	45	21	26	66	42	48	25	6	14
GB40772	0	0	0	0	0	0	0	0	0	0	0	0	0	0	0	0
GB40773	102	104	123	165	143	144	64	81	74	130	63	107	58	103	31	15
GB40774	15	24	7	19	12	10	6	9	14	6	14	10	5	16	1	3
GB40775	386	199	251	602	596	291	219	312	245	373	312	419	156	270	108	15
GB40776	40	20	15	66	35	12	12	24	2	3	30	24	31	4	9	8
GB40777	1451	1628	1819	2437	2224	1113	1498	682	599	981	768	785	652	700	385	15
GB40778	33	44	63	67	36	28	18	21	0	13	14	15	18	37	11	10
GB40779	609	635	1078	1027	1001	557	786	160	162	301	206	247	232	208	71	15
GB40780	109	112	162	206	176	100	170	46	26	63	79	65	63	62	21	15
GB40781	11	1	14	13	14	9	5	3	0	2	6	1	1	0	1	0
GB40782	237	153	300	349	314	228	200	458	456	502	383	410	402	330	243	15
GB40783	31	34	55	80	80	60	28	15	21	21	11	12	14	14	7	9
GB40784	13	27	21	36	38	32	8	14	9	12	9	15	7	9	5	5
GB40785	7	11	14	30	19	12	17	4	4	12	12	10	12	2	2	3
GB40787	0	0	2	0	1	0	0	0	0	0	0	0	0	0	0	0
GB40788	0	0	0	0	0	0	0	0	0	0	0	0	0	0	0	0
GB40789	0	0	0	0	0	0	0	0	0	0	0	0	5	6	0	0
GB40791	1	2	2	0	11	1	0	0	1	0	1	11	12	2	5	0
GB40792	0	0	0	0	0	0	0	0	0	0	0	0	0	0	0	0
GB40793	0	0	0	0	0	0	0	0	0	0	0	0	0	0	0	0
GB40794	275	219	275	420	377	160	320	166	106	155	156	189	282	328	228	15
GB40795	165	173	211	321	343	275	139	92	71	91	104	119	40	112	35	15
GB40796	0	9	0	0	0	2	0	1	0	6	1	0	7	0	0	0
GB40797	6	5	7	3	21	0	1	1	1	4	0	8	2	3	3	1
GB40798	3	4	12	23	16	12	6	6	0	3	7	0	0	0	2	2
GB40799	2	7	3	6	11	18	10	0	1	2	1	3	7	3	3	1
GB40800	213	263	264	287	291	200	131	42	47	77	62	74	80	63	28	15
GB40801	182	156	258	374	286	240	185	87	61	102	93	64	80	113	32	15
GB40802	4	14	20	12	11	11	16	1	1	11	1	3	3	1	2	2
GB40803	2	1	1	20	9	12	3	5	2	13	0	9	2	2	0	1
GB40804	111	112	118	165	92	83	108	27	29	56	36	58	34	43	23	15
GB40805	2	0	2	5	3	3	1	5	2	0	3	0	0	1	0	0
GB40806	8	14	7	5	17	7	10	1	4	3	4	0	1	1	9	1
GB40807	33	53	37	51	47	53	63	20	21	21	9	22	18	16	11	13
GB40808	32	20	51	82	103	29	48	28	16	18	7	41	17	37	21	14
GB40809	2	2	0	1	19	12	7	6	5	4	2	20	1	1	1	2
GB40810	30	40	42	68	35	63	49	52	33	43	44	46	41	31	16	15
GB40811	2	3	1	2	0	2	0	2	0	0	0	0	5	1	0	0
GB40812	0	0	0	0	0	0	0	0	0	0	0	0	0	0	0	0
GB40814	0	0	0	0	0	0	0	0	0	0	0	0	0	0	0	0
GB40815	1	0	0	0	0	0	0	0	4	2	1	2	0	2	1	0
GB40816	95	68	82	131	145	75	74	64	31	52	49	54	15	52	17	14
GB40817	2	0	0	0	0	0	0	0	0	0	0	0	0	2	0	0
GB40818	4	0	11	6	12	0	2	0	5	0	1	6	0	1	1	0
GB40819	0	2	2	0	0	0	2	0	0	0	0	0	1	0	3	0
GB40820	0	0	0	3	1	2	9	2	1	1	3	0	0	1	0	0
GB40821	4	4	0	0	0	2	0	0	0	1	1	1	5	3	3	0
GB40822	0	0	0	0	0	0	0	0	0	0	0	0	0	0	0	0
GB40823	10	3	14	0	1	6	5	2	5	2	0	13	3	11	2	0
GB40824	35	25	40	30	80	27	51	5	12	3	10	4	9	9	0	7
GB40827	47	39	62	58	65	51	37	62	37	54	29	62	45	73	23	15
GB40828	0	0	0	2	0	4	2	0	0	0	0	0	0	1	2	0
GB40829	0	0	0	0	0	0	0	0	0	0	0	0	0	0	0	0
GB40830	0	0	0	0	0	0	0	0	0	0	0	0	0	0	0	0
GB40831	2	0	0	0	0	1	0	0	1	0	1	0	0	1	0	0
GB40833	0	0	0	0	0	0	0	0	0	0	0	0	0	0	0	0
GB40834	0	1	3	1	1	0	0	0	0	0	0	0	0	0	0	0
GB40836	0	0	0	0	0	0	0	0	0	0	0	0	0	0	0	0
GB40837	10	10	20	37	55	12	25	14	6	9	4	21	4	4	0	5
GB40838	0	0	0	0	0	1	0	0	0	0	0	0	0	0	0	0
GB40839	3	1	17	4	2	3	2	3	2	3	2	3	1	0	3	1
GB40841	1	1	0	1	4	2	4	0	2	3	5	0	2	2	0	0
GB40842	0	12	5	6	8	3	10	1	0	0	1	2	0	1	1	0
GB40843	42	34	31	124	90	94	32	30	16	33	20	31	26	24	14	14
GB40845	28	45	46	66	87	29	46	11	19	33	33	26	25	44	20	14
GB40846	3	1	2	0	8	2	4	1	0	1	0	1	0	4	6	0
GB40847	28	12	28	31	36	16	25	9	8	24	26	14	23	38	14	10
GB40848	16	11	13	19	19	12	19	4	18	14	6	8	9	11	3	5
GB40849	0	5	0	0	7	0	0	0	0	3	0	0	0	1	0	0
GB40850	0	0	7	2	5	0	0	7	4	1	0	4	5	5	2	0
GB40851	0	0	0	0	6	0	0	0	0	0	0	0	0	3	0	0
GB40853	0	0	0	0	0	0	0	0	0	0	0	0	0	0	0	0
GB40854	0	0	0	0	0	0	0	0	0	0	0	0	0	0	0	0
GB40855	0	0	0	0	3	0	0	0	0	0	0	0	0	0	0	0
GB40856	4	1	4	0	0	3	5	0	0	0	0	1	0	0	0	0
GB40857	34	44	56	100	58	36	48	11	6	14	11	24	22	12	24	10
GB40858	183	164	239	315	306	141	201	87	100	95	137	83	105	120	53	15
GB40859	0	0	5	8	16	3	1	4	0	4	0	4	10	4	0	1
GB40860	0	0	0	0	0	0	2	2	2	0	3	0	0	0	0	0
GB40861	22	22	46	32	19	24	44	7	4	6	12	25	4	2	1	8
GB40862	205	181	261	342	364	246	252	367	381	397	288	361	210	283	95	15
GB40863	41	21	26	27	42	23	17	15	3	8	9	24	30	19	9	10
GB40864	1	0	0	0	0	9	6	0	0	0	0	0	0	0	0	0
GB40865	1516	1453	2807	3199	2930	1431	2716	2756	1973	2932	3680	2813	3317	3438	1924	15
GB40866	2699	2632	4290	5036	4259	2406	2946	2007	1460	2520	2409	1857	2442	3059	1104	15
GB40867	0	2	5	1	0	0	0	0	0	2	0	0	5	0	1	0
GB40868	637	727	944	1021	1057	530	812	700	554	813	707	754	799	957	443	15
GB40869	0	0	0	0	0	0	0	0	0	0	0	0	0	0	0	0
GB40870	1	0	0	0	4	0	1	0	0	0	0	1	0	0	0	0
GB40871	0	1	1	0	1	2	1	3	0	6	5	2	1	9	2	0
GB40901	23	45	48	84	64	29	42	18	19	12	12	17	8	34	12	11
GB40903	0	0	0	2	2	0	0	0	1	7	0	3	0	0	0	0
GB40904	374	291	749	837	780	463	421	810	640	885	755	729	711	832	351	15
GB40905	6	4	3	4	1	0	2	2	0	2	3	0	0	2	0	0
GB40906	123	101	288	220	196	74	196	135	164	207	194	177	211	211	140	15
GB40907	149	154	168	220	191	128	129	69	33	72	70	75	36	50	19	15
GB40908	61	80	58	80	69	32	55	40	46	100	56	54	128	79	44	15
GB40909	6	21	10	27	25	25	4	6	10	4	11	8	0	15	10	4
GB40910	0	0	0	0	0	0	0	0	0	0	0	0	0	0	0	0
GB40911	5	3	5	9	13	4	0	14	9	8	16	15	7	11	1	1
GB40912	3	0	0	0	0	0	0	0	0	0	0	0	0	0	0	0
GB40913	3	2	0	6	0	2	0	0	0	0	16	0	3	1	0	1
GB40914	0	0	0	0	0	0	0	0	0	0	0	0	0	0	0	0
GB40915	0	0	0	0	0	0	0	0	0	0	0	0	0	0	0	0
GB40916	4	16	13	22	22	15	7	5	13	22	14	11	15	5	13	4
GB40917	0	17	18	2	6	6	6	14	12	17	8	3	8	7	10	3
GB40918	0	0	0	0	0	0	0	0	0	0	0	0	0	0	0	0
GB40919	0	0	0	0	0	0	0	0	0	0	0	0	0	0	0	0
GB40920	0	0	0	5	0	0	0	0	0	0	0	0	0	0	0	0
GB40921	3	5	2	17	13	4	7	14	4	12	8	4	7	14	1	1
GB40922	0	0	0	0	0	0	1	0	0	0	0	0	0	0	0	0
GB40923	7	5	4	19	17	18	11	13	1	3	3	4	0	0	1	3
GB40925	2	0	0	0	1	0	0	0	0	0	0	0	0	0	0	0
GB40926	8	21	14	27	26	5	9	5	3	2	6	8	6	2	0	3
GB40928	58	59	50	100	82	20	46	12	6	11	11	23	12	33	9	9
GB40929	24	18	13	24	18	17	13	15	20	2	9	20	20	16	9	9
GB40930	0	0	0	0	0	0	0	0	0	0	0	0	0	0	0	0
GB40931	0	0	0	0	0	0	0	0	0	0	0	0	0	0	0	0
GB40932	0	0	0	0	0	0	0	0	0	0	0	0	0	0	0	0
GB40933	2	4	1	0	3	0	0	1	5	10	7	1	0	7	0	0
GB40934	183	193	145	188	262	214	127	73	51	52	61	51	37	61	32	15
GB40935	19	19	16	24	18	9	10	9	10	8	29	12	12	2	4	6
GB40936	0	0	0	1	0	0	0	0	0	0	0	0	0	0	0	0
GB40937	0	0	0	11	0	0	0	0	0	0	0	0	0	0	0	0
GB40938	4	5	17	6	9	10	8	6	0	0	6	4	1	0	1	1
GB40939	416	382	290	287	400	283	141	78	51	100	138	91	77	88	62	15
GB40940	0	2	1	1	0	0	0	0	1	0	0	0	0	0	0	0
GB40941	2	6	0	7	0	0	0	1	0	0	0	2	0	10	4	0
GB40942	7	0	5	3	11	3	0	0	0	0	6	1	11	0	0	0
GB40944	207	172	275	281	214	149	186	114	122	125	119	152	113	180	100	15
GB40945	9	9	32	8	10	7	10	7	5	5	7	5	2	7	1	1
GB40946	42	39	61	76	119	85	68	37	13	37	18	15	9	17	3	11
GB40947	0	4	1	1	0	0	0	1	2	1	0	0	0	1	2	0
GB40948	71	48	51	97	43	39	29	56	34	60	46	51	18	59	13	14
GB40949	13	11	17	15	31	14	5	8	3	27	7	4	5	15	6	3
GB40950	0	0	0	0	0	0	0	0	0	0	0	0	0	0	0	0
GB40951	0	0	0	0	0	0	0	0	0	0	0	0	0	0	0	0
GB40952	0	0	0	0	0	0	0	0	0	0	0	0	0	0	0	0
GB40953	0	0	0	0	0	0	0	0	0	0	0	0	0	0	0	0
GB40954	0	0	0	0	0	0	0	0	0	0	0	1	0	0	0	0
GB40955	30	34	54	46	36	39	32	43	22	43	25	33	15	28	17	14
GB40956	0	0	0	0	0	0	0	0	0	0	0	0	0	0	0	0
GB40957	0	0	0	2	0	2	4	2	0	0	0	0	0	0	0	0
GB40958	0	0	0	0	2	0	0	0	0	0	0	0	0	1	0	0
GB40959	0	0	1	0	1	0	1	0	0	0	0	0	0	0	2	0
GB40960	2	0	0	0	0	0	0	0	0	0	0	0	0	0	0	0
GB40961	0	0	0	0	0	0	0	0	0	0	0	0	0	0	0	0
GB40962	0	0	0	0	0	0	0	0	0	0	0	0	0	0	0	0
GB40963	10	18	9	19	16	0	0	0	1	10	9	0	7	4	0	3
GB40964	0	0	0	0	0	0	0	0	0	0	0	0	0	0	0	0
GB40966	0	0	0	0	0	1	0	0	0	0	0	0	0	0	1	0
GB40967	1493	2056	2323	2524	2122	1274	1545	825	727	1059	1142	1069	1428	1460	368	15
GB40968	0	3	7	9	0	0	3	6	5	15	3	1	2	0	4	0
GB40969	27	26	33	18	38	32	37	24	24	5	16	25	28	29	17	14
GB40970	0	0	0	0	0	0	0	0	0	0	0	0	0	0	0	0
GB40971	0	0	0	1	0	0	0	0	0	3	2	0	3	5	4	0
GB40972	36	64	69	36	22	26	28	34	14	18	16	13	16	9	7	11
GB40973	565	723	1048	886	586	287	932	308	397	605	605	413	757	713	370	15
GB40974	0	4	5	3	13	0	0	0	2	0	1	8	0	3	2	0
GB40975	159	179	181	244	198	82	212	94	75	150	157	110	230	343	217	15
GB40976	2520	2564	4750	3845	3500	1790	4408	1956	1204	1878	2060	1502	2652	2335	1223	15
GB40977	167	137	192	221	336	179	183	104	85	98	80	105	73	75	58	15
GB40978	329	340	398	537	550	330	361	182	193	249	222	243	230	227	102	15
GB40979	0	0	0	0	0	0	0	0	0	0	0	0	1	0	0	0
GB40980	36	47	47	63	46	32	37	27	23	62	43	58	45	32	31	15
GB40981	0	2	0	3	12	3	3	2	0	6	0	0	0	1	0	0
GB40982	0	0	0	0	0	0	0	0	0	0	0	0	0	0	0	0
GB40983	212	198	335	397	264	252	138	111	64	106	107	112	94	98	53	15
GB40984	65	70	83	131	143	112	56	72	42	58	61	57	43	91	22	15
GB40993	5	2	10	7	1	6	2	2	10	17	11	5	1	6	16	2
GB40994	0	0	4	13	0	1	1	0	2	1	1	0	1	1	0	0
GB40995	0	0	0	0	0	0	0	0	0	0	0	0	0	0	0	0
GB40996	2	0	2	1	10	0	0	0	0	0	0	0	0	1	0	0
GB40997	7	13	8	14	11	5	4	2	0	0	2	6	6	2	1	0
GB40998	0	0	0	1	0	0	1	0	0	0	1	0	0	0	0	0
GB40999	8	5	9	11	5	3	0	12	0	0	6	4	3	6	3	0
GB41000	82	120	155	195	127	50	191	118	105	215	198	134	285	304	152	15
GB41001	0	0	0	0	0	0	0	0	0	0	0	0	0	0	0	0
GB41002	0	3	0	2	6	1	0	5	1	0	0	0	0	1	0	0
GB41003	2	4	9	7	3	15	14	17	8	24	11	10	29	17	6	4
GB41004	4	0	0	0	0	0	0	1	2	0	4	0	0	0	0	0
GB41005	0	0	0	0	0	0	0	0	0	0	0	0	0	0	0	0
GB41011	431	641	927	982	910	564	713	635	590	1072	1042	916	1151	1233	641	15
GB41012	0	0	0	0	0	0	0	0	0	0	0	0	0	0	0	0
GB41022	0	0	0	0	0	0	0	0	0	0	0	0	0	0	0	0
GB41023	0	0	0	0	0	0	0	0	0	0	0	0	0	0	0	0
GB41024	11	15	17	27	25	39	14	4	0	6	15	24	9	5	11	5
GB41025	266	250	269	415	422	319	215	318	252	280	285	312	226	275	105	15
GB41026	30	21	34	42	45	18	28	16	20	27	24	21	20	32	16	15
GB41027	134	159	102	160	132	198	52	42	49	89	48	46	39	58	26	15
GB41028	816	806	1574	2148	1849	1431	1099	680	526	903	832	868	615	835	355	15
GB41029	24	86	37	76	131	286	75	22	13	38	19	21	8	16	6	12
GB41030	20	7	25	27	6	17	14	6	1	20	4	2	4	0	2	5
GB41031	4	7	9	28	11	13	6	6	4	2	38	11	17	9	1	3
GB41032	0	1	3	5	5	2	0	0	0	2	0	5	5	0	6	0
GB41033	0	0	0	0	0	0	0	1	0	0	0	0	0	0	0	0
GB41034	117	117	176	257	215	196	170	273	178	352	238	458	268	279	148	15
GB41035	0	0	0	5	0	0	5	0	2	0	0	2	1	0	0	0
GB41036	33	19	21	25	37	26	20	18	15	28	16	11	33	30	9	12
GB41037	0	3	4	11	4	1	0	4	2	0	0	0	0	0	0	0
GB41038	0	0	0	0	0	0	0	0	0	0	0	0	0	0	1	0
GB41039	2225	2301	3422	3777	4149	2487	3255	1653	1042	1844	1515	1565	1508	1398	854	15
GB41041	0	0	1	0	0	0	0	0	0	0	0	1	0	0	0	0
GB41042	48	77	70	108	103	53	59	20	19	57	39	31	35	29	15	14
GB41043	39	51	60	66	75	56	61	8	10	13	27	26	13	15	11	9
GB41044	0	0	0	2	0	3	0	0	0	0	0	0	0	0	0	0
GB41045	23	8	16	28	15	14	17	26	6	15	13	5	5	4	6	5
GB41046	202	194	248	266	222	202	245	245	309	313	294	314	358	325	194	15
GB41047	0	0	1	1	0	0	2	0	7	0	0	0	0	0	0	0
GB41048	0	0	0	0	0	0	0	0	0	0	0	0	5	0	0	0
GB41049	0	0	0	1	0	0	0	0	0	0	0	0	3	0	0	0
GB41050	0	0	2	0	0	0	0	0	0	0	0	0	0	0	0	0
GB41051	0	0	0	0	0	0	0	0	0	0	0	0	0	0	0	0
GB41052	3	5	0	5	12	1	1	1	0	0	0	0	6	0	0	0
GB41053	0	0	0	0	0	0	1	0	0	0	0	0	0	0	0	0
GB41054	0	0	0	0	0	0	0	0	0	0	0	0	0	0	0	0
GB41055	0	0	0	0	0	0	0	0	0	0	0	0	0	0	0	0
GB41056	0	0	0	0	0	0	0	0	0	0	0	0	0	0	0	0
GB41057	0	0	0	2	2	0	1	0	0	0	0	0	11	2	0	0
GB41058	0	0	1	0	0	1	0	0	0	3	0	0	0	1	0	0
GB41059	0	0	0	0	0	0	0	0	0	0	0	0	0	0	0	0
GB41060	0	0	17	0	2	0	5	2	3	9	6	3	8	0	7	1
GB41061	3	5	0	0	0	0	5	0	0	0	0	0	0	0	0	0
GB41063	13	12	23	16	4	19	16	8	2	3	1	7	0	5	1	4
GB41064	0	0	0	0	0	0	0	0	0	0	0	0	2	0	0	0
GB41065	0	1	3	0	0	0	2	0	0	1	0	0	0	1	0	0
GB41066	6	4	0	0	0	0	0	0	0	0	0	0	0	0	0	0
GB41067	0	0	1	0	0	0	5	0	0	0	2	2	0	1	1	0
GB41068	16	51	45	85	63	54	19	10	13	14	12	28	27	29	7	10
GB41069	20	36	15	59	46	17	29	19	1	32	8	2	6	11	0	8
GB41070	1	0	0	0	0	0	0	0	0	0	0	0	0	0	0	0
GB41071	7	4	8	12	18	28	13	9	15	12	11	11	7	15	12	2
GB41072	0	1	0	0	0	0	0	7	0	0	0	0	0	0	0	0
GB41073	10	9	15	14	9	11	6	14	12	4	6	10	5	5	2	0
GB41074	3	0	0	5	8	0	0	0	0	0	0	0	0	0	0	0
GB41075	14	7	5	5	15	9	7	5	5	25	1	5	8	10	3	1
GB41076	1	3	3	2	4	9	0	0	0	0	0	0	0	0	0	0
GB41077	0	0	2	0	3	0	0	0	0	0	0	0	0	0	0	0
GB41078	21	37	28	41	65	56	11	15	13	35	21	52	38	29	10	11
GB41079	14	19	34	51	23	25	41	13	10	31	31	14	26	39	18	11
GB41080	29	57	42	64	68	57	35	61	23	66	46	26	23	36	14	14
GB41081	1	0	0	0	1	0	0	0	0	0	0	3	0	0	1	0
GB41082	1	4	1	0	16	0	3	1	0	2	0	0	0	0	0	1
GB41083	4	3	7	18	6	8	0	1	8	2	4	4	2	0	4	1
GB41084	8985	9420	11968	15593	18164	10779	9419	4816	3986	5057	4145	5000	3675	4018	2136	15
GB41085	0	0	0	0	0	0	1	0	0	4	4	0	3	2	0	0
GB41093	0	3	0	0	0	0	1	0	1	0	4	0	0	0	3	0
GB41094	0	5	1	3	0	0	0	0	7	4	0	5	0	0	0	0
GB41095	0	0	0	0	0	0	0	0	0	0	0	0	0	0	0	0
GB41096	2	1	0	8	0	9	0	9	1	13	1	1	8	11	4	0
GB41097	0	0	0	0	0	1	0	0	0	0	0	0	0	0	1	0
GB41106	0	0	0	0	0	0	0	0	0	0	0	0	0	0	0	0
GB41115	0	8	0	13	14	7	2	0	1	0	0	0	5	3	1	0
GB41116	0	0	0	0	0	0	0	0	0	0	0	0	0	0	0	0
GB41117	8	12	14	30	64	34	16	19	27	9	11	11	10	14	6	6
GB41118	8	6	14	29	17	9	4	8	5	8	8	1	9	0	7	2
GB41119	183	357	157	160	151	301	238	77	51	95	56	73	58	80	38	15
GB41120	0	1	1	2	1	0	0	0	0	0	4	0	0	0	0	0
GB41121	0	0	1	5	6	0	2	2	0	0	1	3	0	1	6	0
GB41122	22	16	19	34	46	6	12	2	7	1	13	17	10	3	23	7
GB41123	0	8	11	6	2	8	3	3	0	3	0	0	0	4	0	0
GB41126	25	17	6	21	25	19	8	13	27	19	17	12	20	7	9	9
GB41127	22	33	20	19	54	27	27	8	20	43	18	8	18	20	8	12
GB41128	21	34	37	44	51	24	3	2	3	8	11	4	1	16	3	7
GB41129	74	90	150	216	158	118	130	107	69	109	54	105	75	86	46	15
GB41130	0	0	0	0	0	0	0	0	0	0	0	0	0	0	0	0
GB41131	62	48	87	81	95	57	49	19	14	17	25	18	11	11	2	11
GB41132	13	17	20	56	25	53	8	8	11	15	15	4	3	4	7	5
GB41133	18	32	38	32	45	48	28	28	3	9	12	18	10	9	2	9
GB41134	289	263	379	433	452	231	357	412	453	394	502	425	460	462	312	15
GB41135	0	2	4	0	1	1	0	2	0	6	0	7	0	5	1	0
GB41136	14	16	18	30	61	17	13	8	4	9	18	13	11	21	3	7
GB41137	3	1	4	1	2	2	1	25	4	27	5	29	19	18	1	5
GB41138	0	6	4	2	1	2	4	5	1	0	1	1	3	5	0	0
GB41139	681	826	1251	1369	1464	849	967	275	223	376	247	347	282	287	129	15
GB41140	89	89	114	92	101	88	45	51	45	69	86	84	51	55	56	15
GB41141	71	99	39	59	29	46	25	30	20	45	26	69	33	22	31	15
GB41142	36	32	31	47	58	58	29	36	40	75	38	67	23	72	20	15
GB41143	541	717	1131	1320	990	751	742	409	388	569	605	529	545	560	233	15
GB41145	0	0	0	0	0	0	0	0	0	0	0	0	0	0	0	0
GB41146	147	152	298	242	181	84	174	55	42	42	32	55	43	53	17	15
GB41147	449	614	569	766	837	613	620	439	259	476	442	453	330	398	200	15
GB41148	54	151	92	221	169	206	141	17	13	18	10	41	33	40	2	12
GB41149	24	34	14	32	19	13	22	4	10	1	19	4	1	0	1	6
GB41150	1461	1623	1909	2576	2427	1247	1724	503	416	822	730	684	667	608	297	15
GB41151	1	0	1	7	0	2	0	0	0	0	0	4	0	0	0	0
GB41152	22	32	73	50	72	30	26	8	15	16	42	23	18	22	10	12
GB41153	15	12	21	55	27	20	17	15	27	24	14	20	9	13	10	8
GB41154	14	11	39	46	31	20	3	3	3	4	8	10	20	9	9	5
GB41155	31	47	61	63	59	46	40	65	32	83	19	40	39	39	27	15
GB41156	263	270	410	438	521	243	357	266	246	369	354	296	344	455	271	15
GB41157	379	407	519	730	817	712	354	202	121	204	181	178	170	236	89	15
GB41158	71	64	51	92	66	75	61	26	20	33	49	46	14	56	19	14
GB41159	523	508	531	711	597	416	520	426	262	434	373	458	317	354	184	15
GB41160	0	2	0	0	0	0	0	0	0	0	0	0	0	0	0	0
GB41161	186	174	314	368	385	238	250	88	67	140	65	118	70	75	29	15
GB41162	3	7	10	3	18	4	0	0	0	0	0	3	4	2	3	1
GB41163	48	43	73	110	96	37	65	36	22	29	17	25	9	4	15	12
GB41164	21	18	11	43	25	22	17	8	0	10	11	0	21	12	6	7
GB41165	9	0	5	8	7	0	0	0	3	0	2	1	3	2	0	0
GB41166	0	0	4	6	6	8	4	0	2	1	2	6	0	2	0	0
GB41167	0	0	0	0	5	1	0	0	0	0	0	0	0	0	0	0
GB41168	1	3	6	3	5	5	1	2	0	4	5	8	0	1	4	0
GB41169	61	28	40	31	35	40	21	22	18	29	31	34	10	9	9	12
GB41170	0	0	0	0	0	0	0	0	0	0	0	0	3	0	0	0
GB41171	3	0	0	5	0	1	1	0	0	3	0	0	0	0	0	0
GB41172	0	0	0	0	0	0	0	0	0	0	0	0	0	0	0	0
GB41173	23	26	60	58	77	41	64	35	19	31	46	26	11	43	7	13
GB41174	10	4	27	13	47	20	10	28	1	6	13	11	3	6	4	4
GB41175	57	79	26	57	58	78	31	13	3	5	8	6	6	5	10	7
GB41176	167	151	239	276	321	160	214	126	112	127	137	155	107	115	63	15
GB41177	0	6	0	11	4	0	0	7	1	0	2	3	0	0	3	0
GB41178	0	0	5	12	22	0	7	0	0	8	0	0	2	1	3	1
GB41179	10	25	35	103	39	56	22	9	7	18	20	36	15	19	6	10
GB41180	0	0	0	0	0	0	0	0	0	0	0	0	0	2	0	0
GB41181	56	82	161	257	211	89	183	71	40	79	59	70	32	61	18	15
GB41182	14	5	18	19	17	26	3	9	1	1	2	6	11	3	1	4
GB41183	108	112	108	187	134	109	85	313	221	222	178	303	201	157	108	15
GB41184	0	0	0	0	0	0	0	0	0	1	0	0	0	0	0	0
GB41186	0	0	0	0	0	1	0	0	0	0	0	0	4	0	0	0
GB41188	21	15	8	29	33	27	5	3	8	7	13	12	5	12	2	4
GB41189	27	28	26	74	48	13	22	17	36	35	16	37	24	20	35	14
GB41191	70	33	53	100	70	66	64	54	14	48	22	43	33	11	22	13
GB41192	1	1	0	0	4	2	1	0	0	0	0	0	0	0	1	0
GB41193	5	14	15	23	10	13	17	0	11	11	5	2	0	3	2	2
GB41195	10	10	9	16	7	1	7	9	15	1	0	8	2	7	14	1
GB41196	163	167	211	338	271	175	184	154	101	219	122	180	118	163	78	15
GB41197	0	0	0	0	0	0	0	0	0	0	0	0	0	0	0	0
GB41198	884	663	1209	1381	1270	828	875	509	392	563	484	459	375	444	227	15
GB41199	9	0	6	5	0	2	3	2	0	0	1	6	1	11	0	0
GB41201	0	0	0	1	0	0	2	0	0	2	0	0	0	0	0	0
GB41202	15	10	44	41	37	11	16	1	15	13	11	11	8	6	8	4
GB41203	1127	1512	1771	1920	1238	773	1562	1215	1193	1912	1946	1813	2110	1509	1020	15
GB41204	0	0	0	0	2	0	6	0	0	0	1	0	0	0	0	0
GB41205	56	26	52	76	79	47	59	17	27	59	29	46	30	43	31	15
GB41206	14	9	28	22	39	31	10	15	4	23	6	12	13	22	4	6
GB41207	143	194	217	245	175	143	168	63	52	92	103	107	109	101	44	15
GB41208	28	20	17	26	31	12	16	6	10	9	11	4	10	27	4	7
GB41209	0	0	0	0	0	0	0	0	0	0	0	0	0	0	0	0
GB41210	7	34	12	27	27	4	17	4	7	12	9	3	4	7	8	4
GB41211	64	88	94	145	173	62	75	100	96	137	87	93	80	90	26	15
GB41212	7	1	6	11	18	2	5	3	20	27	22	7	34	22	12	6
GB41213	145	119	150	194	227	134	97	109	115	96	94	136	94	83	43	15
GB41214	0	5	3	0	2	0	2	2	0	1	0	4	1	3	1	0
GB41215	8	4	7	4	15	7	5	19	14	10	8	11	5	3	4	1
GB41217	0	1	0	2	0	1	0	0	0	1	0	0	4	3	0	0
GB41218	1	9	4	8	5	0	2	0	0	1	1	0	0	4	1	0
GB41219	0	0	0	0	0	0	5	0	0	0	0	0	0	0	0	0
GB41220	8	1	1	1	0	0	24	0	0	0	1	0	0	0	1	1
GB41221	0	3	1	0	6	1	1	0	2	0	1	0	0	0	0	0
GB41222	0	0	4	0	0	0	0	0	1	0	0	0	0	0	0	0
GB41223	0	0	1	11	1	0	0	0	1	0	3	0	0	0	0	0
GB41224	4	0	6	26	22	2	5	4	0	0	1	4	6	5	1	2
GB41225	84	63	84	92	111	66	48	62	52	93	73	82	50	96	42	15
GB41226	0	3	3	6	0	1	4	3	0	12	1	3	4	0	3	0
GB41227	463	441	607	737	612	411	563	163	152	192	217	210	196	230	73	15
GB41228	0	29	27	47	70	21	36	13	11	13	16	19	29	26	28	11
GB41230	2	0	1	6	0	1	0	5	0	0	1	1	0	2	0	0
GB41231	102	141	198	297	255	178	133	111	45	104	104	73	65	79	47	15
GB41232	1	3	5	6	11	2	5	7	0	0	3	3	0	2	1	0
GB41233	31	21	73	23	29	31	49	26	14	18	18	22	23	28	9	13
GB41234	74	36	38	123	193	91	68	43	39	46	52	68	24	50	26	15
GB41235	0	0	0	0	0	0	0	0	0	0	0	0	0	0	1	0
GB41236	0	0	0	4	1	0	0	0	0	0	1	0	0	0	0	0
GB41237	0	0	0	0	0	0	0	0	0	0	0	0	0	0	0	0
GB41238	0	0	0	0	0	0	0	0	0	1	0	0	0	2	0	0
GB41239	0	0	2	1	0	0	0	0	0	0	0	0	0	0	0	0
GB41240	6	2	1	6	18	1	0	1	1	4	3	4	0	0	0	1
GB41241	25	19	25	23	24	15	4	7	12	8	13	16	10	10	3	6
GB41242	110	117	111	206	229	139	124	61	52	114	103	111	106	112	42	15
GB41243	26	81	59	63	80	26	27	16	10	26	25	33	40	22	12	13
GB41244	51	46	64	68	64	57	40	31	27	47	49	49	29	44	16	15
GB41246	2	11	5	4	4	2	1	7	1	2	0	0	1	1	0	0
GB41247	309	392	606	572	515	272	540	335	397	523	382	348	542	341	177	15
GB41248	0	0	2	0	0	0	0	0	0	0	0	0	0	0	0	0
GB41249	4	0	2	4	1	0	3	3	5	6	8	10	12	22	7	1
GB41250	179	202	214	243	202	139	126	679	384	590	574	778	635	815	581	15
GB41251	41	39	41	46	78	47	41	23	26	21	21	16	18	18	9	14
GB41252	31	6	40	34	50	27	28	9	5	11	14	10	20	18	2	8
GB41254	2	0	0	0	0	0	0	0	0	1	0	0	0	0	0	0
GB41255	0	0	0	0	0	0	0	0	0	0	0	0	0	0	0	0
GB41257	10	4	27	30	7	6	13	6	0	9	0	11	10	4	3	2
GB41258	11	1	0	7	4	3	8	2	9	0	9	1	1	8	0	0
GB41259	191	87	202	226	226	162	160	326	303	272	256	256	209	184	152	15
GB41260	1	8	1	4	18	0	2	5	3	4	1	3	3	2	3	1
GB41261	0	1	0	0	0	0	0	0	0	0	0	0	0	0	0	0
GB41262	25	41	38	80	49	16	42	7	12	19	19	26	6	20	16	12
GB41263	0	0	0	4	0	2	0	1	0	0	0	0	9	1	0	0
GB41264	0	0	0	5	0	1	4	0	0	0	0	0	0	0	0	0
GB41265	21	20	22	40	35	40	28	21	10	24	7	10	26	22	12	11
GB41266	106	127	166	254	235	134	152	88	80	71	126	74	92	107	33	15
GB41267	0	0	0	0	0	0	0	0	0	0	0	0	0	0	0	0
GB41268	0	0	0	0	0	0	0	0	0	0	0	0	0	0	0	0
GB41269	9	6	0	1	1	0	0	1	0	0	0	1	1	1	0	0
GB41270	2008	2567	3243	2813	1804	1360	3555	1335	1040	1145	1377	1453	1100	1244	862	15
GB41280	153	208	362	325	240	115	281	147	204	282	288	260	243	196	98	15
GB41281	0	0	0	0	0	0	0	0	0	0	1	0	0	0	0	0
GB41282	1	2	3	4	1	0	16	3	1	2	2	1	2	5	3	1
GB41283	27	37	43	51	44	37	21	3	2	9	6	24	1	2	4	8
GB41284	7	22	29	26	16	8	29	17	7	3	12	10	4	6	4	6
GB41285	8	1	7	2	21	3	3	2	2	5	0	8	4	0	2	1
GB41286	0	0	0	0	0	0	0	0	0	0	0	0	0	0	0	0
GB41287	8	6	3	11	10	3	5	9	9	13	10	8	5	12	15	0
GB41288	24	24	20	28	32	24	11	13	15	9	16	10	2	18	2	8
GB41289	15	25	6	42	105	65	52	36	27	30	17	36	45	24	16	13
GB41290	57	68	81	143	117	80	107	109	39	114	89	36	73	89	49	15
GB41291	0	0	0	2	0	0	0	2	0	0	0	0	0	0	6	0
GB41292	9	21	26	58	59	14	13	18	20	36	28	13	17	7	6	9
GB41293	2	1	1	10	4	6	0	2	0	0	0	0	0	0	0	0
GB41294	337	278	409	556	533	236	330	573	453	768	602	608	627	524	353	15
GB41295	0	1	1	5	5	3	4	1	0	1	0	10	1	4	4	0
GB41296	6	5	13	30	15	16	17	0	14	14	9	10	17	18	8	5
GB41297	36	37	72	127	137	93	50	58	46	88	58	54	82	41	22	15
GB41300	9	22	3	30	44	11	13	8	7	15	4	12	5	2	18	4
GB41301	16	11	21	24	40	26	3	7	2	8	5	1	0	3	0	5
GB41302	0	0	1	1	0	0	1	0	0	0	3	0	8	0	0	0
GB41303	160	187	204	213	277	168	113	101	71	41	111	64	45	61	42	15
GB41304	12	23	14	11	15	25	6	15	13	12	9	8	9	10	1	2
GB41305	21	23	44	48	43	27	22	73	38	38	38	28	40	21	24	15
GB41306	27	46	61	48	178	44	32	4	17	18	10	22	18	20	6	12
GB41307	0	0	0	0	0	0	0	0	0	0	0	0	0	0	0	0
GB41308	113	94	92	139	159	83	81	14	8	11	29	42	21	45	16	12
GB41309	0	0	0	0	1	0	0	0	0	0	0	0	0	0	0	0
GB41310	947	1680	2290	2173	1970	743	1235	333	400	372	702	511	769	753	221	15
GB41311	1	5	12	2	3	2	10	14	3	0	16	0	8	0	0	1
GB41312	199	487	245	276	307	415	336	123	83	106	114	157	107	113	53	15
GB41313	217	358	346	394	481	263	178	103	83	133	142	89	117	140	57	15
GB41314	2	17	3	16	3	2	5	1	2	5	0	2	5	4	1	2
GB41315	0	0	0	0	1	2	0	0	1	0	6	4	0	1	5	0
GB41316	0	14	4	25	12	3	3	3	0	12	0	5	2	3	6	1
GB41317	0	0	1	0	0	0	0	0	0	0	0	0	0	0	0	0
GB41318	0	0	0	0	0	0	0	0	0	0	0	0	0	0	0	0
GB41319	0	0	0	0	0	0	0	0	0	5	2	0	0	5	0	0
GB41320	0	0	0	0	0	0	1	0	0	0	0	0	0	0	0	0
GB41321	0	0	0	0	0	0	0	1	0	0	0	0	0	1	0	0
GB41322	0	0	0	0	0	0	0	2	0	0	0	0	0	0	0	0
GB41324	0	0	0	5	2	0	0	0	0	0	4	5	0	8	0	0
GB41325	3	11	2	14	7	4	5	3	7	3	13	3	7	10	0	0
GB41326	0	0	0	0	8	4	6	1	0	10	0	0	0	6	0	0
GB41328	0	0	0	0	0	0	0	0	0	0	0	0	0	0	0	0
GB41329	0	0	0	0	0	0	0	0	0	0	0	0	0	0	0	0
GB41330	1	0	0	0	0	0	0	0	0	0	0	0	0	0	0	0
GB41331	0	0	0	1	0	1	0	2	0	6	0	0	1	4	0	0
GB41332	68	271	386	250	105	135	375	39	86	151	105	64	64	87	59	15
GB41333	4	2	0	14	13	8	4	0	1	10	0	0	3	0	0	0
GB41334	0	0	0	0	0	0	0	0	0	0	0	0	0	0	0	0
GB41335	35	59	50	116	75	48	43	20	19	31	30	14	19	22	3	13
GB41336	0	0	0	0	1	0	2	0	0	0	3	0	0	3	0	0
GB41337	0	4	3	1	0	0	0	0	3	0	0	0	0	0	1	0
GB41338	23	18	26	18	51	12	16	9	5	3	4	26	4	22	6	8
GB41339	11	1	0	4	9	3	15	2	0	11	0	0	0	8	4	0
GB41340	2	8	3	3	0	1	0	3	0	7	14	8	2	0	2	0
GB41341	25	17	47	58	75	45	12	21	23	26	20	29	9	13	12	11
GB41342	12	12	4	13	19	9	2	1	0	4	3	8	3	1	1	1
GB41343	15	0	10	2	0	0	2	2	0	0	0	0	0	0	3	0
GB41344	1	5	0	8	1	0	8	0	0	0	0	0	0	0	0	0
GB41345	90	154	160	224	217	107	68	74	62	114	72	85	76	92	40	15
GB41346	146	103	192	211	204	132	132	76	76	81	99	110	62	115	33	15
GB41347	9	5	1	32	5	1	3	9	2	6	4	0	0	2	0	1
GB41348	0	1	3	3	1	3	3	2	0	11	1	2	0	7	0	0
GB41352	8	7	8	10	3	1	3	7	4	9	0	4	13	2	3	0
GB41353	0	0	0	0	0	0	0	0	0	0	1	0	0	0	0	0
GB41354	2	0	0	0	0	1	3	0	0	0	0	0	0	0	0	0
GB41355	4	6	7	0	0	0	0	3	0	0	0	0	0	0	0	0
GB41356	0	0	9	9	12	0	10	3	0	11	8	0	2	12	4	0
GB41358	37	38	50	65	101	38	30	25	22	9	14	10	29	6	5	10
GB41359	597	490	746	875	880	618	621	323	173	360	270	293	204	315	120	15
GB41360	4	1	4	4	4	3	1	4	0	0	2	0	1	14	0	0
GB41361	16	15	30	113	71	50	8	49	42	34	24	15	28	14	55	11
GB41362	0	0	0	6	9	4	2	3	0	0	2	3	0	9	0	0
GB41363	289	303	467	403	438	257	415	84	60	110	70	56	73	95	51	15
GB41364	22	1	24	18	40	11	9	6	1	3	0	19	12	7	2	5
GB41365	1	16	5	12	11	12	13	1	1	19	5	2	5	13	0	2
GB41366	207	165	339	375	424	174	306	172	164	226	224	161	307	286	215	15
GB41367	0	5	0	1	0	2	1	0	0	6	0	0	0	0	0	0
GB41368	59	37	69	82	70	43	69	41	23	24	21	34	38	35	21	15
GB41369	0	0	0	2	1	0	1	2	0	1	0	0	0	0	0	0
GB41371	1	3	6	11	7	17	10	9	11	10	15	12	14	19	4	2
GB41372	111	93	179	160	222	84	102	43	34	55	37	42	84	45	12	14
GB41373	119	109	129	105	89	61	54	59	58	92	87	52	72	63	33	15
GB41374	4	6	5	7	9	4	5	0	5	1	2	3	1	2	0	0
GB41376	78	92	60	213	221	119	17	75	52	57	72	86	79	104	56	15
GB41377	0	3	0	0	0	0	4	0	0	0	1	2	0	0	0	0
GB41378	5	19	7	11	20	11	15	15	11	13	4	10	8	11	4	2
GB41384	0	1	1	0	0	0	0	0	0	0	0	0	0	0	0	0
GB41385	3	3	3	2	9	0	11	0	0	0	0	0	0	0	3	0
GB41386	3	7	7	15	7	5	0	13	1	5	2	2	0	8	0	0
GB41387	0	0	0	0	0	0	0	0	0	0	0	0	0	0	0	0
GB41388	3	5	8	16	3	14	5	5	6	3	6	13	1	6	0	1
GB41389	11	6	4	5	18	11	13	0	0	8	2	3	9	0	2	1
GB41390	223	237	142	181	144	106	115	70	67	58	110	70	34	78	26	15
GB41391	2	9	12	17	6	4	3	1	2	3	1	6	4	3	4	1
GB41392	6	9	12	22	27	12	17	0	7	4	3	4	1	0	1	3
GB41393	6	5	7	0	4	2	1	0	0	0	4	0	0	6	0	0
GB41394	0	0	0	0	0	0	0	0	0	0	0	0	0	0	0	0
GB41395	0	0	0	0	0	0	0	0	0	0	0	0	0	0	0	0
GB41396	0	0	0	0	0	0	0	0	0	0	0	0	0	0	0	0
GB41397	2	0	6	3	5	0	2	0	2	5	0	0	0	5	0	0
GB41398	14	41	44	81	96	63	84	15	10	20	11	17	8	15	3	8
GB41399	0	1	4	4	0	0	0	0	1	5	2	3	0	1	0	0
GB41400	0	0	0	2	0	0	0	0	5	0	0	0	0	0	0	0
GB41401	5	0	8	0	8	7	0	2	0	0	2	2	0	0	1	0
GB41402	0	0	0	0	0	0	0	0	0	0	0	0	0	0	0	0
GB41403	0	3	0	0	0	0	1	0	0	0	0	0	0	0	0	0
GB41404	0	0	0	0	0	0	0	0	0	0	0	0	0	0	0	0
GB41405	0	0	0	0	0	0	0	0	0	0	7	0	0	0	1	0
GB41406	0	0	0	1	0	0	0	1	0	0	2	0	7	0	9	0
GB41407	34	24	34	40	27	5	16	13	21	9	41	8	16	8	1	9
GB41408	4	4	1	5	3	3	1	5	1	3	0	9	2	1	5	0
GB41409	2	3	2	17	4	4	0	1	0	0	5	4	5	1	1	1
GB41410	17	15	23	16	18	7	13	28	21	14	17	40	29	21	13	10
GB41411	0	0	0	0	2	0	0	3	0	6	0	0	2	0	1	0
GB41412	64	60	107	128	73	66	74	44	37	63	81	79	41	37	16	15
GB41413	152	186	285	441	338	300	126	48	36	112	47	104	40	57	32	15
GB41414	9	2	9	12	11	5	8	1	3	2	13	2	11	6	9	0
GB41415	0	8	0	5	4	4	7	0	0	1	1	2	0	0	4	0
GB41416	8	5	2	2	2	4	4	3	1	0	0	5	0	1	0	0
GB41417	57	37	40	105	76	43	59	18	14	45	36	33	24	43	26	14
GB41418	3	1	5	3	2	0	1	1	0	2	1	14	0	4	1	0
GB41419	44	38	49	76	65	62	60	43	52	40	35	37	39	35	26	15
GB41420	0	0	0	0	3	0	0	0	0	0	0	2	0	0	0	0
GB41421	0	0	0	0	0	0	0	0	1	0	0	0	0	0	0	0
GB41422	5	3	17	13	20	5	6	0	6	4	1	21	5	11	6	3
GB41423	74	44	130	141	109	71	95	27	24	30	45	16	21	16	24	15
GB41424	7	14	10	11	16	13	1	10	0	12	7	5	8	1	1	1
GB41425	33	72	92	143	96	39	40	48	28	72	59	53	68	48	28	15
GB41426	0	3	0	0	0	0	0	0	0	0	0	2	0	0	0	0
GB41427	27	19	24	65	64	38	22	5	1	6	11	11	7	11	4	7
GB41428	7399	3364	3859	10873	14641	8651	5475	4419	3222	7585	4161	6199	5623	4127	2006	15
GB41429	0	0	0	0	0	0	0	0	0	0	0	0	0	1	0	0
GB41430	54	22	27	72	48	30	38	31	14	26	20	42	28	37	11	13
GB41431	0	0	0	0	0	0	0	0	0	1	0	0	0	0	0	0
GB41432	0	0	0	1	0	0	0	0	0	0	0	0	0	0	0	0
GB41433	0	0	0	0	0	0	0	0	0	0	0	0	4	0	0	0
GB41434	0	0	0	0	0	0	0	0	0	0	0	1	0	0	0	0
GB41435	0	0	0	0	0	0	0	0	0	5	0	2	0	0	3	0
GB41436	0	0	0	0	0	5	0	0	0	0	0	0	0	0	0	0
GB41437	0	0	0	0	0	0	0	0	0	0	0	0	0	0	0	0
GB41438	0	0	0	0	0	0	0	2	0	0	0	0	0	0	0	0
GB41439	32	69	75	93	68	34	27	59	8	54	50	43	37	51	14	13
GB41440	1	0	0	0	9	2	1	0	4	0	0	1	0	0	1	0
GB41441	1870	1841	2509	3049	2916	1653	2013	1065	990	1552	1440	1403	1581	1725	729	15
GB41442	4	3	3	7	5	9	0	9	0	1	1	5	0	0	0	0
GB41443	11	17	41	27	21	18	9	17	8	10	19	1	17	16	7	9
GB41444	10	1	0	8	9	0	1	5	2	2	2	13	5	6	0	0
GB41445	6	6	8	11	12	12	3	18	6	3	9	7	7	10	4	1
GB41446	115	69	64	162	96	108	90	68	47	86	81	86	61	49	27	15
GB41447	3	19	23	19	23	11	20	21	4	21	11	10	6	10	10	7
GB41448	22	16	25	27	20	7	2	23	15	25	23	10	8	9	3	8
GB41449	95	256	47	96	85	120	49	9	4	12	15	8	1	3	7	7
GB41450	6	0	3	5	7	4	8	3	4	3	2	2	0	0	2	0
GB41451	19	25	28	54	28	13	47	31	17	38	32	35	22	26	14	13
GB41452	16	45	46	55	48	55	31	14	15	18	17	18	5	20	13	11
GB41453	31	60	31	30	36	58	19	14	19	30	19	25	11	26	14	12
GB41454	20	21	55	47	75	27	34	7	12	9	9	16	12	12	2	8
GB41455	17	28	28	51	37	24	27	19	12	8	23	16	16	15	5	11
GB41456	0	0	0	0	0	0	0	0	0	0	0	0	0	0	0	0
GB41457	0	0	0	0	0	0	0	0	0	0	0	0	0	0	0	0
GB41458	0	0	4	5	0	0	0	1	0	0	0	0	0	0	0	0
GB41459	0	0	1	0	0	3	0	0	1	0	0	0	0	0	0	0
GB41460	0	1	0	4	2	0	1	1	0	0	4	0	0	0	1	0
GB41461	0	0	0	0	0	0	0	0	0	0	0	0	0	0	0	0
GB41462	0	0	0	0	0	0	0	0	0	0	0	0	0	0	0	0
GB41463	0	0	0	0	0	0	0	0	0	0	0	0	0	1	0	0
GB41464	0	9	0	0	0	5	7	1	0	5	5	2	0	0	0	0
GB41465	1	0	0	8	10	4	6	3	0	7	2	2	0	0	0	0
GB41466	21	21	35	41	23	22	36	18	10	15	16	3	26	24	24	12
GB41467	225	294	334	566	348	222	206	307	177	387	287	345	265	256	165	15
GB41468	3	0	0	0	0	0	0	0	0	0	0	0	0	0	0	0
GB41469	262	229	368	691	509	451	307	274	238	335	226	330	220	263	105	15
GB41470	16	9	3	10	8	3	7	0	3	1	4	3	1	0	2	1
GB41471	66	85	139	123	101	75	101	39	20	30	39	73	61	51	18	15
GB41472	13	36	30	39	49	34	45	14	23	16	12	11	11	20	0	9
GB41474	5	0	5	3	5	11	8	0	2	1	1	2	6	7	1	0
GB41475	0	0	0	0	0	0	0	0	0	0	0	0	0	0	0	0
GB41476	0	0	0	0	0	0	0	0	0	0	0	0	0	0	0	0
GB41478	0	0	0	1	0	0	0	0	0	0	0	0	0	0	0	0
GB41479	0	0	0	2	0	0	0	0	1	2	0	0	0	0	0	0
GB41480	0	0	0	0	0	0	0	0	0	0	0	0	0	0	0	0
GB41481	0	0	0	0	0	0	0	0	0	0	0	0	0	0	0	0
GB41483	9	0	0	0	3	0	0	0	0	0	2	0	5	1	2	0
GB41484	380	373	573	847	744	447	557	453	366	527	567	457	394	475	177	15
GB41485	9	21	15	55	49	33	13	6	24	18	15	21	23	33	20	10
GB41486	80	55	55	114	96	105	25	12	31	20	50	32	34	53	3	13
GB41487	35	23	35	63	60	32	24	33	51	71	53	59	35	61	29	15
GB41488	55	36	80	81	62	46	92	63	68	79	80	68	71	63	48	15
GB41489	3	9	10	16	19	7	6	2	0	4	3	2	10	4	0	2
GB41490	115	64	125	119	164	122	92	131	115	99	111	105	86	91	49	15
GB41491	53	55	86	104	118	166	73	13	25	40	6	11	7	23	14	10
GB41492	141	57	121	201	119	110	73	45	38	52	49	63	33	38	28	15
GB41493	0	0	0	0	0	0	0	0	0	0	0	0	0	0	0	0
GB41494	436	532	663	941	650	389	350	380	292	481	501	512	400	512	217	15
GB41495	211	184	182	386	391	172	161	55	45	79	72	72	52	38	16	15
GB41497	0	0	0	0	0	0	0	0	0	0	0	0	0	0	0	0
GB41498	0	0	0	0	0	0	0	0	0	0	0	0	0	0	0	0
GB41499	29	20	19	35	32	17	27	6	11	14	13	31	21	19	9	10
GB41500	5	0	0	0	0	0	0	0	0	0	0	0	0	0	0	0
GB41502	0	0	0	0	0	0	0	0	0	0	0	0	0	0	0	0
GB41503	0	0	0	0	0	0	5	0	0	7	0	0	0	0	0	0
GB41504	0	0	0	1	0	0	0	2	0	0	0	0	0	0	0	0
GB41505	0	2	2	0	3	3	0	1	0	0	0	0	1	2	0	0
GB41506	0	0	0	0	0	0	0	0	0	0	0	0	0	0	0	0
GB41507	0	5	2	2	12	0	0	1	1	10	1	0	6	9	0	0
GB41508	0	0	0	3	3	0	3	1	2	5	4	5	2	5	5	0
GB41510	76	63	91	111	81	58	44	14	22	30	26	16	40	49	18	14
GB41511	2	10	0	0	2	0	0	1	0	0	0	0	0	0	0	0
GB41512	2	0	0	6	2	0	0	0	0	0	0	2	2	0	0	0
GB41513	0	0	8	0	0	0	3	0	0	0	0	4	0	0	0	0
GB41514	0	0	0	0	0	0	0	0	0	0	0	0	0	0	0	0
GB41515	0	0	0	0	0	0	0	0	0	0	0	0	0	0	0	0
GB41516	1	4	4	0	5	6	0	1	0	0	2	0	0	1	1	0
GB41517	56	47	54	65	103	85	23	31	17	38	33	39	16	49	8	14
GB41518	0	0	2	5	3	2	7	3	0	3	0	2	4	6	0	0
GB41519	136	169	240	355	332	182	132	82	51	89	65	65	57	85	39	15
GB41520	136	143	286	167	129	48	278	438	451	513	544	363	412	327	281	15
GB41521	754	725	1051	1367	1088	696	748	769	1180	1540	1251	1231	1224	1144	534	15
GB41522	40	59	71	106	113	54	56	9	11	19	13	21	22	22	14	11
GB41523	8	15	0	7	0	1	0	0	0	1	5	11	2	0	5	0
GB41524	0	0	0	0	0	0	1	0	0	0	0	0	0	0	0	0
GB41525	30	18	19	47	60	23	20	26	11	33	23	30	10	27	9	12
GB41526	5	1	1	2	0	6	0	0	0	5	3	0	2	0	0	0
GB41527	5	3	3	0	4	10	14	0	10	8	1	1	8	3	2	0
GB41541	3	4	0	7	1	2	1	0	12	2	0	0	7	5	2	0
GB41542	0	0	0	0	0	0	4	7	1	1	0	0	5	16	0	1
GB41543	2	0	7	3	7	4	10	1	0	5	1	4	4	8	0	0
GB41544	1	8	2	0	0	0	1	3	0	4	0	1	2	1	1	0
GB41545	985	1138	1673	2648	1654	922	1099	369	243	420	458	465	395	293	176	15
GB41546	0	1	0	0	0	0	0	0	0	0	0	0	0	2	0	0
GB41547	56	114	117	135	147	83	59	88	86	102	113	88	67	100	50	15
GB41549	2	0	0	6	2	0	0	0	0	0	1	0	0	0	0	0
GB41550	0	0	0	0	0	0	0	0	0	0	0	0	0	0	0	0
GB41552	0	0	0	1	0	0	0	0	0	0	0	0	0	0	0	0
GB41553	0	7	0	3	3	0	0	7	2	2	1	0	4	0	0	0
GB41554	0	0	0	0	0	0	0	0	0	0	0	0	0	0	0	0
GB41556	0	0	0	0	0	0	0	0	0	0	0	0	0	0	0	0
GB41557	0	0	0	0	0	0	0	0	0	0	0	0	0	0	0	0
GB41558	0	0	0	0	0	0	0	0	0	0	0	0	0	0	0	0
GB41559	0	0	0	0	0	0	0	0	0	0	0	0	0	0	0	0
GB41560	0	0	0	0	0	0	0	0	0	0	0	0	0	1	0	0
GB41562	0	0	0	0	0	0	0	0	0	0	0	1	0	0	0	0
GB41563	0	0	0	0	0	0	0	0	0	0	0	0	0	0	0	0
GB41564	0	0	0	0	0	0	3	0	0	0	0	0	0	0	0	0
GB41565	0	0	0	0	0	0	0	0	0	0	0	0	0	0	0	0
GB41567	2	0	0	2	0	0	3	3	1	0	0	0	1	0	0	0
GB41568	0	0	0	0	0	1	4	2	1	14	1	1	14	8	1	0
GB41569	53	48	35	41	98	54	49	23	22	35	29	23	14	26	9	13
GB41598	5	6	0	15	12	7	0	1	3	0	4	1	2	3	1	0
GB41599	3	10	7	19	15	3	3	17	11	8	9	20	16	12	6	4
GB41600	0	0	0	4	0	0	3	0	1	0	1	0	0	0	0	0
GB41601	25	34	56	22	25	27	21	14	12	21	37	17	8	7	18	11
GB41602	176	192	272	409	398	227	209	373	207	325	256	294	215	238	163	15
GB41603	34	64	49	77	186	60	70	19	15	25	36	30	20	40	6	13
GB41604	190	208	258	457	414	222	252	492	349	617	370	520	308	459	276	15
GB41606	25	22	47	79	32	21	55	12	19	6	34	25	24	7	12	11
GB41607	0	0	0	0	5	5	2	0	0	17	0	3	7	6	1	1
GB41608	0	3	0	0	0	6	0	0	0	0	0	1	1	0	0	0
GB41609	132	135	149	331	258	108	183	275	223	291	191	310	201	264	179	15
GB41610	25	45	54	33	38	34	50	13	9	37	21	39	47	47	15	12
GB41611	0	0	0	0	0	0	0	0	0	0	0	0	0	0	0	0
GB41612	0	0	0	0	0	0	0	0	0	0	0	0	0	0	0	0
GB41613	0	0	0	0	0	0	0	0	0	0	0	0	0	0	0	0
GB41615	0	0	0	10	0	0	0	0	0	0	0	0	0	0	0	0
GB41616	0	10	0	1	21	0	0	0	6	2	1	0	4	17	3	2
GB41617	7	0	4	3	0	4	0	2	0	2	1	0	0	1	0	0
GB41618	15	15	3	2	5	3	8	0	0	15	5	1	0	1	3	0
GB41619	1	0	2	0	0	1	0	0	0	0	2	0	0	0	5	0
GB41620	0	0	0	3	0	0	0	0	0	0	0	0	0	3	0	0
GB41621	3	6	3	6	8	0	4	1	6	4	0	5	0	3	4	0
GB41622	0	0	2	2	0	0	1	0	1	0	5	5	0	2	0	0
GB41623	0	1	0	0	0	1	0	2	0	10	0	1	0	0	0	0
GB41624	24	32	32	30	45	15	53	1	0	9	28	0	5	4	6	7
GB41625	21	33	20	41	38	13	8	3	1	12	7	3	6	4	2	5
GB41626	1	6	4	14	6	6	1	1	6	1	4	3	3	5	0	0
GB41627	0	0	0	0	0	0	0	0	0	0	0	0	0	0	5	0
GB41628	0	3	4	1	5	0	0	0	0	5	0	0	0	0	0	0
GB41629	5	22	3	7	14	5	5	9	7	13	12	7	23	9	9	2
GB41630	1202	1224	1082	1443	1468	812	784	473	339	983	885	956	842	1174	556	15
GB41631	1578	1851	2587	2848	2802	1722	2258	962	737	1163	996	1045	988	920	479	15
GB41632	112	147	105	114	130	90	97	93	79	96	87	100	63	78	51	15
GB41633	1331	1289	2296	2925	2915	1771	1787	595	384	748	737	706	539	653	275	15
GB41634	102	84	111	166	129	66	66	90	70	90	77	116	77	120	58	15
GB41635	0	0	0	0	0	0	0	0	0	0	0	0	0	0	0	0
GB41636	0	0	0	0	0	0	0	0	0	0	0	0	0	0	0	0
GB41637	0	0	0	0	0	0	0	0	2	0	4	1	0	0	0	0
GB41638	0	0	0	0	23	0	0	0	0	0	0	0	0	0	0	1
GB41639	9	18	32	45	60	23	13	31	34	56	33	44	52	52	19	13
GB41640	44	20	38	38	14	27	27	8	0	6	0	19	14	8	2	7
GB41641	1	3	6	1	0	0	1	4	0	0	0	0	4	1	0	0
GB41642	96	121	126	152	100	66	138	55	45	70	51	42	55	19	13	14
GB41643	23	30	44	47	33	22	42	31	2	5	14	26	9	9	3	9
GB41644	0	0	0	0	0	0	0	3	0	2	0	0	0	1	0	0
GB41645	1688	1424	2112	2088	1660	848	2153	1169	891	1585	1403	1551	1548	1365	1093	15
GB41646	70	84	105	95	89	27	101	35	26	43	43	38	62	60	38	15
GB41647	15	10	18	11	19	15	22	16	20	20	15	10	32	18	16	9
GB41648	26	5	15	23	21	17	13	19	9	22	12	19	22	31	12	9
GB41649	0	4	0	5	0	0	0	0	0	0	3	0	0	0	0	0
GB41650	6	0	26	8	3	4	4	1	0	5	0	5	0	0	0	1
GB41651	234	252	451	379	327	209	216	142	136	152	130	143	125	146	31	15
GB41652	0	0	0	2	0	1	0	0	0	1	2	2	1	0	0	0
GB41653	45	44	36	49	42	28	15	7	21	21	43	19	22	37	13	12
GB41654	8	10	5	9	18	10	6	4	10	2	8	1	18	1	6	2
GB41655	16	34	22	54	48	38	29	7	8	20	2	24	13	9	9	9
GB41656	28	30	52	70	48	18	33	19	17	15	12	26	21	36	5	12
GB41657	645	470	726	1217	1053	902	244	156	94	225	150	215	139	152	81	15
GB41658	1	0	0	27	9	4	1	0	3	0	0	0	0	0	1	1
GB41659	120	52	81	140	113	51	80	29	18	46	44	33	86	59	46	15
GB41660	0	1	0	0	5	0	17	0	1	0	0	0	0	12	0	1
GB41661	0	11	0	3	7	0	4	1	1	19	0	6	2	2	4	1
GB41662	6	14	11	18	11	4	19	0	1	1	11	9	0	0	2	2
GB41663	304	351	467	738	516	369	330	134	107	154	122	142	146	128	52	15
GB41664	2	3	14	16	5	9	7	0	1	0	5	0	7	2	3	1
GB41665	6	2	0	6	4	5	0	3	3	7	0	6	4	2	0	0
GB41666	0	0	0	0	0	3	0	0	0	0	0	0	0	0	0	0
GB41667	162	142	151	271	232	99	229	77	55	86	53	100	45	110	46	15
GB41668	142	140	230	258	222	184	137	173	286	257	256	269	228	136	106	15
GB41669	72	87	129	312	230	88	101	49	49	41	58	51	62	44	18	15
GB41670	8	15	28	17	22	26	13	9	5	2	2	4	16	4	0	5
GB41671	313	285	476	535	533	295	425	458	415	592	560	517	677	618	338	15
GB41672	6	2	14	16	12	2	3	7	2	8	3	0	6	3	0	1
GB41673	11	14	4	2	22	9	2	1	11	14	6	25	6	11	3	2
GB41674	10	16	35	39	43	30	7	1	8	8	13	12	8	4	4	5
GB41675	5	6	17	14	6	9	11	0	9	1	0	0	1	6	8	1
GB41676	16	27	11	54	22	8	44	2	15	13	3	24	28	9	1	7
GB41677	35	29	35	72	39	57	22	17	25	21	27	20	7	10	5	12
GB41678	0	0	0	5	0	0	2	0	0	0	0	0	0	6	0	0
GB41679	0	0	0	0	0	0	2	0	0	0	0	2	0	0	0	0
GB41680	29	28	21	49	55	22	26	10	18	9	11	7	24	27	14	10
GB41681	25	52	70	62	89	31	49	22	23	7	19	15	25	48	7	12
GB41684	6	11	13	7	16	29	11	1	3	5	13	5	5	9	1	2
GB41686	128	197	111	191	218	177	107	51	48	118	57	55	59	63	35	15
GB41687	0	4	1	0	0	0	4	0	0	0	0	0	3	0	0	0
GB41688	52	21	27	44	51	14	20	8	3	20	2	10	16	19	7	9
GB41689	6	2	0	6	2	4	1	1	0	0	4	2	3	14	0	0
GB41690	37	56	46	87	89	47	23	46	10	18	29	10	15	29	6	11
GB41691	2	0	0	6	1	0	0	0	0	6	0	0	0	1	0	0
GB41692	124	125	211	173	147	93	162	143	78	163	124	151	92	136	59	15
GB41693	49	80	68	62	97	56	45	63	38	35	42	76	46	66	28	15
GB41694	1	0	0	0	1	0	1	7	0	0	0	2	0	0	0	0
GB41695	14	8	6	17	18	4	17	5	5	4	2	1	8	31	6	4
GB41696	0	0	0	0	0	0	0	0	0	0	0	0	0	0	0	0
GB41697	357	408	342	583	605	412	433	214	143	258	209	178	198	150	115	15
GB41698	30	41	56	61	24	41	52	48	81	118	119	97	77	103	30	15
GB41699	0	0	0	0	6	0	0	0	0	0	0	0	0	0	0	0
GB41700	0	0	0	0	0	0	1	0	0	0	0	0	0	1	0	0
GB41701	12	16	33	47	121	53	26	8	15	13	14	18	10	10	4	7
GB41702	27	11	49	46	22	10	12	8	9	20	11	16	10	10	5	6
GB41703	282	213	588	489	390	173	290	454	471	547	469	665	545	637	301	15
GB41704	75	68	151	116	113	44	88	65	44	67	79	89	98	109	40	15
GB41705	0	0	0	0	0	0	0	0	0	0	0	0	0	0	0	0
GB41706	0	1	1	7	2	2	0	5	0	0	0	0	1	3	1	0
GB41707	0	0	0	0	0	0	1	0	0	0	0	0	0	0	0	0
GB41708	2	15	7	21	3	17	8	6	5	0	16	2	4	0	1	3
GB41709	5	6	5	1	0	1	5	1	0	0	0	0	6	1	0	0
GB41710	11	14	20	22	23	18	9	7	11	18	21	6	14	8	1	6
GB41711	25	25	43	44	69	38	21	7	9	6	5	7	8	21	9	8
GB41712	0	0	0	0	0	0	0	0	0	0	0	0	0	0	0	0
GB41713	28	39	46	76	68	65	51	30	25	48	41	76	37	45	29	15
GB41714	24	10	20	15	44	15	15	8	16	9	5	6	10	3	2	4
GB41715	395	417	694	893	1009	580	457	198	212	293	286	294	245	260	63	15
GB41716	1	0	1	2	6	1	0	2	2	7	1	0	1	3	0	0
GB41717	0	0	0	0	0	0	0	0	0	0	0	0	0	0	0	0
GB41718	0	0	0	0	0	0	0	0	0	0	0	0	0	0	0	0
GB41719	11	5	4	18	6	2	2	4	2	4	13	8	13	2	2	1
GB41720	59	35	42	91	150	67	40	122	76	157	145	160	162	98	66	15
GB41721	0	0	0	0	0	0	0	0	0	0	0	0	0	0	0	0
GB41722	3	0	1	6	2	0	0	0	0	0	1	0	0	0	0	0
GB41723	36	20	32	44	26	15	20	12	0	5	0	3	16	1	4	7
GB41724	3	5	4	0	19	0	6	0	2	1	4	1	6	3	0	1
GB41725	65	88	80	114	111	55	94	57	19	17	19	40	21	26	13	14
GB41726	2	2	16	9	9	3	7	6	0	6	4	17	8	7	10	2
GB41727	43	47	56	51	19	40	46	20	11	59	22	27	22	42	27	14
GB41728	20	16	19	20	26	2	17	4	2	7	4	17	5	4	6	7
GB41729	7	1	5	6	10	0	0	0	0	0	1	2	2	0	2	0
GB41730	2	0	1	9	2	0	3	0	1	0	0	0	2	0	0	0
GB41731	1	1	5	0	2	1	1	0	1	3	0	3	5	0	12	0
GB41732	13	28	55	71	21	32	21	9	14	27	12	17	12	14	8	8
GB41733	31	39	34	103	114	65	55	12	28	33	16	41	25	38	13	13
GB41734	0	0	0	0	0	0	0	2	0	0	0	0	0	0	0	0
GB41735	27	18	34	52	37	28	30	1	0	4	7	3	1	3	6	7
GB41736	0	0	0	0	0	0	0	0	0	0	0	0	0	0	0	0
GB41737	37	23	44	38	49	51	30	23	25	39	36	54	41	32	12	14
GB41738	1	11	23	9	6	2	5	2	1	1	0	1	9	3	8	1
GB41739	8	6	17	2	10	1	5	11	3	39	17	19	9	8	8	4
GB41740	37	42	45	102	76	25	85	34	24	31	49	34	18	19	11	14
GB41741	0	0	0	0	0	0	0	0	0	0	0	0	0	0	0	0
GB41742	0	0	0	2	1	0	0	0	0	2	0	0	3	10	0	0
GB41743	1	1	0	0	0	0	0	8	0	0	0	0	0	0	2	0
GB41744	5	2	1	3	2	3	1	0	0	0	2	0	0	4	0	0
GB41745	21	10	18	19	26	6	18	6	7	8	5	6	1	7	0	5
GB41746	2	3	13	10	6	1	7	4	3	7	2	3	2	9	1	0
GB41750	0	0	4	0	0	0	0	0	0	5	0	0	1	0	0	0
GB41751	0	0	0	0	1	0	3	3	1	8	0	1	5	1	1	0
GB41752	159	189	274	157	113	104	192	71	94	110	106	104	126	105	72	15
GB41753	9	2	21	18	13	10	1	9	0	6	12	6	6	11	7	2
GB41754	141	174	210	297	305	236	124	140	99	194	135	141	154	153	75	15
GB41755	66	73	110	121	106	48	89	88	94	197	155	133	132	134	73	15
GB41756	30	30	43	95	51	10	30	3	1	15	14	2	10	5	3	6
GB41757	25	33	39	52	46	32	21	6	4	10	3	7	6	2	7	7
GB41758	0	0	1	1	3	2	1	0	0	0	0	3	0	2	1	0
GB41759	19	18	14	15	24	33	11	9	3	15	6	6	1	10	2	4
GB41760	1	7	3	10	9	6	9	3	6	17	2	5	6	11	7	1
GB41761	398	474	401	893	1016	583	598	791	368	562	617	442	540	816	350	15
GB41762	121	124	238	298	234	171	154	173	243	395	344	365	250	274	103	15
GB41763	4	7	3	0	2	11	0	0	8	1	1	7	8	7	0	0
GB41764	0	0	0	0	0	0	0	0	0	0	0	0	0	0	0	0
GB41765	0	0	0	0	0	0	0	0	0	0	0	0	0	0	0	0
GB41766	0	0	3	3	3	0	0	2	2	0	0	0	1	3	1	0
GB41767	6	1	12	15	13	11	12	8	6	10	2	9	8	0	0	0
GB41768	27	16	38	36	56	25	22	31	17	37	30	22	25	27	2	14
GB41769	45	34	38	62	30	43	29	25	8	35	22	36	12	19	17	13
GB41770	241	155	301	271	272	173	231	112	79	137	84	112	120	122	55	15
GB41771	0	1	17	6	2	1	0	1	0	0	1	7	3	4	2	1
GB41772	361	466	665	648	584	285	336	309	430	432	438	375	407	315	161	15
GB41773	182	127	234	272	307	150	131	115	70	98	120	131	111	64	53	15
GB41774	29	39	66	71	108	51	74	63	41	42	18	70	36	53	46	15
GB41775	40	57	87	90	75	70	36	15	26	42	30	37	32	22	18	14
GB41776	9	1	5	0	19	4	0	2	2	6	0	1	6	0	1	1
GB41777	211	239	173	351	825	578	215	171	93	273	116	144	141	168	94	15
GB41778	136	93	50	83	131	77	68	70	39	118	38	72	76	70	40	15
GB41779	13	2	10	22	9	8	21	5	8	3	5	0	5	1	0	2
GB41780	64	26	30	64	49	58	38	9	11	9	15	5	12	13	7	7
GB41781	146	193	289	325	312	147	214	114	90	106	97	111	67	114	31	15
GB41782	17	8	11	8	20	15	9	6	7	12	6	5	6	3	2	2
GB41783	7	8	31	15	47	27	12	6	10	21	14	7	19	20	10	6
GB41784	0	0	0	0	0	0	0	0	0	0	0	0	0	0	0	0
GB41785	0	0	0	2	0	0	0	0	1	0	0	0	0	0	0	0
GB41786	121	146	184	228	195	124	163	180	128	215	183	349	194	290	219	15
GB41787	0	0	0	2	0	0	0	0	0	1	0	0	0	0	0	0
GB41788	0	0	8	3	7	2	0	4	0	4	1	0	4	0	0	0
GB41790	0	4	5	0	0	0	0	6	0	0	0	1	0	8	0	0
GB41792	28	31	68	87	105	31	13	10	19	21	20	12	11	21	8	10
GB41793	402	317	527	580	630	321	466	261	188	291	224	183	189	208	119	15
GB41794	70	74	89	96	97	65	58	43	34	61	66	43	48	32	10	14
GB41795	126	113	157	155	130	85	120	56	51	106	46	78	53	64	30	15
GB41796	87	75	81	118	115	57	60	54	45	60	38	47	61	48	38	15
GB41797	197	166	398	451	359	227	192	309	269	473	340	439	257	331	140	15
GB41798	247	291	350	435	286	241	160	175	130	271	238	236	174	215	76	15
GB41799	0	0	0	1	5	0	0	5	0	0	0	7	0	0	0	0
GB41800	33	47	49	87	66	38	55	94	125	135	64	137	76	117	84	15
GB41801	4	11	21	10	28	13	29	22	1	19	7	1	18	10	8	6
GB41802	0	0	0	0	0	0	0	0	0	0	0	0	0	0	0	0
GB41803	227	186	356	322	261	186	243	129	83	152	152	122	130	123	77	15
GB41804	122	95	138	242	221	139	102	64	66	73	73	60	55	62	41	15
GB41806	4	9	4	3	6	5	4	10	0	3	7	3	0	5	1	0
GB41807	246	254	212	360	355	307	169	183	134	190	183	213	168	139	86	15
GB41808	23	29	29	17	76	42	17	16	5	15	18	14	7	12	7	9
GB41809	56	29	44	51	81	56	41	75	49	47	39	43	41	64	37	15
GB41810	92	50	86	112	136	76	92	82	63	70	69	56	64	62	28	15
GB41811	599	485	788	1012	959	647	639	1125	586	1157	1216	894	890	1116	560	15
GB41812	12	20	13	17	12	9	14	6	6	1	2	4	1	2	5	2
GB41813	0	0	0	0	0	0	0	0	0	0	0	0	0	0	0	0
GB41814	0	0	0	0	0	0	3	0	0	0	0	0	0	0	0	0
GB41815	8	3	5	3	1	0	5	0	3	2	0	0	1	0	0	0
GB41816	0	0	0	0	0	0	0	2	0	1	8	0	4	11	4	0
GB41817	0	0	0	8	2	0	0	2	0	0	0	4	0	0	0	0
GB41818	79	59	55	95	87	56	82	48	59	61	26	46	41	48	18	15
GB41819	0	0	1	0	0	0	0	0	0	0	0	0	1	0	0	0
GB41820	0	0	0	1	0	0	0	0	0	0	0	0	0	0	0	0
GB41821	127	172	184	213	227	143	178	90	104	117	129	107	124	173	81	15
GB41822	34	28	18	112	58	44	42	21	4	17	21	26	6	23	3	12
GB41823	10	21	0	20	15	4	8	7	0	6	0	0	2	7	1	2
GB41824	0	0	0	1	1	1	0	0	0	0	0	0	0	0	0	0
GB41825	260	242	390	449	407	280	250	209	191	334	243	224	230	269	101	15
GB41826	0	0	0	0	1	0	0	0	0	0	0	0	0	0	0	0
GB41827	24	16	48	31	26	12	10	4	15	24	20	10	14	22	9	8
GB41829	81	50	60	118	66	66	34	4	13	7	10	11	3	8	4	7
GB41830	1	3	0	11	14	1	12	1	0	2	0	3	1	0	2	0
GB41831	0	1	0	0	0	7	0	1	0	0	0	0	0	0	0	0
GB41832	1	0	0	1	0	0	0	0	0	0	0	0	0	0	0	0
[truncated: 11,751 more rows]

## Sheet: sTable1d
Supplementary Table 1d. Read counts of heads of honey bee genes at 7 days old adults with different treatments.
Gene ID	H2O			DMSO			1 ng			10 ng			50 ng
	1	2	3	1	2	3	1	2	3	1	2	3	1	2	3
ENSRNA022712686	1	16	3	3	6	4	4	4	2	0	5	11	0	13	15	1
ENSRNA022712713	8	0	29	12	13	15	10	3	17	3	12	0	0	18	11	3
ENSRNA022712796	1	1	4	3	0	1	0	1	1	0	2	0	0	1	2	0
ENSRNA022712811	11	4	7	0	2	10	12	7	10	0	11	0	4	5	6	0
ENSRNA022712815	0	0	0	1	0	4	0	0	0	0	0	0	0	0	0	0
ENSRNA022712823	4	3	2	8	4	3	15	2	7	0	0	0	8	14	2	0
ENSRNA022712852	0	0	0	0	0	0	0	0	0	0	0	0	0	0	0	0
ENSRNA022712860	7	6	28	32	12	54	6	2	16	12	8	1	11	14	36	5
ENSRNA022712865	0	5	1	0	0	2	0	0	0	0	0	0	0	0	0	0
ENSRNA022712873	0	0	0	0	0	0	0	0	0	0	0	0	0	0	0	0
ENSRNA022712875	0	0	0	1	1	2	0	1	0	0	0	0	0	0	2	0
ENSRNA022712885	14	6	19	19	32	35	15	10	18	10	11	32	50	26	23	9
ENSRNA022712891	28	13	26	32	6	45	13	10	17	0	3	0	0	23	0	6
ENSRNA022712906	1	0	0	5	0	2	0	1	4	0	0	0	2	5	4	0
ENSRNA022712911	0	0	0	0	0	0	0	0	1	0	0	0	0	1	0	0
ENSRNA022712925	0	0	0	0	0	0	0	0	0	0	0	0	0	0	0	0
ENSRNA022712934	1	0	0	0	0	0	0	0	0	0	0	0	0	1	0	0
ENSRNA022712939	0	2	0	0	0	0	0	2	0	0	0	0	0	0	0	0
ENSRNA022712948	0	0	1	1	0	2	0	0	3	0	0	0	0	1	1	0
ENSRNA022712955	0	1	5	3	0	0	0	0	0	0	0	0	0	4	0	0
ENSRNA022712958	5	3	0	2	4	5	2	0	0	0	6	0	0	0	0	0
ENSRNA022712978	3	0	1	3	0	0	0	0	0	0	0	6	0	2	0	0
ENSRNA022712985	7	3	10	14	6	0	23	4	7	0	15	8	0	3	11	1
ENSRNA022712994	6	3	10	2	0	24	6	2	1	0	5	3	0	5	3	1
ENSRNA022712999	0	0	0	0	0	0	0	0	0	0	0	0	0	0	0	0
ENSRNA022713002	0	0	0	0	0	0	0	1	0	0	0	0	0	0	0	0
ENSRNA022713006	0	0	0	4	0	2	0	0	1	0	3	3	0	0	0	0
ENSRNA022713016	13	3	5	12	4	10	0	0	6	0	12	0	0	4	7	0
ENSRNA022713023	0	0	0	0	0	3	0	0	1	0	2	0	0	2	3	0
ENSRNA022713028	5	8	6	13	0	11	1	9	1	0	9	0	1	7	7	0
ENSRNA022713035	0	0	2	4	0	0	0	0	3	11	1	0	0	8	2	0
ENSRNA022713039	0	0	0	2	0	2	0	1	0	0	0	0	0	0	0	0
ENSRNA022713045	0	3	0	0	0	0	0	0	0	0	0	0	0	0	0	0
ENSRNA022713048	0	0	0	2	0	3	0	0	0	0	0	0	0	1	0	0
ENSRNA022713056	0	1	0	0	0	0	0	0	1	0	0	0	0	0	0	0
ENSRNA022713062	0	0	0	0	0	0	0	0	0	0	0	0	0	0	0	0
ENSRNA022713068	10	11	1	3	0	9	1	4	3	0	0	0	0	4	5	0
ENSRNA022713072	2	0	2	5	9	1	0	0	3	0	0	0	0	4	1	0
ENSRNA022713075	11	4	4	20	0	6	3	0	4	0	2	5	0	3	3	1
ENSRNA022713080	3	4	3	2	0	2	4	0	0	4	0	3	0	0	1	0
ENSRNA022713084	0	0	0	5	3	8	0	0	0	0	0	0	0	0	9	0
ENSRNA022713088	0	0	0	2	1	11	4	0	0	0	0	6	0	3	4	0
ENSRNA022713092	0	0	4	0	2	0	1	0	2	0	0	0	0	0	4	0
ENSRNA022713096	0	1	4	2	0	0	0	3	10	0	0	0	0	0	4	0
ENSRNA022713101	0	0	3	0	0	0	0	0	0	0	0	0	0	0	0	0
ENSRNA022713112	2	0	2	5	0	0	0	0	3	0	3	0	0	0	0	0
ENSRNA022713115	4	3	0	10	1	0	0	0	2	3	3	4	0	13	2	0
ENSRNA022713125	0	1	0	0	0	1	3	0	3	0	0	0	0	1	0	0
ENSRNA022713130	0	0	4	0	0	0	0	0	2	0	0	0	0	1	0	0
ENSRNA022713138	0	0	0	0	0	0	0	0	0	0	0	0	0	0	0	0
ENSRNA022713150	0	1	1	1	0	0	0	0	0	0	0	0	0	1	0	0
ENSRNA022713156	0	0	5	0	0	4	1	0	0	1	1	1	0	11	2	0
ENSRNA022713162	6	0	6	13	9	4	0	2	0	0	0	0	0	9	13	0
ENSRNA022713168	7	0	0	6	1	17	15	10	5	1	0	0	0	3	0	1
ENSRNA022713175	0	0	0	0	1	0	2	0	0	0	0	0	0	1	2	0
ENSRNA022713180	0	0	0	0	0	0	0	0	0	0	0	0	0	2	0	0
ENSRNA022713189	0	0	3	0	0	10	0	0	0	0	0	0	0	0	1	0
ENSRNA022713199	0	0	0	0	0	0	0	0	0	0	0	0	0	0	0	0
ENSRNA022713206	0	0	0	0	0	2	0	0	0	0	0	0	0	0	0	0
ENSRNA022713212	7	0	0	0	0	0	0	0	0	0	0	0	0	1	0	0
ENSRNA022713217	0	0	0	1	0	2	0	0	0	0	0	0	0	1	1	0
ENSRNA022713223	0	0	0	0	0	1	0	1	0	0	0	0	0	0	0	0
ENSRNA022713230	0	0	1	0	10	0	0	0	0	0	0	0	0	7	0	0
ENSRNA022713236	0	0	0	4	0	1	0	0	0	0	0	0	0	1	0	0
ENSRNA022713242	0	0	7	7	0	25	13	1	6	0	0	0	0	3	2	1
ENSRNA022713250	8	0	3	8	0	2	3	2	0	0	0	0	0	0	0	0
ENSRNA022713255	20	9	46	30	44	72	18	8	17	16	10	0	8	23	7	9
ENSRNA022713267	0	0	0	5	0	1	0	0	1	0	0	0	0	0	0	0
ENSRNA022713277	5	2	0	0	3	3	0	0	0	0	0	3	0	0	0	0
ENSRNA022713282	0	0	0	1	0	0	0	0	0	0	0	0	0	0	0	0
ENSRNA022713294	0	0	1	5	0	5	0	3	1	0	1	0	0	1	0	0
ENSRNA022713300	0	0	8	1	0	0	0	0	2	0	0	1	0	0	0	0
ENSRNA022713306	1	0	5	0	0	13	0	0	0	0	0	0	0	5	0	0
ENSRNA022713309	0	13	2	3	0	3	1	0	2	0	0	0	0	0	0	0
ENSRNA022713315	3	5	6	3	8	3	0	5	5	0	3	0	0	12	2	0
ENSRNA022713320	0	2	5	0	3	0	7	0	0	0	0	0	0	9	7	0
ENSRNA022713324	0	7	0	5	1	11	0	5	0	0	0	0	0	0	5	0
ENSRNA022713332	0	0	0	0	0	4	0	0	0	0	0	0	0	0	0	0
ENSRNA022713337	10	2	14	12	4	8	7	0	1	0	0	0	0	11	4	0
ENSRNA022713349	0	0	0	0	0	0	0	0	0	0	0	0	0	1	0	0
ENSRNA022713351	4	0	0	0	0	0	0	0	1	0	0	0	0	0	7	0
ENSRNA022713356	2	0	0	3	4	1	6	2	1	0	0	1	0	1	1	0
ENSRNA022713362	0	0	0	0	0	0	0	0	0	0	0	0	0	0	0	0
ENSRNA022713372	0	4	0	2	1	0	1	0	2	0	0	1	0	0	3	0
ENSRNA022713381	1	6	6	38	13	11	0	3	13	0	12	0	0	6	9	1
ENSRNA022713385	0	0	3	0	0	1	2	0	2	0	9	0	0	1	0	0
ENSRNA022713390	14	0	0	0	0	8	4	4	8	0	0	0	0	1	3	0
ENSRNA022713396	2	4	0	2	4	8	0	0	1	0	0	0	0	1	1	0
ENSRNA022713401	2	0	2	9	0	1	4	1	1	2	0	2	5	0	1	0
ENSRNA022713411	13	9	7	14	3	17	17	11	2	9	14	0	4	2	2	2
ENSRNA022713415	3	4	51	13	8	29	22	13	14	0	29	0	2	25	7	5
ENSRNA022713420	0	0	0	0	0	0	0	0	0	0	0	0	0	0	0	0
ENSRNA022713427	6	4	0	0	0	4	4	0	0	0	0	0	1	5	6	0
ENSRNA022713429	0	0	2	0	0	0	3	0	0	6	0	0	0	4	2	0
ENSRNA022713439	0	0	2	0	0	6	0	0	0	0	0	0	0	0	7	0
ENSRNA022713451	0	0	0	1	0	0	0	0	0	0	0	0	0	0	0	0
ENSRNA022713456	9	2	4	2	0	10	0	2	6	0	0	0	0	13	0	0
ENSRNA022713461	5	2	7	18	3	7	1	4	7	0	10	7	4	11	2	1
ENSRNA022713468	11	3	10	3	0	18	0	2	2	0	14	1	2	3	6	1
ENSRNA022713474	0	0	0	0	0	0	0	0	0	0	0	0	0	0	0	0
ENSRNA022713484	1	7	3	3	8	25	6	1	8	0	4	3	0	20	0	2
ENSRNA022713495	4	0	2	5	6	0	0	11	1	1	0	0	0	0	4	0
ENSRNA022713500	77	123	40	58	21	40	64	41	6	2	9	14	2	1	13	8
ENSRNA022713509	0	0	1	0	0	0	4	0	1	0	0	2	0	2	0	0
ENSRNA022713513	0	2	1	8	1	3	0	0	0	6	6	0	0	4	2	0
ENSRNA022713522	1	0	0	1	3	4	0	0	1	0	0	0	0	0	0	0
ENSRNA022713527	0	0	0	0	0	2	0	0	0	0	0	0	0	3	0	0
ENSRNA022713533	0	2	0	0	0	1	0	0	4	0	1	0	0	0	1	0
ENSRNA022713538	0	1	0	1	0	10	4	0	0	0	0	0	0	1	1	0
ENSRNA022713542	5	0	6	0	5	16	2	3	3	0	0	0	0	0	6	1
ENSRNA022713546	7	9	5	8	5	6	0	0	6	0	12	0	0	6	1	0
ENSRNA022713557	0	2	0	4	1	1	0	6	3	0	1	0	0	1	0	0
ENSRNA022713563	6	4	0	3	0	0	0	0	0	0	0	2	0	0	0	0
ENSRNA022713568	0	2	0	0	0	0	0	0	0	0	0	0	0	0	0	0
ENSRNA022713573	0	3	0	0	0	0	0	0	0	0	0	0	0	0	0	0
ENSRNA022713578	0	1	0	0	4	0	0	0	0	0	0	0	0	2	1	0
ENSRNA022713585	0	0	0	0	0	0	0	0	0	0	0	0	0	0	0	0
ENSRNA022713590	0	0	0	0	0	0	0	0	0	0	0	0	0	6	2	0
ENSRNA022713599	3	0	0	4	3	7	4	6	2	0	0	0	0	0	0	0
ENSRNA022713602	0	2	4	1	0	7	5	0	0	3	4	0	0	1	0	0
ENSRNA022713608	7	0	5	3	0	0	0	0	9	0	0	0	0	1	4	0
ENSRNA022713611	0	9	8	9	0	18	0	7	6	0	0	0	0	12	1	1
ENSRNA022713617	0	0	3	2	0	3	3	3	0	0	3	0	0	0	0	0
ENSRNA022713623	0	4	0	0	0	6	8	8	0	1	0	0	0	2	2	0
ENSRNA022713628	2	3	14	2	4	18	3	1	12	6	0	0	0	0	0	1
ENSRNA022713633	0	0	1	1	0	4	0	1	5	0	0	0	0	1	3	0
ENSRNA022713638	0	0	0	1	0	4	0	0	3	0	0	0	0	7	1	0
ENSRNA022713644	2	4	6	2	0	2	5	3	1	4	0	0	0	4	0	0
ENSRNA022713651	1	0	2	0	0	7	0	0	0	0	0	0	0	0	0	0
ENSRNA022713654	0	0	0	0	2	4	4	0	0	0	0	0	0	0	0	0
ENSRNA022713659	0	0	0	0	0	2	0	0	0	0	0	0	0	0	1	0
ENSRNA022713668	0	0	2	4	1	0	0	0	0	0	0	0	0	15	2	0
ENSRNA022713677	1	0	0	0	0	3	0	0	0	0	0	0	0	1	0	0
ENSRNA022713683	0	3	2	3	0	1	0	1	0	1	0	0	5	0	2	0
ENSRNA022713690	0	0	0	0	0	0	0	0	0	0	0	0	0	0	0	0
ENSRNA022713694	5	5	12	15	10	2	3	0	29	7	6	0	0	4	19	2
ENSRNA022713707	8	0	1	4	0	3	0	0	3	0	0	0	0	0	8	0
ENSRNA022713716	1	0	2	3	2	4	0	1	1	0	0	4	0	2	5	0
ENSRNA022713722	19	5	14	8	1	5	12	6	14	0	6	2	15	1	18	2
ENSRNA022713729	4	4	3	0	0	0	0	0	0	0	0	0	0	0	0	0
ENSRNA022713735	11	8	6	31	17	8	0	9	5	0	7	0	0	19	1	3
ENSRNA022713744	0	0	2	1	0	0	3	0	1	0	1	0	0	1	2	0
ENSRNA022713760	0	0	0	2	0	0	0	0	0	0	0	0	0	0	2	0
ENSRNA022713764	0	0	7	4	0	7	5	0	0	4	2	11	0	2	1	0
ENSRNA022713776	3	0	0	2	0	3	0	0	0	0	0	0	0	0	0	0
ENSRNA022713784	0	0	1	5	0	0	0	0	0	0	4	0	0	0	2	0
ENSRNA022713789	0	3	0	1	4	4	5	0	0	0	0	0	0	3	2	0
ENSRNA022713794	0	0	4	2	0	6	9	0	5	0	0	0	0	1	0	0
ENSRNA022713798	0	0	0	0	0	0	0	0	0	0	0	0	0	0	0	0
ENSRNA022713809	0	3	0	4	0	3	4	2	0	0	5	0	0	0	0	0
ENSRNA022713815	2	0	10	0	0	0	0	0	3	0	0	0	0	4	2	0
ENSRNA022713821	0	0	0	0	0	0	0	0	0	0	0	0	0	0	1	0
ENSRNA022713837	0	0	5	0	0	3	0	5	2	0	0	0	0	0	0	0
ENSRNA022713841	0	0	0	0	0	0	0	0	0	0	0	0	0	0	1	0
ENSRNA022713845	2	0	0	0	0	5	2	0	0	0	0	0	0	0	0	0
ENSRNA022713850	0	0	0	0	0	0	0	0	0	0	0	0	0	0	0	0
ENSRNA022713854	0	0	0	0	0	0	1	3	0	0	0	0	0	0	0	0
ENSRNA022713861	4	0	2	3	0	11	0	0	6	0	0	0	2	0	0	0
ENSRNA022713869	2	14	14	2	0	5	8	1	0	0	1	3	7	1	0	0
ENSRNA022713882	3	1	6	5	2	8	0	6	3	0	0	0	0	11	3	0
ENSRNA022713888	0	0	0	0	0	2	0	0	0	0	0	0	0	1	0	0
ENSRNA022713894	0	1	0	0	0	0	0	0	0	0	0	0	0	1	0	0
ENSRNA022713898	0	0	0	0	0	0	0	1	0	0	0	0	0	1	0	0
ENSRNA022713904	0	0	0	4	0	0	5	1	3	0	0	0	0	0	0	0
ENSRNA022713909	4	0	5	4	0	4	1	0	3	0	0	7	0	2	0	0
ENSRNA022714010	2	2	0	0	0	0	0	0	0	0	0	0	0	0	1	0
ENSRNA022714016	2	1	0	0	0	4	1	1	0	1	0	0	0	0	0	0
ENSRNA022714021	0	0	2	0	0	1	4	0	2	0	0	0	0	2	0	0
ENSRNA022714028	5	0	1	0	0	9	0	0	0	0	0	0	0	3	0	0
ENSRNA022714034	2	2	3	19	0	15	5	0	3	0	0	0	5	7	2	1
ENSRNA022714040	6	5	1	6	1	9	12	1	3	0	0	0	0	2	3	0
ENSRNA022714046	8	2	7	7	1	25	1	0	14	0	0	0	0	13	6	1
ENSRNA022714055	1	0	1	0	0	5	0	0	0	0	0	0	0	0	1	0
ENSRNA022714060	2	0	0	0	0	1	3	0	0	0	0	0	0	9	7	0
ENSRNA022714066	0	0	0	0	0	0	0	0	0	0	0	0	0	0	0	0
ENSRNA022714071	0	3	1	4	5	1	1	0	2	0	1	0	0	0	9	0
ENSRNA022717190	0	3	2	15	0	7	0	2	10	0	0	6	0	31	4	1
ENSRNA022717193	0	0	1	8	2	11	0	0	0	0	1	1	0	8	0	0
ENSRNA022717194	19	18	22	52	22	28	25	9	12	0	2	2	0	16	9	8
ENSRNA022717195	0	0	1	4	8	4	2	2	17	0	0	0	0	12	1	1
ENSRNA022717196	5	21	15	43	36	24	0	3	25	24	37	12	1	20	48	9
ENSRNA022717197	0	0	2	2	0	1	1	0	3	0	9	0	0	3	1	0
ENSRNA022717198	6	17	16	13	19	18	11	0	5	0	9	2	1	9	15	4
ENSRNA022717199	10	14	19	22	35	15	0	3	36	14	0	10	0	31	14	5
ENSRNA022717200	5	0	0	0	1	2	0	6	0	0	1	0	0	3	1	0
ENSRNA022717201	0	0	0	0	0	0	0	0	0	0	0	0	0	0	0	0
ENSRNA022717202	4	0	4	8	4	11	0	5	11	0	0	0	0	3	3	0
ENSRNA022717203	3	0	3	2	17	9	0	1	12	13	0	0	0	9	1	1
ENSRNA022717204	0	0	0	4	1	1	0	0	3	0	0	0	0	1	0	0
ENSRNA022717205	26	16	25	12	16	19	10	12	12	85	73	8	149	56	35	10
ENSRNA022717206	0	0	0	0	0	0	0	0	0	0	0	0	0	0	0	0
ENSRNA022717207	7	13	18	19	30	29	17	3	13	0	10	2	0	28	9	6
ENSRNA022717208	0	0	0	0	1	1	0	0	0	0	0	0	0	0	0	0
ENSRNA022717209	0	5	5	7	0	5	0	0	3	0	17	0	0	2	7	1
ENSRNA022717210	0	0	5	16	0	7	0	0	0	0	0	10	0	7	0	1
ENSRNA022717211	0	0	0	4	3	9	0	10	12	0	0	0	0	7	5	0
ENSRNA022717212	1	0	2	9	0	4	0	2	6	0	1	2	0	2	1	0
ENSRNA022717213	6	6	3	4	10	8	5	0	17	8	0	4	8	0	3	1
ENSRNA022717214	65	25	56	70	43	42	33	16	40	69	86	27	85	102	42	15
ENSRNA022717215	2	0	25	4	5	5	4	0	13	0	7	1	0	17	7	2
ENSRNA022717216	0	0	0	0	0	0	0	0	0	0	0	0	0	1	0	0
ENSRNA022717217	2	6	11	28	46	47	5	1	24	7	42	0	0	47	24	7
ENSRNA022717218	0	0	2	0	2	5	0	0	4	0	5	0	0	9	2	0
ENSRNA022717219	0	5	0	2	4	4	1	0	17	0	35	0	0	11	13	2
ENSRNA022717220	4	6	8	16	26	26	7	6	22	4	10	0	1	35	6	5
ENSRNA022717221	5	14	10	1	2	6	2	2	0	0	6	0	6	1	1	0
ENSRNA022717222	14	3	13	19	13	19	0	0	7	12	19	17	3	5	9	4
ENSRNA022717223	0	0	0	0	0	0	0	0	0	0	0	0	0	0	0	0
ENSRNA022717224	0	0	1	0	0	0	0	0	3	0	0	0	0	0	0	0
ENSRNA022717225	0	9	1	0	1	0	0	0	0	0	0	0	0	2	0	0
ENSRNA022717226	0	0	6	0	0	0	0	0	0	0	0	0	0	0	0	0
ENSRNA022717227	0	0	0	0	0	0	0	0	0	0	0	0	0	0	0	0
ENSRNA022717228	0	0	0	0	0	0	0	0	0	0	0	0	0	0	0	0
ENSRNA022717229	0	0	0	0	0	0	0	0	0	1	0	0	0	0	0	0
ENSRNA022717230	0	8	0	13	3	4	0	0	5	0	6	5	0	0	3	0
ENSRNA022717231	4	4	4	0	22	5	0	0	20	11	12	0	0	17	0	3
ENSRNA022717232	0	0	0	0	2	0	3	0	1	4	0	0	0	0	0	0
ENSRNA022717233	5	0	0	8	1	0	4	4	2	0	1	0	0	0	1	0
ENSRNA022717234	0	0	0	0	1	1	0	0	0	0	0	0	0	0	2	0
ENSRNA022717236	80	47	70	40	107	42	37	15	10	0	20	1	1	12	2	8
ENSRNA022717238	0	0	0	0	0	0	0	0	0	0	0	0	0	0	0	0
ENSRNA022717239	3	5	0	2	0	4	3	1	2	0	1	2	4	4	2	0
ENSRNA022717240	0	0	0	0	0	0	0	0	0	0	0	0	0	0	0	0
ENSRNA022717241	0	0	5	0	0	0	0	0	2	0	0	0	0	2	1	0
ENSRNA022717243	0	0	0	0	0	0	0	0	0	0	0	0	0	0	0	0
ENSRNA022717244	6	0	0	1	0	0	0	0	0	0	0	0	0	0	0	0
ENSRNA022717245	18	0	20	22	5	12	8	0	13	0	7	0	1	2	10	3
ENSRNA022717246	0	0	0	0	0	3	0	0	2	0	0	0	0	2	0	0
ENSRNA022717247	0	0	0	0	0	0	0	0	0	0	0	0	0	0	0	0
ENSRNA022717248	11	8	20	22	12	67	1	5	2	0	34	0	0	27	19	6
ENSRNA022717250	3	2	3	5	10	6	0	0	7	0	21	0	0	15	5	1
ENSRNA022717251	5	0	13	10	0	3	0	0	0	0	3	0	0	4	3	0
ENSRNA022717253	0	0	0	8	3	0	0	3	0	0	0	0	0	0	0	0
ENSRNA022717254	0	1	16	30	8	12	14	5	17	29	5	24	5	27	12	6
ENSRNA022717256	4	0	0	0	0	14	2	2	8	0	4	1	0	2	5	0
ENSRNA022717258	8	4	11	3	0	0	0	0	5	4	13	0	0	6	4	0
ENSRNA022717259	13	5	7	10	2	1	19	11	8	5	16	0	0	13	0	2
ENSRNA022717261	6	1	4	9	0	0	0	0	0	0	1	0	0	1	12	0
ENSRNA022717262	1	0	0	2	0	6	6	0	4	1	0	0	1	0	0	0
ENSRNA022717264	4	0	0	0	12	0	0	0	0	0	0	0	0	2	0	0
ENSRNA022717265	0	0	2	0	0	11	0	4	2	0	7	0	0	14	0	0
ENSRNA022717267	0	4	9	4	0	5	1	8	3	0	1	0	2	0	0	0
ENSRNA022717269	4	4	1	9	6	10	14	0	16	6	5	0	0	27	11	2
ENSRNA022717271	27	2	26	24	20	22	12	6	66	0	3	0	14	7	6	6
ENSRNA022717273	33	14	16	32	26	32	26	9	28	10	8	11	16	9	10	8
ENSRNA022717274	11	25	19	35	50	44	13	15	55	0	8	20	24	34	18	10
ENSRNA022717276	0	0	0	0	0	0	0	0	0	0	0	0	0	0	0	0
ENSRNA022717278	0	0	0	0	0	0	0	0	0	0	0	0	0	0	0	0
ENSRNA022717279	4	0	13	22	6	27	4	4	21	0	0	0	0	13	4	3
ENSRNA022717281	0	0	0	0	0	0	0	0	0	0	0	0	0	0	0	0
ENSRNA022717282	2	0	6	2	5	4	0	3	9	29	8	0	0	15	9	1
ENSRNA022717284	5	4	0	17	7	16	2	4	7	12	9	0	0	12	6	2
ENSRNA022717285	6	3	5	0	0	14	4	2	0	1	1	1	1	5	0	0
ENSRNA022717287	0	0	0	0	0	0	0	0	0	0	0	0	0	0	0	0
ENSRNA022717289	0	0	0	3	0	15	2	0	9	0	0	0	0	32	6	1
ENSRNA022717290	1	0	5	10	0	0	2	0	17	8	0	0	0	2	4	1
ENSRNA022717292	28	17	12	31	41	52	22	9	30	9	40	0	8	42	8	9
ENSRNA022717294	7	47	13	12	17	28	24	6	6	0	21	3	0	32	6	6
ENSRNA022717295	14	2	3	11	0	0	11	0	7	3	0	0	0	10	0	0
ENSRNA022717299	12	3	0	1	6	12	4	0	1	0	0	12	0	0	0	0
ENSRNA022717301	0	0	0	0	0	0	0	0	0	0	0	0	0	0	0	0
ENSRNA022717303	10	0	2	9	0	13	5	2	4	26	3	0	0	19	15	2
ENSRNA022717305	15	6	19	29	26	27	15	8	21	7	16	0	0	19	32	8
ENSRNA022717306	2	0	2	6	13	10	0	0	7	0	1	0	0	0	9	0
ENSRNA022717308	0	0	16	22	21	32	5	6	7	0	7	4	0	10	21	5
ENSRNA022717309	1	1	3	10	3	7	2	0	5	0	0	10	0	6	0	0
ENSRNA022717311	35	8	17	29	4	35	5	0	24	12	10	10	7	32	19	7
ENSRNA022717313	5	0	1	13	1	5	0	3	3	0	0	6	0	0	3	0
ENSRNA022717314	4	4	6	2	0	10	3	2	0	3	1	0	0	6	3	0
ENSRNA022717316	10	2	21	6	4	15	2	0	11	0	5	0	0	19	3	2
ENSRNA022717318	2	0	0	2	2	1	1	1	0	0	0	0	0	0	9	0
ENSRNA022717319	7	0	1	11	0	9	0	2	7	2	0	0	0	0	14	0
ENSRNA022717321	0	3	12	1	1	0	9	12	12	10	0	0	0	19	8	1
ENSRNA022717323	0	0	0	0	2	1	10	0	2	17	0	0	0	0	3	1
ENSRNA022717324	9	8	0	1	0	2	0	1	6	7	0	0	0	36	0	1
ENSRNA022717326	0	1	0	0	0	3	0	0	1	0	0	0	0	0	0	0
ENSRNA022717328	0	1	0	0	0	0	2	0	15	0	6	0	0	2	5	0
ENSRNA022717329	3	0	5	0	0	5	0	2	4	0	0	0	0	4	6	0
ENSRNA022717331	0	0	2	0	0	0	0	0	0	0	0	0	0	0	3	0
ENSRNA022717333	10	8	15	19	17	42	13	2	24	33	13	0	0	32	15	6
ENSRNA022717335	1	7	6	9	5	3	15	1	4	13	17	4	5	15	9	1
ENSRNA022717337	19	11	3	6	8	5	14	9	1	9	0	0	23	3	4	2
ENSRNA022717338	13	13	10	2	7	6	7	2	12	16	2	13	38	15	7	2
ENSRNA022717340	11	1	0	6	3	19	6	6	10	0	17	0	0	4	3	2
ENSRNA022717342	0	0	0	2	2	6	0	2	6	0	0	0	0	0	2	0
ENSRNA022717344	1	5	12	9	0	29	0	0	10	0	0	0	0	4	5	1
ENSRNA022717345	3	0	0	1	4	1	7	1	8	0	0	0	0	2	0	0
ENSRNA022717347	9	3	14	4	0	17	1	4	3	0	0	0	0	2	1	1
ENSRNA022717349	15	16	8	9	2	9	3	2	4	0	0	2	11	9	9	1
ENSRNA022717350	2	5	3	5	27	2	5	8	24	2	0	14	2	15	5	2
ENSRNA022717352	0	2	15	18	13	13	6	3	24	9	0	0	3	4	14	2
ENSRNA022717354	15	18	8	4	17	22	1	17	2	0	0	4	10	21	5	5
ENSRNA022717356	9	8	1	18	15	24	6	8	18	6	18	0	1	41	7	5
ENSRNA022717357	2	22	8	24	15	34	0	0	25	0	0	12	24	8	10	5
ENSRNA022717359	14	0	10	8	17	13	10	17	19	0	10	0	0	9	11	3
ENSRNA022717361	4	2	14	12	10	7	3	6	2	19	9	0	5	7	17	2
ENSRNA022717362	0	4	1	0	0	3	0	0	2	0	0	0	0	3	0	0
ENSRNA022717364	0	16	10	4	3	15	6	2	20	0	0	6	0	25	0	3
ENSRNA022717366	0	0	0	0	0	0	0	0	0	0	0	0	0	0	0	0
ENSRNA022717367	6	3	3	25	15	10	7	19	3	0	11	0	0	4	1	2
ENSRNA022717369	2	14	2	3	7	11	0	4	1	1	4	5	0	5	5	0
ENSRNA022717371	10	2	10	21	23	6	23	1	15	0	0	23	0	2	10	4
ENSRNA022717372	12	0	15	2	22	20	3	0	5	0	21	0	0	19	13	4
ENSRNA022717374	3	3	22	9	9	37	1	0	12	0	1	0	0	9	1	2
ENSRNA022717375	0	0	0	16	6	2	3	4	2	0	2	0	0	17	0	2
ENSRNA022717377	4	1	4	6	0	10	0	4	5	1	7	0	0	12	8	0
ENSRNA022717379	0	0	4	10	3	14	10	1	6	0	14	0	0	0	2	0
ENSRNA022717380	1	0	0	0	0	0	0	0	0	1	11	0	0	0	3	0
ENSRNA022717382	23	0	34	21	23	25	0	0	20	10	10	0	0	63	22	8
ENSRNA022717384	5	29	13	32	9	33	12	6	27	0	6	0	0	28	8	5
ENSRNA022717386	1	9	1	6	10	24	0	0	7	0	4	5	0	8	12	1
ENSRNA022717388	0	0	0	0	0	0	0	0	0	0	0	0	0	0	0	0
ENSRNA022717390	11	4	0	5	15	9	8	0	17	0	5	0	11	19	0	2
ENSRNA022717392	12	13	9	14	5	21	6	0	7	10	0	0	1	3	12	1
ENSRNA022717394	0	0	9	6	0	15	7	5	10	3	2	0	0	19	0	1
ENSRNA022717396	11	11	27	30	39	40	26	9	57	35	21	0	3	18	19	10
ENSRNA022717397	0	0	0	0	0	0	0	0	0	0	0	0	0	0	0	0
ENSRNA022717399	0	0	0	0	0	0	0	0	0	0	0	0	0	0	0	0
ENSRNA022717401	0	0	0	0	0	0	0	0	0	0	0	0	0	0	0	0
ENSRNA022717402	0	0	0	0	0	0	0	1	0	0	0	0	0	0	0	0
ENSRNA022717404	0	2	3	10	7	0	5	3	12	0	3	0	1	5	5	0
ENSRNA022717406	0	1	2	1	0	2	0	0	1	0	8	0	0	18	10	1
ENSRNA022717407	5	4	5	7	6	24	0	0	23	3	0	4	4	7	6	2
ENSRNA022717408	2	17	15	15	0	11	4	3	20	0	14	0	0	18	22	4
ENSRNA022717410	19	7	22	50	19	37	10	30	46	0	64	0	0	87	43	10
ENSRNA022717411	0	1	3	0	1	3	0	0	2	1	0	0	0	5	1	0
ENSRNA022717412	5	0	1	8	7	0	2	4	0	0	17	0	0	18	4	2
ENSRNA022717413	0	0	0	0	0	0	0	0	0	0	0	0	0	0	0	0
ENSRNA022717414	0	0	0	0	0	0	0	0	0	0	0	0	0	0	0	0
ENSRNA022717415	0	0	2	1	0	0	2	1	0	0	2	0	0	4	10	0
ENSRNA022717416	13	33	0	4	11	8	14	3	3	12	6	2	1	0	9	1
ENSRNA022717418	0	0	0	0	0	0	0	0	0	0	1	5	0	3	0	0
ENSRNA022717419	0	1	0	3	1	0	3	0	2	0	1	0	0	0	2	0
ENSRNA022717421	0	6	0	1	8	12	0	0	9	0	3	13	0	16	6	1
ENSRNA022717423	5	6	7	20	15	11	1	0	10	0	7	0	0	10	14	1
ENSRNA022717425	6	1	18	19	8	19	13	7	23	0	22	10	22	26	21	8
ENSRNA022717426	0	0	0	0	0	0	0	0	0	0	0	0	0	0	0	0
ENSRNA022717428	5	7	12	5	5	5	10	7	9	3	8	9	1	13	20	1
ENSRNA022717430	3	6	3	1	0	3	1	0	27	1	3	0	0	8	10	1
ENSRNA022717431	3	8	10	4	9	24	10	17	6	12	18	8	8	12	11	3
ENSRNA022717433	3	5	4	0	0	8	3	1	1	0	0	5	0	1	0	0
ENSRNA022717435	1	3	6	3	0	3	4	0	4	0	0	0	0	3	10	0
ENSRNA022717437	0	0	8	4	3	8	0	3	8	0	12	0	0	2	14	0
ENSRNA022717438	0	0	0	0	0	0	0	0	0	0	0	0	0	0	0	0
ENSRNA022717440	7	5	15	15	23	22	6	0	22	0	4	7	1	18	23	5
ENSRNA022717442	2	0	8	13	5	17	1	1	7	0	3	0	0	15	6	1
ENSRNA022717443	9	0	11	0	5	2	1	0	12	10	0	0	0	10	4	0
ENSRNA022717445	0	0	0	0	0	0	0	0	0	0	0	0	0	0	0	0
ENSRNA022717447	0	0	0	0	0	0	0	0	0	0	0	0	0	0	0	0
ENSRNA022717449	0	9	3	0	5	2	0	11	4	0	2	0	0	4	12	0
ENSRNA022717450	0	0	4	0	0	9	0	0	4	0	0	2	0	1	0	0
ENSRNA022717452	5	8	18	13	17	11	18	4	8	0	3	6	22	3	17	5
ENSRNA022717454	0	0	0	0	0	0	0	0	0	0	0	0	0	0	0	0
ENSRNA022717456	0	4	3	17	10	7	0	0	9	0	12	0	0	13	20	2
ENSRNA022717457	0	0	0	0	0	2	0	0	0	0	0	0	0	0	0	0
ENSRNA022717459	13	8	4	19	10	1	10	3	19	3	6	7	0	6	9	2
ENSRNA022717461	18	27	24	46	29	43	11	7	63	55	38	31	73	73	33	13
ENSRNA022717463	0	0	5	0	0	12	0	0	0	0	0	0	0	0	0	0
ENSRNA022717464	4	0	0	6	6	12	0	0	11	0	0	0	0	13	5	0
ENSRNA022717466	10	0	0	1	0	11	1	0	0	0	3	0	0	14	5	0
ENSRNA022717467	0	0	0	0	0	0	0	0	0	0	0	0	0	0	0	0
ENSRNA022717468	4	0	7	12	7	1	0	4	10	0	0	0	0	1	0	0
ENSRNA022717469	2	0	15	10	0	6	5	0	9	0	1	0	0	4	3	0
ENSRNA022717470	4	13	8	7	2	9	0	1	12	5	0	0	0	1	0	0
ENSRNA022717471	4	0	2	17	10	12	0	1	6	0	1	0	0	24	7	2
ENSRNA022717472	20	6	14	22	24	11	1	4	26	0	0	7	4	39	14	5
ENSRNA022717473	0	0	1	1	0	0	6	1	0	0	0	0	0	1	2	0
ENSRNA022717474	8	10	13	12	9	4	4	0	10	0	7	0	0	8	4	0
ENSRNA022717475	0	0	0	0	0	0	0	0	0	0	0	0	0	0	0	0
ENSRNA022717476	27	11	37	29	59	30	9	7	30	0	0	37	4	57	28	9
ENSRNA022717477	0	0	0	0	0	0	2	0	2	0	0	0	0	1	1	0
ENSRNA022717478	0	0	1	0	5	0	7	0	1	0	0	0	0	5	0	0
ENSRNA022717479	0	0	1	18	17	9	5	4	15	0	0	0	0	43	6	3
ENSRNA022717480	3	0	0	6	2	3	5	2	10	6	2	0	0	17	3	1
ENSRNA022717481	0	0	0	0	0	0	0	0	0	0	0	0	0	1	0	0
ENSRNA022717482	0	3	8	13	20	11	3	2	16	0	20	4	0	37	15	4
ENSRNA022717483	2	0	6	2	4	23	4	4	15	3	4	3	0	2	4	1
ENSRNA022717484	0	0	2	0	0	2	1	0	3	0	1	0	1	13	3	0
ENSRNA022717485	0	0	0	0	0	0	0	0	0	0	0	0	0	0	0	0
ENSRNA022717486	9	8	12	2	18	14	14	1	17	0	14	19	0	3	8	3
ENSRNA022717487	9	1	11	29	12	29	1	0	25	5	26	0	0	47	21	6
ENSRNA022717488	10	14	17	49	48	30	4	12	52	3	15	0	1	47	23	7
ENSRNA022717489	9	0	12	7	9	12	0	1	11	0	1	0	0	17	22	2
ENSRNA022717490	16	16	3	12	3	4	0	1	6	25	6	6	16	8	11	4
ENSRNA022717491	0	0	0	0	0	0	0	0	0	0	0	0	0	0	0	0
ENSRNA022717492	3	0	0	0	0	3	0	0	3	0	4	0	0	4	0	0
ENSRNA022717493	6	3	18	61	29	29	1	4	27	0	18	8	1	22	18	8
ENSRNA022717494	2	0	1	0	7	16	2	0	23	0	53	9	2	12	16	4
ENSRNA022717495	0	7	5	13	0	6	8	0	3	0	0	0	0	7	2	0
ENSRNA022717496	4	3	9	5	3	12	3	1	14	1	12	1	28	19	5	2
ENSRNA022717497	0	2	0	0	6	4	1	0	1	0	0	0	0	1	2	0
ENSRNA022717498	0	0	0	0	0	0	0	0	0	0	0	0	0	0	0	0
ENSRNA022717499	8	0	4	2	0	1	0	0	1	0	2	0	0	3	0	0
ENSRNA022717500	1	0	0	1	0	4	0	0	2	0	0	0	0	1	0	0
ENSRNA022717501	6	0	0	2	13	0	0	0	9	0	7	0	0	0	0	0
ENSRNA022717502	0	8	0	2	0	0	0	0	0	0	0	0	0	0	4	0
ENSRNA022717503	0	0	0	0	0	0	0	0	0	0	0	0	0	0	0	0
ENSRNA022717504	13	15	1	11	2	9	4	11	6	0	1	12	5	0	3	0
ENSRNA022717505	3	6	7	0	1	0	8	1	2	0	10	2	1	0	1	0
ENSRNA022717506	0	0	3	7	1	8	11	12	14	0	16	5	8	5	10	1
ENSRNA022717507	2	1	2	1	0	0	4	0	3	0	0	0	0	11	5	0
ENSRNA022717508	3	0	9	17	0	4	1	4	20	0	3	0	2	13	3	2
ENSRNA022717509	0	0	0	0	0	0	0	0	0	0	0	0	0	0	0	0
ENSRNA022717510	0	10	2	9	16	14	0	4	14	0	10	0	0	1	8	1
ENSRNA022717511	0	0	0	0	0	0	0	0	0	0	0	0	0	0	0	0
ENSRNA022717512	11	0	0	3	14	2	0	0	8	0	0	0	0	14	2	0
ENSRNA022717513	0	0	0	0	0	0	0	0	0	0	0	0	0	0	0	0
ENSRNA022717514	5	0	2	8	10	0	8	1	3	0	17	0	0	9	16	2
ENSRNA022717515	4	0	2	4	1	11	0	0	0	0	4	2	0	9	10	0
ENSRNA022717516	0	0	0	2	0	0	0	0	0	0	0	0	0	0	0	0
ENSRNA022717517	3	0	3	1	5	2	0	0	23	0	0	0	0	14	16	2
ENSRNA022717518	0	0	4	6	6	1	0	6	8	0	17	6	0	24	26	3
ENSRNA022717519	5	5	1	4	0	20	1	0	8	0	5	3	0	20	0	2
ENSRNA022717520	0	0	0	0	0	0	0	0	0	0	0	0	0	0	0	0
ENSRNA022717521	0	3	0	0	0	0	0	1	0	0	14	0	0	0	0	0
ENSRNA022717522	0	1	4	4	6	8	3	9	2	7	1	0	0	3	0	0
ENSRNA022717804	0	2	12	5	0	2	12	3	7	0	3	2	9	8	1	0
ENSRNA022717806	1	2	1	0	1	1	0	0	0	0	0	0	0	0	4	0
ENSRNA022717807	2	0	0	1	2	2	0	3	1	0	0	3	0	0	0	0
ENSRNA022717809	0	0	2	0	0	0	0	0	1	0	0	0	0	0	9	0
ENSRNA022717815	0	0	0	0	0	0	1	0	0	0	0	0	0	0	0	0
ENSRNA022717817	0	0	0	1	0	1	0	0	0	0	0	0	0	0	1	0
ENSRNA022717819	1	0	0	0	0	2	0	0	2	0	0	0	0	0	3	0
ENSRNA022717820	0	0	0	5	0	0	1	0	12	0	3	0	0	0	2	0
ENSRNA022717821	1	0	1	0	0	1	0	0	0	0	0	0	1	1	0	0
ENSRNA022717822	8	10	8	2	11	6	3	1	1	0	8	1	0	2	3	0
ENSRNA022717825	3	6	11	7	1	8	5	2	19	0	1	0	0	12	3	1
ENSRNA022717829	10	1	6	6	6	3	0	0	8	0	17	0	0	0	15	1
ENSRNA022717833	0	3	6	7	3	6	10	0	5	2	9	0	0	24	5	1
ENSRNA022717835	1	0	1	0	0	2	3	0	3	0	0	0	0	0	10	0
ENSRNA022717837	5	0	4	10	0	7	9	12	6	0	14	8	3	18	14	1
ENSRNA022717839	8	5	7	14	7	12	6	15	13	5	9	8	0	13	9	0
ENSRNA022717840	1	4	5	15	0	0	0	2	1	0	2	1	1	35	4	1
ENSRNA022717842	0	0	1	9	6	4	0	5	0	0	0	3	0	0	0	0
ENSRNA022717844	2	5	0	7	0	1	3	0	8	0	7	0	0	0	5	0
ENSRNA022717848	3	4	1	7	0	1	0	0	0	0	0	0	0	16	2	1
ENSRNA022717861	0	3	8	6	1	9	1	0	5	0	0	0	0	3	1	0
ENSRNA022717863	6	0	0	1	1	0	6	2	18	20	10	0	0	6	2	2
ENSRNA022717880	0	0	0	0	0	0	0	0	0	0	0	0	0	0	0	0
ENSRNA022717884	0	5	0	4	5	2	3	4	2	0	0	0	0	4	0	0
ENSRNA022717887	1	0	6	4	1	2	0	2	0	0	4	0	0	3	2	0
ENSRNA022717902	0	0	0	0	0	0	0	0	0	0	0	0	0	0	0	0
ENSRNA022717906	5	3	12	15	7	19	3	14	20	2	4	0	0	16	19	4
ENSRNA022717910	6	1	0	5	0	5	0	4	4	0	0	0	5	0	0	0
ENSRNA022717912	18	16	29	21	18	17	3	5	38	9	20	0	4	57	54	10
ENSRNA022717915	11	14	7	9	23	13	15	8	2	15	0	2	11	5	6	1
ENSRNA022717920	10	4	16	25	5	39	11	1	13	0	23	0	0	3	24	5
ENSRNA022717930	7	2	0	9	0	14	3	0	14	1	0	11	0	5	9	0
ENSRNA022717934	1	0	2	5	4	3	1	0	2	1	2	1	0	11	17	1
ENSRNA022717944	16	6	12	10	6	6	15	3	15	4	18	0	13	9	3	2
ENSRNA022717947	0	1	5	7	3	35	1	7	12	13	4	1	0	4	3	1
ENSRNA022717949	0	1	0	0	0	0	0	0	0	0	0	0	0	0	0	0
ENSRNA022717953	2	0	4	2	5	5	0	2	0	4	0	1	0	6	1	0
ENSRNA022717955	3	0	0	0	0	0	0	0	0	0	0	0	0	0	0	0
ENSRNA022717958	2	0	0	0	0	0	0	0	1	0	0	1	0	4	2	0
ENSRNA022717960	0	0	0	9	1	3	0	0	0	0	5	0	0	0	3	0
ENSRNA022717964	1	0	0	3	2	0	3	13	6	0	2	0	0	0	1	0
ENSRNA022717967	0	0	0	7	5	7	2	4	4	1	19	0	0	6	8	1
ENSRNA022717972	7	0	5	6	0	0	0	1	0	0	1	0	0	9	2	0
ENSRNA022717977	0	0	2	6	0	4	0	0	2	0	0	0	0	1	4	0
ENSRNA022717983	0	0	0	7	0	0	0	0	1	0	3	0	0	0	0	0
ENSRNA022717997	3	0	0	0	1	6	0	1	9	0	1	0	0	1	0	0
GB40001	9	14	0	3	0	29	4	0	18	3	6	0	9	8	8	2
GB40002	31	24	40	46	36	31	27	31	40	9	28	23	37	48	66	14
GB40003	12	1	3	4	9	2	0	1	31	0	0	9	0	27	19	3
GB40004	0	2	0	0	0	0	0	0	0	0	0	0	0	0	0	0
GB40005	13	9	25	40	16	23	11	5	76	59	3	10	3	35	18	8
GB40006	86	105	128	250	395	268	127	73	309	71	194	49	1	294	201	14
GB40007	182	108	181	210	170	260	104	57	269	72	125	48	60	339	224	15
GB40008	110	141	272	399	378	396	114	112	319	125	211	114	83	414	369	15
GB40009	615	1073	1044	935	411	585	790	921	585	1931	1997	2325	2199	1003	1834	15
GB40010	2851	5314	4461	4245	1225	2818	3838	3364	2835	5005	7359	10608	7250	4070	7053	15
GB40011	6	1	9	13	18	13	9	0	8	5	4	3	0	14	9	1
GB40012	48	103	79	115	84	165	61	57	176	103	115	127	56	205	150	15
GB40013	5	11	15	8	0	16	8	9	53	0	26	0	0	23	23	5
GB40014	58	39	39	49	12	53	28	14	40	38	23	33	43	106	58	13
GB40015	25	26	37	35	12	14	35	13	11	6	4	3	1	36	4	6
GB40016	25	19	48	57	29	54	20	31	80	9	27	6	6	61	29	12
GB40017	64	99	92	95	34	60	63	39	57	33	28	2	14	96	65	13
GB40018	44	43	12	23	3	31	68	21	6	55	19	28	78	23	10	11
GB40019	0	4	10	13	0	9	0	0	4	0	0	0	9	2	0	0
GB40020	5	10	9	17	9	8	0	4	5	0	5	6	0	6	4	1
GB40021	405	612	307	336	67	297	538	288	154	603	226	497	827	329	201	15
GB40022	8	5	8	18	14	21	11	0	12	6	14	0	11	10	3	2
GB40023	10	1	2	7	4	20	6	3	16	0	18	4	0	23	17	5
GB40024	2	5	1	9	5	7	3	1	23	1	17	0	0	16	26	4
GB40025	26	8	40	52	16	32	27	24	16	0	40	13	3	35	10	10
GB40026	24	17	48	50	50	63	34	16	78	15	45	38	21	76	88	14
GB40027	68	63	56	95	101	167	73	68	157	27	81	34	22	120	140	15
GB40028	42	80	31	29	3	30	20	7	13	9	7	33	24	30	12	9
GB40029	22	10	18	22	11	17	5	9	17	7	1	4	10	35	11	6
GB40030	1	8	8	7	2	2	3	1	7	0	1	0	1	8	1	0
GB40031	100	140	70	93	22	89	197	70	26	169	70	123	228	65	56	15
GB40032	251	394	308	231	12	133	245	63	53	467	105	171	688	153	98	14
GB40033	60	71	60	86	8	54	74	43	27	40	16	31	40	59	28	14
GB40034	13	6	6	13	0	3	5	3	5	13	11	1	27	2	1	1
GB40035	16	7	5	6	21	6	4	10	20	1	2	3	1	10	23	4
GB40053	27	12	46	45	33	78	22	14	77	16	50	24	0	90	87	12
GB40054	400	516	361	389	163	349	757	248	230	676	467	692	854	513	278	15
GB40056	21	50	26	56	7	23	40	29	10	29	61	27	51	20	13	12
GB40057	108	95	115	176	134	122	72	71	110	94	98	78	141	135	135	15
GB40058	259	624	301	376	250	267	832	431	44	158	161	278	110	89	107	15
GB40059	0	0	1	2	1	8	3	1	2	0	0	0	0	9	7	0
GB40060	10	0	1	0	1	0	0	2	0	0	0	0	6	0	1	0
GB40061	28	16	65	91	93	99	34	39	132	20	107	18	7	83	86	14
GB40063	123	176	124	161	7	98	241	110	50	77	64	51	120	110	35	14
GB40064	33	12	31	68	21	69	22	23	55	17	24	10	7	42	26	12
GB40065	11	21	20	22	22	29	22	6	29	0	32	10	9	48	22	10
GB40066	25	18	48	85	38	108	34	4	66	16	59	0	16	33	67	13
GB40067	13	15	19	42	5	45	31	4	25	23	25	15	0	45	24	9
GB40069	52	36	70	135	139	154	70	26	197	13	133	24	11	111	126	13
GB40070	15	13	13	20	40	40	0	25	30	0	14	13	7	14	14	5
GB40071	53	79	46	52	13	54	70	20	58	92	18	57	83	77	36	14
GB40072	14	20	29	38	3	5	14	4	8	2	2	19	1	13	14	4
GB40073	180	301	173	231	98	183	273	92	131	377	275	468	453	227	229	15
GB40074	238	574	389	401	446	478	337	158	463	410	457	404	559	612	532	15
GB40075	28	14	60	42	58	81	32	27	125	7	66	4	9	151	109	11
GB40076	69	54	97	100	128	101	76	43	182	84	59	89	108	173	145	15
GB40077	58	44	102	81	33	76	29	26	86	36	101	58	77	176	58	15
GB40078	1	3	14	7	11	24	0	0	17	3	13	0	0	52	5	3
GB40079	0	8	6	5	0	10	2	2	21	0	9	16	0	14	11	2
GB40080	86	52	99	68	40	93	66	40	102	118	52	58	135	136	96	15
GB40081	52	32	61	112	170	132	29	21	76	23	69	16	16	97	109	15
GB40082	5	5	7	11	3	13	0	0	22	17	15	19	10	30	7	4
GB40083	58	31	31	23	8	29	36	17	18	32	21	35	12	30	9	12
GB40084	21	25	25	31	12	21	21	8	7	25	2	4	12	18	14	8
GB40085	90	28	48	63	74	92	37	15	151	52	99	44	75	111	131	14
GB40086	66	67	132	182	217	170	74	57	276	69	155	94	31	225	219	15
GB40087	89	88	138	270	256	234	117	82	216	54	162	124	47	231	217	15
GB40088	5	1	18	30	16	48	10	5	18	21	10	21	0	33	4	8
GB40089	223	182	376	529	525	507	282	195	495	165	377	233	235	532	373	15
GB40090	2	12	6	9	13	16	7	0	6	9	9	8	0	21	11	2
GB40091	71	34	53	79	52	118	37	12	70	33	117	4	18	177	87	13
GB40092	132	154	218	342	349	286	135	86	346	114	187	99	148	260	224	15
GB40093	15	32	13	61	31	45	23	25	22	2	30	6	5	27	19	10
GB40094	24	22	12	26	14	38	18	12	11	9	20	3	2	27	13	7
GB40095	310	228	458	436	513	618	329	206	596	235	508	200	204	608	344	15
GB40096	11	17	21	10	13	29	6	10	28	3	4	20	26	32	12	7
GB40097	13	3	11	9	10	32	0	7	36	6	0	2	0	22	6	3
GB40098	18	69	46	58	28	68	64	21	24	45	38	50	49	64	21	15
GB40100	0	0	0	0	0	0	0	0	0	0	0	0	0	0	0	0
GB40101	8	10	8	36	0	20	9	6	15	2	12	37	45	30	19	6
GB40102	16	40	67	35	10	30	50	8	14	27	58	47	74	63	45	12
GB40103	81	49	138	99	100	175	30	54	132	15	95	51	44	98	79	14
GB40104	1	6	20	32	7	12	8	2	15	3	9	0	0	20	15	3
GB40105	2	9	9	9	2	25	13	1	5	6	7	0	10	13	12	1
GB40106	76	61	67	108	53	88	72	23	108	57	75	59	74	111	79	15
GB40107	37	52	20	27	1	27	38	6	9	31	12	13	9	6	9	7
GB40108	147	222	167	177	75	288	245	148	120	210	180	151	203	123	165	15
GB40109	293	327	355	444	346	403	382	241	291	142	243	155	224	327	335	15
GB40110	35	102	89	113	64	153	136	39	71	42	86	53	101	78	81	15
GB40111	41	43	54	61	70	111	31	18	60	6	32	71	7	76	98	13
GB40112	210	220	357	563	687	525	284	170	616	273	425	131	163	586	578	15
GB40113	110	187	114	120	30	86	126	54	40	144	67	142	214	84	68	15
GB40114	12	16	15	32	4	32	15	0	36	5	28	6	0	36	31	7
GB40115	23	4	30	36	10	53	18	20	20	12	6	0	0	55	19	9
GB40116	36	21	36	36	35	45	17	11	60	15	47	0	0	45	31	11
GB40117	48	17	49	48	64	71	29	6	44	14	27	8	0	53	38	11
GB40118	532	673	601	670	469	592	567	349	424	392	373	454	686	579	364	15
GB40119	173	99	68	110	46	135	108	72	61	148	64	67	142	163	118	15
GB40120	31	22	19	19	11	15	25	19	15	7	7	15	5	28	4	7
GB40121	4	0	8	2	3	10	10	8	2	2	0	11	0	7	2	0
GB40122	13	3	20	15	16	21	5	7	21	7	6	8	0	69	29	6
GB40123	22	18	22	37	14	17	22	11	24	20	31	11	0	19	31	11
GB40124	2	18	23	5	1	5	18	6	11	18	12	5	0	8	15	4
GB40125	27	19	43	72	45	74	20	14	50	12	56	17	23	86	85	13
GB40126	18	49	30	118	51	81	26	32	64	15	51	22	84	100	109	14
GB40127	14	15	25	7	3	45	8	0	13	2	11	4	37	29	17	5
GB40128	67	42	165	197	310	227	73	96	249	75	235	71	17	285	107	15
GB40129	134	142	153	181	231	253	83	106	189	120	114	98	188	215	155	15
GB40130	69	45	51	146	139	162	81	65	339	24	39	31	55	221	172	15
GB40131	12	19	34	32	17	36	34	7	7	2	13	14	0	27	18	8
GB40132	42	14	87	72	73	86	15	34	97	19	68	31	1	100	43	12
GB40133	25	18	42	42	61	37	23	13	58	19	49	2	9	48	30	12
GB40134	2138	3527	1782	2632	3117	2487	4039	2024	1795	2016	3107	3045	3064	2500	1766	15
GB40135	52	17	53	114	105	134	41	40	116	24	46	8	0	162	64	13
GB40136	36	24	44	62	21	70	38	23	60	33	36	9	34	43	50	14
GB40137	33	15	20	40	30	56	38	9	22	13	39	16	30	66	44	12
GB40138	40	6	16	16	53	50	21	5	42	36	22	7	8	75	29	11
GB40139	38	56	49	82	60	78	132	48	46	66	61	62	153	84	37	15
GB40140	476	447	547	721	442	809	493	301	596	211	357	264	185	655	539	15
GB40141	2	6	4	15	0	4	0	10	16	4	4	11	3	12	6	1
GB40142	105	89	186	295	222	342	77	42	231	37	157	70	13	283	177	14
GB40143	13	8	17	29	15	26	3	5	19	0	22	6	0	14	22	6
GB40144	10	8	7	10	6	3	1	4	4	0	3	0	0	9	7	0
GB40145	156	243	157	242	220	262	206	126	219	164	260	207	272	343	251	15
GB40146	0	5	0	1	0	6	0	0	0	7	0	0	0	0	0	0
GB40147	51	43	97	174	151	174	47	29	121	4	110	49	9	112	128	13
GB40148	72	122	65	143	94	98	62	38	186	98	116	51	87	163	161	15
GB40149	28	88	14	26	1	16	26	23	4	4	0	3	17	2	0	7
GB40150	521	407	455	515	485	617	479	282	738	443	449	411	721	748	700	15
GB40151	9	28	24	28	5	13	19	5	26	0	22	1	6	14	19	7
GB40153	19	6	13	21	25	54	9	0	12	3	17	10	27	18	17	8
GB40154	20	15	26	28	39	27	19	1	40	18	33	9	42	36	25	12
GB40155	72	56	74	128	77	129	48	15	139	10	56	37	22	117	121	13
GB40156	11	0	11	26	8	78	0	2	35	0	37	1	0	45	24	6
GB40157	1261	1486	692	876	154	1024	1315	650	238	1101	276	817	2064	783	368	15
GB40158	143	91	135	116	81	148	86	38	173	42	77	10	42	156	134	14
GB40159	229	258	222	207	121	250	277	116	170	326	199	198	344	333	247	15
GB40160	58	69	38	70	52	43	57	14	63	163	73	38	277	144	92	14
GB40161	8	4	18	21	19	24	15	12	29	0	16	0	23	11	10	7
GB40162	35	24	137	142	116	147	81	31	123	37	76	38	30	159	90	15
GB40163	38	43	31	34	26	56	27	32	17	42	40	30	40	46	26	15
GB40164	42	30	35	17	8	31	27	28	13	35	54	61	28	28	9	12
GB40165	51	38	110	131	150	113	31	41	109	11	157	27	18	128	116	14
GB40166	16	3	5	18	1	28	11	10	13	0	7	0	0	12	7	3
GB40167	5	5	4	5	1	0	3	0	7	1	2	0	0	0	2	0
GB40168	50	47	28	67	23	80	34	13	76	35	31	35	42	63	71	14
GB40169	70	31	68	69	45	101	28	19	147	24	70	18	3	110	64	14
GB40170	7	11	13	12	22	11	4	10	12	0	28	2	4	40	28	4
GB40183	16	20	28	31	26	52	18	20	36	10	10	6	5	34	28	11
GB40184	9	12	22	35	15	64	10	28	20	7	10	15	9	13	40	6
GB40185	10	2	7	18	0	19	7	6	14	8	21	5	0	59	21	5
GB40186	19	2	7	2	1	33	12	1	10	2	10	1	0	13	24	3
GB40187	18	3	19	26	26	32	8	3	24	3	0	0	0	18	6	7
GB40188	22	2	11	5	5	3	5	0	7	1	6	0	0	39	10	2
GB40189	21	21	17	29	16	17	14	8	15	2	0	3	31	32	29	9
GB40190	6	1	10	12	5	7	4	1	10	28	0	1	0	20	19	3
GB40191	17	26	26	28	21	47	4	22	35	8	8	9	0	52	15	9
GB40192	8	4	9	15	23	18	2	13	33	8	21	4	1	44	45	6
GB40193	20	18	22	35	11	41	7	0	25	7	1	6	0	41	61	8
GB40194	10	0	15	12	12	30	19	13	32	11	0	1	1	28	14	4
GB40195	16	2	21	13	5	16	5	8	17	0	4	6	0	19	6	5
GB40196	14	5	15	22	7	39	7	11	21	0	14	2	0	25	23	5
GB40197	37	28	22	34	38	14	16	14	17	18	28	5	44	24	18	12
GB40198	10	5	14	22	2	10	2	0	11	0	2	2	0	9	8	1
GB40199	3	0	0	7	0	4	0	0	0	0	0	0	0	1	4	0
GB40200	10	2	7	12	3	14	1	4	15	0	2	0	10	26	11	1
GB40201	29	11	27	16	3	17	11	2	30	0	8	0	0	21	9	6
GB40202	81	40	43	41	22	62	30	32	39	16	17	40	8	64	24	14
GB40203	19	26	22	28	3	16	18	20	25	14	19	2	11	19	9	10
GB40204	0	4	7	14	3	3	3	3	6	0	2	0	0	10	1	0
GB40205	11	13	28	38	18	37	34	11	39	17	20	28	10	21	14	10
GB40206	71	68	44	48	18	59	31	28	40	42	17	14	37	81	41	14
GB40207	11	35	9	27	0	6	7	13	6	7	22	7	10	17	3	4
GB40208	18	63	33	16	6	29	32	40	14	15	4	3	22	24	10	9
GB40209	63	21	116	215	128	147	69	56	257	26	88	38	0	88	151	14
GB40210	46	21	41	77	55	90	12	44	66	6	10	4	18	49	63	11
GB40211	119	171	111	129	47	136	142	71	56	75	74	79	89	115	68	15
GB40212	29	20	12	29	36	35	24	3	39	33	23	27	3	64	25	12
GB40213	16	2	11	11	10	4	13	0	5	6	0	0	0	17	3	2
GB40214	1	1	6	5	5	9	6	0	6	0	0	0	0	7	4	0
GB40216	3	10	5	14	6	5	6	12	12	0	5	8	0	15	30	1
GB40217	43	34	27	39	3	33	12	11	28	12	6	24	11	39	36	9
GB40218	13	15	12	21	8	18	6	9	35	25	6	2	13	38	34	6
GB40219	24	47	52	102	65	135	20	27	95	14	46	0	0	132	119	12
GB40221	31	57	66	45	17	37	90	27	12	30	32	8	15	11	13	10
GB40222	7	87	15	48	7	17	21	19	14	21	8	15	4	7	8	6
GB40223	0	0	3	0	0	9	0	2	6	0	13	0	0	14	22	1
GB40224	0	0	10	6	3	3	1	0	2	0	2	0	0	5	0	0
GB40225	71	94	191	153	169	248	55	68	248	38	147	60	2	232	142	14
GB40226	84	158	87	164	6	134	189	148	24	153	50	149	165	84	40	14
GB40227	21	0	3	25	4	17	13	5	25	5	28	0	0	26	26	7
GB40228	3	6	5	18	14	26	5	15	43	0	29	1	16	15	17	6
GB40229	47	14	42	63	122	84	23	19	77	12	69	7	0	35	67	11
GB40230	69	45	51	123	75	111	105	30	143	49	23	36	83	96	90	15
GB40231	31	39	57	47	31	50	21	19	70	6	47	27	14	45	64	13
GB40232	407	1409	351	292	60	342	591	361	73	820	151	359	904	341	117	15
GB40233	19	32	45	31	22	68	25	16	56	9	31	13	1	47	20	12
GB40234	156	155	233	280	260	282	124	75	356	49	154	86	11	345	235	14
GB40237	215	267	168	192	45	138	223	119	82	526	213	276	826	262	136	15
GB40238	5	17	5	4	16	14	4	8	13	1	4	24	1	11	11	3
GB40239	10	19	26	22	0	5	20	16	4	6	5	8	11	7	4	5
GB40240	200	250	195	327	232	249	336	239	78	255	173	448	317	159	180	15
GB40243	104	131	67	95	74	71	44	39	60	58	27	59	48	60	51	15
GB40259	52	79	36	57	9	48	60	46	17	59	21	45	92	30	15	13
GB40261	20	27	10	7	7	40	36	10	17	14	4	24	25	29	20	9
GB40262	17	1	3	12	2	6	3	0	28	0	0	0	0	18	0	3
GB40263	96	76	167	202	195	207	143	75	289	113	242	89	66	338	265	15
GB40264	21	27	41	94	90	74	16	28	91	30	20	60	20	65	72	15
GB40265	39	41	21	55	36	58	38	6	106	22	45	13	28	60	65	13
GB40266	226	438	219	309	67	219	388	228	67	166	85	129	264	119	86	15
GB40267	85	132	91	85	27	109	154	73	35	196	94	145	138	58	35	15
GB40268	17	10	9	25	1	7	6	1	10	3	6	6	2	9	12	2
GB40269	23	67	26	41	14	36	51	31	13	36	24	35	34	27	27	13
GB40270	38	56	50	48	3	47	60	26	11	41	5	19	24	11	13	10
GB40271	3	12	15	16	8	18	30	7	16	0	3	13	2	10	9	4
GB40273	30	11	40	42	40	35	41	16	41	24	34	11	2	43	27	12
GB40274	19	23	41	50	24	66	27	11	79	4	28	0	16	82	66	12
GB40278	81	34	83	72	40	72	16	25	95	51	58	39	25	64	78	15
GB40279	8	23	14	33	45	70	24	7	38	19	8	0	0	45	33	9
GB40280	522	515	382	508	227	334	560	284	315	1086	503	555	1605	559	386	15
GB40281	1	7	32	12	38	48	13	6	30	0	14	10	8	33	16	6
GB40282	200	139	338	425	439	486	259	128	583	118	362	181	148	551	519	15
GB40283	49	12	20	41	32	33	22	20	53	6	36	19	30	90	68	13
GB40284	32	21	13	27	6	21	7	14	30	10	18	10	33	18	3	8
GB40285	11	4	14	15	3	21	5	2	4	0	1	0	0	12	6	1
GB40286	24	6	18	35	16	10	2	16	25	15	4	0	7	32	6	7
GB40287	29	149	43	63	12	57	61	27	14	57	15	37	80	55	11	11
GB40288	1	0	3	15	0	2	0	1	0	16	0	0	0	3	8	1
GB40289	32	59	21	30	7	25	26	29	33	160	40	63	179	51	29	14
GB40291	3	8	4	3	0	3	0	0	5	0	0	0	0	2	0	0
GB40292	1	2	2	11	0	0	0	0	15	1	3	0	0	13	18	1
GB40293	2	0	14	0	2	0	1	5	9	0	0	0	0	13	6	0
GB40294	8	5	8	12	7	5	4	2	17	7	5	15	0	13	7	1
GB40295	7	5	3	10	5	6	3	0	3	0	2	1	0	4	7	0
GB40296	19	33	30	29	2	31	35	7	14	10	12	23	8	37	18	9
GB40297	227	534	266	252	70	265	463	300	102	548	325	631	771	334	201	15
GB40298	1	7	8	4	2	18	1	1	5	6	0	0	0	3	2	1
GB40299	32	49	18	19	15	48	24	25	21	44	20	41	51	57	16	14
GB40300	0	11	0	0	0	0	8	1	3	2	1	4	0	1	1	0
GB40301	44	66	38	37	20	45	84	47	9	35	22	22	43	29	11	13
GB40302	103	232	82	123	12	149	184	132	28	88	52	90	120	66	36	14
GB40303	111	62	63	113	29	116	59	67	100	31	79	31	53	131	80	15
GB40304	66	59	66	91	88	81	111	23	96	33	40	38	20	124	79	15
GB40305	331	285	228	305	166	283	457	200	172	304	236	300	473	260	209	15
GB40306	8	21	19	24	8	15	15	17	39	1	6	11	0	44	19	7
GB40307	13	6	4	12	4	5	17	1	7	4	0	5	9	6	0	1
GB40308	37	81	37	39	5	60	87	50	23	38	23	43	58	29	32	14
GB40309	37	35	26	14	3	20	50	20	11	12	21	38	18	11	12	9
GB40310	44	36	47	54	13	67	27	22	69	29	27	37	0	81	38	13
GB40311	63	60	48	65	14	59	40	22	16	39	7	25	64	27	12	12
GB40312	25	21	20	22	9	16	11	3	24	6	7	17	0	21	11	8
GB40313	19	58	8	30	11	11	16	27	17	7	16	12	19	49	12	9
GB40314	0	5	9	6	0	0	4	6	4	0	0	0	0	15	10	0
GB40315	9	1	5	3	9	7	0	0	14	0	5	0	0	5	4	0
GB40316	79	52	115	95	118	122	65	58	226	41	76	64	17	180	157	15
GB40317	0	0	2	0	0	0	0	0	0	0	0	0	1	0	0	0
GB40324	8	7	5	14	6	15	1	4	30	0	10	0	0	19	17	3
GB40333	25	32	68	103	123	89	48	28	73	9	28	5	2	56	48	12
GB40334	22	23	45	47	59	43	26	14	23	12	9	8	13	47	25	10
GB40335	23	8	66	50	44	79	18	13	107	5	55	7	2	72	48	10
GB40336	35	47	49	103	66	111	58	39	72	54	63	24	56	159	56	15
GB40337	22	23	60	82	54	36	20	4	103	19	28	3	3	99	91	12
GB40338	4	7	7	4	2	19	12	8	2	5	8	12	4	5	4	1
GB40339	20	12	18	24	9	19	22	6	26	6	7	11	11	11	19	7
GB40340	19	18	5	21	4	9	30	11	13	1	2	0	4	14	6	4
GB40341	53	60	51	101	68	77	64	40	76	111	53	67	137	111	91	15
GB40342	12	2	9	11	6	7	3	3	2	3	1	3	17	3	13	1
GB40343	47	45	30	73	34	44	28	13	70	9	24	23	7	70	32	12
GB40344	0	5	0	0	0	1	1	0	1	0	0	0	0	0	0	0
GB40345	8	0	1	2	7	2	0	4	7	0	0	0	2	7	6	0
GB40346	0	4	11	5	5	2	3	9	19	0	0	0	0	13	0	1
GB40347	6	7	10	6	11	11	4	9	17	0	0	15	3	1	10	1
GB40348	394	589	666	695	245	554	499	289	465	757	631	482	693	684	441	15
GB40349	85	165	82	114	7	117	133	54	81	266	58	125	217	61	38	14
GB40350	65	53	19	98	19	63	42	33	70	9	48	3	44	74	65	13
GB40351	9	5	16	15	5	15	7	2	15	6	3	0	8	25	11	2
GB40352	0	4	3	3	2	7	13	1	4	0	1	0	4	1	1	0
GB40353	18	10	20	26	11	18	4	14	18	1	1	0	0	18	6	6
GB40354	1	0	25	45	25	13	9	7	15	6	11	0	1	46	28	5
GB40355	115	172	118	88	20	92	103	52	40	84	29	134	198	67	61	15
GB40356	48	18	26	39	16	44	14	31	40	15	13	31	26	67	43	12
GB40357	39	50	26	18	5	44	38	17	55	14	21	9	9	46	28	11
GB40358	5	26	9	11	4	5	5	6	1	11	3	13	0	24	3	2
GB40359	37	51	10	37	24	42	33	11	43	14	8	6	12	43	14	8
GB40360	54	114	50	66	10	42	89	54	18	48	22	43	68	31	9	13
GB40361	59	70	30	34	7	65	37	28	47	38	12	30	19	53	7	12
GB40362	16	9	11	41	5	17	11	12	15	11	10	3	55	16	2	5
GB40363	4	0	12	9	0	8	6	5	6	2	1	0	8	17	3	1
GB40364	43	71	40	40	10	44	54	44	16	45	27	38	56	42	15	13
GB40365	81	127	97	71	34	88	101	50	45	201	62	92	287	103	35	15
GB40366	3	0	8	14	6	14	12	0	7	10	3	0	0	6	2	0
GB40367	9	4	2	22	4	2	0	4	13	0	0	0	0	8	1	1
GB40368	15	18	15	20	6	30	8	21	23	0	0	0	0	24	6	6
GB40369	16	3	33	19	2	13	5	11	29	3	0	0	0	25	8	5
GB40370	10	1	3	8	7	8	4	3	12	0	1	0	0	17	0	1
GB40372	19	15	12	7	0	20	9	0	24	10	31	0	12	22	16	6
GB40373	6	0	0	3	0	0	0	1	1	0	0	0	0	0	3	0
GB40375	9	34	44	35	39	83	17	18	52	16	61	5	0	44	23	12
GB40376	0	5	0	0	0	0	0	0	0	0	0	0	0	0	0	0
GB40377	8	13	18	40	2	33	16	4	12	12	4	1	10	21	7	5
GB40378	5	3	13	28	42	52	30	0	41	0	19	0	17	38	17	9
GB40379	22	2	23	24	14	12	6	0	7	15	15	0	4	9	13	3
GB40381	170	397	283	299	16	197	268	141	43	259	54	112	403	164	63	15
GB40382	82	103	62	103	54	56	68	61	98	71	78	86	66	107	68	15
GB40383	0	0	3	0	0	1	3	0	1	0	0	0	2	4	1	0
GB40384	0	0	0	0	0	0	1	0	0	0	0	0	0	0	1	0
GB40385	15	31	25	53	19	49	18	15	32	13	22	28	0	47	37	11
GB40386	221	143	138	142	106	120	158	100	76	330	181	214	350	244	171	15
GB40387	12	36	8	9	1	10	11	4	3	1	9	14	11	29	11	2
GB40388	21	29	16	23	1	29	15	12	17	1	6	3	13	19	7	7
GB40389	1725	2613	1566	1557	649	969	2024	847	918	6844	4400	5701	7103	2859	2608	15
GB40390	25	4	21	30	11	45	18	6	24	10	15	5	1	42	40	8
GB40391	2	8	6	19	1	12	6	14	15	0	4	4	2	8	5	1
GB40392	21	24	28	51	7	40	11	12	29	17	2	1	5	35	10	8
GB40393	48	13	34	43	5	17	28	21	24	10	22	19	0	62	31	11
GB40394	0	3	5	4	14	11	5	0	6	0	0	0	0	15	0	0
GB40395	96	243	64	80	19	107	128	93	11	101	50	77	153	50	30	14
GB40396	27	42	22	20	4	28	62	11	0	23	2	14	26	4	0	8
GB40397	0	0	0	0	0	0	0	0	0	0	0	0	0	0	0	0
GB40398	73	113	40	74	0	37	50	20	18	66	25	57	107	40	16	14
GB40399	1	3	0	6	0	0	1	0	1	0	0	0	0	1	1	0
GB40400	36	43	50	60	31	82	26	15	60	7	44	3	0	60	29	11
GB40401	35	17	22	41	11	35	7	21	50	16	4	14	1	59	20	10
GB40403	11	24	5	21	6	16	3	9	7	15	2	0	0	10	4	3
GB40405	422	588	287	337	112	272	313	253	138	173	95	127	256	244	142	15
GB40406	7	9	12	10	4	25	3	10	35	0	5	9	1	13	26	3
GB40407	1	12	15	6	13	23	14	12	9	5	11	1	1	29	19	3
GB40408	25	22	26	35	10	22	15	25	24	4	6	0	0	31	21	9
GB40409	11	2	5	10	1	8	4	0	5	18	2	0	1	7	1	1
GB40410	27	17	12	29	0	31	6	10	15	4	0	0	6	30	22	6
GB40411	315	412	332	423	112	260	328	152	176	367	475	556	690	389	321	15
GB40412	28	25	41	81	14	29	65	33	34	7	14	10	7	41	47	10
GB40413	0	6	0	0	3	0	0	0	2	0	0	0	0	0	1	0
GB40414	36	22	13	47	17	73	49	26	20	35	6	11	6	54	33	11
GB40415	13	53	23	26	2	34	8	23	11	7	14	3	0	9	4	5
GB40416	1	6	3	0	0	19	0	0	3	2	0	0	0	3	10	1
GB40417	13	33	30	29	2	22	41	9	19	16	22	29	22	23	11	11
GB40418	13	12	21	16	15	27	10	12	17	0	13	0	6	20	22	6
GB40419	43	21	21	81	38	61	36	31	58	2	15	2	0	28	22	11
GB40420	114	86	115	159	114	183	58	39	148	24	84	31	55	174	69	15
GB40421	28	53	40	69	33	61	39	25	66	32	23	40	14	41	40	14
GB40422	79	128	95	51	21	67	88	49	77	82	53	135	117	101	41	15
GB40423	2	7	3	5	0	5	13	2	5	12	0	2	8	2	0	0
GB40424	12	9	36	31	17	33	3	5	7	13	14	16	0	10	6	5
GB40425	43	24	49	47	30	57	34	39	40	34	27	24	49	60	28	15
GB40426	17	18	18	46	9	21	24	2	21	109	54	30	98	41	27	13
GB40427	46	62	27	69	13	54	33	23	59	61	56	50	41	61	55	14
GB40428	28	64	10	31	6	26	18	5	21	51	14	45	36	58	27	11
GB40429	42	104	46	84	23	23	59	35	41	141	46	106	124	58	40	15
GB40430	2	0	0	0	0	4	0	0	0	0	0	0	0	0	0	0
GB40431	0	0	2	0	0	0	0	0	3	0	0	0	0	1	0	0
GB40432	3	0	8	12	7	7	2	5	4	4	0	5	0	12	17	1
GB40433	14	16	3	5	4	8	4	0	13	5	13	0	4	27	16	3
GB40434	101	202	118	110	61	101	120	76	59	124	124	207	166	129	81	15
GB40435	16	19	19	5	15	9	66	14	4	10	9	17	39	18	3	7
GB40436	107	100	94	66	18	121	181	96	17	96	34	99	165	35	63	15
GB40437	31	41	40	92	5	51	51	23	27	50	13	50	27	49	20	13
GB40438	23	0	4	6	8	12	4	7	21	0	2	4	8	5	8	2
GB40439	42	96	47	84	6	42	76	38	29	23	9	29	25	39	15	12
GB40440	116	158	96	146	41	122	175	96	67	87	57	66	124	105	61	15
GB40441	46	55	21	32	2	33	27	22	9	40	18	17	59	16	18	13
GB40442	20	17	20	26	8	57	15	27	18	1	26	1	3	19	18	10
GB40443	1	3	0	0	3	0	0	0	0	0	0	0	0	0	2	0
GB40444	34	104	23	43	9	58	57	25	9	30	8	21	14	10	22	10
GB40445	14	20	9	4	0	2	4	0	9	9	5	0	1	15	17	2
GB40446	104	245	118	102	24	47	113	52	52	329	98	161	457	162	91	15
GB40447	12	2	8	15	10	21	11	1	70	36	4	5	1	22	28	5
GB40448	3	21	3	2	0	6	3	2	1	8	0	7	7	5	2	1
GB40449	1	2	3	1	6	10	2	0	6	4	0	1	0	1	5	0
GB40450	7	0	1	19	11	5	2	4	16	0	0	0	0	10	3	2
GB40451	48	66	27	22	19	47	26	29	41	15	23	47	89	46	12	13
GB40452	70	54	96	79	45	84	43	34	96	15	70	32	10	104	107	13
GB40453	46	41	63	53	25	69	20	32	49	34	27	14	31	38	29	14
GB40454	282	488	257	282	108	195	475	193	79	344	115	303	550	206	106	15
GB40456	79	102	58	56	17	48	109	60	6	105	28	90	100	59	24	14
GB40457	2853	4454	2985	3274	1319	2557	3916	1954	1579	8117	4414	5756	8592	3920	2934	15
GB40459	47	100	66	52	5	57	55	32	16	68	42	34	97	39	26	14
GB40460	69	161	49	51	2	53	67	81	10	60	5	31	59	21	4	11
GB40461	77	102	64	106	32	51	66	89	48	88	69	137	88	60	71	15
GB40462	1094	2286	1185	1550	278	1355	2229	1233	247	1508	652	1220	1549	612	378	15
GB40463	25	13	19	21	1	16	25	14	6	11	1	20	3	12	8	6
GB40464	1	5	4	3	7	13	0	0	7	6	1	0	5	41	31	2
GB40466	19	28	26	30	1	33	53	14	25	16	10	10	55	28	24	11
GB40467	38	73	38	80	11	43	38	61	42	78	75	114	130	54	34	14
GB40468	12	11	23	38	23	24	0	9	17	13	5	6	1	24	23	7
GB40469	1	2	4	3	6	19	0	1	24	0	23	0	1	4	10	3
GB40470	10	1	4	6	2	3	2	0	4	0	6	0	0	12	1	0
GB40471	10	7	7	12	5	4	20	5	17	2	13	0	0	11	9	2
GB40472	3	0	3	6	2	15	3	3	7	9	0	0	0	2	9	0
GB40473	95	162	61	63	12	83	113	72	16	46	19	36	37	29	15	13
GB40474	1	8	0	6	0	0	4	1	2	1	0	1	4	3	3	0
GB40475	2	3	0	0	3	6	0	0	2	0	3	3	0	7	4	0
GB40477	1	1	1	3	0	3	8	4	9	0	1	0	0	12	6	0
GB40478	13	9	18	26	13	42	14	14	52	0	8	0	2	61	15	5
GB40479	38	30	27	38	2	18	15	20	12	29	0	26	49	32	24	11
GB40480	20	44	34	30	21	54	11	33	31	23	21	3	6	36	29	12
GB40481	10	16	13	20	4	14	2	13	37	5	11	6	2	19	11	4
GB40483	15	14	8	29	6	12	20	18	11	0	3	12	2	21	21	5
GB40485	2	5	2	16	4	6	3	2	35	0	36	0	0	36	5	4
GB40486	1	1	4	6	0	7	4	0	4	1	0	3	0	7	0	0
GB40489	155	391	172	202	28	184	352	220	45	142	40	122	189	77	48	15
GB40490	50	67	53	66	12	37	67	26	14	44	19	53	51	56	6	12
GB40491	25	52	18	15	2	23	20	9	11	0	11	13	35	16	10	7
GB40492	676	1037	554	721	74	672	962	614	38	480	123	503	709	198	127	15
GB40493	4	13	1	9	0	3	7	5	5	1	0	0	1	1	7	0
GB40494	10	2	7	3	0	11	7	7	5	1	0	0	2	8	0	0
GB40495	46	28	19	49	8	30	34	20	20	18	6	15	22	24	23	12
GB40496	27	21	28	17	7	53	6	18	32	12	15	7	15	35	23	9
GB40497	8	1	5	8	15	0	8	15	6	0	0	0	0	1	1	0
GB40498	88	92	111	140	105	110	77	46	162	147	92	36	44	199	93	15
GB40499	2	5	3	1	1	3	0	6	1	0	0	0	1	5	6	0
GB40500	27	14	14	24	19	43	27	8	32	20	29	8	17	77	37	11
GB40501	7	1	9	14	0	15	0	1	0	0	0	0	10	3	9	0
GB40502	0	2	0	5	0	2	0	5	6	0	0	0	0	0	1	0
GB40503	24	14	21	26	19	30	7	13	41	13	27	9	6	38	28	9
GB40504	104	180	213	291	202	316	198	94	324	77	208	52	22	257	234	15
GB40505	15	2	8	29	3	14	4	5	23	38	0	10	0	12	18	4
GB40506	6	15	18	7	10	26	10	8	5	7	10	15	14	25	13	3
GB40507	31	63	22	73	8	52	45	34	29	84	9	81	94	44	22	13
GB40508	11	20	21	47	10	23	29	10	19	23	4	10	25	18	10	9
GB40509	17	51	22	20	8	32	45	12	29	93	13	80	181	43	23	12
GB40510	55	114	47	78	19	66	101	40	14	76	44	56	148	52	24	14
GB40511	15	10	5	26	0	7	17	2	13	0	0	1	0	15	9	2
GB40512	0	0	0	0	0	0	0	0	0	0	0	0	0	0	0	0
GB40513	405	511	387	370	136	274	543	211	243	500	269	492	763	381	252	15
GB40514	29	21	8	25	9	52	14	3	6	25	16	12	23	16	5	8
GB40515	19	8	22	67	13	23	18	17	33	0	12	5	0	29	41	9
GB40516	0	0	0	0	0	0	0	0	0	0	0	0	0	0	0	0
GB40517	14	14	23	39	5	42	18	11	14	10	8	2	20	66	37	7
GB40519	46	40	156	139	147	127	77	39	151	8	105	14	1	185	89	12
GB40520	15	11	20	37	24	24	16	23	29	8	0	8	0	34	9	8
GB40521	110	140	245	419	464	315	183	79	542	76	223	147	48	365	289	15
GB40522	55	44	147	128	243	201	104	78	127	25	95	80	27	228	144	15
GB40523	27	60	117	119	114	135	68	50	158	40	63	45	0	170	151	14
GB40524	12	13	9	23	15	16	24	9	32	0	0	3	8	34	11	5
GB40525	3	23	3	19	22	16	23	10	39	0	7	0	1	50	27	8
GB40526	4	10	20	28	4	5	16	1	10	1	0	0	0	9	2	3
GB40527	1	5	7	7	1	9	2	2	15	4	0	4	4	7	2	0
GB40529	0	4	4	6	6	8	2	0	8	0	0	0	0	4	5	0
GB40530	19	18	9	28	2	19	12	5	10	0	18	7	11	15	27	6
GB40531	89	81	146	169	271	230	115	77	229	34	115	50	42	190	212	15
GB40532	12	12	14	33	33	45	9	6	27	40	21	0	2	40	48	8
GB40533	17	29	65	76	68	106	32	13	49	17	16	15	0	66	59	12
GB40534	75	36	81	103	31	78	65	35	74	30	30	5	25	125	59	14
GB40535	8	55	15	25	2	10	24	5	2	11	0	12	16	6	1	4
GB40536	12	8	4	4	3	0	0	4	0	0	0	0	0	7	0	0
GB40537	63	49	19	58	8	32	58	16	12	45	9	3	33	36	17	11
GB40538	112	173	83	122	5	56	130	50	46	222	72	123	341	100	44	14
GB40539	430	684	364	572	164	448	707	378	87	556	188	675	805	210	189	15
GB40540	38	26	28	20	1	21	15	2	17	32	12	10	4	50	27	9
GB40541	98	83	92	92	64	138	103	53	118	99	127	77	80	208	218	15
GB40542	2	0	2	3	0	0	0	0	0	0	0	0	1	7	0	0
GB40543	60	87	75	66	22	78	69	41	36	100	32	60	131	48	12	14
GB40544	1	2	6	11	0	4	7	6	2	0	0	0	0	3	6	0
GB40545	27	27	14	19	7	13	7	34	20	4	8	0	16	40	29	8
GB40546	120	166	50	75	3	76	171	50	17	75	16	33	87	29	36	14
GB40547	3	0	0	6	2	8	0	0	0	0	0	2	0	0	6	0
GB40548	35	22	27	49	17	49	15	12	38	8	12	30	0	82	50	10
GB40549	28	3	21	72	25	19	9	6	49	7	33	0	1	44	59	9
GB40550	4	16	15	33	27	29	2	19	38	1	13	8	9	40	23	8
GB40552	9	0	4	6	14	9	4	0	15	2	20	0	11	34	5	2
GB40553	13	6	13	22	20	15	12	3	24	15	23	0	0	45	32	6
GB40554	162	319	188	240	95	85	177	97	81	88	148	197	153	239	171	15
GB40555	70	148	71	150	3	56	106	86	11	93	54	46	196	66	19	13
GB40556	26	51	51	50	17	40	65	40	17	35	18	22	36	22	23	15
GB40558	201	311	197	218	25	128	326	109	28	125	36	120	243	77	29	15
GB40559	34	70	56	46	5	43	61	23	22	50	5	28	115	25	23	13
GB40560	1	4	3	9	0	7	3	1	4	0	1	2	0	3	0	0
GB40561	5	1	3	0	1	6	2	0	1	0	0	0	1	0	1	0
GB40562	25	22	22	34	5	19	24	7	18	7	8	11	1	11	28	8
GB40563	157	139	71	139	82	148	105	76	29	51	56	102	96	55	41	15
GB40564	99	66	135	208	193	165	88	52	146	39	38	14	14	180	110	13
GB40565	63	76	87	133	81	93	88	39	194	54	174	26	82	194	166	15
GB40566	18	44	48	56	37	53	31	36	26	24	43	5	5	112	48	13
GB40567	96	99	153	183	174	251	105	34	193	30	213	32	52	291	196	15
GB40572	12	37	6	10	4	20	12	14	5	1	3	5	22	18	5	4
GB40573	15	5	26	43	6	52	20	36	36	18	13	4	2	74	27	9
GB40574	46	124	45	94	8	35	106	40	7	66	6	30	46	20	12	11
GB40575	0	0	0	0	0	0	0	0	0	0	0	0	0	1	0	0
GB40576	1321	1876	1271	1677	363	1139	1786	1008	338	2504	1139	1248	2838	1465	788	15
GB40577	15	37	15	30	6	18	24	3	13	0	18	28	28	20	13	8
GB40578	21	18	21	27	5	11	30	5	19	6	9	6	1	15	21	7
GB40579	0	2	4	9	0	0	0	0	1	3	0	0	0	1	6	0
GB40580	15	68	23	70	6	17	42	19	14	43	9	28	37	19	32	11
GB40581	11	8	1	3	8	44	17	4	14	6	0	0	0	27	11	3
GB40582	10	0	19	15	5	21	11	1	4	8	4	0	12	12	15	2
GB40583	16	68	36	81	38	94	33	7	45	18	10	30	7	73	62	12
GB40584	7	7	31	42	51	33	23	22	41	0	32	0	0	32	16	10
GB40585	12	14	14	27	26	21	2	9	20	46	29	7	21	24	23	9
GB40586	6	17	12	51	19	28	30	0	36	0	26	8	0	28	25	9
GB40587	11	0	18	6	8	15	15	5	20	28	2	0	0	13	9	3
GB40589	31	74	12	16	16	26	23	36	1	24	11	18	26	28	6	11
GB40590	2	51	5	7	1	9	8	8	4	13	3	3	6	0	5	1
GB40591	5	26	12	14	1	13	17	4	0	1	3	6	0	2	2	2
GB40592	8	43	31	27	7	39	26	19	29	17	16	16	8	19	17	12
GB40593	34	21	43	45	77	72	29	27	114	34	19	6	17	99	103	14
GB40594	92	128	174	261	261	326	92	94	249	60	124	82	27	341	199	15
GB40595	9	31	17	19	0	7	34	8	0	27	12	16	27	10	3	7
GB40596	30	32	18	8	0	20	10	6	27	3	3	3	8	11	8	5
GB40597	3	0	0	1	1	4	0	2	6	1	9	0	0	1	1	0
GB40598	48	54	55	75	11	67	21	6	45	21	19	14	18	35	40	12
GB40599	7	15	23	17	2	13	17	9	14	0	6	0	5	27	19	5
GB40600	27	20	42	34	0	25	37	27	7	22	14	16	22	19	6	11
GB40601	17	3	3	0	12	31	5	9	19	16	2	17	0	22	15	6
GB40602	19	32	31	25	7	35	14	19	24	5	20	0	0	23	4	9
GB40603	291	262	343	599	748	756	280	127	755	151	678	195	38	578	620	15
GB40604	101	73	114	146	64	135	66	21	112	29	103	27	110	189	136	15
GB40605	68	36	130	160	108	146	55	47	205	46	94	76	2	226	176	14
GB40606	18	28	22	18	17	24	1	12	21	8	16	15	2	24	25	10
GB40607	23	29	28	22	42	63	6	4	62	11	29	0	28	55	52	11
GB40608	940	1134	732	1303	217	680	1189	403	318	2199	999	902	1376	504	273	15
GB40609	18	5	52	42	37	26	10	9	67	0	51	31	0	50	54	10
GB40610	64	28	66	83	84	106	37	3	98	10	48	24	1	105	81	12
GB40611	77	84	142	167	101	150	137	49	150	80	61	37	45	156	73	15
GB40612	1	0	4	2	0	0	0	0	0	0	0	0	0	0	1	0
GB40613	0	0	1	1	0	4	0	0	15	0	5	0	0	2	2	0
GB40614	62	7	64	49	16	47	26	7	52	4	21	1	10	55	50	10
GB40615	32	28	43	47	40	48	4	18	58	10	34	14	2	72	46	11
GB40616	16	3	36	18	17	31	41	14	29	4	15	2	6	25	4	8
GB40617	22	25	56	61	58	95	49	19	183	0	70	13	17	90	49	13
GB40618	83	117	109	182	66	148	102	48	115	89	80	109	99	146	107	15
GB40619	715	887	436	754	435	602	839	735	186	1045	580	1391	1741	462	444	15
GB40620	3	2	0	6	1	1	1	1	1	0	0	0	0	2	1	0
GB40621	18	9	28	35	3	28	25	0	37	10	23	12	29	39	40	10
GB40622	17	5	10	19	16	5	0	6	12	22	0	0	16	14	5	5
GB40623	6	4	24	17	28	26	15	11	36	20	72	4	0	36	46	9
GB40624	186	155	267	374	414	445	195	73	376	131	262	218	218	445	409	15
GB40625	48	39	113	145	133	174	88	48	150	55	57	23	5	137	135	14
GB40626	1215	1688	1290	1478	1001	1113	1316	871	1519	4535	6905	3901	5756	3531	2947	15
GB40627	11	9	38	44	26	26	6	11	43	49	12	0	0	29	57	8
GB40629	163	179	518	671	576	643	260	191	763	157	633	184	80	788	630	15
GB40630	5	7	9	21	24	10	2	4	17	0	10	0	0	10	35	4
GB40631	67	12	26	39	31	44	13	29	51	40	53	24	87	47	60	13
GB40632	0	7	5	14	9	29	0	0	19	0	5	14	0	14	28	3
GB40633	6	1	0	7	1	12	10	2	8	0	5	0	0	21	5	1
GB40634	19	2	20	6	0	13	3	5	3	6	1	5	6	1	10	2
GB40635	41	55	28	58	12	49	40	64	29	43	6	15	134	57	28	12
GB40636	2	1	3	7	0	20	0	0	3	6	11	3	0	2	6	1
GB40637	12	23	6	6	7	28	21	5	24	10	3	0	0	74	10	5
GB40638	28	14	14	28	10	33	7	7	19	19	7	10	16	33	13	7
GB40639	14	14	59	39	32	48	30	26	45	36	34	2	3	100	84	11
GB40640	5	12	4	48	13	30	16	12	25	10	27	5	5	33	19	7
GB40641	21	21	79	58	117	120	55	9	94	0	63	18	0	74	78	12
GB40642	23	15	27	47	12	48	11	9	22	29	17	14	0	13	26	8
GB40643	9	7	10	7	10	15	5	2	27	0	11	1	0	11	12	1
GB40644	24	27	65	72	25	49	17	10	69	12	76	11	15	106	44	11
GB40645	21	18	20	14	27	32	32	21	40	18	11	5	35	7	23	11
GB40646	1	1	1	14	5	12	2	0	6	2	7	0	1	24	14	1
GB40647	100	35	122	130	151	222	70	30	131	54	72	39	22	173	163	15
GB40648	843	1341	924	1133	768	833	913	674	1637	2970	2690	4033	4238	2881	2195	15
GB40649	17	4	4	6	10	22	11	0	13	0	0	0	0	9	3	2
GB40650	17	25	23	37	19	50	9	9	35	2	8	7	5	10	32	8
GB40651	42	9	12	63	23	46	9	6	41	16	8	52	0	39	19	9
GB40652	152	190	105	102	48	153	153	112	38	114	33	82	159	70	43	15
GB40653	1555	2411	1750	2169	722	1484	2139	1005	980	6208	2538	3814	7436	2393	1555	15
GB40654	100	166	76	102	13	79	147	100	34	78	17	74	104	73	21	14
GB40655	38	38	23	33	2	9	30	35	2	28	23	26	52	32	18	12
GB40656	13	19	9	17	14	9	12	5	12	17	13	14	4	17	18	5
GB40657	31	20	24	60	13	41	22	15	38	10	4	1	7	83	36	9
GB40658	42	16	46	70	96	78	40	18	110	12	66	44	5	125	148	13
GB40659	20	20	48	50	23	81	23	7	68	19	36	0	2	85	20	12
GB40660	5	9	0	0	0	2	4	0	2	0	5	2	0	17	1	1
GB40661	27	7	24	40	30	56	30	17	23	2	31	8	0	49	14	10
GB40662	10	11	27	68	63	50	23	9	62	9	22	0	22	44	32	10
GB40663	28	53	79	75	93	98	45	2	112	34	106	12	0	123	109	12
GB40664	37	52	28	13	18	20	33	10	27	27	21	8	70	28	65	12
GB40665	5	31	17	14	14	14	6	11	16	6	7	1	1	17	16	5
GB40666	26	37	17	50	20	44	21	8	13	9	21	6	6	27	21	10
GB40667	18	13	11	35	9	36	8	7	31	1	2	22	0	38	18	7
GB40668	45	20	11	26	13	20	7	9	20	13	2	2	21	30	23	8
GB40669	10	4	8	18	9	14	4	12	20	2	7	0	1	29	35	4
GB40670	149	110	229	349	339	363	197	121	375	96	334	230	156	460	266	15
GB40671	28	19	18	39	56	62	12	16	76	1	28	18	1	97	65	12
GB40672	7	13	17	27	1	38	18	9	19	0	3	13	0	35	20	7
GB40673	221	354	243	220	65	316	309	248	41	413	89	218	302	149	84	15
GB40674	88	142	117	61	16	66	153	51	67	440	139	179	524	141	88	15
GB40676	24	22	43	67	28	51	15	15	126	0	49	8	2	129	69	10
GB40677	2	1	18	16	2	15	7	12	11	3	22	0	2	20	28	5
GB40678	191	152	342	412	530	507	164	124	490	56	347	89	27	444	467	15
GB40679	12	7	6	26	26	25	7	8	28	46	18	3	16	32	20	9
GB40680	1	9	19	2	5	7	19	1	7	2	0	0	2	10	9	2
GB40681	30	39	30	68	31	69	27	21	84	51	68	11	46	68	72	14
GB40682	22	22	21	36	10	17	39	0	50	16	36	2	0	50	42	11
GB40683	3	9	14	9	5	18	6	3	18	3	25	14	0	29	7	4
GB40684	14	22	17	52	21	36	26	3	50	9	27	0	3	45	35	10
GB40685	4	12	11	12	0	10	0	4	19	0	23	1	1	41	16	4
GB40686	43	99	22	23	6	29	43	12	2	15	7	12	13	11	6	6
GB40687	22	4	29	13	3	40	15	11	19	7	39	1	0	21	1	6
GB40688	3	3	3	2	0	23	9	1	16	5	0	0	7	10	0	2
GB40689	163	136	345	531	561	648	158	186	633	95	298	218	32	577	439	15
GB40690	93	76	91	214	103	189	85	34	222	19	76	79	32	229	145	15
GB40691	29	107	33	19	9	30	27	25	4	33	9	23	48	13	3	10
GB40692	4	4	29	22	1	19	5	1	14	0	2	3	0	31	31	5
GB40693	30	3	27	45	39	65	49	12	69	1	25	40	8	48	21	11
GB40694	302	316	473	582	498	504	329	205	570	87	312	199	125	623	469	15
GB40695	7	5	8	26	1	5	1	0	1	3	5	5	6	5	0	1
GB40696	0	10	0	1	0	2	0	1	2	2	10	0	0	6	3	0
GB40697	37	12	16	52	11	22	15	10	20	12	16	8	18	29	10	8
GB40698	6	5	7	10	0	3	0	2	4	5	2	0	0	2	6	0
GB40699	24	29	18	79	60	49	19	16	61	7	34	1	1	96	53	12
GB40700	206	307	226	209	171	245	292	162	136	307	147	216	300	193	123	15
GB40701	102	91	76	123	111	187	77	37	181	19	138	39	57	144	111	15
GB40702	5	3	12	5	0	7	12	12	17	5	0	0	0	17	3	2
GB40703	535	546	655	811	541	744	665	357	646	254	559	328	445	591	470	15
GB40704	13	16	19	13	1	18	14	2	7	18	11	5	26	32	3	6
GB40705	60	146	70	72	12	61	70	49	11	24	18	15	45	28	23	12
GB40706	29	50	29	44	6	31	38	32	19	46	13	27	43	22	30	13
GB40707	8	2	13	12	0	1	2	8	8	3	6	3	3	3	7	0
GB40708	370	492	215	284	55	362	526	250	108	637	153	279	697	291	86	15
GB40711	6531	6853	4103	4629	1861	3549	6088	2877	1536	4601	2651	3894	5563	1925	1214	15
GB40712	18	3	10	8	7	13	12	0	7	3	0	0	6	33	1	2
GB40713	203	330	202	212	97	242	302	185	157	396	213	370	467	309	175	15
GB40714	2	2	0	7	0	10	1	8	11	2	2	0	0	12	4	0
GB40715	0	1	0	0	1	2	8	0	4	0	0	0	0	12	6	0
GB40716	9	11	9	21	0	14	5	6	11	54	9	21	7	10	5	3
GB40717	13	4	13	22	4	15	14	3	9	9	7	0	0	7	21	2
GB40718	22	41	26	37	11	41	7	19	16	2	6	3	0	25	2	8
GB40719	221	418	218	222	72	160	452	198	54	98	72	65	77	141	93	15
GB40720	37	41	35	49	16	58	30	22	26	16	55	3	22	57	41	14
GB40721	22	58	19	28	34	44	22	36	20	25	21	16	43	11	14	13
GB40722	0	0	0	0	0	0	0	0	0	0	0	0	0	0	0	0
GB40723	69	70	57	62	19	38	56	41	34	43	58	84	166	100	41	15
GB40724	2	0	2	6	4	14	19	3	13	0	3	0	0	5	3	1
GB40726	21	3	19	44	17	33	17	9	27	5	5	5	1	23	26	9
GB40727	62	184	45	87	25	50	115	23	31	55	26	52	76	58	42	15
GB40728	25	30	36	38	17	61	46	20	57	34	52	47	45	74	55	15
GB40730	9	16	11	8	10	31	17	13	12	0	9	15	0	19	3	4
GB40731	11	9	38	42	39	43	14	17	50	0	40	16	0	36	33	10
GB40732	20	8	13	21	5	10	5	16	28	3	11	7	1	13	5	4
GB40733	3	7	16	16	0	12	10	1	21	15	8	8	0	7	19	4
GB40734	15	32	20	41	2	17	6	27	40	24	37	18	18	26	43	12
GB40735	19145	18871	14650	15760	6182	8406	19938	4332	5332	27354	16761	25659	39107	15999	11124	15
GB40736	1	1	2	17	0	4	6	0	3	0	0	3	0	7	15	1
GB40737	48	31	25	35	2	37	11	27	15	12	12	1	16	46	12	8
GB40738	1	0	1	0	0	0	0	0	0	0	0	0	0	1	0	0
GB40739	15	11	27	34	72	41	11	10	43	2	24	0	0	23	42	8
GB40740	234	201	340	498	614	512	176	141	570	141	228	122	45	484	395	15
GB40741	135	157	213	312	210	269	196	137	124	96	97	64	84	210	122	15
GB40743	0	0	0	0	0	0	0	0	0	0	0	0	0	0	0	0
GB40744	91	90	60	87	32	84	111	53	44	31	25	25	50	81	50	15
GB40745	11	34	41	53	7	35	12	29	19	17	4	6	87	37	16	10
GB40746	108	121	56	60	22	84	131	91	22	75	30	47	93	51	27	15
GB40747	41	46	40	27	6	39	37	20	15	33	15	20	28	22	17	12
GB40748	4	22	6	16	6	1	3	1	10	24	9	20	30	18	6	6
GB40749	30	24	10	38	15	29	16	21	43	13	33	8	26	42	31	11
GB40750	29	44	40	69	25	49	42	47	46	17	56	12	4	52	48	13
GB40751	41	28	153	174	221	167	87	51	432	49	245	137	31	268	181	15
GB40752	2	6	5	0	4	15	0	0	3	1	2	0	0	3	3	0
GB40754	68	31	73	104	71	80	40	48	151	20	84	2	15	106	82	13
GB40755	0	0	0	0	3	6	0	0	2	0	10	0	0	0	3	0
GB40756	8	9	7	8	0	16	0	1	10	0	0	0	0	19	12	2
GB40757	2	2	0	5	5	19	1	0	1	0	0	0	0	1	8	1
GB40758	11	44	8	21	7	25	15	9	10	1	8	1	26	23	20	6
GB40759	347	1714	426	797	78	148	774	244	46	150	37	131	309	88	50	15
GB40760	50	91	62	55	27	69	86	48	32	63	34	60	82	72	30	15
GB40761	12	8	21	38	6	33	8	8	11	11	14	8	9	30	14	4
GB40762	18	10	18	27	55	38	6	8	51	10	14	27	0	89	54	9
GB40763	10	5	13	16	16	17	9	5	12	15	4	0	0	24	9	4
GB40764	122	56	63	79	45	123	63	74	154	43	138	90	63	104	122	15
GB40765	56	68	57	78	50	109	64	39	81	54	54	35	41	100	94	15
GB40766	92	97	89	87	26	59	40	52	56	19	35	49	40	92	52	15
GB40767	255	516	208	241	10	246	308	160	25	150	47	92	115	64	42	14
GB40768	7	8	8	17	1	42	16	17	20	0	28	0	2	25	22	8
GB40769	22	14	24	43	5	16	19	15	20	58	10	85	36	68	12	10
GB40770	447	597	297	408	104	311	481	267	164	427	268	373	778	376	197	15
GB40771	254	376	172	316	108	136	123	49	55	47	40	44	31	103	60	15
GB40772	7	8	2	11	0	10	0	0	0	0	5	0	0	0	0	0
GB40773	90	569	152	205	17	136	302	228	51	196	42	113	277	81	60	15
GB40774	17	44	19	41	3	27	22	16	24	22	12	30	43	45	7	12
GB40775	100	156	61	76	22	67	109	30	37	162	53	81	177	72	61	15
GB40776	10	41	19	20	6	6	11	12	2	0	0	12	57	14	6	4
GB40777	600	653	531	591	231	543	829	447	99	827	320	608	750	230	181	15
GB40778	27	25	52	68	22	22	17	2	8	79	19	71	60	14	12	11
GB40779	298	505	284	324	44	323	492	230	56	392	168	382	479	177	113	15
GB40780	45	120	59	92	32	41	112	48	33	134	41	95	142	81	35	15
GB40781	12	6	16	25	10	19	23	17	10	3	3	0	1	36	15	6
GB40782	120	186	160	135	23	90	166	86	26	242	100	103	303	98	52	15
GB40783	88	188	94	154	10	58	171	48	37	94	47	109	126	82	32	14
GB40784	40	117	37	56	0	43	38	32	9	21	3	12	18	15	8	9
GB40785	48	29	25	37	20	47	61	15	34	20	10	22	9	65	36	12
GB40787	2	4	0	3	0	7	0	1	0	0	0	1	0	4	0	0
GB40788	22	0	17	23	12	34	5	11	20	4	31	0	0	47	46	8
GB40789	15	22	37	99	101	99	33	26	104	10	27	27	1	109	69	12
GB40791	37	23	71	79	57	76	54	38	69	7	46	19	2	61	44	13
GB40792	6	3	6	16	3	2	2	0	12	0	0	2	0	8	3	1
GB40793	24	5	20	50	28	40	4	18	15	0	5	3	0	13	19	7
GB40794	300	439	370	370	296	437	378	253	291	617	657	520	576	529	505	15
GB40795	150	371	158	176	11	160	238	95	19	148	29	183	250	87	43	14
GB40796	11	9	5	11	8	10	14	11	6	5	10	0	0	19	6	1
GB40797	24	38	26	32	3	32	27	18	13	2	2	0	20	25	11	9
GB40798	18	12	14	23	11	9	13	8	5	14	4	16	35	26	7	5
GB40799	39	42	35	35	5	37	24	16	24	14	0	4	14	29	18	10
GB40800	89	183	80	102	22	77	125	92	12	111	30	58	126	20	9	13
GB40801	72	112	84	64	3	69	126	48	2	67	9	54	81	43	26	12
GB40802	7	31	14	18	2	28	21	6	7	2	1	7	2	16	12	5
GB40803	44	33	32	25	2	22	50	21	12	5	5	7	2	20	20	9
GB40804	41	127	52	68	8	39	63	35	16	82	32	42	64	47	29	14
GB40805	3	0	0	5	2	4	0	2	1	10	0	3	25	7	8	1
GB40806	2	20	11	13	1	10	13	3	10	0	2	16	2	24	3	3
GB40807	27	180	45	68	2	31	63	56	6	21	13	17	24	16	8	11
GB40808	112	183	239	276	254	344	126	75	463	265	312	190	127	541	511	15
GB40809	29	43	27	26	26	29	32	7	49	3	23	19	7	46	54	12
GB40810	33	52	25	22	0	8	28	37	5	34	13	3	34	16	2	9
GB40811	9	11	3	6	24	6	21	0	21	2	0	0	7	11	8	3
GB40812	7	2	7	10	7	11	3	1	5	14	0	0	0	10	1	0
GB40814	1	0	1	2	0	2	0	11	9	0	8	1	0	4	4	0
GB40815	4	13	15	11	3	14	17	0	5	0	5	4	0	16	7	2
GB40816	86	192	91	127	18	95	141	63	68	101	41	47	121	90	56	15
GB40817	1	1	1	7	4	8	17	4	4	8	6	0	0	7	10	1
GB40818	29	57	63	109	74	110	54	37	129	2	77	46	0	120	95	13
GB40819	19	8	14	29	11	7	14	1	10	0	7	0	0	12	18	3
GB40820	10	9	6	2	3	13	5	8	10	1	8	8	1	24	12	1
GB40821	28	17	26	38	20	32	18	15	55	5	46	10	19	47	26	12
GB40822	4	6	2	6	0	5	0	2	7	0	0	0	0	9	11	0
GB40823	70	29	31	72	9	57	12	20	45	7	15	14	9	79	31	9
GB40824	47	49	37	25	9	35	22	19	17	48	28	20	57	34	20	14
GB40827	206	547	237	297	56	211	302	94	11	97	43	62	95	52	12	13
GB40828	5	5	4	8	1	6	1	0	0	5	0	0	0	12	0	0
GB40829	6	0	4	1	4	11	8	1	10	0	1	0	0	7	0	0
GB40830	16	5	34	19	6	11	14	8	30	0	29	13	5	24	24	7
GB40831	4	8	7	4	3	10	0	0	29	9	3	0	2	17	12	2
GB40833	0	0	0	0	0	0	0	0	0	0	0	0	0	0	0	0
GB40834	8	12	6	6	7	16	1	6	7	0	0	6	0	20	6	2
GB40836	58	28	35	55	22	34	44	18	55	14	56	24	5	45	21	13
GB40837	84	217	105	180	33	75	188	57	67	108	49	73	127	78	30	15
GB40838	20	24	27	30	13	31	13	29	75	4	11	12	0	44	17	9
GB40839	39	21	37	46	20	47	22	17	48	4	8	6	0	69	48	11
GB40841	14	6	6	12	0	14	8	6	0	6	1	2	23	5	1	1
GB40842	32	17	18	23	10	27	28	16	15	5	6	13	0	32	17	9
GB40843	54	171	98	80	14	58	78	29	21	69	13	49	181	38	26	13
GB40845	66	120	94	125	43	111	115	89	92	103	100	113	92	137	126	15
GB40846	4	16	3	2	8	7	3	0	1	0	0	13	0	5	1	1
GB40847	38	105	83	57	35	41	68	37	8	10	12	31	52	35	24	12
GB40848	14	11	19	23	6	26	17	9	28	0	9	4	6	29	23	7
GB40849	13	3	5	2	2	19	8	12	10	14	4	0	1	1	5	1
GB40850	6	16	9	5	7	4	10	11	12	0	12	0	3	15	7	1
GB40851	9	1	3	13	0	7	1	0	3	9	22	0	0	12	21	2
GB40853	2	4	1	5	0	10	3	1	2	0	2	2	0	1	0	0
GB40854	0	0	1	0	5	1	3	0	0	0	10	0	0	9	2	0
GB40855	13	4	0	15	0	6	1	0	9	0	0	4	0	12	2	0
GB40856	11	4	5	12	5	15	16	0	28	1	6	0	0	29	22	4
GB40857	26	25	30	20	2	39	22	14	31	6	7	3	42	55	20	10
GB40858	111	215	119	142	55	112	197	83	54	234	137	208	316	150	102	15
GB40859	37	33	71	92	36	115	40	46	99	41	108	38	42	133	100	15
GB40860	0	0	0	6	5	1	3	2	0	0	0	2	3	3	5	0
GB40861	23	35	7	22	11	14	23	6	6	5	40	4	6	11	0	5
GB40862	89	131	71	64	4	58	120	41	34	211	49	84	311	101	38	14
GB40863	17	13	18	21	15	10	12	11	25	23	1	24	18	29	30	9
GB40864	3	4	7	23	11	9	6	3	5	0	10	0	0	12	4	1
GB40865	1247	1441	1154	1143	548	763	1201	629	739	2361	1799	2499	2658	1307	1246	15
GB40866	9334	12587	6024	6671	612	8718	11625	6134	633	5992	1758	4635	5828	2592	950	15
GB40867	18	10	13	15	12	46	15	12	50	13	4	8	1	39	34	5
GB40868	807	1266	753	876	494	721	945	547	563	1065	1077	1306	1769	999	827	15
GB40869	3	1	17	62	11	31	17	4	27	4	9	8	1	23	5	6
GB40870	39	25	51	54	47	95	33	20	77	31	29	26	0	33	51	14
GB40871	81	73	55	89	98	144	43	23	82	17	44	19	73	79	82	15
GB40901	28	44	28	17	9	23	58	18	18	83	26	28	52	32	41	14
GB40903	4	5	0	2	0	3	3	0	0	0	0	1	2	2	0	0
GB40904	183	409	271	262	26	127	216	113	73	620	228	555	733	347	191	15
GB40905	42	10	39	53	39	55	26	6	57	13	10	7	5	59	44	9
GB40906	77	137	115	176	92	162	137	96	110	225	130	98	280	196	151	15
GB40907	425	486	267	406	145	406	393	247	182	251	186	235	274	267	213	15
GB40908	294	346	315	442	390	682	242	156	540	226	361	230	340	598	429	15
GB40909	42	78	27	41	3	43	29	24	9	30	4	29	22	28	12	11
GB40910	0	0	0	0	0	0	0	0	0	0	0	0	0	0	0	0
GB40911	35	32	14	27	4	15	18	4	16	12	16	0	6	35	14	7
GB40912	1	5	1	2	2	4	7	0	9	6	2	0	0	10	21	1
GB40913	17	23	11	17	2	21	7	15	13	8	10	5	4	35	10	5
GB40914	32	28	60	78	84	48	42	18	62	1	26	32	0	67	55	13
GB40915	2	4	18	56	46	28	11	3	60	0	44	13	0	50	13	7
GB40916	193	143	184	219	172	268	103	77	303	80	209	68	91	342	267	15
GB40917	19	19	40	46	20	66	49	15	60	6	31	24	13	90	49	12
GB40918	4	8	2	20	2	1	0	0	3	3	0	0	0	4	10	1
GB40919	3	0	4	5	5	5	0	0	13	3	8	11	0	10	1	0
GB40920	20	5	1	7	5	13	0	2	14	7	8	0	0	14	0	1
GB40921	51	66	43	45	11	39	33	22	7	0	6	7	0	14	12	7
GB40922	3	4	19	5	0	9	12	0	9	0	0	2	11	11	5	1
GB40923	5	32	8	28	0	11	14	20	2	2	7	0	4	5	10	3
GB40925	12	7	7	23	4	15	20	8	25	8	1	0	0	32	5	4
GB40926	22	3	30	7	3	29	13	1	12	13	3	10	7	38	2	4
GB40928	107	96	91	82	15	88	80	18	60	29	21	39	35	82	60	14
GB40929	160	179	169	263	188	347	140	48	232	99	121	44	42	300	166	15
GB40930	15	7	5	22	0	7	9	0	1	0	20	0	0	9	1	2
GB40931	0	5	0	0	0	0	0	0	1	0	1	0	0	0	0	0
GB40932	0	0	0	0	0	0	0	0	0	0	0	0	0	0	0	0
GB40933	38	45	49	50	14	60	28	19	26	24	12	9	4	44	33	11
GB40934	44	167	59	83	5	56	119	56	23	82	43	85	54	49	36	14
GB40935	29	32	20	26	13	31	12	38	24	14	5	25	20	27	14	10
GB40936	1	3	4	1	0	0	3	0	0	5	0	0	0	0	0	0
GB40937	4	6	21	7	8	12	7	0	5	0	18	6	0	33	16	4
GB40938	27	27	42	44	16	42	57	30	25	11	3	13	18	37	23	12
GB40939	77	141	79	97	5	155	127	61	20	95	50	89	102	32	27	14
GB40940	15	19	23	8	0	19	10	4	18	1	2	1	6	2	8	4
GB40941	11	16	14	15	12	27	29	15	34	12	4	1	10	47	9	5
GB40942	17	0	20	25	17	26	7	1	2	0	19	0	29	18	9	8
GB40944	170	319	219	254	194	201	331	155	186	139	183	156	222	295	141	15
GB40945	14	30	13	23	2	15	4	5	9	3	11	13	4	24	14	3
GB40946	31	57	61	43	9	71	42	60	20	13	18	38	44	41	19	13
GB40947	15	15	11	8	0	18	7	12	11	2	9	2	7	9	11	1
GB40948	82	77	54	60	9	49	55	23	30	83	28	62	149	86	26	14
GB40949	16	18	21	18	2	29	18	3	9	10	14	14	25	6	3	7
GB40950	1	0	0	0	0	8	0	0	1	0	0	0	0	0	0	0
GB40951	14	1	3	17	36	0	1	3	10	0	0	0	1	17	6	3
GB40952	1	3	12	9	4	11	1	4	22	0	0	0	0	1	18	2
GB40953	0	0	2	8	7	10	6	0	27	0	1	0	0	2	0	1
GB40954	7	1	3	1	6	9	0	1	3	0	5	0	0	6	9	0
GB40955	40	47	66	87	38	81	58	32	35	13	29	21	15	42	21	13
GB40956	8	15	16	11	17	40	8	3	24	7	0	0	0	31	19	6
GB40957	12	5	6	29	3	8	4	6	19	0	17	1	4	14	5	3
GB40958	6	2	26	23	10	23	9	4	49	0	34	12	11	30	40	7
GB40959	21	29	54	73	105	116	30	13	56	8	26	20	24	72	99	13
GB40960	39	34	58	136	106	97	67	21	116	15	59	37	29	141	88	14
GB40961	0	0	2	2	0	2	0	0	1	1	0	0	0	6	0	0
GB40962	3	0	16	5	3	8	4	2	13	0	0	1	0	15	5	1
GB40963	40	47	52	89	144	82	15	24	94	11	89	28	20	73	90	13
GB40964	10	5	7	15	9	9	8	3	4	0	19	8	0	14	11	1
GB40966	14	9	17	24	4	23	11	10	24	6	3	0	0	14	9	4
GB40967	1130	994	798	606	458	1124	1346	1140	272	448	363	401	526	561	393	15
GB40968	35	29	67	80	57	99	42	37	95	27	86	37	50	118	81	15
GB40969	51	109	80	52	109	82	66	51	108	31	102	68	64	167	90	15
GB40970	34	5	32	67	73	79	51	5	88	2	22	8	0	73	50	10
GB40971	6	17	30	8	4	13	8	7	41	3	3	0	0	61	19	5
GB40972	91	51	102	247	240	186	105	56	198	73	152	128	13	246	153	14
GB40973	256	171	270	338	313	402	230	143	350	177	358	212	312	312	297	15
GB40974	14	5	30	40	33	33	25	15	29	29	34	14	18	38	30	11
GB40975	218	478	284	369	293	313	310	318	446	618	1377	1355	599	844	804	15
GB40976	2672	3307	1360	1756	1303	1955	4438	1649	429	1227	831	1270	734	764	435	15
GB40977	134	227	137	154	36	92	140	95	33	125	59	77	149	57	70	15
GB40978	144	218	150	210	66	182	252	135	41	128	75	95	146	144	70	15
GB40979	26	19	33	93	106	92	13	16	92	6	57	0	1	76	67	11
GB40980	227	107	215	297	216	333	150	94	316	139	215	143	296	365	323	15
GB40981	0	12	15	3	4	6	6	0	10	0	5	12	0	1	9	0
GB40982	0	0	0	0	0	0	0	0	0	0	0	0	0	0	0	0
GB40983	161	183	94	154	44	195	226	87	71	200	52	175	234	75	67	15
GB40984	75	96	48	94	26	136	64	56	34	56	31	33	72	77	33	15
GB40993	138	46	90	152	122	194	81	53	196	65	158	70	42	301	217	15
GB40994	85	81	115	240	171	234	91	41	327	23	190	100	36	416	361	15
GB40995	15	3	2	4	6	20	0	8	6	4	4	2	0	15	13	1
GB40996	92	93	219	344	412	323	105	70	390	76	253	64	15	379	323	14
GB40997	39	12	11	21	13	32	18	8	111	1	19	47	5	56	65	9
GB40998	35	46	55	93	63	61	24	26	86	8	36	14	20	86	88	13
GB40999	125	133	446	497	584	609	256	88	784	124	619	151	123	711	570	15
GB41000	258	367	334	328	290	381	260	223	277	285	395	509	387	419	271	15
GB41001	16	0	5	4	3	10	3	0	13	0	0	0	0	3	19	2
GB41002	12	9	35	52	6	47	17	10	40	9	19	2	0	44	17	8
GB41003	42	40	42	70	48	88	40	24	58	17	48	39	21	70	46	15
GB41004	3	9	34	22	14	16	8	9	19	1	10	5	0	23	14	5
GB41005	8	10	23	16	33	42	10	7	28	9	14	0	0	2	17	6
GB41011	1813	2941	1570	1575	1320	1632	2274	1295	724	1145	1689	2247	1485	1229	1203	15
GB41012	5	13	3	0	3	1	3	8	2	7	8	0	9	5	0	0
GB41022	2	0	1	5	0	3	7	2	15	11	13	0	10	22	4	1
GB41023	7	0	10	2	4	17	0	3	9	0	1	1	3	6	13	1
GB41024	26	24	9	8	0	11	17	18	12	12	7	0	31	12	7	5
GB41025	140	363	189	184	23	124	176	115	73	310	136	237	430	207	64	15
GB41026	21	28	27	20	5	23	24	9	9	36	10	29	32	14	4	9
GB41027	84	255	61	89	8	74	94	41	17	99	25	19	127	29	19	14
GB41028	412	790	502	482	43	587	677	446	99	539	192	331	490	311	121	15
GB41029	65	157	72	66	1	104	110	16	7	8	1	3	11	5	6	7
GB41030	26	9	9	28	7	29	13	8	34	16	14	8	14	32	10	6
GB41031	12	14	5	3	0	12	5	7	2	26	2	3	19	4	5	2
GB41032	20	3	18	25	7	29	19	12	11	2	11	12	5	27	6	6
GB41033	21	0	18	13	3	28	10	16	15	6	39	22	0	23	21	8
GB41034	750	1041	614	736	205	1063	1531	674	215	398	908	652	967	689	381	15
GB41035	29	21	26	62	24	61	25	35	38	8	31	6	7	67	48	12
GB41036	68	64	62	95	38	80	60	26	109	44	33	56	64	138	70	15
GB41037	10	15	19	11	0	15	2	7	9	3	5	0	2	14	1	1
GB41038	10	7	35	31	25	54	11	15	38	2	9	6	0	46	30	7
GB41039	1122	1245	845	879	204	796	1381	764	347	2128	823	1547	2376	1017	722	15
GB41041	4	5	6	20	17	34	9	3	3	10	7	13	1	20	22	5
GB41042	78	80	120	131	94	132	93	64	117	99	99	69	87	190	152	15
GB41043	63	50	48	70	9	42	47	32	40	59	4	27	42	53	24	13
GB41044	5	0	0	3	10	8	0	0	8	0	1	13	0	7	1	0
GB41045	37	31	35	54	39	52	20	21	57	2	12	23	37	48	44	13
GB41046	211	240	150	189	100	194	211	76	120	242	138	218	368	240	132	15
GB41047	59	23	35	38	24	47	17	12	72	28	45	11	7	65	47	12
GB41048	4	2	15	5	6	4	5	7	2	0	10	0	0	24	4	1
GB41049	6	0	8	20	13	8	7	0	29	19	31	18	0	21	9	6
GB41050	10	7	7	9	6	8	5	0	22	9	0	0	0	48	13	2
GB41051	9	0	18	10	12	15	6	4	10	3	2	0	0	5	9	1
GB41052	77	57	47	118	75	143	67	26	138	46	96	20	11	181	148	14
GB41053	0	0	1	12	2	0	2	0	7	0	0	0	0	0	13	0
GB41054	4	5	14	2	6	11	6	0	4	17	2	3	0	21	6	2
GB41055	0	0	8	0	0	4	1	0	1	0	0	0	0	2	3	0
GB41056	18	2	1	0	1	1	4	0	10	0	1	0	0	5	4	1
GB41057	13	25	29	27	13	25	29	7	29	12	4	15	1	19	17	8
GB41058	16	12	15	24	29	36	10	12	35	14	41	2	11	50	17	8
GB41059	1	1	3	7	5	14	0	0	18	4	0	5	0	11	8	1
GB41060	7	25	17	37	21	28	14	17	47	1	16	20	0	39	37	11
GB41061	1	6	2	8	0	9	0	3	17	0	0	0	0	11	11	1
GB41063	13	9	21	55	21	21	8	1	28	22	3	5	11	22	15	7
GB41064	1	3	5	1	12	4	4	0	14	0	3	0	0	10	6	0
GB41065	30	5	14	36	30	37	4	9	43	7	18	2	0	41	20	8
GB41066	1	1	0	5	0	4	8	1	2	0	3	0	0	2	3	0
GB41067	7	3	9	32	1	14	9	6	11	0	0	0	2	24	8	2
GB41068	16	17	15	19	3	27	45	27	4	5	6	5	5	3	5	6
GB41069	66	36	32	48	23	49	33	3	55	42	28	30	21	55	45	14
GB41070	13	11	12	17	5	23	15	4	13	0	10	1	5	11	11	2
GB41071	10	29	21	33	10	24	36	13	21	31	22	10	23	15	14	9
GB41072	5	3	9	21	8	14	4	1	26	16	6	0	1	18	8	4
GB41073	30	13	38	33	26	39	27	25	21	35	19	21	13	18	24	13
GB41074	30	15	52	32	25	38	16	19	46	18	18	5	19	69	76	13
GB41075	73	33	25	58	25	65	20	27	53	14	27	12	106	52	37	13
GB41076	3	31	13	17	6	4	3	5	11	2	1	0	9	3	8	2
GB41077	7	11	6	2	0	3	1	10	2	0	0	0	5	6	0	0
GB41078	36	115	35	54	0	22	56	11	5	9	4	6	7	4	0	6
GB41079	38	30	11	14	3	32	47	23	3	13	20	13	34	15	10	7
GB41080	41	46	27	29	7	12	49	16	13	115	22	41	87	28	10	11
GB41081	7	0	5	6	2	4	0	0	6	0	2	3	0	6	1	0
GB41082	14	5	7	36	3	17	15	14	11	19	0	0	0	1	10	3
GB41083	24	20	11	16	1	22	6	1	24	0	16	20	1	18	25	9
GB41084	3214	8323	2886	5117	1057	2794	12254	4955	541	3573	1453	2908	4984	1548	1011	15
GB41085	10	4	14	7	4	5	5	0	10	6	2	1	0	8	5	0
GB41093	6	13	10	33	27	29	3	5	69	8	45	15	16	74	55	8
GB41094	91	75	160	246	205	230	66	53	278	62	99	34	6	200	190	14
GB41095	0	0	12	0	0	13	12	1	7	0	2	0	0	1	10	0
GB41096	89	82	143	197	93	237	66	53	273	73	97	51	24	323	254	15
GB41097	12	5	13	29	15	13	12	0	61	26	24	0	0	32	25	6
GB41106	0	0	0	0	0	0	0	0	0	0	0	0	0	0	0	0
GB41115	16	19	14	41	3	23	10	14	32	0	15	6	19	43	26	8
GB41116	0	0	0	2	0	0	0	0	0	0	2	0	3	0	3	0
GB41117	35	40	36	23	5	44	24	31	43	14	26	29	52	48	26	13
GB41118	33	25	11	20	0	15	11	6	5	1	11	7	10	7	3	3
GB41119	154	226	129	117	11	155	139	80	55	115	38	37	120	88	44	14
GB41120	9	14	9	5	3	7	0	7	5	0	0	6	1	12	2	0
GB41121	7	0	6	11	5	7	9	3	0	0	3	0	11	4	1	0
GB41122	39	36	44	41	11	33	36	14	27	34	22	7	4	42	39	11
GB41123	19	30	3	10	7	28	3	9	4	3	3	1	0	9	2	3
GB41126	52	50	26	86	18	66	66	36	56	65	28	14	75	63	48	14
GB41127	66	60	41	78	29	82	87	35	59	42	34	37	36	68	70	15
GB41128	10	113	33	33	30	37	14	17	15	13	17	12	10	36	12	8
GB41129	68	146	76	114	13	128	121	69	19	96	35	59	115	58	20	14
GB41130	0	3	0	1	0	0	0	0	0	0	0	0	0	0	0	0
GB41131	71	62	29	44	0	23	82	51	4	29	9	12	30	25	5	10
GB41132	24	19	19	15	5	9	7	0	0	11	0	15	19	4	5	4
GB41133	23	51	68	41	1	19	19	18	8	23	20	25	52	10	9	11
GB41134	263	228	159	169	66	196	322	205	82	359	207	302	415	208	112	15
GB41135	11	6	14	25	1	17	6	6	17	7	5	2	8	12	3	3
GB41136	63	43	21	37	9	31	35	20	23	33	1	23	52	31	21	13
GB41137	1	7	2	3	0	11	3	2	0	18	4	8	16	8	1	2
GB41138	58	37	52	87	57	77	48	19	126	19	53	24	29	167	124	15
GB41139	140	319	173	209	34	194	267	210	64	198	67	205	252	100	94	15
GB41140	77	111	79	73	13	50	100	40	29	87	57	81	92	45	18	14
GB41141	88	211	90	148	5	87	106	58	10	40	20	47	72	52	17	13
GB41142	61	84	26	31	2	87	56	49	3	64	18	11	56	31	6	11
GB41143	254	504	257	271	57	312	445	330	102	400	186	400	534	232	183	15
GB41145	15	0	3	4	0	3	8	4	9	1	0	0	0	1	7	0
GB41146	50	104	52	40	21	53	116	63	22	90	60	55	135	67	42	15
GB41147	425	785	349	446	121	363	545	320	119	651	304	506	767	302	144	15
GB41148	29	56	18	66	3	45	35	7	6	13	4	33	58	21	2	9
GB41149	10	16	18	24	12	14	22	16	1	19	4	5	16	20	5	8
GB41150	590	748	467	564	447	485	1055	535	414	944	803	1196	1485	697	537	15
GB41151	0	2	1	3	0	3	0	0	8	0	0	0	0	1	0	0
GB41152	18	29	18	17	6	60	26	18	15	12	14	5	45	35	27	10
GB41153	9	24	19	13	0	23	31	12	2	6	4	19	34	5	9	6
GB41154	101	61	56	42	36	40	44	28	51	34	59	42	99	77	43	15
GB41155	17	42	13	7	3	16	24	9	3	13	10	16	21	5	7	6
GB41156	467	619	450	526	174	425	625	359	318	425	489	459	682	552	421	15
GB41157	104	273	115	149	21	91	208	81	36	261	97	254	554	155	68	15
GB41158	83	177	51	89	19	41	75	28	7	38	16	29	62	23	13	13
GB41159	401	771	760	970	374	314	1077	280	56	330	148	228	423	143	115	15
GB41160	2	3	11	26	4	13	1	0	9	19	24	0	1	20	3	4
GB41161	83	148	95	86	11	123	189	117	18	128	50	139	233	98	54	14
GB41162	12	8	8	7	4	20	11	13	26	2	13	0	8	31	2	3
GB41163	54	85	40	62	16	41	96	35	7	82	25	75	45	40	24	14
GB41164	26	39	23	28	17	42	27	12	22	12	16	28	33	15	15	11
GB41165	47	32	38	60	38	49	47	25	49	33	44	19	17	57	49	15
GB41166	18	3	13	3	7	9	7	5	7	6	4	2	2	25	8	2
GB41167	23	31	28	54	24	28	9	18	46	18	4	5	0	51	42	11
GB41168	14	5	32	37	3	9	18	14	23	5	2	0	7	18	15	5
GB41169	36	68	26	38	9	20	40	19	17	32	14	1	25	49	18	12
GB41170	22	8	16	20	4	6	0	3	17	0	7	0	10	4	11	4
GB41171	5	0	6	3	10	21	6	2	5	0	3	0	4	11	7	1
GB41172	22	10	10	21	0	28	0	1	13	3	0	0	1	13	18	4
GB41173	40	53	38	52	0	35	47	20	8	29	8	33	32	22	12	11
GB41174	89	116	69	99	41	64	52	43	59	19	18	20	10	72	54	14
GB41175	35	70	27	35	9	38	15	13	8	8	22	5	20	29	12	8
GB41176	97	177	56	93	25	50	130	60	34	146	89	117	256	88	42	15
GB41177	35	27	83	77	17	64	18	24	106	5	50	19	0	105	42	13
GB41178	24	19	22	17	26	40	21	19	37	0	1	6	6	54	36	11
GB41179	55	88	48	51	15	94	49	30	43	8	8	8	18	23	44	11
GB41180	1	1	3	7	3	22	5	4	28	16	2	2	1	34	23	5
GB41181	42	77	78	64	15	52	112	70	9	72	40	64	99	44	42	13
GB41182	21	39	29	35	29	55	11	25	81	11	9	10	15	96	64	10
GB41183	56	124	61	74	6	39	105	33	5	95	11	74	122	26	5	11
GB41184	38	12	18	10	5	45	7	4	51	2	9	32	0	27	38	7
GB41186	2	4	12	27	2	12	0	6	8	4	6	0	7	4	4	1
GB41188	43	51	20	35	4	28	27	22	15	16	8	16	16	26	13	11
GB41189	34	53	60	36	4	41	45	33	19	37	31	15	38	32	39	13
GB41191	59	16	29	52	20	34	37	25	6	74	16	23	80	36	32	14
GB41192	18	19	63	79	80	33	12	22	89	0	11	19	8	85	45	11
GB41193	129	91	152	279	247	347	142	45	269	50	141	93	57	318	194	15
GB41195	13	15	25	19	11	38	23	6	18	3	15	13	11	52	21	7
GB41196	393	642	524	671	249	528	403	306	454	230	271	236	331	488	371	15
GB41197	30	8	22	27	21	30	17	3	65	1	39	3	0	40	59	10
GB41198	278	456	283	289	51	192	401	305	77	395	94	287	478	205	129	15
GB41199	5	3	4	5	4	4	6	0	3	0	1	0	0	5	0	0
GB41201	18	5	5	12	2	28	11	15	19	0	12	20	3	4	18	5
GB41202	28	43	60	61	47	76	27	25	105	14	54	29	21	116	72	14
GB41203	389	394	201	259	163	341	576	257	217	320	302	415	542	280	189	15
GB41204	12	0	17	18	1	15	0	1	24	5	3	0	0	23	9	4
GB41205	17	34	18	38	14	20	46	19	11	45	29	45	29	28	24	13
GB41206	22	36	35	53	0	26	31	30	3	23	3	11	32	8	10	9
GB41207	60	67	37	54	20	74	80	69	20	78	38	56	98	43	34	15
GB41208	96	117	88	84	33	53	109	13	25	24	17	19	43	30	15	13
GB41209	9	1	1	28	8	24	0	9	21	0	15	5	0	16	15	4
GB41210	21	6	18	27	1	12	15	9	3	6	2	7	5	20	3	4
GB41211	130	172	72	146	63	120	171	74	49	239	121	126	259	123	73	15
GB41212	33	30	56	53	35	54	66	26	42	47	50	70	56	57	54	15
GB41213	61	104	55	80	16	44	58	32	10	52	52	31	95	43	38	14
GB41214	66	69	119	208	149	211	73	24	199	18	72	27	5	172	87	14
GB41215	38	41	56	63	14	55	29	40	38	24	17	16	4	46	18	13
GB41217	18	4	12	7	19	13	9	8	6	5	21	9	3	14	15	3
GB41218	1	0	11	14	1	3	10	4	1	3	6	8	1	9	4	0
GB41219	3	0	0	0	0	2	0	2	1	0	0	0	3	1	0	0
GB41220	15	8	9	21	5	22	1	4	30	2	4	8	0	37	25	5
GB41221	0	5	5	6	1	13	10	8	3	3	8	17	3	9	4	1
GB41222	21	16	32	27	8	28	30	5	34	0	22	0	1	41	16	10
GB41223	22	36	42	50	74	83	50	17	77	5	56	23	4	71	35	13
GB41224	32	7	15	11	1	19	11	11	17	4	1	1	9	5	11	3
GB41225	119	265	132	122	19	129	175	93	69	106	23	63	118	72	48	15
GB41226	100	90	174	265	230	335	181	96	246	26	152	27	53	245	189	15
GB41227	87	121	139	135	142	161	105	69	132	120	132	86	91	163	159	15
GB41228	55	74	29	39	33	47	107	22	25	37	32	37	55	36	41	15
GB41230	53	35	73	103	77	93	55	36	125	20	52	55	34	197	156	15
GB41231	74	225	115	160	28	137	177	82	76	290	125	202	304	130	56	15
GB41232	1	3	2	21	1	23	3	10	11	2	7	10	6	15	17	3
GB41233	30	49	18	28	7	36	46	10	20	14	27	35	42	27	17	12
GB41234	41	83	33	43	11	48	64	19	13	92	46	50	132	54	32	13
GB41235	1	7	3	5	0	0	0	1	0	0	6	0	0	3	1	0
GB41236	30	24	117	125	180	163	46	19	116	54	82	0	0	129	140	13
GB41237	6	9	7	4	9	10	3	1	6	0	1	0	0	8	0	0
GB41238	16	6	3	3	13	0	1	3	6	0	1	0	0	8	9	1
GB41239	45	27	15	51	29	53	25	3	67	13	2	0	22	65	60	10
GB41240	50	51	12	58	47	58	34	14	50	23	78	14	9	66	41	11
GB41241	36	13	47	46	30	37	50	32	51	19	32	20	17	68	44	14
GB41242	173	397	162	204	51	160	185	161	61	153	150	187	134	111	87	15
GB41243	107	132	249	327	298	386	183	69	353	63	96	61	78	292	197	15
GB41244	59	51	57	82	10	77	79	23	41	14	11	29	34	55	25	12
GB41246	83	43	158	165	285	227	74	52	268	49	317	40	47	216	165	15
GB41247	223	298	215	228	145	201	359	182	82	336	239	268	582	148	151	15
GB41248	12	11	5	23	13	28	2	8	13	0	13	0	0	27	10	3
GB41249	18	18	29	49	13	32	18	23	14	7	27	4	9	17	17	10
GB41250	344	413	294	472	282	312	400	208	397	313	294	370	306	443	304	15
GB41251	32	28	20	30	0	20	40	11	8	19	9	6	23	7	19	9
GB41252	36	64	16	49	12	73	18	56	18	30	8	8	28	36	11	11
GB41254	0	0	8	11	6	11	6	8	17	1	27	0	0	12	20	3
GB41255	0	0	0	0	0	3	0	0	2	0	0	0	0	0	0	0
GB41257	45	53	25	62	34	32	42	28	94	22	48	32	23	130	53	15
GB41258	7	6	9	7	9	16	6	5	19	2	2	2	1	5	14	2
GB41259	98	142	77	69	55	59	91	46	30	156	82	124	276	83	53	15
GB41260	28	17	27	57	10	75	32	23	25	14	20	18	34	65	38	13
GB41261	47	35	60	119	117	122	17	26	101	24	37	28	5	93	71	14
GB41262	103	77	52	86	43	74	44	33	27	19	37	11	109	78	55	14
GB41263	21	6	4	10	0	5	11	7	18	1	5	0	0	26	4	3
GB41264	8	1	10	12	3	28	7	14	16	3	8	0	4	35	36	4
GB41265	31	22	36	48	29	36	57	18	52	19	58	13	22	65	29	14
GB41266	82	150	63	98	8	73	63	52	29	176	69	165	133	100	62	14
GB41267	2	0	1	0	0	0	0	0	0	0	0	0	0	0	1	0
GB41268	0	1	1	0	0	10	0	4	4	0	0	0	0	2	5	0
GB41269	6	6	38	39	41	34	10	4	86	17	52	2	13	67	56	9
GB41270	356	605	333	457	182	546	513	357	137	142	171	205	270	206	186	15
GB41280	172	169	168	175	122	184	170	113	246	167	158	140	314	264	257	15
GB41281	66	47	148	218	237	177	114	72	184	35	124	20	1	223	105	14
GB41282	73	50	79	100	57	129	50	27	113	29	76	67	1	90	104	14
GB41283	42	168	24	27	1	43	77	27	1	17	7	18	28	5	10	10
GB41284	19	50	43	18	8	18	41	23	4	22	0	28	31	26	18	12
GB41285	10	11	6	19	2	1	12	4	0	1	3	2	6	4	13	1
GB41286	0	1	4	1	0	1	0	0	3	0	0	0	0	1	2	0
GB41287	77	116	92	103	22	86	61	37	93	42	36	25	20	109	99	15
GB41288	38	36	41	65	15	47	32	40	22	39	10	21	26	85	25	13
GB41289	49	49	32	64	12	42	71	16	52	54	42	61	53	97	57	14
GB41290	131	285	114	118	19	107	122	109	69	133	58	89	131	99	70	15
GB41291	3	2	0	2	2	0	1	0	2	0	0	0	6	3	0	0
GB41292	34	52	15	23	4	20	13	15	12	19	9	31	20	27	9	8
GB41293	11	3	2	5	0	7	1	3	18	0	9	11	13	12	4	1
GB41294	227	344	212	173	44	136	256	105	112	677	223	407	835	297	221	15
GB41295	3	8	8	18	4	5	4	2	3	0	11	17	15	30	25	4
GB41296	83	90	159	181	49	106	59	25	78	42	53	79	106	117	93	15
GB41297	71	170	71	126	46	130	114	92	164	136	144	161	220	248	146	15
GB41300	11	46	9	10	8	15	18	13	11	41	3	31	20	8	16	6
GB41301	21	26	10	10	1	24	20	6	2	0	0	6	2	7	2	4
GB41302	11	8	27	12	2	18	4	6	33	20	9	4	3	75	16	6
GB41303	52	46	40	56	20	21	82	25	6	39	21	52	72	17	8	13
GB41304	14	31	17	29	2	26	26	8	14	11	2	9	26	31	5	7
GB41305	47	84	52	33	9	58	59	18	16	34	16	24	38	26	35	14
GB41306	15	22	25	40	27	37	17	20	49	32	22	84	29	58	52	14
GB41307	2	3	5	20	37	26	1	12	11	0	0	17	2	13	15	4
GB41308	47	97	37	68	87	60	37	15	59	18	88	70	79	101	67	14
GB41309	2	3	6	7	0	13	0	1	2	0	0	0	0	6	0	0
GB41310	277	396	182	292	222	256	261	186	125	293	282	399	466	273	182	15
GB41311	10	18	12	30	22	29	23	13	32	0	17	3	0	13	33	8
GB41312	159	333	246	242	25	186	265	66	61	155	83	124	170	90	42	15
GB41313	118	248	97	142	37	111	173	104	16	91	23	83	152	75	43	15
GB41314	46	11	90	76	85	90	48	18	113	25	28	39	9	147	87	13
GB41315	45	66	59	93	103	119	40	48	82	58	32	17	4	142	61	14
GB41316	37	58	75	100	91	109	38	5	89	16	34	22	53	97	50	14
GB41317	32	26	42	61	71	78	19	19	41	12	24	16	2	50	41	13
GB41318	5	22	12	18	3	14	6	11	12	0	0	0	0	2	4	2
GB41319	10	26	30	21	22	64	9	11	8	23	7	6	7	68	1	7
GB41320	78	33	58	125	117	134	66	28	223	10	93	14	1	106	129	12
GB41321	12	6	1	8	14	17	6	1	14	10	24	1	0	35	12	3
GB41322	14	10	14	18	8	13	5	6	23	10	26	0	0	26	10	4
GB41324	13	4	2	10	2	4	1	0	13	1	0	11	2	14	6	0
GB41325	57	33	90	112	42	99	48	51	135	17	62	31	20	140	128	15
GB41326	244	147	204	169	68	204	254	89	44	173	157	345	124	118	115	15
GB41328	12	0	12	24	9	52	7	11	35	10	8	0	0	28	7	4
GB41329	0	0	0	0	0	2	0	0	0	0	0	0	0	6	0	0
GB41330	0	0	0	0	0	0	0	0	0	0	0	0	0	0	0	0
GB41331	36	36	112	114	67	123	30	29	78	4	45	26	19	75	38	14
GB41332	61	90	86	95	39	115	49	28	53	50	34	74	72	52	39	15
GB41333	11	21	10	21	3	38	5	8	39	4	7	9	14	44	21	6
GB41334	0	0	0	0	0	0	0	0	0	0	0	0	0	0	0	0
GB41335	26	48	14	31	9	53	38	29	8	48	26	21	94	41	3	11
GB41336	21	15	13	24	1	8	15	6	5	1	1	0	0	19	9	3
GB41337	7	12	5	12	0	24	2	5	12	7	4	0	1	27	7	2
GB41338	69	61	42	55	25	77	27	30	82	50	59	33	95	81	58	15
GB41339	23	9	16	14	3	24	6	19	3	2	7	0	6	45	8	5
GB41340	10	11	8	22	7	14	21	0	10	6	3	2	10	12	9	2
GB41341	30	93	37	29	5	42	37	20	22	38	12	36	30	36	28	13
GB41342	33	53	38	36	20	46	11	14	30	6	7	24	10	45	10	9
GB41343	76	56	146	130	144	176	61	45	232	28	119	56	25	162	102	15
GB41344	8	5	3	9	16	10	5	2	30	18	1	0	9	32	17	5
GB41345	159	301	122	150	19	90	165	83	59	97	52	91	137	81	89	15
GB41346	121	160	149	154	8	114	107	66	56	196	79	72	237	168	46	14
GB41347	50	34	53	44	13	53	34	23	59	15	24	7	22	66	38	12
GB41348	24	15	8	13	2	7	1	1	10	4	16	6	1	21	1	3
GB41352	49	43	60	112	88	132	30	12	161	4	116	13	42	165	131	12
GB41353	1	7	10	2	12	7	4	0	10	0	12	0	0	9	23	1
GB41354	1	19	13	13	6	32	15	4	18	15	20	11	9	22	15	5
GB41355	16	26	49	49	43	78	19	10	33	9	28	46	40	97	36	13
GB41356	82	127	144	160	168	202	61	43	293	37	48	19	45	265	251	15
GB41358	21	47	19	49	14	50	8	18	41	20	31	32	9	47	48	12
GB41359	178	240	195	170	32	230	335	174	55	247	116	201	264	132	91	15
GB41360	22	19	28	56	17	37	19	12	36	11	12	38	13	36	29	11
GB41361	35	43	68	66	6	11	16	17	7	88	33	49	44	29	23	12
GB41362	1	4	2	10	0	6	6	0	1	0	0	2	8	0	1	0
GB41363	83	126	79	96	9	76	150	87	45	129	49	103	132	73	54	14
GB41364	9	13	17	6	1	5	3	8	6	4	7	6	1	11	3	1
GB41365	4	16	6	9	1	9	13	2	13	21	1	5	0	2	5	2
GB41366	409	584	451	395	181	345	429	281	385	609	681	1231	981	833	697	15
GB41367	22	4	4	2	6	4	0	0	4	0	3	0	0	2	4	1
GB41368	58	110	57	55	25	35	64	24	2	88	21	16	142	48	23	14
GB41369	16	8	14	4	3	18	11	18	9	0	11	1	0	23	15	4
GB41371	8	30	51	38	43	59	9	13	55	2	10	48	12	59	42	9
GB41372	172	135	158	210	125	229	150	98	128	166	84	97	107	167	204	15
GB41373	45	82	51	54	10	49	61	49	34	135	40	23	155	64	46	14
GB41374	17	12	17	15	1	5	34	2	9	24	0	16	17	2	16	7
GB41376	189	270	265	355	199	373	205	132	237	129	239	281	222	296	235	15
GB41377	2	4	17	19	3	26	16	2	4	0	1	0	0	1	4	4
GB41378	162	181	205	484	410	514	222	140	470	99	269	138	77	455	312	15
GB41384	2	13	3	8	0	14	4	9	1	0	2	10	0	15	12	0
GB41385	14	3	2	6	4	2	0	2	16	13	9	12	40	11	26	3
GB41386	5	18	9	10	6	9	1	6	8	10	10	0	5	21	15	2
GB41387	0	7	0	1	0	0	0	0	1	0	0	0	0	0	1	0
GB41388	19	37	19	19	1	7	17	10	1	13	1	7	8	2	7	5
GB41389	8	14	5	2	0	10	9	4	10	5	1	0	13	14	7	0
GB41390	88	337	38	86	16	41	78	36	28	62	23	34	88	44	21	15
GB41391	4	14	8	27	0	24	2	6	3	5	14	10	10	10	4	2
GB41392	6	20	4	18	3	10	12	6	17	1	11	0	15	15	16	4
GB41393	8	1	6	5	0	1	10	15	27	0	1	7	0	3	0	1
GB41394	6	28	55	49	34	51	15	14	17	40	6	24	0	82	26	10
GB41395	1	5	1	2	7	7	5	0	25	8	4	1	0	2	6	1
GB41396	0	0	3	2	0	0	0	0	0	0	0	0	0	3	0	0
GB41397	104	123	279	385	471	354	192	43	549	43	453	122	27	479	333	15
GB41398	28	49	17	36	9	25	32	26	15	43	8	13	44	17	28	11
GB41399	47	36	40	28	25	52	47	10	43	2	57	8	14	50	36	11
GB41400	19	17	21	19	51	42	15	1	53	16	6	9	0	46	7	9
GB41401	69	98	184	210	175	244	119	86	289	56	101	46	8	160	209	14
GB41402	2	0	7	2	0	0	0	3	9	0	0	3	0	4	2	0
GB41403	35	11	56	96	122	98	56	7	85	10	6	9	14	130	86	9
GB41404	0	0	0	1	0	0	0	0	0	0	0	0	0	0	0	0
GB41405	10	1	12	15	8	13	10	1	18	1	9	0	0	10	15	1
GB41406	48	44	64	85	111	107	57	27	146	38	107	75	15	157	83	14
GB41407	14	32	22	32	14	45	10	18	49	11	14	13	7	12	12	6
GB41408	17	24	25	31	12	13	15	10	36	2	17	32	9	53	21	9
GB41409	40	38	38	41	24	48	41	15	56	36	19	19	13	39	48	13
GB41410	18	11	20	31	4	34	27	3	26	23	1	8	4	12	25	8
GB41411	25	19	11	26	8	20	21	21	10	15	8	0	1	10	22	7
GB41412	20	65	42	31	9	19	51	54	4	51	16	32	72	34	21	13
GB41413	277	669	140	262	30	208	325	192	24	174	45	116	178	97	49	15
GB41414	87	89	94	173	96	154	38	36	150	43	202	82	45	220	154	15
GB41415	23	24	42	50	25	71	20	15	35	22	14	10	2	47	34	11
GB41416	19	19	17	49	24	37	29	4	57	1	20	33	16	52	41	13
GB41417	120	127	107	189	149	203	98	71	168	75	105	102	181	168	222	15
GB41418	15	4	18	23	4	8	9	13	12	18	15	6	4	28	12	4
GB41419	35	30	14	34	2	30	55	9	10	64	7	9	92	28	2	8
GB41420	2	0	9	10	8	11	13	0	6	0	7	6	1	35	12	1
GB41421	0	10	7	21	51	38	3	1	53	0	7	0	0	56	34	6
GB41422	31	50	17	49	7	24	13	27	43	1	11	5	4	36	25	9
GB41423	48	79	68	46	11	54	90	58	47	28	16	12	42	53	32	13
GB41424	31	37	25	49	9	43	24	3	45	1	23	29	2	28	26	11
GB41425	72	72	89	84	62	110	69	26	65	49	57	47	58	92	76	15
GB41426	0	4	4	5	3	18	4	7	1	5	0	1	0	12	11	1
GB41427	32	51	25	17	5	20	31	19	32	14	15	11	8	9	18	9
GB41428	12071	18816	8738	15058	6335	12104	12922	9237	3233	23707	7505	16073	30715	10515	5384	15
GB41429	0	3	2	4	6	0	0	1	5	1	11	0	1	8	11	0
GB41430	108	150	110	166	95	189	46	80	132	71	103	53	113	182	103	15
GB41431	17	8	39	52	32	69	25	22	34	12	40	14	1	42	27	11
GB41432	25	17	7	32	20	40	19	10	28	3	18	1	0	25	15	9
GB41433	19	3	9	9	22	50	7	4	39	8	4	8	0	13	34	5
GB41434	9	0	7	8	8	15	2	0	11	0	0	3	0	17	5	1
GB41435	25	1	3	18	7	23	3	4	26	6	12	9	0	17	16	6
GB41436	6	4	10	18	0	21	7	2	9	0	12	0	0	15	11	2
GB41437	0	0	8	2	0	6	0	4	3	0	0	0	0	7	0	0
GB41438	11	10	11	11	6	10	0	5	16	0	9	0	0	45	20	3
GB41439	86	84	154	216	169	213	137	84	140	27	82	46	46	222	127	15
GB41440	25	34	24	26	12	26	13	13	20	9	9	0	18	22	15	8
GB41441	1358	2604	1357	1427	472	1030	1972	1135	677	2349	1285	2292	3065	1510	970	15
GB41442	16	8	11	8	2	7	1	13	6	9	4	3	10	11	6	1
GB41443	18	27	7	40	4	45	15	13	14	9	23	15	16	30	12	7
GB41444	9	15	8	26	0	9	14	6	6	7	2	0	0	3	1	1
GB41445	15	17	12	20	2	46	15	12	22	12	7	13	13	6	7	4
GB41446	35	71	18	38	24	25	39	42	35	40	51	114	138	55	36	15
GB41447	19	28	19	37	4	16	13	13	22	21	6	4	27	24	11	9
GB41448	28	39	21	36	12	33	26	30	11	1	13	6	12	25	19	9
GB41449	66	116	60	68	9	44	59	30	17	34	17	30	25	26	23	14
GB41450	23	22	44	38	14	27	35	17	53	2	12	16	1	58	61	11
GB41451	62	159	67	69	12	81	63	57	31	55	23	57	128	55	35	14
GB41452	69	120	60	53	4	47	81	7	2	5	5	2	28	6	5	7
GB41453	40	71	16	43	4	46	38	12	14	60	28	65	41	20	10	11
GB41454	32	39	40	51	8	31	51	12	25	19	13	10	10	64	31	10
GB41455	25	27	17	42	0	28	19	8	24	14	12	13	37	21	8	9
GB41456	0	0	2	2	9	11	0	2	6	0	0	0	0	0	0	0
GB41457	16	7	12	15	22	5	1	4	11	3	0	0	13	14	18	3
GB41458	9	0	16	11	16	9	7	4	30	5	15	0	6	8	20	4
GB41459	32	29	53	107	108	88	46	23	192	10	128	53	1	104	109	13
GB41460	55	73	162	184	199	266	59	54	143	35	108	63	3	215	125	14
GB41461	14	1	19	36	36	88	19	6	35	29	4	0	0	50	33	9
GB41462	30	13	37	84	50	68	11	26	46	0	31	3	0	17	56	10
GB41463	92	79	150	227	277	241	56	52	218	44	146	18	4	124	178	14
GB41464	84	86	125	147	247	189	75	24	205	7	53	29	8	171	164	13
GB41465	18	56	42	125	43	153	91	28	92	12	87	20	8	91	47	13
GB41466	105	61	41	76	39	93	74	36	131	98	121	135	170	148	165	15
GB41467	448	520	513	817	430	610	490	189	406	272	306	387	330	489	337	15
GB41468	4	0	7	23	25	14	10	1	27	0	15	0	0	30	31	5
GB41469	303	629	331	282	62	298	488	196	151	578	196	376	907	342	184	15
GB41470	5	9	5	34	2	17	8	2	1	0	23	0	6	12	4	3
GB41471	159	260	421	552	764	575	278	133	593	196	465	168	147	550	416	15
GB41472	30	39	49	58	12	53	70	53	19	25	14	28	18	27	16	13
GB41474	7	0	19	15	19	36	24	4	4	13	33	14	39	50	17	8
GB41475	18	19	39	56	18	52	7	1	46	7	0	16	21	14	19	10
GB41476	13	2	49	73	37	48	19	10	52	22	0	6	0	77	44	9
GB41478	2	3	9	41	20	23	20	20	15	22	23	5	0	14	12	7
GB41479	12	17	11	23	1	13	5	2	11	2	3	1	16	16	6	4
GB41480	3	4	21	27	18	10	9	9	14	0	9	0	0	38	9	4
GB41481	0	3	5	5	0	11	0	5	5	0	1	0	0	5	0	0
GB41483	88	39	101	122	150	104	50	35	111	16	119	33	30	80	108	15
GB41484	291	301	272	207	26	161	277	64	93	599	167	533	944	305	212	15
GB41485	20	71	21	22	8	18	36	29	4	19	4	18	38	6	10	10
GB41486	69	121	60	53	3	52	61	56	18	66	22	30	60	40	22	14
GB41487	87	83	53	61	17	97	83	43	44	74	14	20	76	66	43	14
GB41488	22	174	46	43	9	29	51	13	35	41	39	40	106	30	21	13
GB41489	7	12	14	5	6	15	10	6	13	2	5	8	7	9	28	1
GB41490	70	130	44	67	18	97	157	57	17	113	41	46	147	61	29	15
GB41491	6	55	17	22	3	39	33	9	7	13	6	12	18	16	7	7
GB41492	201	217	120	139	23	333	165	93	27	136	38	116	300	104	49	15
GB41493	2	5	26	26	29	25	16	17	63	2	6	8	0	50	42	9
GB41494	432	562	272	287	66	331	381	163	135	266	152	298	481	215	147	15
GB41495	82	96	80	88	100	66	83	42	93	80	107	106	138	169	74	15
GB41497	2	8	1	6	4	1	0	3	7	0	0	2	0	7	1	0
GB41498	25	0	10	6	12	13	5	4	29	6	2	22	9	15	33	4
GB41499	41	42	63	74	13	63	23	21	18	48	12	17	24	60	8	12
GB41500	2	0	0	17	0	0	1	0	3	0	0	0	0	0	2	1
GB41502	1	4	15	6	13	8	1	7	8	0	11	0	1	6	16	1
GB41503	10	0	12	21	9	21	10	4	12	6	0	0	0	19	16	4
GB41504	110	88	275	287	254	288	133	43	288	37	182	62	14	341	240	14
GB41505	88	65	146	197	194	265	117	43	251	33	196	47	40	282	152	15
GB41506	11	0	13	16	12	23	0	12	13	0	11	11	0	18	2	3
GB41507	68	63	162	198	167	181	68	26	260	21	100	14	5	266	167	13
GB41508	4	0	7	10	0	14	8	6	1	0	4	0	1	0	2	0
GB41510	39	43	47	55	12	47	66	72	18	53	49	37	59	21	33	14
GB41511	6	3	10	20	10	24	25	0	15	0	14	13	0	6	2	3
GB41512	19	6	41	58	14	46	26	14	24	0	10	23	0	55	33	9
GB41513	61	38	67	104	111	91	39	38	92	24	8	15	4	136	72	12
GB41514	9	3	10	21	15	9	2	11	14	17	2	8	0	37	9	3
GB41515	14	2	8	8	30	26	6	0	27	0	2	11	0	23	37	5
GB41516	27	38	61	71	35	91	32	32	64	36	39	16	1	70	91	14
GB41517	35	99	62	79	9	36	55	15	11	63	28	34	104	24	23	12
GB41518	5	8	4	10	0	16	8	9	7	13	3	2	6	11	6	1
GB41519	223	489	285	359	94	290	418	180	112	323	171	134	387	196	132	15
GB41520	234	237	396	502	435	597	254	124	450	196	381	262	179	522	318	15
GB41521	349	423	473	548	554	612	388	287	699	884	972	667	1171	1032	552	15
GB41522	33	40	64	69	6	53	58	29	60	48	32	17	67	24	26	14
GB41523	82	54	93	111	209	181	103	47	238	18	106	50	43	170	155	15
GB41524	56	82	93	160	103	202	63	29	106	17	66	31	15	101	106	14
GB41525	29	51	25	29	24	46	34	16	22	18	12	2	15	25	6	11
GB41526	4	17	7	11	0	7	14	1	11	0	0	4	8	9	12	1
GB41527	18	10	14	33	6	8	4	0	12	42	42	5	93	41	17	7
GB41541	16	32	29	18	21	35	13	2	16	1	1	0	0	21	24	9
GB41542	4	5	24	8	14	8	11	2	22	9	25	23	0	25	22	6
GB41543	23	41	43	31	13	40	19	21	67	15	26	23	13	58	37	12
GB41544	77	49	71	144	95	159	75	36	126	18	71	24	41	133	138	15
GB41545	326	503	256	388	85	285	507	205	134	491	195	431	461	337	154	15
GB41546	2	4	7	1	0	0	3	3	9	0	1	0	0	1	13	0
GB41547	133	265	195	185	76	214	143	108	235	470	287	205	494	460	223	15
GB41549	56	36	139	188	199	188	86	34	206	15	109	32	0	195	123	13
GB41550	2	0	3	5	9	0	1	0	8	0	0	0	0	13	0	0
GB41552	11	12	13	16	2	28	17	1	36	12	10	0	0	43	18	6
GB41553	10	9	20	15	6	16	7	4	7	0	15	4	0	30	10	3
GB41554	0	0	0	0	0	0	0	0	0	0	0	0	0	0	0	0
GB41556	8	5	1	9	2	10	1	4	13	0	7	0	0	19	13	1
GB41557	6	12	8	5	0	20	18	2	35	1	25	0	1	18	16	6
GB41558	8	6	0	0	13	8	8	0	12	0	1	0	0	3	11	0
GB41559	5	6	9	9	5	5	2	15	34	0	25	1	0	12	11	2
GB41560	22	3	6	56	43	57	29	18	24	2	23	27	7	69	27	11
GB41562	17	9	11	32	20	21	10	7	26	6	15	0	9	47	32	7
GB41563	0	1	3	6	1	5	7	13	16	2	0	0	0	9	8	1
GB41564	3	2	9	15	23	12	14	7	20	8	2	17	0	45	31	5
GB41565	1	5	0	7	7	4	6	0	5	0	18	0	0	10	12	1
GB41567	21	13	7	4	1	5	18	1	7	0	0	0	3	0	1	2
GB41568	10	14	31	34	18	51	16	24	84	44	31	11	32	36	55	12
GB41569	23	114	21	65	7	52	56	7	18	40	20	16	24	32	15	12
GB41598	4	2	5	14	6	9	0	6	5	0	2	2	6	15	9	0
GB41599	16	45	22	19	5	24	39	13	6	13	1	17	7	4	12	7
GB41600	0	4	2	2	0	0	4	0	0	0	0	2	3	4	0	0
GB41601	57	37	21	79	18	69	42	40	94	17	11	15	13	112	41	12
GB41602	260	385	288	367	147	250	323	123	149	194	159	172	300	215	155	15
GB41603	52	76	91	87	13	113	78	50	50	44	30	59	77	63	68	14
GB41604	786	1093	691	784	182	434	1315	327	89	143	111	127	257	228	102	15
GB41606	107	153	187	309	306	220	96	94	226	74	179	83	44	254	228	15
GB41607	29	31	43	87	23	49	50	33	88	23	29	7	28	78	62	14
GB41608	50	37	47	106	44	70	33	18	59	24	9	21	2	69	56	13
GB41609	306	498	376	398	437	458	516	281	327	218	426	329	302	369	281	15
GB41610	98	70	95	141	45	99	73	44	63	21	53	52	44	99	69	15
GB41611	0	4	0	2	0	8	10	0	4	0	0	0	0	0	4	0
GB41612	0	1	4	0	0	5	7	0	0	0	4	0	2	0	1	0
GB41613	24	16	45	55	54	59	26	15	49	21	37	5	0	38	25	12
GB41615	8	0	7	5	0	3	1	0	1	0	1	0	0	16	2	1
GB41616	17	30	29	53	49	55	21	25	139	35	81	11	38	160	135	14
GB41617	31	31	38	61	73	90	39	27	65	4	43	23	6	118	74	13
GB41618	19	42	72	46	21	92	10	19	39	46	11	18	55	46	51	13
GB41619	51	46	57	77	91	89	51	51	95	23	100	7	1	77	45	13
GB41620	5	17	12	40	12	20	12	8	11	7	10	0	0	16	28	5
GB41621	44	33	41	27	95	51	41	7	56	1	69	1	1	75	49	11
GB41622	10	19	21	52	35	51	27	5	83	0	43	0	1	119	55	10
GB41623	3	3	5	13	22	29	7	9	18	0	14	13	2	34	23	5
GB41624	25	30	45	110	51	89	47	34	116	31	61	26	13	87	48	14
GB41625	142	139	370	514	524	469	169	121	571	155	361	120	30	594	497	15
GB41626	18	16	27	31	42	24	12	6	17	10	35	1	12	34	25	10
GB41627	2	0	0	1	0	0	2	0	0	0	0	0	0	5	0	0
GB41628	20	30	30	63	50	45	24	15	55	34	44	30	3	103	90	13
GB41629	223	205	459	677	617	635	173	173	610	103	371	265	158	452	482	15
GB41630	808	1181	836	794	473	751	1209	681	646	715	1277	1460	1485	1046	879	15
GB41631	635	1032	529	703	322	654	1114	672	173	1003	522	972	1178	376	415	15
GB41632	47	80	69	115	22	76	70	39	32	38	37	54	59	39	25	15
GB41633	391	789	336	409	61	386	708	410	159	742	230	495	891	315	148	15
GB41634	182	212	207	246	61	209	183	131	178	109	68	81	155	192	112	15
GB41635	0	4	7	3	0	8	4	0	0	0	1	0	0	6	2	0
GB41636	0	0	0	0	0	0	0	0	0	0	0	0	0	0	0	0
GB41637	3	2	36	35	63	68	3	12	90	0	32	0	0	54	36	8
GB41638	35	17	59	113	91	80	43	45	69	4	57	3	23	103	65	13
GB41639	101	144	166	168	56	175	92	102	127	83	114	59	182	193	127	15
GB41640	27	22	22	26	9	44	39	1	10	11	8	16	32	20	3	9
GB41641	18	8	10	39	20	25	30	3	37	19	20	1	0	48	15	9
GB41642	41	50	65	55	66	78	62	31	64	69	56	68	65	111	60	15
GB41643	188	261	202	266	266	234	226	138	212	200	208	250	170	236	164	15
GB41644	8	5	24	22	26	31	7	18	16	5	11	2	0	35	35	8
GB41645	1148	1086	1382	1497	1251	1392	1405	559	1494	2653	2205	2176	3498	2076	2009	15
GB41646	116	147	267	336	374	363	239	116	384	107	211	160	149	365	222	15
GB41647	50	43	64	65	97	66	55	19	142	142	113	69	228	136	194	15
GB41648	30	66	40	59	14	27	89	25	14	58	31	46	76	42	16	13
GB41649	25	17	18	23	10	45	12	19	49	21	17	13	7	55	46	11
GB41650	24	10	26	41	26	13	15	2	51	8	10	12	9	40	32	7
GB41651	110	161	92	117	8	109	131	83	63	74	42	107	150	87	101	14
GB41652	0	4	2	3	0	10	10	2	0	0	0	1	1	8	0	0
GB41653	68	75	40	79	8	90	77	20	31	58	12	42	40	43	29	13
GB41654	19	29	53	64	18	57	19	15	25	9	9	10	7	58	42	10
GB41655	42	42	27	26	8	41	28	24	9	33	11	13	33	14	8	9
GB41656	40	103	33	26	6	25	62	10	10	123	23	40	82	25	8	11
GB41657	256	706	316	330	13	271	452	225	38	149	41	89	223	101	27	14
GB41658	26	13	41	48	28	23	4	12	62	10	30	1	14	38	43	9
GB41659	98	93	137	201	133	213	124	66	281	155	90	150	146	258	210	15
GB41660	35	31	71	56	125	107	15	10	132	78	109	82	0	189	93	12
GB41661	125	69	165	234	270	285	117	77	277	65	229	74	103	346	220	15
GB41662	18	16	17	35	11	36	20	12	31	10	11	27	13	52	30	10
GB41663	196	346	150	220	24	197	373	169	22	184	52	204	284	95	36	15
GB41664	5	5	6	23	9	22	11	9	5	2	3	0	1	7	6	2
GB41665	11	12	18	4	0	5	7	6	9	12	1	14	0	4	7	1
GB41666	0	4	0	8	0	0	1	2	4	3	0	0	0	2	2	0
GB41667	38	73	49	51	25	62	48	69	20	55	32	61	99	59	22	15
GB41668	118	173	107	150	28	121	120	70	60	192	88	104	261	115	108	15
GB41669	34	87	42	56	17	36	73	67	12	50	5	25	90	28	33	13
GB41670	18	11	41	25	13	44	9	23	41	13	18	14	11	78	41	9
GB41671	341	592	427	444	142	278	420	308	291	1216	959	1334	1560	586	625	15
GB41672	29	22	24	33	20	32	32	4	65	9	18	33	9	56	28	12
GB41673	10	20	23	18	3	33	7	16	11	17	3	4	5	3	15	6
GB41674	34	35	26	27	12	18	33	30	54	12	25	48	13	72	42	12
GB41675	9	11	12	18	15	40	32	3	21	7	11	7	6	36	27	6
GB41676	29	29	26	42	13	7	28	18	15	16	10	27	34	15	15	9
GB41677	29	60	29	70	12	41	45	30	10	14	13	18	15	37	18	10
GB41678	7	21	2	16	22	13	19	6	23	17	35	3	1	32	16	9
GB41679	15	31	52	54	62	49	14	24	59	14	51	0	0	76	42	10
GB41680	141	172	155	237	197	172	170	149	268	156	404	327	304	318	339	15
GB41681	127	151	112	206	49	174	150	105	108	123	119	94	62	182	154	15
GB41684	42	34	14	46	31	43	7	13	33	9	55	12	29	46	32	10
GB41686	133	194	67	60	2	91	151	24	5	40	13	11	30	10	7	9
GB41687	0	1	8	7	1	10	0	4	8	6	0	2	0	7	11	0
GB41688	48	43	49	56	24	47	32	26	31	22	30	54	11	40	28	14
GB41689	6	11	8	14	2	11	11	2	9	0	3	2	2	14	7	0
GB41690	40	50	31	39	1	23	39	10	15	17	4	14	33	9	7	8
GB41691	14	9	5	9	8	10	7	5	12	2	0	0	1	40	17	2
GB41692	197	279	126	146	70	132	225	117	52	117	62	61	197	88	57	15
GB41693	68	57	46	31	13	59	61	27	32	62	27	35	66	77	56	14
GB41694	5	16	26	43	26	34	2	12	30	10	76	9	0	23	31	9
GB41695	90	68	216	250	252	318	127	77	335	78	226	114	83	224	230	15
GB41696	9	20	32	15	30	20	11	20	13	5	54	17	0	11	15	7
GB41697	660	1118	703	561	84	326	1699	495	249	377	306	450	504	327	127	15
GB41698	104	129	195	264	283	376	188	72	312	171	256	104	179	313	316	15
GB41699	10	9	62	75	64	53	19	9	65	14	56	7	15	65	80	9
GB41700	55	53	150	199	223	212	78	45	274	14	163	24	15	250	174	13
GB41701	61	77	46	97	20	85	48	60	62	25	61	41	65	94	62	15
GB41702	60	75	46	51	9	72	65	31	4	24	19	32	44	13	8	11
GB41703	741	706	574	691	665	727	632	393	441	647	600	530	698	554	483	15
GB41704	300	240	407	553	575	621	326	251	567	196	375	226	242	597	468	15
GB41705	0	0	8	4	0	5	0	0	2	0	0	0	0	1	2	0
GB41706	30	18	32	73	31	87	20	9	52	3	26	15	19	29	83	12
GB41707	50	50	88	190	172	174	55	47	177	42	136	48	1	160	123	14
GB41708	11	6	8	18	26	27	10	15	25	0	7	21	0	4	14	5
GB41709	12	16	32	41	29	59	25	9	40	0	26	15	13	67	37	10
GB41710	80	73	150	152	149	140	84	39	213	79	164	21	112	216	173	15
GB41711	22	9	23	14	7	26	22	16	12	6	14	4	19	31	6	7
GB41712	1	7	11	11	2	5	2	2	9	0	0	0	0	10	4	0
GB41713	50	115	75	85	21	69	84	45	40	72	35	39	77	76	51	15
GB41714	96	91	211	236	190	208	157	75	167	42	80	48	2	203	151	14
GB41715	138	340	139	222	28	258	330	212	30	222	66	153	228	119	62	15
GB41716	22	21	22	52	10	38	11	10	43	33	13	27	2	45	18	10
GB41717	0	0	0	1	0	0	0	0	1	0	0	0	0	0	0	0
GB41718	0	0	0	0	0	0	0	0	0	0	0	0	0	0	0	0
GB41719	39	25	44	37	61	53	49	15	31	50	73	35	17	30	65	14
GB41720	140	143	156	205	96	246	154	92	201	98	87	90	164	245	160	15
GB41721	0	4	4	7	6	5	7	7	2	11	31	0	0	3	10	1
GB41722	175	186	407	627	697	673	235	152	689	84	575	131	24	532	669	15
GB41723	108	33	139	197	128	242	94	30	275	37	143	59	31	158	140	15
GB41724	26	19	74	112	136	106	30	13	93	8	132	50	4	127	89	12
GB41725	45	79	88	120	51	152	88	82	55	85	46	71	86	133	62	15
GB41726	32	34	55	103	70	125	60	23	92	14	17	30	68	110	72	14
GB41727	123	136	266	356	378	302	188	81	325	82	208	146	259	271	240	15
GB41728	63	56	43	77	39	50	76	36	54	145	74	32	163	113	58	15
GB41729	22	9	13	21	35	37	16	23	24	12	46	3	16	21	32	11
GB41730	52	126	184	289	281	279	77	87	315	38	200	75	57	243	203	15
GB41731	93	90	276	306	429	373	74	98	379	17	238	160	33	368	236	15
GB41732	99	123	145	178	179	219	103	45	212	106	161	96	127	199	186	15
GB41733	14	63	28	28	6	55	36	41	7	19	11	18	21	32	11	10
GB41734	3	22	11	35	13	22	3	3	29	15	29	7	0	23	7	6
GB41735	65	40	80	106	129	163	47	49	235	32	81	45	66	183	187	15
GB41736	7	7	4	1	35	11	11	3	49	0	13	0	5	20	34	4
GB41737	41	40	56	65	14	28	26	27	13	33	26	41	21	34	24	13
GB41738	23	21	26	49	10	56	37	37	32	17	7	8	5	20	12	10
GB41739	55	88	27	66	37	50	54	20	105	52	46	76	89	38	46	15
GB41740	109	103	92	144	71	134	84	77	102	122	123	100	131	155	101	15
GB41741	0	0	1	3	0	5	0	1	0	0	0	0	1	11	6	0
GB41742	29	33	30	80	34	72	26	8	99	20	44	15	27	58	80	13
GB41743	7	2	1	6	0	4	8	2	4	0	8	5	0	6	0	0
GB41744	24	6	9	6	0	15	3	5	12	10	0	0	0	9	5	1
GB41745	58	40	46	81	10	46	37	22	33	3	21	4	11	25	29	11
GB41746	40	45	51	63	23	64	41	22	69	8	42	4	7	66	68	12
GB41750	1	1	4	0	0	5	2	2	1	0	1	0	0	5	1	0
GB41751	28	7	17	28	18	40	5	3	96	35	31	28	2	67	34	11
GB41752	46	85	53	81	15	70	81	64	17	65	43	51	104	35	59	14
GB41753	74	91	90	78	50	100	41	29	85	20	75	23	43	130	117	15
GB41754	311	396	229	401	46	315	416	197	55	275	62	114	357	173	108	15
GB41755	93	137	108	122	13	112	131	62	31	69	24	39	48	35	40	14
GB41756	9	11	8	5	1	5	0	4	11	8	11	13	7	10	5	0
GB41757	66	87	32	45	13	39	57	49	8	14	6	22	13	12	19	9
GB41758	3	16	3	7	0	5	7	2	0	5	0	4	9	3	0	1
GB41759	3	57	8	33	2	25	8	19	25	8	0	2	10	7	9	5
GB41760	18	23	22	29	6	31	12	8	11	20	12	1	5	8	12	6
GB41761	355	621	408	323	17	125	310	99	63	480	109	499	567	264	156	15
GB41762	135	377	120	164	28	169	202	95	42	284	59	129	295	98	68	15
GB41763	18	25	23	13	15	23	32	19	8	31	28	31	36	53	67	12
GB41764	1	0	2	5	0	5	2	0	0	2	4	0	0	1	1	0
GB41765	4	5	1	4	3	12	2	0	1	0	10	0	0	11	4	0
GB41766	2	13	11	42	5	11	3	11	17	1	12	7	4	20	20	4
GB41767	25	7	17	40	0	41	5	6	25	7	33	12	50	24	23	9
GB41768	82	52	104	120	45	133	65	25	64	57	55	31	27	102	44	15
GB41769	76	75	66	88	24	79	74	44	29	70	36	34	56	48	26	15
GB41770	112	142	101	126	79	136	195	62	75	99	94	67	230	95	60	15
GB41771	57	68	151	248	209	306	86	58	328	73	209	60	18	250	267	15
GB41772	184	178	222	262	355	318	196	72	231	122	199	117	220	289	180	15
GB41773	101	58	89	127	129	142	46	42	173	44	118	72	52	163	82	15
GB41774	26	96	55	51	30	35	64	24	3	18	31	78	76	26	7	13
GB41775	39	64	27	51	9	33	36	31	33	48	27	26	28	45	23	14
GB41776	25	59	24	40	2	13	27	28	2	16	4	9	11	5	4	7
GB41777	4310	3677	2931	2776	234	4860	5978	3177	496	3558	1354	2674	3572	1287	660	15
GB41778	102	390	58	130	20	107	153	66	116	305	66	103	275	56	27	15
GB41779	34	24	19	20	2	45	24	12	2	13	3	21	13	13	6	7
GB41780	19	22	19	47	2	15	15	16	9	16	10	9	18	11	9	7
GB41781	64	137	50	40	6	44	68	20	24	99	40	77	98	53	46	14
GB41782	22	17	26	41	13	54	20	5	29	18	6	16	9	22	14	10
GB41783	5	7	8	13	1	24	26	14	2	4	3	6	12	3	4	2
GB41784	22	10	25	57	37	68	15	15	42	0	43	17	0	43	44	10
GB41785	20	24	38	32	39	39	25	15	56	7	41	0	5	32	36	11
GB41786	340	469	380	426	429	447	545	309	297	199	392	261	552	436	411	15
GB41787	23	15	25	85	71	98	25	22	93	17	68	3	15	98	49	12
GB41788	11	13	17	11	8	10	13	11	10	12	8	15	1	24	7	2
GB41790	3	18	5	4	1	8	12	0	13	10	8	0	11	20	10	2
GB41792	30	30	46	56	28	49	32	20	37	8	31	5	5	43	18	12
GB41793	242	223	129	210	70	144	347	181	105	309	171	259	343	181	117	15
GB41794	60	90	37	65	9	63	86	25	24	31	22	62	61	37	18	14
GB41795	99	137	101	146	29	61	120	68	16	105	13	61	68	61	23	14
GB41796	62	93	49	88	20	80	106	53	32	54	43	77	103	26	20	15
GB41797	202	354	169	265	38	181	296	137	85	477	176	243	578	152	88	15
GB41798	556	1148	499	608	65	410	544	243	97	239	97	229	284	147	119	15
GB41799	7	12	1	27	14	9	16	21	36	18	26	1	0	23	19	8
GB41800	79	112	73	85	36	102	172	35	63	57	75	23	82	90	53	15
GB41801	18	33	14	18	11	18	18	15	54	22	23	32	31	28	42	12
GB41802	0	0	0	2	0	0	0	0	0	3	0	0	0	0	2	0
GB41803	250	474	308	342	137	284	399	189	264	835	380	537	1007	617	305	15
GB41804	93	130	83	81	31	87	127	61	38	133	85	96	124	139	75	15
GB41806	13	23	9	10	0	21	21	6	22	5	4	2	1	26	8	5
GB41807	156	235	124	150	19	109	137	87	20	110	40	54	121	58	19	15
GB41808	34	52	25	36	5	42	37	22	24	16	16	35	17	52	14	13
GB41809	48	76	44	38	2	34	67	12	7	51	4	12	39	25	12	9
GB41810	72	92	44	40	13	34	29	11	34	88	31	53	113	54	31	13
GB41811	1827	2225	1487	1620	592	1412	1685	966	627	670	617	804	979	989	720	15
GB41812	22	29	46	84	13	74	28	11	54	10	64	19	13	57	56	11
GB41813	3	2	22	20	10	27	10	5	25	2	0	0	2	20	11	5
GB41814	1	0	0	4	0	8	0	0	5	1	9	0	0	5	2	0
GB41815	13	18	10	19	12	38	28	17	28	10	29	19	3	48	25	10
GB41816	13	41	20	16	18	29	10	1	45	6	2	0	0	52	2	7
GB41817	8	8	36	43	9	57	24	11	12	2	22	4	1	18	5	6
GB41818	17	26	28	17	12	29	33	35	5	34	30	70	41	19	14	12
GB41819	6	2	6	14	6	14	7	4	18	0	2	13	0	8	11	1
GB41820	4	16	13	10	3	16	1	18	19	13	2	4	6	2	16	5
GB41821	370	432	325	406	179	384	414	269	284	429	352	356	390	461	374	15
GB41822	35	41	29	37	5	51	31	14	40	20	24	19	22	46	15	12
GB41823	14	25	10	10	0	22	9	1	10	11	4	1	2	5	10	2
GB41824	17	11	19	44	14	16	23	1	22	4	6	0	1	29	26	8
GB41825	189	244	240	317	31	187	265	128	161	595	314	554	745	548	200	15
GB41826	0	10	4	2	1	23	2	1	3	0	1	0	0	9	5	1
GB41827	32	16	28	40	6	23	16	8	23	5	13	4	21	22	29	10
GB41829	59	155	75	84	19	77	54	45	33	16	17	62	93	40	24	15
GB41830	11	12	7	31	5	8	12	6	8	0	6	0	0	20	7	2
GB41831	5	6	11	16	3	13	9	17	26	1	21	11	11	49	23	6
GB41832	1	13	10	15	9	13	5	0	14	0	5	5	0	31	8	1
[truncated: 11,751 more rows]

## Sheet: sTable1e
Supplementary Table 1e. Read counts of heads of honey bee genes at 14-day-old adults with different treatments.
Gene ID	H2O			DMSO			1 ng			10 ng			50 ng
	1	2	3	1	2	3	1	2	3	1	2	3	1	2	3
ENSRNA022712686	0	0	0	0	0	0	1	0	1	0	1	1	1	0	0	0
ENSRNA022712713	0	0	0	0	0	0	1	0	0	3	0	1	0	0	0	0
ENSRNA022712796	0	0	1	0	0	0	3	10	12	3	6	2	8	8	2	0
ENSRNA022712811	0	0	0	0	0	1	6	1	5	3	0	2	0	1	1	0
ENSRNA022712815	0	0	0	0	0	0	0	0	0	0	0	0	0	0	0	0
ENSRNA022712823	0	0	0	0	0	2	2	0	0	0	0	0	0	0	0	0
ENSRNA022712852	0	0	0	0	0	0	0	0	0	0	0	0	0	0	0	0
ENSRNA022712860	0	4	6	0	0	0	1	1	0	1	0	2	2	1	2	0
ENSRNA022712865	0	0	0	0	0	0	0	0	0	0	0	0	0	0	0	0
ENSRNA022712873	0	0	0	0	0	0	0	0	0	0	0	0	0	0	0	0
ENSRNA022712875	0	0	0	0	0	3	0	0	0	0	0	0	0	1	0	0
ENSRNA022712885	0	0	1	0	0	1	1	4	0	1	0	1	1	0	0	0
ENSRNA022712891	3	2	2	0	0	0	16	2	11	2	2	2	5	6	7	1
ENSRNA022712906	0	0	0	0	0	0	1	0	0	2	1	1	4	0	4	0
ENSRNA022712911	0	1	0	0	0	0	0	0	0	0	0	0	0	1	0	0
ENSRNA022712925	0	0	0	0	0	0	0	0	0	0	0	0	0	0	0	0
ENSRNA022712934	0	0	0	0	0	0	0	0	0	0	0	0	0	0	0	0
ENSRNA022712939	0	0	0	0	0	0	2	1	3	1	1	0	0	3	4	0
ENSRNA022712948	0	0	0	0	0	0	0	0	0	0	0	0	0	0	0	0
ENSRNA022712955	0	0	0	0	0	1	0	0	0	0	0	0	0	2	0	0
ENSRNA022712958	0	0	1	0	0	0	0	0	0	0	0	0	0	0	0	0
ENSRNA022712978	0	0	0	0	0	0	0	0	0	0	0	1	1	0	0	0
ENSRNA022712985	0	0	0	0	0	0	0	0	0	0	1	0	0	0	0	0
ENSRNA022712994	0	0	0	0	0	0	0	0	0	0	0	0	0	0	0	0
ENSRNA022712999	0	0	0	0	0	0	0	0	0	0	0	0	0	0	0	0
ENSRNA022713002	0	0	0	0	0	0	0	0	1	0	1	1	0	0	0	0
ENSRNA022713006	0	0	0	0	0	0	0	0	0	0	0	0	0	0	0	0
ENSRNA022713016	0	0	0	0	0	0	0	0	0	1	2	3	0	0	0	0
ENSRNA022713023	0	0	0	0	1	0	0	0	0	0	0	0	0	1	0	0
ENSRNA022713028	0	0	0	0	0	0	0	0	0	0	0	0	0	0	0	0
ENSRNA022713035	0	0	0	0	0	0	0	0	0	0	0	0	0	0	0	0
ENSRNA022713039	0	0	0	0	0	0	0	0	0	0	0	0	0	0	0	0
ENSRNA022713045	0	0	0	0	0	0	0	0	0	0	0	0	0	0	0	0
ENSRNA022713048	0	0	0	0	0	0	0	0	0	0	0	0	0	0	0	0
ENSRNA022713056	0	0	1	0	0	2	0	0	0	0	0	0	0	0	0	0
ENSRNA022713062	2	0	0	0	0	0	2	1	3	0	0	0	1	0	0	0
ENSRNA022713068	0	0	0	0	0	0	0	0	0	1	0	0	0	0	0	0
ENSRNA022713072	0	0	0	0	0	0	0	0	0	0	0	0	0	0	0	0
ENSRNA022713075	0	0	0	0	0	0	1	0	0	0	0	0	0	0	0	0
ENSRNA022713080	0	0	0	0	0	0	0	0	0	0	0	0	0	0	0	0
ENSRNA022713084	0	0	0	0	0	0	0	0	0	1	0	0	0	0	0	0
ENSRNA022713088	0	0	0	0	0	0	0	0	0	0	0	0	0	0	0	0
ENSRNA022713092	0	0	0	0	0	0	0	0	0	0	0	0	0	0	0	0
ENSRNA022713096	0	0	0	0	0	0	0	0	0	0	0	0	0	0	0	0
ENSRNA022713101	0	0	0	0	0	0	0	0	0	0	0	0	0	0	0	0
ENSRNA022713112	0	0	0	0	0	0	0	1	0	2	1	0	0	1	0	0
ENSRNA022713115	0	0	0	0	0	0	0	0	0	0	0	1	0	0	0	0
ENSRNA022713125	0	0	0	0	0	0	1	2	0	0	0	0	0	0	0	0
ENSRNA022713130	0	2	0	0	1	0	7	1	3	3	1	1	0	1	1	0
ENSRNA022713138	0	0	0	0	0	0	0	0	0	0	0	0	0	0	0	0
ENSRNA022713150	0	0	0	0	0	0	0	0	0	0	0	0	0	0	0	0
ENSRNA022713156	0	0	0	0	0	0	0	0	0	0	0	0	0	0	0	0
ENSRNA022713162	0	0	0	0	0	0	0	0	0	0	0	0	0	0	0	0
ENSRNA022713168	0	0	0	0	0	0	0	1	0	0	0	3	0	0	0	0
ENSRNA022713175	0	0	0	0	0	0	0	0	0	0	0	0	0	0	0	0
ENSRNA022713180	0	0	0	0	0	0	0	0	0	0	0	0	1	0	0	0
ENSRNA022713189	0	0	0	0	0	0	0	0	0	0	0	0	0	0	0	0
ENSRNA022713199	0	0	0	0	0	0	1	0	1	1	1	0	3	0	0	0
ENSRNA022713206	0	0	0	0	0	0	0	0	0	0	0	0	0	0	0	0
ENSRNA022713212	0	0	0	0	0	0	1	0	0	0	0	0	0	0	0	0
ENSRNA022713217	0	0	0	0	0	0	0	0	0	0	0	0	0	0	0	0
ENSRNA022713223	0	0	0	0	0	0	0	0	0	0	0	0	0	0	1	0
ENSRNA022713230	0	0	0	0	0	0	0	1	1	0	0	3	1	0	2	0
ENSRNA022713236	0	0	0	0	0	0	1	0	0	0	2	0	0	0	0	0
ENSRNA022713242	0	0	0	0	0	0	0	0	0	0	1	1	0	0	0	0
ENSRNA022713250	0	2	0	0	0	0	15	18	13	8	5	1	3	0	2	1
ENSRNA022713255	3	2	4	8	1	5	0	1	0	2	0	0	0	0	0	0
ENSRNA022713267	0	0	0	0	0	0	0	0	0	0	0	0	0	0	0	0
ENSRNA022713277	0	0	0	0	0	0	0	0	0	0	2	0	1	0	0	0
ENSRNA022713282	0	0	0	0	0	0	0	0	0	0	0	0	1	0	0	0
ENSRNA022713294	0	0	0	0	0	0	0	0	0	0	0	0	0	1	0	0
ENSRNA022713300	0	0	0	0	0	0	0	0	0	0	0	0	0	0	0	0
ENSRNA022713306	0	0	0	0	0	0	0	3	0	1	0	0	0	0	0	0
ENSRNA022713309	1	0	0	0	0	0	0	0	0	0	0	0	0	0	0	0
ENSRNA022713315	0	0	0	0	0	0	0	0	0	0	0	0	0	0	0	0
ENSRNA022713320	0	0	0	0	0	0	1	0	0	0	4	0	2	0	0	0
ENSRNA022713324	0	0	0	0	0	0	2	0	0	0	0	0	0	0	0	0
ENSRNA022713332	0	0	0	0	0	0	0	0	0	0	0	0	0	0	0	0
ENSRNA022713337	3	0	0	0	0	0	0	0	0	1	1	0	0	0	0	0
ENSRNA022713349	0	0	2	0	0	0	0	0	0	1	0	0	0	0	1	0
ENSRNA022713351	0	0	7	0	0	0	2	1	1	1	3	0	1	4	1	0
ENSRNA022713356	0	0	0	0	0	0	0	0	0	0	0	0	0	0	0	0
ENSRNA022713362	0	0	0	0	0	0	0	0	0	0	0	0	0	0	0	0
ENSRNA022713372	0	0	0	0	0	0	0	0	0	0	0	0	0	0	0	0
ENSRNA022713381	0	1	0	0	0	0	1	0	0	1	0	2	0	0	0	0
ENSRNA022713385	0	3	3	0	0	1	0	0	0	0	0	0	0	0	0	0
ENSRNA022713390	0	0	2	0	0	1	1	0	0	1	0	0	0	0	0	0
ENSRNA022713396	0	0	0	0	0	0	0	0	1	0	0	0	0	0	0	0
ENSRNA022713401	8	0	0	0	0	3	3	0	0	1	2	5	1	0	1	0
ENSRNA022713411	10	1	0	0	0	1	2	2	0	4	4	9	2	2	2	0
ENSRNA022713415	0	0	0	0	0	0	0	4	0	3	4	1	0	0	0	0
ENSRNA022713420	0	0	0	0	0	0	1	0	2	1	1	2	1	0	0	0
ENSRNA022713427	0	0	1	0	0	0	4	2	2	2	0	6	2	1	0	0
ENSRNA022713429	0	0	0	0	0	0	2	1	1	0	1	0	4	2	4	0
ENSRNA022713439	0	3	1	0	1	0	3	4	6	7	5	5	1	1	1	0
ENSRNA022713451	0	0	0	0	0	0	0	0	0	0	0	0	0	0	0	0
ENSRNA022713456	0	0	0	0	0	0	0	0	0	0	1	1	0	0	0	0
ENSRNA022713461	0	0	0	0	0	0	1	0	0	1	0	0	0	0	0	0
ENSRNA022713468	3	0	3	3	0	0	5	7	6	4	1	8	0	0	2	0
ENSRNA022713474	0	0	0	0	0	0	0	0	0	0	0	0	0	0	0	0
ENSRNA022713484	0	0	0	0	0	0	0	0	0	0	0	0	0	0	0	0
ENSRNA022713495	0	0	0	0	0	0	1	0	0	4	0	0	0	0	0	0
ENSRNA022713500	12	12	3	3	0	0	22	9	12	17	10	8	8	4	7	2
ENSRNA022713509	0	0	0	0	0	0	0	0	1	0	0	0	0	0	1	0
ENSRNA022713513	0	0	0	0	0	0	0	2	0	0	0	1	1	1	1	0
ENSRNA022713522	0	0	0	0	0	0	0	0	0	0	0	0	2	0	0	0
ENSRNA022713527	0	0	2	0	0	0	0	0	0	0	0	1	0	0	0	0
ENSRNA022713533	0	0	0	0	0	0	0	0	0	0	0	0	0	0	0	0
ENSRNA022713538	0	0	0	0	0	0	1	1	1	2	0	2	0	0	3	0
ENSRNA022713542	0	0	0	0	0	0	0	0	0	0	0	0	1	0	0	0
ENSRNA022713546	0	0	0	0	0	0	0	0	0	0	0	0	0	0	2	0
ENSRNA022713557	0	0	0	0	0	0	0	1	1	0	1	0	0	0	0	0
ENSRNA022713563	0	0	0	0	0	0	0	0	0	0	0	0	0	0	0	0
ENSRNA022713568	0	0	0	0	0	0	1	0	1	3	1	0	1	0	0	0
ENSRNA022713573	0	0	0	0	0	0	0	0	1	5	2	4	0	0	0	0
ENSRNA022713578	0	0	0	0	0	0	0	0	0	0	0	0	0	0	0	0
ENSRNA022713585	0	0	0	0	0	0	0	0	0	0	0	0	0	0	0	0
ENSRNA022713590	0	0	0	0	0	0	1	0	0	0	0	0	0	0	0	0
ENSRNA022713599	0	0	0	0	0	0	1	2	3	9	2	2	3	0	1	0
ENSRNA022713602	0	0	0	0	0	0	1	0	1	0	1	0	0	0	0	0
ENSRNA022713608	0	0	0	0	0	0	0	0	1	1	0	0	0	2	2	0
ENSRNA022713611	0	0	0	0	0	0	2	3	10	3	4	0	1	1	3	0
ENSRNA022713617	0	0	0	0	0	0	0	1	0	0	2	0	0	0	0	0
ENSRNA022713623	0	0	0	0	0	0	2	1	0	0	0	0	0	0	0	0
ENSRNA022713628	0	0	0	0	0	0	6	0	5	2	3	1	1	2	5	0
ENSRNA022713633	0	0	0	0	0	0	0	4	2	16	7	4	1	3	3	1
ENSRNA022713638	0	0	0	0	0	0	0	0	0	5	4	2	1	0	0	0
ENSRNA022713644	0	0	0	0	0	0	19	5	16	7	16	24	5	5	5	4
ENSRNA022713651	1	3	0	0	0	0	0	1	0	1	9	3	1	1	0	0
ENSRNA022713654	2	0	1	0	0	0	4	2	5	2	8	9	1	0	3	0
ENSRNA022713659	0	0	0	0	0	0	0	0	2	0	0	0	1	0	1	0
ENSRNA022713668	0	0	0	0	0	0	0	0	0	0	0	0	0	0	0	0
ENSRNA022713677	0	0	0	0	0	0	0	0	0	0	1	0	0	0	0	0
ENSRNA022713683	4	6	0	0	1	0	8	5	18	5	1	5	2	1	8	1
ENSRNA022713690	0	0	0	0	0	0	0	0	0	3	0	2	3	2	3	0
ENSRNA022713694	0	0	0	0	0	0	0	0	0	2	0	0	0	0	0	0
ENSRNA022713707	0	0	0	0	0	0	0	0	0	1	0	1	0	1	0	0
ENSRNA022713716	0	0	0	0	0	0	0	0	0	1	0	0	0	0	0	0
ENSRNA022713722	5	4	4	4	0	2	0	2	2	0	2	0	2	1	1	0
ENSRNA022713729	0	2	0	0	0	0	8	5	3	9	3	6	6	1	2	0
ENSRNA022713735	0	0	0	0	0	0	1	0	0	0	1	0	2	4	0	0
ENSRNA022713744	0	0	0	0	0	0	0	0	0	1	2	0	0	1	0	0
ENSRNA022713760	0	0	2	3	0	0	0	0	0	0	1	0	0	0	0	0
ENSRNA022713764	0	0	0	0	0	0	0	0	0	0	0	0	0	0	0	0
ENSRNA022713776	0	0	0	0	0	0	0	0	0	0	0	0	0	0	0	0
ENSRNA022713784	0	0	0	0	0	0	0	0	3	0	0	0	0	0	0	0
ENSRNA022713789	0	0	0	0	0	0	1	0	0	1	0	1	0	0	0	0
ENSRNA022713794	0	0	0	0	0	0	0	0	0	0	0	0	0	0	0	0
ENSRNA022713798	0	0	0	0	0	0	0	0	0	0	0	0	0	0	0	0
ENSRNA022713809	1	5	0	0	1	0	20	5	24	5	9	5	33	19	19	5
ENSRNA022713815	0	0	0	0	0	0	0	0	0	0	0	0	0	0	0	0
ENSRNA022713821	0	0	0	0	0	0	2	0	0	0	0	0	0	0	0	0
ENSRNA022713837	0	0	0	0	0	0	5	1	0	1	1	2	3	1	1	0
ENSRNA022713841	0	0	0	0	0	0	1	0	0	0	0	0	0	0	0	0
ENSRNA022713845	0	0	0	0	0	0	0	0	0	0	0	0	0	0	0	0
ENSRNA022713850	0	0	0	0	0	0	0	0	0	0	0	0	0	0	0	0
ENSRNA022713854	0	0	0	0	0	0	3	0	4	9	6	4	1	5	3	0
ENSRNA022713861	0	0	0	0	0	0	0	0	0	0	0	0	0	0	0	0
ENSRNA022713869	6	7	4	2	3	0	39	26	34	42	16	14	46	38	35	8
ENSRNA022713882	0	0	0	0	0	0	1	0	3	2	1	1	3	2	2	0
ENSRNA022713888	0	0	0	0	0	0	0	0	0	0	0	0	0	0	0	0
ENSRNA022713894	0	0	0	0	0	0	0	0	0	0	0	0	0	0	0	0
ENSRNA022713898	0	0	0	0	0	0	0	0	0	0	0	1	0	0	1	0
ENSRNA022713904	0	0	0	0	0	0	0	0	0	0	0	0	0	0	0	0
ENSRNA022713909	0	0	0	0	0	0	2	1	3	0	1	0	0	2	1	0
ENSRNA022714010	0	0	0	0	0	0	0	0	0	0	0	0	0	0	0	0
ENSRNA022714016	0	0	0	0	0	0	0	0	0	0	0	0	0	0	0	0
ENSRNA022714021	0	0	0	0	0	0	0	0	0	0	0	2	0	0	0	0
ENSRNA022714028	0	0	0	0	0	0	0	0	0	0	0	1	0	0	0	0
ENSRNA022714034	0	0	2	1	0	0	0	0	0	0	0	0	0	0	0	0
ENSRNA022714040	2	0	4	0	0	0	2	4	1	5	9	8	7	6	3	0
ENSRNA022714046	0	0	0	0	0	0	0	0	0	0	0	0	0	0	0	0
ENSRNA022714055	0	0	0	0	0	0	0	0	0	0	0	0	0	0	0	0
ENSRNA022714060	0	0	0	0	0	0	3	0	0	0	0	0	1	0	2	0
ENSRNA022714066	0	0	0	0	0	0	0	0	0	0	0	0	0	0	1	0
ENSRNA022714071	0	0	0	2	0	0	0	1	3	1	1	0	1	1	1	0
ENSRNA022717190	0	0	0	0	0	0	1	0	0	2	2	1	2	1	0	0
ENSRNA022717193	0	0	0	0	0	0	0	0	0	0	0	0	0	0	0	0
ENSRNA022717194	0	0	0	0	0	0	0	0	0	0	0	0	0	0	0	0
ENSRNA022717195	0	0	0	0	0	0	0	1	0	9	2	7	1	5	1	0
ENSRNA022717196	0	0	0	0	0	0	0	0	0	0	0	0	0	0	0	0
ENSRNA022717197	0	0	0	0	0	0	0	3	4	6	8	11	4	4	5	0
ENSRNA022717198	0	0	0	0	0	0	0	0	0	0	0	0	0	0	0	0
ENSRNA022717199	0	0	0	0	0	0	0	1	0	1	0	3	2	1	0	0
ENSRNA022717200	0	0	0	0	0	0	0	0	0	0	0	0	0	0	0	0
ENSRNA022717201	0	1	0	0	0	0	0	0	0	0	0	0	0	0	0	0
ENSRNA022717202	0	0	0	0	0	0	0	0	0	0	0	0	0	0	0	0
ENSRNA022717203	0	0	0	0	0	0	0	0	0	0	1	0	1	0	1	0
ENSRNA022717204	0	0	0	0	0	0	0	0	0	2	0	0	0	0	0	0
ENSRNA022717205	12	11	3	7	9	5	8	9	31	12	14	14	24	23	30	4
ENSRNA022717206	0	0	0	0	0	0	0	0	0	0	0	0	0	0	0	0
ENSRNA022717207	0	0	0	0	0	0	3	1	0	24	11	14	15	14	12	1
ENSRNA022717208	0	0	0	0	0	0	0	0	0	0	0	0	0	0	0	0
ENSRNA022717209	0	0	0	0	0	0	1	2	1	3	1	6	0	0	1	0
ENSRNA022717210	0	0	0	0	0	0	0	0	0	0	1	0	1	0	0	0
ENSRNA022717211	1	0	0	0	0	0	0	0	0	0	0	0	0	0	0	0
ENSRNA022717212	0	0	0	0	0	0	0	0	0	0	0	0	0	0	0	0
ENSRNA022717213	3	0	0	0	0	2	0	1	0	1	0	0	1	1	0	0
ENSRNA022717214	22	5	7	14	19	28	15	15	33	23	16	11	6	13	10	6
ENSRNA022717215	0	0	0	0	0	0	1	0	0	0	0	0	0	0	0	0
ENSRNA022717216	0	0	0	0	0	0	0	0	0	0	0	0	0	0	0	0
ENSRNA022717217	1	0	0	0	0	0	2	0	0	1	0	0	1	0	1	0
ENSRNA022717218	0	0	0	0	0	0	0	0	0	0	0	0	0	1	0	0
ENSRNA022717219	1	0	0	0	0	0	0	1	0	0	0	0	0	0	0	0
ENSRNA022717220	0	0	0	0	0	0	6	21	10	12	32	27	13	9	21	4
ENSRNA022717221	0	0	0	0	0	0	0	0	0	1	0	0	1	0	3	0
ENSRNA022717222	6	3	0	0	0	0	0	0	0	1	0	0	1	0	0	0
ENSRNA022717223	0	0	0	0	0	0	0	0	0	0	0	0	0	0	0	0
ENSRNA022717224	0	0	0	0	0	0	0	0	0	0	0	0	0	0	0	0
ENSRNA022717225	0	0	0	0	0	0	0	0	0	0	0	0	0	0	0	0
ENSRNA022717226	1	0	0	0	0	0	0	0	0	0	0	0	0	0	0	0
ENSRNA022717227	0	0	0	0	0	0	0	0	0	0	0	0	0	0	0	0
ENSRNA022717228	0	0	0	0	0	0	0	0	0	0	0	0	0	0	0	0
ENSRNA022717229	0	0	0	0	0	0	0	0	0	0	0	0	0	0	0	0
ENSRNA022717230	0	0	0	0	0	0	1	2	0	3	0	0	0	1	0	0
ENSRNA022717231	0	0	0	0	0	0	0	0	0	0	0	0	0	0	0	0
ENSRNA022717232	0	0	0	0	0	0	0	0	0	0	0	0	0	0	0	0
ENSRNA022717233	0	0	0	1	0	1	1	0	2	4	5	0	4	3	6	0
ENSRNA022717234	0	0	0	0	0	0	0	0	0	0	0	0	0	0	0	0
ENSRNA022717236	0	0	0	1	0	0	3	3	8	10	17	10	9	9	5	1
ENSRNA022717238	0	0	0	0	0	0	0	0	0	0	0	0	0	0	0	0
ENSRNA022717239	0	0	0	0	3	0	33	6	15	0	0	4	2	0	5	1
ENSRNA022717240	0	0	0	0	0	0	0	0	0	0	0	0	0	0	0	0
ENSRNA022717241	0	0	0	0	0	0	0	0	0	0	0	0	0	0	0	0
ENSRNA022717243	0	0	0	0	0	0	1	0	1	0	0	0	1	0	0	0
ENSRNA022717244	0	0	0	0	0	0	0	0	0	0	0	0	0	0	0	0
ENSRNA022717245	0	0	0	0	0	0	9	10	3	2	5	4	6	5	7	0
ENSRNA022717246	0	0	0	0	0	0	0	0	0	0	0	0	0	0	0	0
ENSRNA022717247	0	0	0	0	0	0	0	0	0	0	0	0	0	0	0	0
ENSRNA022717248	1	0	0	0	0	0	1	1	1	5	0	0	1	0	0	0
ENSRNA022717250	0	0	0	0	0	0	0	1	0	0	1	0	1	1	0	0
ENSRNA022717251	0	0	0	0	0	0	0	0	0	0	0	1	0	0	1	0
ENSRNA022717253	0	0	0	0	0	0	0	0	0	0	0	0	0	0	0	0
ENSRNA022717254	0	0	0	1	0	0	0	0	0	0	2	0	0	1	0	0
ENSRNA022717256	0	0	0	0	0	0	0	0	0	0	0	0	0	0	0	0
ENSRNA022717258	3	1	0	0	4	0	1	0	1	0	0	0	0	0	0	0
ENSRNA022717259	0	0	0	0	0	0	0	0	0	0	0	0	0	0	0	0
ENSRNA022717261	0	0	0	0	0	0	0	1	0	11	2	2	0	3	2	0
ENSRNA022717262	0	0	0	0	0	0	0	0	0	0	0	0	0	0	0	0
ENSRNA022717264	0	0	0	0	0	0	0	0	0	0	0	0	0	0	0	0
ENSRNA022717265	0	0	0	0	0	0	0	0	0	0	0	0	0	0	0	0
ENSRNA022717267	0	3	1	0	2	0	9	2	9	8	15	12	11	9	10	0
ENSRNA022717269	0	0	0	0	0	0	0	0	0	3	0	1	0	0	0	0
ENSRNA022717271	0	0	0	0	0	0	0	0	1	0	0	2	0	1	0	0
ENSRNA022717273	0	2	1	1	0	1	0	0	0	3	3	3	0	2	0	0
ENSRNA022717274	1	0	0	1	0	2	1	3	0	0	1	0	1	0	2	0
ENSRNA022717276	0	0	0	0	0	0	0	0	0	0	0	0	0	0	0	0
ENSRNA022717278	0	0	0	0	0	0	0	0	0	0	0	0	0	0	0	0
ENSRNA022717279	0	0	0	0	0	0	2	0	0	0	3	4	2	0	1	0
ENSRNA022717281	0	0	0	0	0	0	0	0	0	0	0	0	0	0	0	0
ENSRNA022717282	0	0	0	0	1	0	2	2	6	12	8	9	4	3	1	0
ENSRNA022717284	0	0	0	0	0	0	2	0	0	8	0	1	5	9	2	0
ENSRNA022717285	0	0	2	0	0	0	2	0	0	0	0	0	0	0	0	0
ENSRNA022717287	0	0	0	0	0	0	0	0	0	0	0	0	0	0	0	0
ENSRNA022717289	0	0	0	0	0	0	0	0	0	0	0	0	0	1	0	0
ENSRNA022717290	0	0	0	0	0	0	0	0	0	0	0	0	0	0	0	0
ENSRNA022717292	2	0	0	0	0	0	0	0	0	0	0	0	0	0	0	0
ENSRNA022717294	0	3	1	0	0	0	10	20	8	26	14	14	11	11	9	2
ENSRNA022717295	3	0	3	1	0	3	0	2	1	0	1	0	0	0	0	0
ENSRNA022717299	0	0	0	0	0	0	1	0	0	0	0	0	1	1	0	0
ENSRNA022717301	0	0	0	0	0	0	0	0	0	0	0	0	0	0	0	0
ENSRNA022717303	0	0	0	0	0	0	0	0	0	0	0	2	0	0	0	0
ENSRNA022717305	0	0	0	0	0	0	1	0	0	0	0	0	0	0	0	0
ENSRNA022717306	0	1	0	0	0	0	27	15	13	184	25	44	38	33	24	7
ENSRNA022717308	0	0	0	0	0	0	0	0	0	0	0	0	0	0	0	0
ENSRNA022717309	0	0	0	0	0	0	0	0	0	1	0	0	0	0	0	0
ENSRNA022717311	0	1	1	0	2	0	105	92	41	54	23	29	59	23	72	9
ENSRNA022717313	0	2	1	0	0	0	4	0	0	3	0	1	2	2	0	0
ENSRNA022717314	0	0	0	0	0	0	0	0	0	0	0	0	0	1	0	0
ENSRNA022717316	5	11	2	9	8	10	0	1	0	1	2	1	0	0	0	0
ENSRNA022717318	0	0	0	0	0	0	0	0	0	0	0	0	0	1	1	0
ENSRNA022717319	0	0	0	0	0	0	0	0	0	0	0	0	0	0	0	0
ENSRNA022717321	0	0	0	0	0	0	0	0	0	0	0	0	1	0	0	0
ENSRNA022717323	0	0	0	0	0	0	0	0	0	0	0	0	0	0	0	0
ENSRNA022717324	0	0	0	0	0	0	0	5	0	4	0	0	1	0	0	0
ENSRNA022717326	0	0	0	0	0	0	0	0	0	0	0	0	0	0	0	0
ENSRNA022717328	0	0	0	0	0	0	0	0	1	0	0	0	0	0	1	0
ENSRNA022717329	0	0	1	0	0	0	1	0	1	0	0	0	0	0	0	0
ENSRNA022717331	0	0	0	0	0	0	0	0	0	0	0	0	0	0	0	0
ENSRNA022717333	0	0	0	0	0	0	0	0	0	0	0	0	0	1	0	0
ENSRNA022717335	3	2	1	2	2	2	54	26	41	12	8	6	37	40	51	6
ENSRNA022717337	5	4	0	0	1	0	86	32	53	21	13	12	44	12	29	6
ENSRNA022717338	11	17	7	0	2	6	9	5	11	6	8	8	16	11	20	3
ENSRNA022717340	0	0	0	0	0	0	2	1	1	1	1	0	3	1	5	0
ENSRNA022717342	0	5	0	0	1	0	3	3	0	5	2	0	6	3	1	0
ENSRNA022717344	0	0	0	0	0	0	0	0	0	0	0	0	0	0	0	0
ENSRNA022717345	0	0	0	4	0	0	0	0	0	0	0	0	0	0	0	0
ENSRNA022717347	0	0	1	0	0	0	5	3	4	4	4	1	2	1	6	0
ENSRNA022717349	8	7	0	2	4	0	0	1	2	0	2	0	0	0	1	0
ENSRNA022717350	0	3	4	6	8	3	3	5	1	7	7	7	7	5	2	0
ENSRNA022717352	0	1	1	0	0	0	4	15	8	39	43	44	25	27	28	6
ENSRNA022717354	4	11	8	3	0	5	94	115	154	520	219	231	168	173	125	9
ENSRNA022717356	0	0	0	0	0	0	0	0	0	0	0	0	0	0	0	0
ENSRNA022717357	0	0	0	0	0	0	1	0	0	9	9	8	3	5	1	0
ENSRNA022717359	0	0	0	0	0	0	0	1	0	4	0	0	0	0	0	0
ENSRNA022717361	2	2	1	1	7	1	154	87	60	579	474	540	439	536	361	9
ENSRNA022717362	0	0	0	0	0	0	0	0	0	0	0	0	0	0	0	0
ENSRNA022717364	0	0	0	0	0	0	0	0	1	5	5	0	0	1	0	0
ENSRNA022717366	0	0	0	0	0	0	0	0	0	0	0	0	0	0	0	0
ENSRNA022717367	0	0	0	0	0	0	7	1	2	5	5	5	2	1	1	0
ENSRNA022717369	0	0	0	0	0	0	65	40	69	78	58	74	39	38	48	9
ENSRNA022717371	0	0	0	0	0	0	0	0	0	0	0	0	0	0	0	0
ENSRNA022717372	0	2	0	0	0	0	2	0	0	0	0	0	0	3	1	0
ENSRNA022717374	0	0	0	0	0	0	0	0	0	0	1	0	0	0	2	0
ENSRNA022717375	0	0	0	0	0	0	0	0	1	1	0	3	0	0	0	0
ENSRNA022717377	0	2	0	0	0	0	1	1	0	6	2	3	0	0	2	0
ENSRNA022717379	0	0	0	0	0	0	1	0	0	0	0	0	0	0	0	0
ENSRNA022717380	0	0	0	0	0	0	0	0	0	0	0	0	0	0	0	0
ENSRNA022717382	0	0	0	0	0	0	0	0	0	3	0	0	0	0	0	0
ENSRNA022717384	0	0	0	1	0	0	0	0	0	0	0	0	0	0	0	0
ENSRNA022717386	0	0	0	0	0	0	0	0	0	0	0	0	0	0	0	0
ENSRNA022717388	0	0	0	0	0	0	0	0	0	0	0	0	0	0	0	0
ENSRNA022717390	0	0	0	0	0	0	0	0	0	0	0	0	0	0	0	0
ENSRNA022717392	2	0	0	0	0	0	18	5	4	2	10	11	1	1	1	1
ENSRNA022717394	0	0	0	0	0	0	1	0	0	2	0	2	0	0	1	0
ENSRNA022717396	0	0	0	0	0	0	6	0	4	12	5	7	4	10	12	0
ENSRNA022717397	0	0	0	0	0	0	0	0	0	0	0	0	0	0	0	0
ENSRNA022717399	0	0	0	0	0	0	0	0	0	0	0	0	0	0	0	0
ENSRNA022717401	0	0	0	0	0	0	0	0	0	0	0	0	0	0	0	0
ENSRNA022717402	2	0	0	1	0	0	3	2	0	1	0	2	4	1	1	0
ENSRNA022717404	1	1	0	1	0	0	36	23	32	68	42	43	38	28	35	9
ENSRNA022717406	0	0	0	0	0	0	0	0	0	1	0	0	0	0	0	0
ENSRNA022717407	0	0	0	0	0	0	0	0	0	2	0	0	0	0	1	0
ENSRNA022717408	0	0	0	0	0	0	0	0	0	1	0	0	3	0	0	0
ENSRNA022717410	1	0	0	0	0	0	12	5	0	88	8	20	23	56	15	4
ENSRNA022717411	0	0	0	0	0	0	0	0	0	1	0	0	0	0	0	0
ENSRNA022717412	0	0	0	0	0	1	13	13	1	154	21	49	21	45	8	5
ENSRNA022717413	0	0	0	0	0	0	0	0	0	0	0	0	0	0	0	0
ENSRNA022717414	0	0	0	0	0	0	0	0	0	0	0	0	0	0	0	0
ENSRNA022717415	0	0	0	0	0	0	0	0	0	0	0	0	0	0	0	0
ENSRNA022717416	21	9	7	1	2	0	254	590	408	3115	3342	2490	235	633	276	10
ENSRNA022717418	0	0	0	0	0	0	0	0	0	0	0	0	0	0	0	0
ENSRNA022717419	0	0	0	0	0	0	0	1	0	0	0	0	0	0	0	0
ENSRNA022717421	0	0	0	0	0	0	0	0	0	0	0	0	0	0	0	0
ENSRNA022717423	0	0	0	0	0	0	0	0	0	0	0	0	0	0	0	0
ENSRNA022717425	0	0	0	0	0	0	0	0	0	0	0	1	0	0	0	0
ENSRNA022717426	0	0	0	0	0	0	0	0	0	0	0	0	0	0	0	0
ENSRNA022717428	7	2	2	0	0	0	311	87	123	65	59	63	136	59	81	9
ENSRNA022717430	0	0	1	0	1	0	24	18	2	93	24	35	11	11	1	5
ENSRNA022717431	35	4	6	3	3	5	64	116	147	225	156	250	167	186	205	10
ENSRNA022717433	7	7	3	2	0	5	82	123	103	17	35	19	50	5	18	8
ENSRNA022717435	0	0	0	0	0	0	0	0	0	0	0	0	0	1	0	0
ENSRNA022717437	0	0	0	0	0	0	0	0	0	2	0	0	0	0	0	0
ENSRNA022717438	0	0	0	0	0	0	0	0	0	0	0	0	0	0	0	0
ENSRNA022717440	0	0	0	0	0	0	5	3	2	4	7	2	4	0	1	0
ENSRNA022717442	0	1	0	1	0	0	0	0	0	0	0	0	0	0	0	0
ENSRNA022717443	0	0	0	0	0	0	0	3	5	12	2	6	5	15	2	0
ENSRNA022717445	0	0	0	0	0	0	0	0	0	0	0	0	0	0	0	0
ENSRNA022717447	0	0	0	0	0	0	0	0	0	0	0	0	0	0	0	0
ENSRNA022717449	1	0	0	0	0	0	8	1	9	13	11	10	1	6	3	0
ENSRNA022717450	0	5	1	0	0	6	3	0	0	6	6	7	4	4	4	0
ENSRNA022717452	10	0	1	0	0	0	5	5	16	15	16	26	4	11	7	3
ENSRNA022717454	0	0	0	0	0	0	0	0	0	0	0	0	0	0	0	0
ENSRNA022717456	0	1	2	0	0	0	5	2	2	5	5	8	8	13	11	0
ENSRNA022717457	0	0	0	0	0	0	0	0	0	1	0	0	0	0	0	0
ENSRNA022717459	4	0	1	0	0	0	0	0	1	0	0	0	0	0	0	0
ENSRNA022717461	26	7	9	8	8	13	8	12	5	1	4	3	2	3	5	1
ENSRNA022717463	0	0	0	0	0	0	0	4	0	14	0	3	1	9	1	0
ENSRNA022717464	0	5	0	0	0	0	4	0	0	0	0	3	0	1	1	0
ENSRNA022717466	2	0	0	0	0	0	0	0	0	0	0	0	0	0	0	0
ENSRNA022717467	0	0	0	0	0	0	0	0	0	0	0	0	0	0	0	0
ENSRNA022717468	0	0	0	0	0	0	0	0	0	3	0	0	1	0	0	0
ENSRNA022717469	0	0	0	0	0	0	0	0	0	0	0	0	0	0	0	0
ENSRNA022717470	0	0	1	0	0	0	2	1	1	1	1	3	0	1	2	0
ENSRNA022717471	0	0	0	0	1	0	2	4	2	9	5	5	1	0	1	0
ENSRNA022717472	0	0	0	0	0	0	2	0	0	0	0	0	0	0	1	0
ENSRNA022717473	0	0	0	0	0	0	0	0	0	0	0	2	0	0	0	0
ENSRNA022717474	2	1	1	0	0	0	0	0	2	2	0	0	0	1	0	0
ENSRNA022717475	0	0	0	0	0	0	0	0	0	0	0	0	0	0	0	0
ENSRNA022717476	0	0	4	0	0	0	13	11	12	36	9	17	10	19	7	3
ENSRNA022717477	0	0	0	0	0	0	1	0	0	0	0	0	0	0	0	0
ENSRNA022717478	0	0	0	0	0	0	0	0	0	1	1	0	0	0	0	0
ENSRNA022717479	0	0	0	0	0	0	0	0	0	0	1	0	1	0	0	0
ENSRNA022717480	0	0	0	0	0	0	1	0	2	8	3	13	3	5	3	0
ENSRNA022717481	0	0	0	1	0	0	0	0	0	0	0	0	0	0	0	0
ENSRNA022717482	0	0	0	0	0	0	3	4	1	0	5	5	2	3	0	0
ENSRNA022717483	0	0	0	0	0	0	0	0	0	0	0	0	0	0	0	0
ENSRNA022717484	0	0	0	0	0	0	1	1	0	3	0	0	1	0	1	0
ENSRNA022717485	0	0	0	0	0	0	0	0	0	0	0	0	0	0	0	0
ENSRNA022717486	1	0	1	0	0	0	1	0	0	2	0	3	0	3	0	0
ENSRNA022717487	0	0	1	0	0	0	2	2	0	5	1	1	3	2	1	0
ENSRNA022717488	0	0	0	0	0	0	2	0	0	4	1	1	1	2	1	0
ENSRNA022717489	0	0	0	0	0	0	0	0	0	0	0	0	0	0	0	0
ENSRNA022717490	6	1	2	2	1	1	113	35	56	22	24	21	37	26	48	9
ENSRNA022717491	0	0	0	0	0	0	0	0	0	0	0	0	0	0	0	0
ENSRNA022717492	3	0	0	0	0	0	0	2	0	0	0	0	1	0	0	0
ENSRNA022717493	0	0	0	0	0	0	0	1	0	0	2	0	0	0	0	0
ENSRNA022717494	0	0	0	0	0	0	0	0	1	0	0	0	0	0	0	0
ENSRNA022717495	0	0	0	0	0	0	1	1	1	2	3	0	0	0	1	0
ENSRNA022717496	2	0	1	0	0	0	1	0	0	0	0	0	1	0	0	0
ENSRNA022717497	0	0	0	0	0	0	0	0	0	0	0	0	0	0	0	0
ENSRNA022717498	0	0	0	0	0	0	0	0	0	0	0	0	0	0	0	0
ENSRNA022717499	0	0	0	0	0	0	0	0	0	0	0	0	0	0	0	0
ENSRNA022717500	0	0	0	0	0	0	0	1	0	0	0	0	0	0	1	0
ENSRNA022717501	0	0	0	0	0	0	0	0	0	0	0	0	0	0	0	0
ENSRNA022717502	0	0	0	0	0	0	0	0	0	0	1	0	0	0	0	0
ENSRNA022717503	0	0	0	0	0	0	0	0	0	0	0	0	0	0	0	0
ENSRNA022717504	39	11	21	2	1	4	17	14	12	8	7	5	17	9	7	4
ENSRNA022717505	7	12	3	0	2	0	13	14	11	8	3	2	6	7	5	0
ENSRNA022717506	2	1	2	0	0	0	0	0	0	1	3	5	0	1	1	0
ENSRNA022717507	0	0	0	0	0	0	0	0	0	0	0	0	0	0	0	0
ENSRNA022717508	0	0	0	0	0	0	0	0	0	0	0	0	0	0	0	0
ENSRNA022717509	0	0	0	0	0	0	0	0	0	0	0	0	0	0	0	0
ENSRNA022717510	0	0	0	0	0	0	0	0	0	0	0	0	0	0	0	0
ENSRNA022717511	0	0	0	0	0	0	0	0	0	0	0	0	0	0	0	0
ENSRNA022717512	0	0	0	0	0	0	0	1	1	0	1	1	0	0	0	0
ENSRNA022717513	0	0	0	0	0	0	0	0	0	0	0	0	0	0	0	0
ENSRNA022717514	0	0	0	0	0	0	0	0	1	0	2	0	1	0	1	0
ENSRNA022717515	0	0	0	0	0	0	2	5	2	0	3	2	2	0	5	0
ENSRNA022717516	0	0	0	0	0	0	1	0	0	0	0	0	0	2	0	0
ENSRNA022717517	0	0	0	0	0	1	10	2	8	5	12	5	10	3	9	0
ENSRNA022717518	0	0	0	0	0	0	3	0	2	7	1	5	6	1	5	0
ENSRNA022717519	0	0	0	0	0	0	3	1	2	6	15	11	9	9	6	0
ENSRNA022717520	0	0	0	0	0	0	0	0	0	0	0	0	0	0	0	0
ENSRNA022717521	0	0	0	0	0	0	0	0	0	1	0	0	0	0	0	0
ENSRNA022717522	0	0	0	0	0	0	0	0	0	0	0	0	0	0	0	0
ENSRNA022717804	4	0	4	0	0	0	47	7	11	43	27	43	10	11	17	5
ENSRNA022717806	0	0	0	0	1	0	4	0	4	1	3	5	1	6	2	0
ENSRNA022717807	0	0	0	0	0	0	0	1	4	3	1	2	1	2	0	0
ENSRNA022717809	0	0	0	0	0	0	0	0	1	0	1	2	2	0	1	0
ENSRNA022717815	0	1	0	0	0	0	0	0	0	0	0	0	0	0	0	0
ENSRNA022717817	0	0	1	0	0	0	22	4	6	20	21	34	20	29	15	6
ENSRNA022717819	0	0	0	0	0	0	0	0	0	0	0	0	0	0	0	0
ENSRNA022717820	4	0	0	0	0	0	0	0	0	0	0	0	0	0	0	0
ENSRNA022717821	0	0	0	0	0	0	0	0	0	0	0	0	0	0	0	0
ENSRNA022717822	0	0	0	0	0	0	6	1	1	6	6	3	3	5	1	0
ENSRNA022717825	0	0	0	1	0	0	0	0	0	0	0	0	0	0	0	0
ENSRNA022717829	14	2	5	11	8	10	2	0	0	1	0	0	0	0	0	0
ENSRNA022717833	0	1	0	0	0	0	4	4	4	2	2	2	0	2	4	0
ENSRNA022717835	5	1	0	0	0	0	25	10	6	19	7	20	16	20	17	6
ENSRNA022717837	12	9	3	4	4	0	602	175	320	254	179	262	614	438	519	9
ENSRNA022717839	0	0	1	0	0	0	21	15	7	37	42	45	17	36	28	7
ENSRNA022717840	0	0	0	0	0	0	0	0	0	0	0	0	0	0	0	0
ENSRNA022717842	0	0	0	0	0	0	0	0	0	0	0	0	0	0	0	0
ENSRNA022717844	0	0	0	0	0	0	0	0	0	0	0	0	0	0	0	0
ENSRNA022717848	0	0	0	0	0	0	0	0	0	0	0	0	0	0	0	0
ENSRNA022717861	3	1	0	0	0	0	0	0	0	0	0	0	0	0	0	0
ENSRNA022717863	0	0	0	0	0	0	1	0	1	0	2	1	2	1	0	0
ENSRNA022717880	0	0	0	0	0	0	0	0	0	0	0	0	0	0	0	0
ENSRNA022717884	0	0	4	0	0	1	1	2	0	3	1	2	0	2	3	0
ENSRNA022717887	0	0	3	0	0	0	8	1	2	5	7	5	9	7	8	0
ENSRNA022717902	0	0	0	0	0	0	0	0	0	0	0	0	0	0	0	0
ENSRNA022717906	0	0	0	0	0	0	0	0	0	0	0	0	1	0	1	0
ENSRNA022717910	2	1	0	0	0	0	7	3	4	1	0	3	7	2	5	0
ENSRNA022717912	3	1	6	0	0	0	127	149	107	652	443	550	179	389	211	9
ENSRNA022717915	0	1	0	0	0	0	15	11	11	12	6	6	8	0	5	0
ENSRNA022717920	1	0	0	0	0	0	5	0	3	3	0	3	2	0	8	0
ENSRNA022717930	0	0	1	0	1	0	25	7	11	54	25	20	44	31	40	7
ENSRNA022717934	5	1	1	2	1	1	76	13	19	15	21	19	68	40	55	7
ENSRNA022717944	0	0	0	0	0	3	15	4	8	15	7	6	7	10	10	0
ENSRNA022717947	1	7	4	0	2	0	173	48	76	10	36	22	50	34	53	8
ENSRNA022717949	0	0	0	0	0	0	0	0	0	0	0	0	0	0	0	0
ENSRNA022717953	0	0	0	0	0	0	0	0	0	0	0	0	0	0	0	0
ENSRNA022717955	0	0	0	0	0	0	0	0	0	0	0	0	0	0	0	0
ENSRNA022717958	0	0	0	0	0	0	0	0	0	0	0	0	0	0	0	0
ENSRNA022717960	0	0	0	0	0	0	0	0	0	0	0	0	0	0	0	0
ENSRNA022717964	5	3	0	1	0	0	144	31	42	36	21	51	138	80	108	9
ENSRNA022717967	0	0	0	0	0	0	5	1	0	1	1	5	2	1	6	0
ENSRNA022717972	0	0	0	0	0	0	1	0	0	0	0	1	1	1	1	0
ENSRNA022717977	0	0	0	0	0	0	1	1	0	0	7	3	1	2	4	0
ENSRNA022717983	0	0	2	0	0	0	0	0	0	0	0	0	0	0	0	0
ENSRNA022717997	0	0	0	0	0	0	0	0	0	0	1	0	1	0	0	0
GB40001	0	0	0	0	0	0	0	0	0	0	0	1	0	0	0	0
GB40002	14	24	0	7	2	4	1	2	0	0	2	0	1	0	0	1
GB40003	0	0	0	0	0	0	0	0	0	0	0	0	0	0	0	0
GB40004	0	0	0	0	0	0	0	0	0	0	0	0	0	0	0	0
GB40005	0	0	0	0	1	0	2	4	1	15	7	11	4	11	4	0
GB40006	14	2	2	0	3	0	70	68	33	90	75	77	46	52	43	9
GB40007	15	7	4	9	8	5	138	136	94	624	321	352	194	412	149	9
GB40008	147	307	185	28	25	30	2418	2147	1776	5585	2482	4059	1583	3276	1434	15
GB40009	11606	22221	16522	2750	3173	3030	86735	51955	67519	67091	56787	54677	23086	25841	25276	15
GB40010	33095	66412	47091	14791	12582	13663	263224	176034	190175	147451	139135	134799	45438	60812	53678	15
GB40011	0	0	0	0	0	0	0	0	0	1	0	0	0	0	0	0
GB40012	40	21	27	9	8	10	3274	1832	1577	1037	1147	951	1963	1334	1745	12
GB40013	0	1	0	3	0	1	1	2	1	23	9	11	9	15	7	1
GB40014	36	32	24	16	12	12	112	61	70	199	50	72	53	134	48	13
GB40015	7	4	1	0	0	0	5	6	7	39	4	8	12	18	7	2
GB40016	4	1	5	9	0	0	6	8	4	64	2	15	18	43	6	3
GB40017	56	122	84	110	45	42	145	107	118	328	135	204	162	203	87	15
GB40018	118	707	374	21	23	34	356	255	295	115	48	86	135	127	120	15
GB40019	6	1	0	0	0	1	9	11	2	147	23	54	21	99	9	5
GB40020	3	4	7	4	1	0	14	8	16	42	8	14	11	18	14	3
GB40021	559	1313	1217	249	121	223	5459	4075	4430	5439	3526	4452	1478	2236	1708	15
GB40022	7	3	2	3	0	0	16	8	20	27	6	7	9	18	6	4
GB40023	0	0	0	1	0	0	0	0	0	3	0	0	0	0	0	0
GB40024	0	0	0	0	0	0	0	0	0	0	0	0	0	0	0	0
GB40025	9	1	1	0	0	0	2	6	0	3	5	5	1	2	1	0
GB40026	1	5	0	0	0	0	4	3	2	35	3	19	2	14	3	2
GB40027	52	71	38	5	6	6	240	130	148	524	121	214	205	292	185	12
GB40028	53	66	62	72	36	46	99	68	69	133	38	65	98	57	38	15
GB40029	5	4	8	0	4	2	12	9	5	64	15	29	15	32	13	3
GB40030	1	6	3	0	2	1	5	4	5	7	3	2	4	3	3	0
GB40031	201	281	166	62	38	46	753	370	471	502	223	336	339	222	334	15
GB40032	550	1091	685	270	249	169	1717	1472	2168	1164	1087	1144	756	593	725	15
GB40033	56	90	58	23	24	14	145	92	136	119	72	55	109	53	42	14
GB40034	29	5	11	6	8	6	22	24	17	39	13	21	8	26	15	7
GB40035	0	0	2	0	0	0	0	0	0	0	3	0	0	0	0	0
GB40053	5	0	1	3	4	0	19	8	8	28	12	19	14	12	12	3
GB40054	1524	3238	2393	259	251	178	7592	6259	8826	6713	5072	5063	5399	4765	6189	15
GB40056	44	29	25	6	3	1	427	187	212	127	117	122	231	214	261	12
GB40057	70	29	37	22	22	32	2931	1908	2273	6355	4364	4842	3503	4161	3582	15
GB40058	1185	761	771	86	55	61	1094	825	669	1068	1096	720	484	531	468	15
GB40059	0	0	0	0	0	0	0	0	0	0	0	0	0	0	0	0
GB40060	0	0	0	0	0	0	0	0	0	0	0	0	0	0	0	0
GB40061	3	2	1	0	0	1	13	14	10	87	17	44	34	41	12	5
GB40063	116	136	113	25	23	19	375	208	267	172	116	129	168	80	126	15
GB40064	8	1	7	0	3	1	81	45	41	31	32	17	30	36	60	9
GB40065	0	0	0	0	0	0	0	1	1	2	2	3	0	0	1	0
GB40066	0	2	0	1	0	4	4	4	2	19	5	20	6	12	7	2
GB40067	0	15	0	0	0	0	13	6	10	65	15	31	24	35	12	4
GB40069	0	1	0	0	0	1	16	10	10	151	21	34	38	88	17	7
GB40070	3	0	3	1	1	0	17	20	15	47	32	24	34	39	28	8
GB40071	20	13	20	12	39	17	132	82	59	212	61	104	105	93	64	13
GB40072	4	8	1	1	1	0	29	15	5	173	36	50	76	99	45	7
GB40073	167	288	163	70	46	52	7096	5616	5274	1611	2707	1552	3352	1755	3101	15
GB40074	1009	681	595	242	165	157	6635	5263	4144	7485	4734	4121	13223	5993	8080	15
GB40075	0	0	1	4	1	0	25	10	6	115	28	44	30	90	12	6
GB40076	44	20	39	8	16	15	176	114	135	352	144	212	197	332	168	13
GB40077	33	15	10	4	9	5	102	76	32	817	155	382	302	685	162	10
GB40078	0	0	0	0	0	0	1	1	2	12	5	5	12	6	6	0
GB40079	0	0	0	0	0	0	5	3	3	19	1	2	21	8	14	2
GB40080	542	359	300	252	204	279	1415	1225	1184	759	572	664	749	410	678	15
GB40081	1	0	2	0	4	1	3	1	0	3	1	2	3	0	2	0
GB40082	0	0	0	0	0	0	5	2	3	1	1	1	2	7	0	0
GB40083	94	84	64	101	52	62	272	99	111	158	76	116	124	103	120	15
GB40084	55	64	46	10	9	11	84	61	43	150	79	95	55	67	37	12
GB40085	27	8	28	14	4	29	12	11	7	8	5	7	6	4	9	3
GB40086	11	1	0	1	1	5	100	132	92	256	152	149	113	158	207	9
GB40087	2	0	2	5	1	1	49	52	38	274	103	169	96	192	84	9
GB40088	0	0	0	0	0	0	1	0	1	0	0	0	0	0	1	0
GB40089	178	128	102	61	66	65	4874	3400	5800	8400	6454	7246	5091	5780	5805	15
GB40090	8	13	5	0	9	2	29	35	21	220	114	136	169	133	126	9
GB40091	3	1	1	1	1	3	72	49	29	324	81	124	111	139	87	9
GB40092	43	64	34	12	8	17	354	152	219	330	117	241	242	242	193	13
GB40093	4	3	6	0	1	0	233	80	70	119	57	69	123	111	162	9
GB40094	0	0	0	0	0	0	44	8	21	4	3	9	8	3	11	2
GB40095	236	157	148	63	65	42	2614	2022	2202	7145	4019	5460	3939	3709	3827	15
GB40096	21	20	9	12	4	8	5	4	0	3	3	2	2	1	1	2
GB40097	2	0	0	0	0	0	0	0	0	0	0	0	1	0	0	0
GB40098	38	62	66	6	12	8	236	261	224	105	116	107	211	129	165	12
GB40100	0	0	0	0	0	0	0	0	0	0	0	0	0	0	0	0
GB40101	24	11	0	0	0	0	89	83	72	24	44	28	66	45	83	10
GB40102	26	64	53	31	26	40	147	112	123	77	69	59	97	96	123	15
GB40103	2	0	1	1	3	0	0	5	2	1	2	1	2	1	3	0
GB40104	0	0	0	0	0	0	0	0	0	0	0	0	0	0	0	0
GB40105	0	0	0	0	0	0	1	1	0	2	0	1	0	0	3	0
GB40106	35	20	21	15	4	24	205	132	100	226	81	92	120	139	106	13
GB40107	20	21	15	3	3	1	105	90	78	116	91	74	67	78	85	11
GB40108	311	501	493	69	44	49	1635	723	1053	1243	685	766	1045	1037	1028	15
GB40109	193	254	187	46	41	47	1987	1008	2489	2031	1255	2066	1449	2619	2257	15
GB40110	78	32	34	16	22	19	38	45	22	118	53	59	21	60	33	15
GB40111	0	0	1	0	2	0	2	3	3	1	0	2	0	2	2	0
GB40112	59	57	58	24	19	23	510	299	309	904	440	523	509	696	259	15
GB40113	127	297	169	11	54	47	380	253	242	1409	444	717	445	625	331	14
GB40114	2	4	1	3	1	0	6	9	3	11	4	13	16	12	5	1
GB40115	0	1	0	0	0	0	10	4	1	32	10	6	19	11	9	2
GB40116	0	0	0	0	0	0	0	0	0	4	0	0	1	2	0	0
GB40117	0	0	0	0	0	0	0	0	0	1	0	1	0	0	0	0
GB40118	1035	931	917	134	167	125	3158	2648	2038	4670	2414	3064	2735	2215	2496	15
GB40119	75	19	31	15	45	29	92	63	110	105	89	54	94	163	80	14
GB40120	7	6	1	1	1	1	178	113	100	72	65	50	66	36	84	9
GB40121	0	0	0	0	0	0	0	2	0	0	0	0	0	2	2	0
GB40122	0	0	0	0	1	0	7	11	1	22	11	9	8	6	14	1
GB40123	0	3	0	0	0	0	2	0	2	6	2	4	5	5	3	0
GB40124	5	6	2	0	1	0	58	30	12	224	77	96	59	95	41	8
GB40125	12	5	9	0	8	4	50	28	46	42	22	17	18	10	14	7
GB40126	3	0	0	1	5	5	65	40	83	326	79	186	110	183	86	9
GB40127	0	0	0	0	0	0	0	0	0	0	0	0	0	2	0	0
GB40128	8	3	2	0	1	1	344	259	180	1390	727	959	563	690	443	9
GB40129	94	52	57	72	44	66	201	195	87	1358	434	659	526	529	360	15
GB40130	4	7	0	5	2	1	19	31	13	194	18	67	80	182	28	8
GB40131	1	0	0	0	0	0	4	2	0	1	0	1	0	2	0	0
GB40132	0	0	0	0	1	0	22	40	14	156	62	121	28	88	21	8
GB40133	0	1	0	0	0	0	1	3	1	13	1	5	1	8	4	0
GB40134	7553	4033	3537	546	858	484	43510	34051	32624	74345	56420	59587	50104	54484	51654	15
GB40135	18	7	0	0	9	0	12	12	7	39	16	17	27	19	9	6
GB40136	165	92	59	63	64	54	149	385	292	245	635	1803	125	91	330	15
GB40137	107	51	36	21	38	46	48	66	86	41	54	161	57	29	132	15
GB40138	3	4	0	1	0	0	2	2	2	2	2	0	0	1	1	0
GB40139	93	107	79	13	24	27	1154	486	718	693	331	286	748	603	649	14
GB40140	290	323	186	174	127	125	1314	848	822	2106	862	953	825	1314	696	15
GB40141	3	1	3	0	0	0	9	0	9	12	4	1	3	8	6	0
GB40142	2	3	2	1	4	0	27	41	5	153	33	70	65	82	35	8
GB40143	1	0	0	0	0	0	16	9	2	26	19	21	31	21	17	7
GB40144	2	2	0	0	0	0	11	6	10	35	18	8	18	11	8	3
GB40145	117	112	86	21	14	24	3535	1698	2617	2967	1203	1284	2749	2489	2667	14
GB40146	1	4	2	0	0	0	5	1	13	2	0	3	1	0	0	0
GB40147	3	1	0	4	1	1	76	35	12	281	39	63	110	163	52	8
GB40148	71	25	91	8	27	7	291	219	177	165	140	83	824	178	859	13
GB40149	86	90	97	23	19	35	17	7	17	22	17	9	10	8	8	10
GB40150	706	557	483	243	181	262	4465	3101	3645	7818	4928	5726	4152	4269	3871	15
GB40151	29	15	4	0	0	0	129	75	52	549	134	224	153	282	126	10
GB40153	3	1	1	0	0	0	16	12	14	48	24	31	19	20	18	7
GB40154	0	0	0	0	0	0	8	12	11	35	19	23	3	10	4	3
GB40155	4	21	24	1	3	1	93	42	50	156	56	84	130	146	102	11
GB40156	0	0	0	0	0	0	0	0	0	0	0	0	0	2	0	0
GB40157	1759	2380	2026	785	504	813	6325	3886	2687	7348	2485	3607	4261	5253	3470	15
GB40158	28	21	4	15	5	10	34	51	20	39	28	23	24	21	38	11
GB40159	418	349	262	264	129	204	1612	1063	1180	1273	731	853	877	874	844	15
GB40160	112	36	81	45	69	57	1179	763	725	2144	1838	1577	936	1221	982	15
GB40161	18	20	23	2	1	2	22	33	13	36	27	33	18	13	12	9
GB40162	0	2	1	1	0	0	21	20	3	137	36	44	30	55	40	8
GB40163	72	61	27	26	24	22	594	195	378	823	487	653	244	248	299	15
GB40164	44	153	138	26	24	24	596	347	439	738	306	428	317	456	306	15
GB40165	0	5	0	1	1	0	7	5	5	14	23	13	3	5	4	1
GB40166	4	1	2	0	0	0	18	19	5	193	31	76	45	136	43	8
GB40167	0	0	0	0	0	1	1	1	5	4	4	2	0	2	1	0
GB40168	114	50	56	25	30	36	2477	1998	1846	10081	4518	5961	4209	5071	4198	15
GB40169	15	8	9	1	5	3	21	18	7	133	31	57	43	70	28	8
GB40170	2	1	0	2	0	0	0	0	0	0	2	2	0	0	0	0
GB40183	6	1	0	3	3	4	8	3	2	2	2	2	6	7	0	0
GB40184	4	0	0	0	0	1	5	2	3	6	4	0	5	2	3	0
GB40185	2	1	0	0	0	1	0	1	0	2	0	0	0	0	1	0
GB40186	0	0	0	0	0	0	0	0	0	0	0	0	1	0	0	0
GB40187	0	0	2	0	2	0	6	0	6	1	2	0	3	2	4	0
GB40188	3	0	0	1	0	0	2	3	2	1	2	0	2	4	1	0
GB40189	20	5	2	2	9	2	19	13	15	4	2	4	6	3	10	2
GB40190	0	0	0	0	0	0	1	1	0	1	0	1	0	0	0	0
GB40191	0	0	0	0	0	0	7	5	2	8	3	4	3	1	5	0
GB40192	3	3	2	0	0	0	11	27	8	27	17	16	29	23	26	7
GB40193	0	0	0	0	0	0	10	1	5	2	1	3	4	3	5	0
GB40194	0	0	0	0	0	0	0	1	7	2	3	1	3	2	3	0
GB40195	0	0	0	0	0	0	0	3	1	1	0	0	0	2	3	0
GB40196	0	1	1	0	0	0	12	4	2	2	3	3	10	2	11	0
GB40197	16	4	4	4	2	5	35	20	11	14	17	15	15	19	28	6
GB40198	0	0	0	0	0	0	0	4	2	3	10	4	3	1	3	0
GB40199	0	0	0	0	0	0	0	2	0	0	0	0	0	2	0	0
GB40200	0	0	0	0	0	0	2	0	3	1	1	2	2	2	1	0
GB40201	0	0	0	0	0	0	6	3	2	4	3	3	2	3	4	0
GB40202	0	6	2	4	0	2	9	9	15	11	2	5	4	4	5	0
GB40203	1	7	13	7	1	7	13	20	22	54	24	43	15	39	14	6
GB40204	0	0	0	0	0	0	0	0	0	14	7	10	2	15	1	0
GB40205	45	52	34	26	11	12	138	76	84	139	51	55	90	72	69	13
GB40206	28	38	21	7	11	7	77	46	90	206	55	59	89	98	51	12
GB40207	44	37	34	5	3	2	23	19	30	61	8	24	23	31	19	11
GB40208	47	51	25	6	9	10	148	108	131	215	86	119	115	109	75	12
GB40209	1	0	1	2	0	1	1	0	1	1	0	2	0	0	1	0
GB40210	0	4	0	0	0	0	5	1	2	20	2	7	2	17	11	2
GB40211	245	204	144	61	83	68	574	327	376	872	384	436	602	476	421	15
GB40212	63	27	15	16	31	19	359	124	298	351	171	232	130	211	322	14
GB40213	0	0	0	0	0	0	0	0	0	0	0	0	0	0	0	0
GB40214	0	0	0	0	0	0	0	0	0	0	0	0	0	0	1	0
GB40216	0	0	0	0	0	0	0	0	0	2	0	0	1	0	0	0
GB40217	23	13	3	14	14	12	9	8	7	30	8	9	25	24	6	4
GB40218	12	4	4	3	2	2	14	12	6	7	13	2	13	9	5	0
GB40219	3	1	0	0	0	0	51	37	12	212	16	32	38	76	11	7
GB40221	25	22	24	26	14	20	53	48	35	88	24	36	51	48	32	14
GB40222	53	72	26	15	40	12	386	250	150	830	517	443	345	353	470	13
GB40223	0	0	1	0	0	0	0	1	0	0	0	2	0	0	0	0
GB40224	0	0	0	0	0	0	1	0	0	0	0	0	0	0	0	0
GB40225	11	7	13	1	3	1	128	189	75	1419	240	287	175	756	129	9
GB40226	53	43	27	6	2	8	296	185	113	187	129	109	185	162	158	12
GB40227	3	0	0	0	0	0	1	2	0	7	11	5	3	4	0	0
GB40228	0	2	2	0	0	0	0	0	1	3	0	1	3	0	4	0
GB40229	0	0	0	0	0	0	6	6	4	11	4	4	11	3	10	0
GB40230	23	6	6	27	13	20	65	51	41	207	86	112	111	102	81	12
GB40231	0	4	5	0	0	2	239	157	86	368	144	208	156	198	99	9
GB40232	594	1250	740	214	202	190	3368	2900	2510	4066	1717	2130	3354	4073	3095	15
GB40233	2	1	0	0	0	2	10	2	2	5	2	4	3	2	6	0
GB40234	5	4	4	0	2	0	43	40	17	410	107	183	76	277	66	9
GB40237	381	571	401	107	88	130	2086	1358	1883	2545	1061	1617	1093	1422	822	15
GB40238	2	8	5	2	0	1	17	10	12	40	4	9	5	16	3	3
GB40239	16	15	7	42	21	9	61	28	33	37	18	18	27	32	31	12
GB40240	310	286	235	39	36	38	1730	1264	826	38925	17710	25624	6082	18414	3146	15
GB40243	124	191	118	54	31	31	368	261	424	275	124	180	176	123	100	15
GB40259	60	96	38	11	43	17	239	184	285	136	140	107	143	131	161	14
GB40261	5	5	8	3	5	0	98	45	35	191	52	67	67	131	56	9
GB40262	2	1	0	0	0	1	4	1	1	10	4	4	2	9	1	0
GB40263	39	23	36	10	13	6	518	360	203	2799	809	1373	668	1585	477	12
GB40264	2	0	0	1	0	0	9	4	2	24	8	22	12	21	10	3
GB40265	21	21	9	2	11	3	741	653	281	2275	910	1245	851	1061	736	11
GB40266	790	554	412	108	104	90	1874	1175	1098	2880	1209	1895	1522	1275	1303	15
GB40267	109	177	123	39	28	28	654	483	718	694	360	394	329	330	330	15
GB40268	12	8	6	12	4	3	1	3	1	3	0	4	1	1	4	0
GB40269	95	239	133	69	50	48	610	448	638	860	460	528	185	186	152	15
GB40270	27	84	35	14	18	14	110	44	82	37	24	32	36	6	15	11
GB40271	0	0	2	0	0	0	3	4	2	10	3	7	3	6	5	0
GB40273	6	7	2	0	2	0	44	32	41	138	32	49	41	64	54	9
GB40274	32	35	33	3	5	14	50	47	34	74	33	25	22	40	19	12
GB40278	11	21	11	4	9	2	292	163	214	718	194	336	239	396	139	10
GB40279	1	0	0	0	0	0	25	9	4	141	18	52	67	114	44	7
GB40280	733	1574	1117	965	404	640	2663	2170	2327	2017	992	1106	1331	1532	1403	15
GB40281	9	11	14	2	1	3	88	85	49	420	200	244	97	135	128	9
GB40282	61	41	54	19	18	15	211	397	331	835	665	573	297	552	345	14
GB40283	17	3	8	20	6	21	9	14	9	52	18	11	22	64	16	8
GB40284	4	1	4	0	4	5	1	0	1	0	2	2	2	4	3	0
GB40285	0	0	0	0	0	0	0	0	0	0	0	6	0	0	0	0
GB40286	3	0	2	0	0	0	0	0	0	0	0	0	0	0	0	0
GB40287	194	245	150	426	172	217	306	152	100	1159	221	421	551	951	322	15
GB40288	4	0	5	2	0	0	1	4	0	37	13	23	4	66	30	4
GB40289	42	36	24	39	38	41	103	105	100	202	84	118	94	128	60	15
GB40291	0	0	0	0	0	0	0	0	0	0	0	0	0	0	0	0
GB40292	0	0	0	0	0	0	0	0	0	0	0	0	0	0	0	0
GB40293	0	0	0	0	0	0	0	0	0	0	0	0	0	0	0	0
GB40294	0	0	0	1	0	0	2	3	1	0	1	0	1	0	0	0
GB40295	0	0	0	0	0	0	0	0	0	0	0	0	0	0	0	0
GB40296	39	51	44	1	4	8	96	42	34	251	82	158	103	100	60	12
GB40297	532	1107	725	209	279	222	4062	2711	3306	4400	3268	3673	1976	1658	1946	15
GB40298	0	0	1	0	0	0	2	0	0	5	3	6	8	2	3	0
GB40299	20	11	9	4	0	4	157	77	55	239	62	46	101	119	125	10
GB40300	2	2	3	0	2	0	4	7	4	19	2	4	2	19	1	2
GB40301	56	80	52	32	15	7	241	126	148	367	151	185	232	255	184	13
GB40302	221	229	188	21	22	20	630	375	537	720	397	522	569	598	424	15
GB40303	89	90	67	51	37	27	1049	515	782	781	483	513	429	490	431	15
GB40304	106	26	49	2	11	6	324	242	391	526	229	291	366	455	429	12
GB40305	268	446	302	65	35	50	7592	3092	5002	3031	1822	2577	3367	3427	3357	15
GB40306	3	5	1	1	2	0	304	268	122	1045	571	819	495	454	448	9
GB40307	24	27	24	30	11	5	42	22	35	50	22	29	51	41	38	13
GB40308	104	64	68	21	50	30	305	210	229	1092	236	420	408	530	235	15
GB40309	31	37	28	14	4	17	61	26	46	134	39	67	65	78	42	13
GB40310	8	10	1	0	3	0	126	64	25	832	162	212	191	492	109	9
GB40311	96	220	165	22	19	12	355	138	206	70	54	71	116	79	108	14
GB40312	8	4	0	0	4	1	53	40	24	637	85	176	90	274	64	9
GB40313	84	35	41	10	12	1	433	509	271	1260	441	662	228	303	256	12
GB40314	0	0	0	0	0	0	0	0	0	0	0	0	0	0	0	0
GB40315	0	1	0	1	0	1	1	3	1	0	0	3	0	0	0	0
GB40316	6	5	2	12	0	4	75	43	42	273	89	114	91	192	83	9
GB40317	0	0	0	0	0	0	0	0	0	0	0	0	0	0	0	0
GB40324	0	0	0	0	0	0	2	4	4	8	1	3	3	2	1	0
GB40333	0	0	0	0	1	0	2	12	2	44	38	20	10	9	7	3
GB40334	4	0	0	1	0	0	6	1	1	1	3	6	4	3	3	0
GB40335	5	0	2	1	2	1	20	17	2	117	18	33	28	51	14	7
GB40336	22	31	20	7	10	4	467	318	317	593	222	316	525	423	433	12
GB40337	4	2	0	0	1	0	4	1	2	4	8	12	8	5	2	0
GB40338	16	4	9	5	3	4	26	27	22	18	16	18	22	11	20	9
GB40339	13	29	22	7	1	2	89	53	58	69	31	33	60	53	51	11
GB40340	18	32	21	9	14	11	38	15	13	49	40	42	10	16	6	8
GB40341	31	45	22	1	10	1	824	552	527	503	298	308	417	357	328	12
GB40342	8	15	12	4	2	1	28	25	7	226	38	81	22	39	13	7
GB40343	21	11	11	8	5	2	36	28	47	170	23	46	45	93	43	10
GB40344	0	0	0	0	0	0	0	0	1	0	0	0	1	1	0	0
GB40345	0	0	0	0	0	0	14	5	5	13	4	15	5	10	20	1
GB40346	8	3	3	0	0	0	9	9	9	11	7	5	4	4	11	0
GB40347	0	0	3	1	1	0	7	4	1	40	20	16	4	8	5	3
GB40348	327	248	177	28	61	70	770	500	529	2308	686	806	843	1240	666	15
GB40349	308	623	466	240	118	204	2085	2256	1627	3877	2948	3579	798	800	606	15
GB40350	6	4	7	0	4	1	45	23	31	314	55	118	76	142	57	9
GB40351	5	0	3	0	0	0	3	4	4	7	5	3	3	4	2	0
GB40352	0	0	0	0	0	0	0	1	0	0	0	0	0	0	0	0
GB40353	0	1	0	0	0	0	3	5	2	8	9	6	5	6	6	0
GB40354	0	0	1	0	0	0	13	10	6	33	16	21	15	17	13	4
GB40355	49	108	94	9	21	17	381	184	271	227	145	181	128	101	125	14
GB40356	10	1	7	0	2	1	33	19	9	179	22	44	92	124	51	8
GB40357	7	20	30	5	17	5	109	85	61	182	67	104	78	87	57	12
GB40358	14	27	16	1	7	1	68	30	40	93	37	41	38	95	27	11
GB40359	87	113	69	33	18	19	106	55	37	329	99	135	47	49	21	15
GB40360	75	95	60	28	19	13	160	131	227	305	156	182	134	150	143	14
GB40361	23	47	22	8	7	7	135	76	66	342	115	138	145	157	104	12
GB40362	11	14	13	9	2	2	84	41	45	63	46	47	47	19	19	9
GB40363	5	4	1	0	0	0	3	0	8	11	0	3	6	4	4	0
GB40364	68	89	67	68	45	43	165	123	179	136	57	88	177	116	115	15
GB40365	111	462	230	207	112	180	1318	819	989	780	504	546	273	189	194	15
GB40366	0	0	0	0	0	0	7	9	12	2	3	2	3	3	5	0
GB40367	0	0	0	0	0	0	2	3	1	10	1	3	1	0	3	0
GB40368	8	0	0	0	0	1	15	5	3	36	10	32	9	22	11	3
GB40369	0	0	0	0	0	0	1	2	3	8	5	4	2	2	5	0
GB40370	2	0	0	0	0	0	1	1	1	7	0	3	3	5	0	0
GB40372	0	0	0	0	0	0	0	3	0	2	0	3	0	3	1	0
GB40373	0	0	0	0	0	0	0	0	0	0	0	0	1	0	0	0
GB40375	5	0	1	2	0	0	2	0	0	0	0	1	1	0	1	0
GB40376	0	0	0	0	0	0	0	0	0	0	0	0	0	0	0	0
GB40377	8	0	2	2	3	0	17	11	9	45	11	13	28	24	17	5
GB40378	1	0	0	0	0	0	5	3	0	24	4	13	8	12	4	1
GB40379	0	2	0	0	0	2	17	19	14	30	17	18	7	17	18	7
GB40381	271	287	191	115	89	88	127	47	51	48	18	37	24	21	14	14
GB40382	125	72	43	15	19	4	648	321	454	177	162	162	373	287	371	13
GB40383	0	3	0	0	0	0	1	1	0	16	5	2	3	11	4	1
GB40384	0	2	0	0	2	0	0	0	1	4	1	2	2	6	0	0
GB40385	5	5	3	0	0	1	86	54	53	101	47	72	83	99	81	9
GB40386	127	86	74	34	47	39	1032	672	750	936	729	738	605	574	563	15
GB40387	11	11	6	2	1	3	91	59	78	87	31	64	79	71	61	9
GB40388	45	78	55	2	12	9	143	100	71	407	137	178	130	168	111	12
GB40389	6340	11583	8169	1636	2606	1616	39397	26114	29538	51540	33587	36912	23154	20377	20986	15
GB40390	3	2	4	0	0	0	4	8	4	11	1	6	4	8	7	0
GB40391	5	3	1	0	0	0	19	8	13	62	9	20	23	30	16	6
GB40392	0	4	7	7	4	6	8	6	10	30	9	7	11	13	7	1
GB40393	8	11	6	5	3	2	11	11	2	44	11	20	6	16	5	3
GB40394	0	0	0	0	0	0	1	0	1	0	0	0	1	0	0	0
GB40395	423	1753	1052	107	260	126	1145	1298	1158	1479	1219	1100	1076	731	1137	15
GB40396	52	81	52	125	25	37	35	17	27	39	10	22	26	25	32	14
GB40397	0	0	0	0	0	0	0	0	0	0	0	0	0	0	0	0
GB40398	274	282	150	253	118	127	120	67	54	166	79	106	77	92	55	15
GB40399	0	0	1	0	0	0	1	2	1	8	1	1	1	0	0	0
GB40400	7	9	6	2	5	3	66	82	49	431	200	224	93	180	111	9
GB40401	10	7	6	0	2	0	66	43	22	305	77	106	97	185	78	9
GB40403	0	0	0	0	0	0	1	1	0	0	1	0	0	1	1	0
GB40405	1144	1840	991	1890	493	1233	2727	1781	2247	5470	2842	3470	741	1223	760	15
GB40406	2	0	2	0	0	0	0	0	0	1	0	0	1	0	0	0
GB40407	2	0	1	0	1	0	33	24	24	35	18	26	32	42	48	9
GB40408	0	0	0	0	0	0	1	0	1	2	1	1	0	2	0	0
GB40409	0	0	1	0	0	1	1	2	3	29	6	13	5	6	3	1
GB40410	4	12	0	3	3	1	30	17	10	166	12	32	38	80	26	7
GB40411	518	274	202	51	103	76	333	311	349	280	274	150	234	288	176	15
GB40412	121	133	89	45	30	21	107	104	75	189	88	75	121	125	82	15
GB40413	0	0	0	0	0	0	0	0	0	0	0	0	0	0	0	0
GB40414	14	17	12	7	4	2	293	137	216	324	177	168	187	164	193	10
GB40415	26	16	14	2	7	1	19	7	7	56	7	34	20	32	13	7
GB40416	0	0	0	0	0	0	1	0	1	4	1	0	2	3	1	0
GB40417	56	106	53	7	15	6	287	125	239	63	28	58	96	62	81	12
GB40418	3	1	0	1	0	0	3	3	0	8	4	0	0	4	3	0
GB40419	0	0	0	0	0	0	1	1	0	13	2	4	2	5	2	0
GB40420	4	6	4	0	0	2	384	207	89	646	157	339	470	505	297	9
GB40421	59	50	32	14	14	7	607	436	341	597	507	581	339	310	346	12
GB40422	220	334	205	81	77	60	847	568	443	1441	499	643	647	596	470	15
GB40423	16	41	31	15	12	4	33	21	30	39	17	19	34	7	14	10
GB40424	15	12	4	0	0	1	209	86	93	303	82	150	135	129	105	9
GB40425	4	42	35	6	5	6	189	128	130	262	151	187	132	95	102	11
GB40426	92	85	85	68	44	34	113	98	39	262	57	93	206	124	56	15
GB40427	72	40	47	19	23	33	72	40	29	149	71	83	124	108	86	15
GB40428	19	75	52	17	11	15	204	109	120	179	77	65	137	104	106	13
GB40429	43	60	39	10	12	4	1427	996	777	1986	783	937	1102	1191	939	12
GB40430	0	0	2	0	0	0	1	1	0	0	0	0	1	0	0	0
GB40431	0	0	1	0	0	0	2	0	0	23	4	5	2	9	1	1
GB40432	0	0	0	0	0	0	5	2	2	27	7	16	6	10	4	2
GB40433	4	0	0	0	2	0	1	0	0	8	5	1	0	4	0	0
GB40434	209	161	141	19	33	33	4049	2877	2640	9582	5017	6753	2385	2371	2116	15
GB40435	170	166	130	24	28	17	661	528	396	1127	525	743	453	294	329	15
GB40436	55	67	45	8	10	4	1677	841	1388	1564	885	894	933	1026	938	12
GB40437	51	196	96	56	25	31	133	96	110	102	60	66	62	56	60	15
GB40438	0	1	0	0	0	0	5	4	6	25	4	8	15	18	4	2
GB40439	105	58	48	9	18	4	84	79	109	99	44	61	69	50	43	13
GB40440	1308	904	733	294	244	144	383	253	296	269	115	196	242	74	147	15
GB40441	96	142	86	63	93	70	107	73	82	244	62	83	91	112	37	15
GB40442	47	87	64	33	16	13	109	80	54	107	59	45	159	85	96	14
GB40443	9	7	5	0	0	0	80	14	23	5	0	11	7	20	10	3
GB40444	54	66	26	26	45	25	127	92	89	349	86	155	132	184	71	15
GB40445	7	115	49	31	19	11	39	11	34	14	19	14	20	18	14	9
GB40446	153	325	231	108	117	130	856	760	673	507	314	397	266	189	188	15
GB40447	5	0	3	0	0	0	0	2	2	4	3	1	0	4	2	0
GB40448	27	150	65	41	282	172	72	24	31	366	165	188	41	85	41	15
GB40449	0	0	0	0	0	0	4	3	5	3	1	3	5	5	2	0
GB40450	0	0	0	0	0	1	0	0	2	13	6	6	1	15	3	0
GB40451	63	60	54	8	13	1	390	256	185	572	198	360	316	385	213	12
GB40452	18	1	2	1	3	1	87	42	40	540	90	144	80	226	71	10
GB40453	342	551	281	57	17	13	148	107	84	376	145	176	196	209	129	14
GB40454	757	719	532	170	132	129	4383	2446	3475	2214	1450	1658	1163	1048	1181	15
GB40456	70	175	118	10	16	5	679	421	1098	453	272	362	299	170	285	13
GB40457	3245	6581	3970	1365	849	965	32500	19815	24720	12780	9197	11782	19133	16466	19491	15
GB40459	108	91	80	49	19	26	277	214	243	136	175	146	307	191	237	15
GB40460	264	349	200	63	45	24	579	298	356	658	468	521	412	560	299	15
GB40461	295	583	274	17	21	17	1128	606	388	4045	1407	1891	943	1067	972	15
GB40462	2182	2504	1709	2216	1029	608	7008	4698	8570	3482	4342	4462	6897	4190	6176	15
GB40463	6	12	11	0	2	0	31	15	31	64	11	15	25	17	27	6
GB40464	5	10	7	0	1	6	160	172	112	232	138	176	133	118	131	9
GB40466	28	13	13	4	2	5	66	40	64	151	39	67	76	103	65	10
GB40467	136	393	286	643	122	289	866	574	495	621	369	391	393	237	297	15
GB40468	5	1	0	1	1	0	44	26	14	66	50	32	32	40	46	8
GB40469	0	0	1	0	0	0	11	6	4	3	1	1	3	2	2	0
GB40470	0	0	0	0	0	0	1	0	0	1	0	0	0	0	1	0
GB40471	1	0	0	1	0	0	2	1	1	6	1	2	2	4	1	0
GB40472	0	0	2	2	0	1	2	4	1	2	3	0	1	0	0	0
GB40473	128	226	169	150	52	75	177	140	188	158	87	108	125	102	62	15
GB40474	2	1	1	1	0	1	0	1	1	0	1	0	0	1	0	0
GB40475	0	0	0	0	0	0	2	0	2	0	0	1	1	0	2	0
GB40477	0	0	0	0	0	0	3	1	0	5	1	1	3	5	1	0
GB40478	1	0	0	0	1	1	25	12	7	235	60	63	67	168	50	7
GB40479	11	37	32	9	11	6	292	164	177	514	227	238	143	176	135	11
GB40480	14	13	8	0	6	3	48	32	21	390	79	113	72	195	60	9
GB40481	9	1	2	1	0	1	31	14	18	27	12	17	15	7	4	4
GB40483	10	0	3	0	0	0	12	13	14	43	14	16	34	22	19	5
GB40485	0	0	0	0	0	0	0	0	0	12	3	5	0	3	0	0
GB40486	0	0	1	0	0	0	8	0	4	12	2	11	1	8	3	0
GB40489	543	444	279	2282	410	622	1104	862	946	2554	1443	1670	1404	1705	1395	15
GB40490	53	156	133	27	30	19	721	508	518	866	387	525	275	262	170	15
GB40491	34	34	43	60	8	12	63	38	51	89	32	39	41	44	31	13
GB40492	317	461	329	49	44	36	3208	2227	3568	3003	2513	3151	1628	1951	1860	15
GB40493	357	72	114	10	22	21	78	38	15	56	38	36	76	40	51	13
GB40494	25	13	20	4	2	5	27	20	30	26	14	14	18	6	10	7
GB40495	19	24	14	2	1	2	136	83	139	152	71	75	79	65	130	11
GB40496	2	0	1	3	4	3	22	9	10	75	10	35	26	37	17	6
GB40497	1	5	3	1	0	0	14	22	22	33	16	28	30	23	27	8
GB40498	16	12	18	1	1	2	212	96	91	421	93	267	194	281	142	11
GB40499	0	0	0	0	0	0	1	0	2	8	3	1	1	2	0	0
GB40500	6	3	5	0	6	0	84	66	42	379	95	130	124	217	122	9
GB40501	0	2	0	69	29	14	2	2	1	10	2	3	1	2	2	2
GB40502	0	4	0	0	0	0	0	0	0	1	0	0	0	1	0	0
GB40503	12	18	14	3	1	2	85	75	42	486	119	192	139	324	62	10
GB40504	5	1	1	0	1	0	97	43	34	619	133	187	149	371	83	9
GB40505	0	2	0	0	0	0	10	16	8	79	37	48	33	54	28	7
GB40506	12	9	6	0	3	0	179	108	93	413	118	251	191	226	176	9
GB40507	41	87	60	5	14	10	740	396	354	488	165	206	162	101	146	12
GB40508	11	15	11	0	1	2	65	22	33	21	18	14	28	23	31	8
GB40509	28	101	52	20	11	12	148	91	78	242	146	144	202	166	152	13
GB40510	121	290	207	155	85	112	601	363	368	257	200	208	269	127	202	15
GB40511	0	0	0	4	0	4	1	1	3	1	0	3	1	4	2	0
GB40512	0	0	0	0	0	0	0	0	0	0	0	0	0	0	0	0
GB40513	712	574	451	180	186	215	1695	989	1227	866	502	582	846	679	768	15
GB40514	13	2	7	1	1	2	111	48	81	117	40	47	94	124	94	9
GB40515	8	15	4	2	0	0	38	49	23	546	108	199	109	263	112	9
GB40516	0	0	0	0	0	0	0	0	0	0	0	0	0	0	0	0
GB40517	1	0	4	2	0	0	45	32	8	376	58	97	104	183	53	8
GB40519	15	9	1	4	0	0	312	244	97	2073	465	932	823	1010	564	9
GB40520	0	0	0	0	0	0	1	0	0	0	0	1	0	0	0	0
GB40521	20	47	23	2	2	9	226	104	85	900	222	411	316	383	223	12
GB40522	2	0	1	3	0	2	16	8	6	89	19	22	16	43	11	6
GB40523	6	14	5	1	8	3	94	80	137	269	182	216	146	206	184	9
GB40524	4	0	7	3	1	3	7	3	7	6	6	5	8	3	3	0
GB40525	0	0	2	1	0	0	3	0	0	15	8	6	5	15	16	1
GB40526	0	1	1	0	0	0	9	8	2	4	3	0	5	2	4	0
GB40527	1	0	2	0	1	0	4	7	2	11	6	4	10	19	5	1
GB40529	0	0	0	0	0	0	4	1	2	10	0	4	2	6	0	0
GB40530	10	6	3	1	0	0	66	36	53	11	25	11	27	26	36	7
GB40531	1	0	2	0	0	0	61	19	39	121	41	47	54	95	58	9
GB40532	2	0	0	0	0	2	0	0	0	8	3	2	0	1	0	0
GB40533	0	0	0	0	0	0	0	0	0	0	0	0	1	1	0	0
GB40534	19	89	41	7	3	8	118	56	101	118	43	50	53	93	57	12
GB40535	22	37	46	4	12	10	8	3	2	3	2	0	0	1	1	3
GB40536	0	0	1	0	0	0	1	8	1	16	4	8	6	4	2	1
GB40537	31	18	18	1	10	6	90	48	78	154	47	98	109	86	43	12
GB40538	193	476	361	105	76	93	1270	705	1042	685	401	439	406	313	348	15
GB40539	518	1112	513	65	74	69	6371	3478	6405	5489	4567	5139	3239	3192	3894	15
GB40540	0	0	0	0	0	0	6	7	3	56	7	22	12	19	9	3
GB40541	166	158	113	75	45	72	517	569	434	731	368	510	471	315	239	15
GB40542	4	4	2	0	3	1	2	0	3	2	0	1	3	1	0	0
GB40543	234	395	220	722	719	216	292	112	210	188	69	96	157	104	73	15
GB40544	0	0	1	0	0	0	0	0	0	0	0	0	0	0	0	0
GB40545	10	6	6	4	1	3	10	9	5	29	8	13	22	14	16	3
GB40546	167	267	171	156	230	222	1293	1212	1209	343	314	318	242	109	194	15
GB40547	0	0	0	0	0	0	0	0	0	0	0	0	0	0	0	0
GB40548	0	0	0	0	0	0	0	7	0	41	13	16	6	25	4	3
GB40549	0	0	0	0	0	0	19	5	7	38	13	25	16	13	20	5
GB40550	3	0	0	0	1	0	16	5	7	11	4	7	15	7	10	1
GB40552	0	0	3	0	0	0	2	3	4	1	0	3	4	4	3	0
GB40553	0	0	0	0	0	0	0	0	0	4	1	3	0	5	4	0
GB40554	465	317	179	52	137	106	187	199	127	269	122	164	101	116	94	15
GB40555	182	286	197	109	85	51	554	363	447	1184	620	718	233	294	175	15
GB40556	77	112	89	89	27	33	206	186	196	119	57	74	103	97	94	15
GB40558	368	638	414	131	68	44	938	406	698	503	289	308	302	299	324	15
GB40559	99	375	181	225	49	136	706	279	309	385	233	235	155	94	63	15
GB40560	12	30	14	2	3	1	11	4	10	24	4	7	10	13	7	2
GB40561	4	20	4	0	0	0	5	7	3	28	8	12	5	9	3	2
GB40562	24	39	25	30	7	15	70	25	37	59	21	36	38	22	28	13
GB40563	90	136	100	27	8	18	390	224	155	374	135	162	173	223	165	14
GB40564	13	14	3	9	8	11	156	70	64	416	97	155	115	166	78	9
GB40565	31	11	13	7	7	8	210	124	71	722	221	368	288	418	185	10
GB40566	24	22	3	3	5	7	91	39	44	56	29	21	18	73	30	11
GB40567	6	5	14	0	2	3	186	114	95	83	47	49	130	77	122	9
GB40572	5	0	5	2	0	2	16	10	3	2	6	2	5	1	6	1
GB40573	5	4	6	1	1	0	7	6	2	22	5	9	5	5	3	1
GB40574	165	302	219	205	75	49	391	206	347	436	144	210	246	230	199	15
GB40575	0	0	0	0	0	0	1	0	0	0	0	0	0	1	0	0
GB40576	777	1424	1123	125	175	133	16266	6445	10350	3766	2470	3439	2235	1904	1867	15
GB40577	15	9	6	0	0	1	40	33	22	486	69	180	118	193	57	9
GB40578	3	2	1	0	2	2	28	20	14	215	27	52	50	94	40	8
GB40579	2	3	0	2	0	0	11	6	3	75	27	43	17	31	10	5
GB40580	30	56	25	129	20	77	107	74	110	225	97	114	125	115	102	15
GB40581	0	1	3	0	0	0	6	3	3	9	1	6	16	7	9	1
GB40582	0	0	1	0	0	0	1	0	1	0	0	6	0	1	0	0
GB40583	0	0	0	0	0	0	3	4	1	4	5	6	3	2	1	0
GB40584	4	0	0	0	0	0	0	2	1	0	0	0	0	1	1	0
GB40585	4	7	5	2	0	2	30	33	27	54	40	47	20	11	23	8
GB40586	0	0	0	0	0	0	2	0	0	0	2	0	0	0	0	0
GB40587	0	0	0	0	0	0	0	1	0	0	0	0	0	0	0	0
GB40589	109	142	57	19	30	17	130	73	76	316	101	168	137	169	114	15
GB40590	38	40	33	44	75	33	59	21	24	24	12	17	17	1	2	12
GB40591	24	36	22	35	7	5	23	13	18	12	5	5	13	4	2	6
GB40592	18	24	19	3	2	3	110	120	68	1100	290	391	169	612	95	12
GB40593	0	0	2	2	0	0	16	20	13	103	41	32	29	64	20	8
GB40594	22	6	9	7	12	1	181	137	66	482	98	167	137	227	75	10
GB40595	99	76	76	264	31	45	51	33	62	36	35	33	38	24	22	15
GB40596	43	99	54	28	5	9	133	78	60	170	75	83	51	43	46	13
GB40597	0	0	0	0	0	0	0	0	0	4	2	1	1	3	0	0
GB40598	13	6	6	6	5	1	67	33	31	140	34	54	76	83	68	9
GB40599	2	0	0	0	0	0	5	8	10	38	10	4	6	17	7	2
GB40600	18	13	3	1	4	1	70	71	95	82	62	43	85	54	99	10
GB40601	0	0	0	0	0	0	0	1	2	0	2	0	0	3	2	0
GB40602	6	1	0	2	0	2	2	6	3	6	16	2	0	10	1	1
GB40603	224	268	202	156	76	168	1359	1797	1336	1829	1052	1320	633	712	620	15
GB40604	23	1	5	3	1	5	0	2	0	10	1	5	5	3	1	1
GB40605	1	3	0	0	0	0	4	3	2	4	8	6	2	1	0	0
GB40606	3	0	1	1	1	0	6	2	2	10	3	8	3	10	0	0
GB40607	0	0	1	2	0	0	7	3	10	4	4	6	7	5	2	0
GB40608	574	446	357	58	121	146	1272	885	611	2328	1980	1226	715	1512	972	15
GB40609	9	6	5	0	0	2	288	168	87	341	248	303	56	99	96	9
GB40610	0	2	0	3	2	0	2	4	3	2	3	2	1	0	0	0
GB40611	11	10	10	9	12	11	2	11	2	1	6	3	1	0	1	0
GB40612	0	0	0	0	0	0	0	0	0	0	0	0	0	0	0	0
GB40613	0	0	0	0	0	0	0	0	0	0	0	0	0	0	0	0
GB40614	1	4	0	0	0	2	14	9	9	149	19	33	35	94	32	6
GB40615	1	1	3	0	1	0	20	14	10	63	19	35	46	39	22	7
GB40616	9	7	0	0	1	2	203	104	284	81	94	63	241	115	206	9
GB40617	2	0	0	0	0	0	76	68	32	264	50	88	118	104	72	9
GB40618	130	51	50	19	16	8	181	107	113	79	63	58	55	54	57	14
GB40619	1669	1447	1575	213	109	182	28395	12066	15380	14489	10278	12573	33011	15923	22451	15
GB40620	0	0	0	0	0	0	0	0	0	1	2	2	0	1	0	0
GB40621	0	1	0	0	1	0	2	3	1	16	1	5	4	3	1	1
GB40622	2	6	2	0	0	3	0	0	0	1	0	1	0	1	1	0
GB40623	0	0	0	0	0	2	1	1	0	4	8	0	0	2	1	0
GB40624	80	54	50	38	27	47	221	170	194	373	296	305	199	216	199	15
GB40625	21	6	2	1	1	4	1962	1056	439	4889	768	2018	2383	2962	1327	10
GB40626	7107	6495	4723	1490	1856	1540	125497	93073	102051	109609	86875	93456	85851	79476	93748	15
GB40627	0	0	0	0	0	0	1	0	6	0	2	1	0	4	2	0
GB40629	9	11	8	4	5	2	347	382	169	2303	672	987	993	1262	523	9
GB40630	0	0	0	0	0	0	0	0	0	0	0	0	0	3	0	0
GB40631	29	9	26	16	10	28	6	8	5	2	5	4	3	2	2	4
GB40632	0	0	0	0	0	0	0	0	0	0	0	0	0	0	0	0
GB40633	0	0	0	0	0	0	4	2	0	0	0	0	1	0	0	0
GB40634	0	4	1	0	4	0	7	5	5	34	13	22	14	15	10	2
GB40635	197	69	68	12	6	11	75	101	79	236	97	194	358	152	170	12
GB40636	0	0	0	0	0	0	0	0	0	0	0	0	1	0	0	0
GB40637	0	2	0	0	1	1	46	21	13	283	66	110	98	111	62	8
GB40638	15	9	8	1	4	6	50	27	36	93	28	42	41	44	37	9
GB40639	1	0	3	2	0	0	1	3	2	4	10	3	0	0	2	0
GB40640	0	0	0	0	0	0	3	5	1	25	3	6	1	9	1	1
GB40641	5	2	0	0	0	0	6	15	5	30	11	10	20	11	11	2
GB40642	1	0	0	0	0	0	3	1	0	23	7	5	1	12	5	1
GB40643	0	0	0	0	0	0	1	2	0	8	1	4	1	4	0	0
GB40644	9	4	4	5	0	3	17	10	22	45	30	21	25	33	14	7
GB40645	12	10	2	17	14	14	66	66	136	131	78	107	169	244	150	10
GB40646	1	0	0	0	0	0	16	12	7	39	24	17	34	53	26	7
GB40647	23	9	3	10	3	16	27	31	10	211	53	96	77	109	53	10
GB40648	2178	1558	1184	166	381	195	13796	8971	11564	18023	10808	15897	9132	9213	8796	15
GB40649	0	0	0	0	0	0	0	0	0	0	0	0	0	0	0	0
GB40650	0	0	0	0	0	1	1	0	0	0	0	2	0	0	0	0
GB40651	2	0	0	0	0	0	9	5	3	4	7	2	4	7	9	0
GB40652	74	144	92	19	21	22	443	232	324	526	229	249	214	230	246	15
GB40653	1152	2131	1488	252	328	242	17807	10266	20204	8251	7211	7981	6327	8432	6450	15
GB40654	826	2934	1756	1523	694	1438	1870	1277	1121	1042	903	665	1333	643	1055	15
GB40655	73	86	37	147	115	67	183	92	104	87	64	87	78	70	60	15
GB40656	7	4	6	2	5	3	180	84	164	145	94	80	185	207	153	9
GB40657	0	0	3	0	0	0	7	14	8	67	16	21	18	48	13	5
GB40658	5	3	2	0	1	6	3	4	7	15	4	4	0	3	0	0
GB40659	1	2	0	0	0	0	9	14	3	8	12	5	15	5	7	0
GB40660	0	0	0	0	0	0	0	0	0	0	0	0	0	0	0	0
GB40661	0	0	1	0	1	0	1	0	0	2	1	0	0	0	0	0
GB40662	0	0	4	0	0	0	43	57	23	236	79	106	39	98	37	9
GB40663	4	0	0	0	4	0	17	16	14	151	27	67	15	58	17	7
GB40664	11	3	0	7	10	2	15	10	7	4	7	1	4	6	9	0
GB40665	0	0	7	0	0	0	0	1	0	4	0	7	0	3	4	0
GB40666	6	2	2	2	1	2	12	11	5	28	14	13	5	19	19	3
GB40667	0	0	0	0	0	0	6	5	3	12	4	6	3	7	4	0
GB40668	0	3	0	0	0	0	0	0	1	1	1	0	1	0	1	0
GB40669	0	0	0	0	0	0	9	0	4	2	2	3	1	2	6	0
GB40670	32	29	30	11	11	11	1720	947	997	5266	1501	2290	2258	2659	1698	12
GB40671	3	1	0	1	0	1	24	9	5	179	16	46	38	112	27	7
GB40672	13	9	10	1	2	2	62	48	41	168	40	59	70	77	45	9
GB40673	926	3736	1781	608	254	246	10079	7264	8023	5786	5648	5132	3734	2178	2760	15
GB40674	183	634	492	268	130	231	2551	1573	1685	3415	2380	2217	870	898	930	15
GB40676	1	6	5	5	1	0	123	81	58	402	91	160	118	221	80	9
GB40677	1	0	0	0	0	0	20	19	11	22	18	16	16	18	18	8
GB40678	6	1	2	0	0	1	24	38	23	176	51	56	37	120	29	9
GB40679	0	0	0	0	0	0	7	9	7	5	6	18	2	5	1	1
GB40680	0	0	0	0	0	0	0	0	0	3	0	0	0	2	1	0
GB40681	61	159	30	16	26	20	153	190	175	153	48	82	66	130	69	15
GB40682	0	0	0	0	0	0	1	1	1	3	5	3	1	2	3	0
GB40683	9	3	5	5	4	1	3	2	3	4	1	2	3	3	7	0
GB40684	0	1	1	2	2	0	1	3	3	6	1	1	1	0	4	0
GB40685	0	0	0	0	0	0	0	0	0	0	1	0	0	1	2	0
GB40686	39	81	34	121	67	48	70	54	67	181	99	121	44	36	38	15
GB40687	0	0	0	0	0	0	8	5	14	17	21	10	5	10	9	2
GB40688	1	3	0	0	0	0	0	0	0	0	2	0	0	0	0	0
GB40689	10	0	0	2	3	0	37	48	24	245	76	74	56	129	46	9
GB40690	18	17	13	6	3	7	360	186	442	826	342	458	370	586	412	11
GB40691	42	64	29	21	43	20	60	38	38	137	51	80	62	77	36	15
GB40692	0	0	0	0	0	0	0	0	0	0	0	0	0	0	0	0
GB40693	2	0	0	0	0	0	7	6	6	18	26	8	11	18	10	3
GB40694	156	62	66	13	28	22	934	882	1007	1531	979	1101	1014	1016	1075	14
GB40695	7	0	1	1	0	1	0	3	0	0	1	1	0	0	1	0
GB40696	0	0	0	0	0	0	0	0	0	0	0	0	0	0	0	0
GB40697	0	5	5	1	2	2	3	29	27	2	3	5	1	3	0	2
GB40698	0	0	0	0	0	2	0	0	0	0	0	0	0	0	0	0
GB40699	1	0	0	0	0	0	3	0	1	34	1	9	19	28	3	3
GB40700	821	946	723	199	244	173	6115	4076	4768	6664	4164	4756	6235	5188	5458	15
GB40701	26	19	17	1	3	1	106	54	23	704	89	209	163	478	96	12
GB40702	0	0	0	0	0	0	1	2	0	13	26	20	0	2	4	2
GB40703	497	292	283	50	75	50	280	232	249	361	142	128	250	313	207	15
GB40704	7	12	14	3	4	4	81	65	56	160	78	88	61	68	62	9
GB40705	162	154	148	62	45	71	63	38	37	115	33	48	51	50	31	15
GB40706	17	11	15	8	14	4	161	53	94	93	41	28	64	56	49	10
GB40707	7	0	0	3	2	1	4	5	3	61	11	31	7	18	6	3
GB40708	946	1738	1159	237	463	233	1482	794	1162	883	716	626	771	469	470	15
GB40711	2997	3786	2297	347	538	611	5574	2791	2450	8051	3839	4837	4577	4418	3443	15
GB40712	1	4	7	0	2	1	37	44	39	41	40	30	30	22	25	9
GB40713	529	650	510	242	107	188	9493	6422	7465	3830	4260	3206	8446	3619	7481	15
GB40714	0	0	0	0	0	0	1	2	5	2	1	0	5	2	2	0
GB40715	0	0	0	0	0	0	0	0	0	1	0	0	0	0	0	0
GB40716	5	14	5	2	0	2	106	73	63	140	79	77	77	88	90	9
GB40717	24	36	8	1	14	7	29	16	18	55	18	23	21	33	12	10
GB40718	39	43	20	5	3	6	562	193	182	514	266	300	239	242	138	12
GB40719	281	192	181	23	28	24	657	374	349	571	328	287	306	245	284	15
GB40720	30	15	6	1	0	0	259	164	83	1175	262	441	411	607	295	10
GB40721	6	13	1	0	1	3	140	73	146	54	46	57	90	58	80	9
GB40722	0	0	0	0	0	0	0	0	0	6	0	0	0	2	1	0
GB40723	126	246	181	49	83	59	3291	2390	1423	911	1032	801	1239	661	867	15
GB40724	0	0	0	0	1	0	2	1	3	7	5	4	3	1	3	0
GB40726	2	0	9	2	3	0	6	2	2	13	2	9	5	3	9	0
GB40727	165	166	87	70	185	46	113	68	78	135	51	91	78	58	22	15
GB40728	17	20	22	4	4	2	495	265	144	217	165	124	195	294	212	12
GB40730	0	0	0	0	0	0	10	27	10	26	14	17	6	11	14	3
GB40731	0	3	2	0	2	0	14	15	17	125	23	52	39	54	30	7
GB40732	0	0	0	10	0	0	1	0	3	3	0	1	2	2	2	0
GB40733	12	11	8	6	0	0	99	75	82	130	23	44	51	69	47	9
GB40734	7	1	2	1	1	4	39	29	31	68	48	29	69	58	54	9
GB40735	37460	21697	14327	2215	4959	2808	40144	18837	19112	26087	11390	14518	16135	20490	17244	15
GB40736	0	0	0	0	0	0	1	0	0	1	0	0	0	2	0	0
GB40737	26	10	8	1	9	5	0	4	1	9	0	1	2	2	4	1
GB40738	0	0	0	0	0	0	0	0	0	0	0	0	0	0	0	0
GB40739	0	0	0	0	0	0	0	0	0	6	0	0	1	4	0	0
GB40740	4	0	1	2	0	0	133	135	128	555	282	340	180	258	180	9
GB40741	34	37	39	6	1	2	217	151	141	659	218	283	635	405	526	12
GB40743	0	1	0	0	0	0	0	0	0	0	0	0	0	0	0	0
GB40744	79	84	66	17	20	20	509	247	435	361	189	245	250	302	276	15
GB40745	14	49	27	18	9	14	120	66	90	63	34	40	55	37	31	12
GB40746	80	247	107	10	32	19	532	464	615	1226	300	393	517	589	438	14
GB40747	45	110	63	12	53	19	116	68	99	102	57	95	103	102	46	14
GB40748	6	7	8	2	0	0	4	4	3	26	11	11	10	17	10	2
GB40749	9	5	1	1	2	4	1	2	2	1	2	1	2	0	1	0
GB40750	110	110	75	23	22	15	1092	981	683	1995	810	1280	641	634	486	14
GB40751	3	1	5	0	1	3	36	24	25	137	62	104	64	64	52	9
GB40752	0	2	0	0	0	0	2	1	0	0	0	0	0	0	0	0
GB40754	12	6	6	2	4	4	30	16	8	44	11	31	27	28	21	7
GB40755	0	0	0	0	0	0	0	0	0	0	0	0	0	0	0	0
GB40756	1	2	0	0	0	0	2	0	4	8	1	6	1	2	3	0
GB40757	0	0	1	0	0	0	1	1	1	8	0	4	1	1	0	0
GB40758	22	37	6	2	2	3	202	79	41	2381	334	716	265	1245	168	11
GB40759	758	1479	580	106	150	103	15359	8812	6192	52433	15435	19437	9803	24002	7660	15
GB40760	59	96	51	11	29	10	351	186	208	573	155	236	166	200	114	13
GB40761	0	0	2	0	0	0	8	2	6	1	1	4	4	1	2	0
GB40762	0	0	2	0	0	0	0	0	0	6	0	0	2	7	4	0
GB40763	0	0	0	2	0	0	5	5	4	45	8	8	2	2	3	1
GB40764	19	41	15	9	5	11	178	214	116	536	130	172	173	292	133	11
GB40765	43	57	64	6	13	11	439	316	212	1169	263	426	447	718	326	12
GB40766	68	238	225	84	64	62	1214	814	859	954	544	580	146	214	92	15
GB40767	1195	987	520	285	445	267	629	250	339	317	115	210	248	148	95	15
GB40768	3	0	2	1	0	0	22	34	21	21	3	13	6	4	7	4
GB40769	122	110	91	21	14	16	268	259	163	1195	398	622	766	786	550	14
GB40770	654	1149	821	258	239	141	4714	3531	2771	6125	5372	4633	2876	5381	4268	15
GB40771	189	41	37	14	13	17	52	17	30	38	17	31	15	13	23	11
GB40772	0	0	0	0	0	0	2	0	0	5	1	4	2	3	0	0
GB40773	794	672	506	283	375	261	667	279	444	524	196	313	491	341	151	15
GB40774	14	33	21	13	13	10	124	46	28	85	26	30	38	28	28	11
GB40775	96	206	168	92	572	50	217	106	162	232	71	97	133	111	100	15
GB40776	39	67	49	6	7	11	296	120	85	2920	653	947	377	942	309	12
GB40777	685	1390	817	295	153	280	9163	4663	8112	4974	3266	4609	2591	2631	3290	15
GB40778	34	39	14	1	12	1	127	54	90	60	36	30	33	51	31	11
GB40779	404	645	398	74	84	51	2881	2106	3186	2154	1083	1668	1641	1126	1130	15
GB40780	121	135	118	40	46	33	455	368	508	522	357	327	372	303	344	15
GB40781	15	21	21	11	10	10	105	63	41	296	93	84	112	101	69	11
GB40782	504	1196	744	409	604	552	2363	1616	1790	1489	1124	1242	549	353	387	15
GB40783	210	243	189	2096	85	189	148	63	50	739	143	306	381	466	152	15
GB40784	27	35	30	2	5	9	39	21	13	82	27	39	45	38	28	11
GB40785	19	32	23	51	23	53	157	108	85	529	154	226	194	296	140	15
GB40787	4	2	1	0	0	0	6	4	16	1	7	3	4	3	0	1
GB40788	0	1	0	0	0	0	0	6	0	36	3	5	2	5	3	1
GB40789	1	0	0	0	4	0	21	28	18	98	108	105	32	71	24	9
GB40791	15	5	8	1	10	2	11	10	8	5	4	11	19	14	14	1
GB40792	0	0	0	0	0	0	0	0	0	0	2	0	0	0	0	0
GB40793	0	0	0	0	0	0	9	12	6	23	14	10	12	3	3	1
GB40794	598	1389	1230	1267	555	1002	8959	7942	8534	6080	3572	4479	4377	2801	3563	15
GB40795	280	316	250	236	118	140	280	166	185	592	172	272	325	359	227	15
GB40796	1	0	4	0	0	2	7	3	3	41	2	13	8	24	7	2
GB40797	5	6	10	5	3	5	39	37	34	93	16	32	53	51	26	9
GB40798	25	15	8	0	3	6	87	41	75	76	32	29	78	71	68	10
GB40799	82	74	60	9	24	44	35	21	20	81	33	36	47	48	20	14
GB40800	93	159	92	365	93	107	294	174	248	128	135	119	98	83	94	15
GB40801	164	332	141	347	82	95	216	182	199	193	163	174	142	82	101	15
GB40802	71	35	10	7	10	10	145	190	85	768	311	393	191	239	223	11
GB40803	44	21	37	12	6	5	52	80	46	41	34	22	25	14	29	11
GB40804	99	211	121	296	202	176	213	189	146	261	118	149	124	77	67	15
GB40805	14	26	16	6	1	2	26	19	13	57	32	34	68	44	51	10
GB40806	4	3	1	2	2	2	52	40	22	246	49	144	50	145	58	9
GB40807	216	140	76	120	91	55	74	50	37	71	29	45	52	22	21	15
GB40808	61	185	113	26	32	10	827	833	642	3785	1810	2123	486	1147	439	14
GB40809	8	20	15	9	11	8	100	54	47	237	46	83	66	72	51	10
GB40810	68	206	122	125	39	88	149	102	144	119	105	79	104	55	80	15
GB40811	1	3	0	1	1	0	8	13	2	14	6	8	5	6	4	0
GB40812	0	0	0	0	0	0	0	0	0	0	0	0	0	0	0	0
GB40814	0	0	0	0	0	0	0	1	0	1	2	0	0	0	1	0
GB40815	1	0	0	0	0	0	20	22	12	90	40	47	13	19	15	6
GB40816	131	276	168	41	57	47	1943	826	473	4924	1411	2198	1398	1622	1180	15
GB40817	0	0	0	1	1	0	3	3	3	1	4	4	2	3	1	0
GB40818	2	5	2	0	0	1	90	61	120	174	60	97	120	113	90	9
GB40819	0	0	0	0	0	2	0	1	1	7	3	0	1	0	0	0
GB40820	3	0	1	0	0	0	1	5	4	18	6	10	4	6	4	1
GB40821	5	6	5	8	1	1	8	6	6	7	7	3	19	11	14	1
GB40822	0	0	0	0	0	0	0	0	0	1	0	0	0	0	0	0
GB40823	22	9	11	13	5	6	32	35	32	71	22	29	22	21	29	10
GB40824	28	20	6	2	3	3	312	217	97	1257	600	664	332	525	295	11
GB40827	153	261	139	18	8	11	763	340	563	245	185	233	209	147	236	13
GB40828	8	4	1	0	0	1	5	5	3	37	5	11	11	9	4	1
GB40829	0	0	2	0	0	0	0	0	0	2	0	1	0	0	0	0
GB40830	0	0	0	0	0	0	4	3	0	13	2	4	6	2	2	0
GB40831	0	4	0	0	0	0	70	8	17	30	27	32	31	18	25	8
GB40833	1	2	0	0	0	0	0	0	0	0	0	0	0	0	0	0
GB40834	3	4	1	0	1	0	33	34	33	40	32	20	3	5	3	6
GB40836	10	1	6	0	2	7	0	0	2	0	1	12	0	0	0	0
GB40837	643	118	131	36	105	122	188	58	136	136	25	50	158	86	65	15
GB40838	2	3	3	4	6	1	14	2	9	132	11	25	29	68	13	4
GB40839	23	16	11	13	4	4	27	17	17	67	20	40	22	38	15	10
GB40841	7	1	7	1	0	0	1	1	0	0	3	1	0	0	0	0
GB40842	0	1	0	1	0	0	32	17	16	103	22	59	57	76	34	9
GB40843	157	139	97	24	56	79	105	70	78	291	93	140	64	90	59	15
GB40845	286	455	309	53	101	62	6414	5854	4139	13619	8608	9655	4004	4724	4052	15
GB40846	20	35	33	27	25	23	1316	1412	1186	1186	789	1147	278	225	318	15
GB40847	247	240	197	36	29	20	1723	1254	1185	1734	1128	1428	819	727	778	15
GB40848	30	44	33	33	26	21	154	98	152	257	158	561	57	51	56	15
GB40849	1	0	4	0	0	0	31	14	29	17	9	24	27	12	16	6
GB40850	16	2	3	5	0	1	8	3	8	7	4	10	8	10	9	1
GB40851	0	0	0	0	0	0	14	3	16	4	3	2	3	2	9	1
GB40853	0	0	0	0	0	0	7	2	2	4	6	4	4	5	5	0
GB40854	0	0	0	0	0	0	1	0	0	0	0	0	0	0	1	0
GB40855	0	0	0	1	0	2	0	0	1	2	0	0	2	0	0	0
GB40856	7	0	0	0	0	0	31	11	4	121	20	48	46	67	28	7
GB40857	35	17	25	12	5	2	120	67	77	136	52	114	100	147	61	12
GB40858	143	426	288	36	40	45	1804	794	1491	669	450	541	663	464	510	15
GB40859	19	41	30	5	10	3	138	127	125	720	316	377	81	133	48	12
GB40860	4	1	0	0	0	1	2	0	1	5	0	2	0	5	1	0
GB40861	19	13	12	7	3	4	66	57	57	226	103	140	101	115	66	10
GB40862	280	576	372	183	124	192	1273	674	942	310	235	329	306	221	277	15
GB40863	27	19	7	4	11	10	164	71	131	268	106	156	132	143	89	11
GB40864	0	0	0	0	0	0	3	1	2	14	4	4	5	4	8	0
GB40865	4626	4950	3589	1072	1557	1145	23715	12529	12157	34625	18243	23595	16640	17705	16410	15
GB40866	6147	9280	6824	1131	1239	1572	30170	27518	28001	60028	13584	19658	25441	40285	18778	15
GB40867	3	0	0	1	0	1	32	13	8	98	18	40	39	38	24	7
GB40868	4419	4142	2852	1035	1007	932	25428	15085	19066	32723	21899	27281	16458	15491	15732	15
GB40869	0	0	1	0	0	0	0	1	1	3	5	2	1	2	0	0
GB40870	2	6	0	0	0	1	49	24	15	137	39	99	77	134	89	8
GB40871	1	2	9	7	3	15	5	10	13	59	19	50	19	43	19	6
GB40901	40	56	51	11	6	4	123	75	102	406	154	204	151	188	135	12
GB40903	3	0	6	2	0	5	9	2	4	4	1	1	4	2	0	0
GB40904	1190	1086	902	273	626	311	2548	1924	2296	2360	1671	1994	1233	879	1185	15
GB40905	1	8	4	2	0	1	31	26	16	208	30	68	33	141	25	9
GB40906	181	147	127	116	51	63	975	634	839	666	420	518	1126	535	784	15
GB40907	399	840	328	105	86	119	333	168	157	194	61	89	40	59	28	15
GB40908	418	362	278	171	143	123	1655	1078	1349	2078	966	1240	1486	1743	1575	15
GB40909	41	43	22	3	17	10	58	50	61	329	90	135	129	174	91	13
GB40910	0	1	0	0	0	0	0	0	0	0	0	0	0	0	0	0
GB40911	14	15	14	9	8	6	89	60	41	425	118	185	112	187	95	9
GB40912	0	0	0	0	0	0	11	5	9	28	12	10	10	13	5	1
GB40913	5	3	6	4	6	0	9	20	20	17	20	18	5	3	15	5
GB40914	0	0	0	0	0	0	2	2	1	5	4	2	1	6	3	0
GB40915	1	0	0	0	1	0	8	2	0	3	4	9	2	7	2	0
GB40916	54	48	41	23	23	29	1511	724	864	1617	1134	1378	1184	1102	1212	15
GB40917	37	24	17	7	16	3	179	99	119	312	221	216	89	118	79	13
GB40918	0	0	1	0	0	0	0	0	0	0	0	0	0	0	0	0
GB40919	0	0	0	0	0	0	0	0	0	0	0	0	0	0	0	0
GB40920	0	0	0	0	0	0	0	0	0	0	0	0	0	0	0	0
GB40921	0	0	0	1	3	1	6	5	10	11	7	6	6	6	1	0
GB40922	0	0	1	0	0	1	0	0	0	1	3	2	0	0	1	0
GB40923	17	3	5	0	0	1	27	15	16	109	28	31	36	43	35	9
GB40925	1	5	1	0	4	0	8	10	3	21	6	10	8	16	8	2
GB40926	7	0	1	1	0	0	33	26	41	20	17	8	16	19	23	8
GB40928	83	66	39	28	26	18	141	85	153	220	109	96	128	146	106	15
GB40929	32	65	38	19	20	22	135	110	89	293	62	105	142	183	122	15
GB40930	0	0	0	2	0	0	2	4	3	7	9	6	1	3	1	0
GB40931	0	0	0	0	0	0	1	0	0	0	0	0	0	0	0	0
GB40932	0	0	0	0	0	0	0	0	0	0	0	0	0	0	0	0
GB40933	17	26	28	15	14	10	52	43	56	59	45	23	19	23	18	12
GB40934	138	191	144	140	183	95	401	245	274	616	251	342	323	252	190	15
GB40935	30	30	23	50	10	1	140	68	77	118	44	48	52	42	40	13
GB40936	0	0	0	0	0	0	3	2	0	4	1	1	4	0	5	0
GB40937	0	0	0	0	0	1	5	0	2	2	2	1	0	0	1	0
GB40938	40	32	30	29	11	9	157	82	127	91	69	63	107	34	100	13
GB40939	252	331	252	117	137	67	926	596	938	541	365	425	391	378	393	15
GB40940	4	0	1	0	1	0	23	26	16	408	83	154	75	210	44	9
GB40941	6	4	7	2	4	5	59	47	14	498	80	152	120	249	78	8
GB40942	4	3	0	0	0	0	15	10	9	8	5	2	20	12	11	1
GB40944	527	202	166	21	23	21	2656	1058	1712	2131	1260	1279	2147	1815	1918	15
GB40945	29	55	36	170	189	112	23	12	20	86	8	31	44	72	20	13
GB40946	35	27	12	5	9	5	332	189	187	909	307	426	480	540	442	11
GB40947	2	3	0	0	0	1	8	2	6	42	23	40	34	43	20	6
GB40948	151	169	151	167	1106	175	114	72	93	163	55	67	62	66	26	15
GB40949	45	40	39	296	33	54	44	31	20	107	71	59	35	43	24	15
GB40950	0	0	0	0	0	0	2	0	0	0	0	1	0	0	1	0
GB40951	2	0	0	0	1	0	2	1	1	3	3	3	1	1	1	0
GB40952	0	0	0	0	0	0	0	0	0	0	1	0	0	0	0	0
GB40953	0	0	0	0	0	0	4	0	0	3	1	2	4	4	1	0
GB40954	0	0	0	0	0	2	3	2	0	5	3	5	12	7	7	0
GB40955	47	71	39	7	13	27	151	68	123	132	64	79	80	50	47	13
GB40956	0	0	0	0	0	0	0	0	0	2	0	0	0	3	2	0
GB40957	6	3	4	0	0	0	13	10	5	46	14	14	9	6	9	1
GB40958	0	0	0	0	0	0	1	0	0	1	0	2	0	0	0	0
GB40959	0	0	1	0	0	0	11	6	2	28	8	9	20	30	13	3
GB40960	1	2	0	0	0	0	5	2	2	6	1	8	0	7	4	0
GB40961	3	0	2	0	0	0	0	0	0	0	0	0	0	0	0	0
GB40962	0	0	0	0	0	0	0	0	0	0	0	0	0	1	0	0
GB40963	5	0	0	0	0	1	31	19	22	66	38	46	21	43	23	9
GB40964	0	0	0	0	0	0	0	0	0	5	0	0	0	2	0	0
GB40966	1	0	0	0	0	1	0	2	0	0	1	0	0	0	0	0
GB40967	1461	506	452	47	36	70	2172	650	1994	1599	714	561	2750	1817	1440	15
GB40968	8	10	5	2	1	10	17	18	6	12	2	9	6	5	11	2
GB40969	44	26	34	3	7	4	278	194	69	1973	391	695	655	1520	367	12
GB40970	0	0	0	0	0	0	1	0	0	20	3	3	1	21	2	2
GB40971	18	5	4	2	0	8	14	3	0	20	12	1	13	20	3	3
GB40972	6	4	12	0	6	5	292	110	251	170	137	145	460	261	275	9
GB40973	403	282	190	73	71	97	1475	1033	1271	2555	1069	1267	1003	1195	1161	15
GB40974	17	8	4	7	3	9	443	676	450	895	1291	925	449	414	519	10
GB40975	2028	965	916	220	378	296	8582	7969	7715	9185	9488	9129	6930	5223	7118	15
GB40976	5312	5610	4103	340	779	638	40344	34875	41488	23296	6353	10870	12547	14572	18249	15
GB40977	167	613	339	85	92	85	2671	946	1244	2066	837	1281	476	683	332	15
GB40978	142	198	153	18	34	37	1917	1073	1008	3691	1426	1720	1774	2319	1597	15
GB40979	0	0	0	0	0	0	101	77	43	477	114	184	76	140	120	9
GB40980	96	90	69	58	40	75	1949	930	1232	3376	2309	2129	1700	1924	1673	15
GB40981	0	0	2	0	0	1	40	23	9	142	34	70	59	111	55	8
GB40982	0	0	0	0	0	0	1	0	0	1	0	0	0	1	0	0
GB40983	82	271	161	34	24	27	1619	561	686	558	336	386	322	372	300	15
GB40984	110	111	102	49	72	40	275	110	202	117	75	104	187	68	67	15
GB40993	6	0	1	4	0	4	21	8	6	43	3	27	3	6	11	3
GB40994	6	12	5	0	1	2	58	42	32	171	78	70	56	68	50	9
GB40995	0	0	0	0	0	0	2	1	1	2	4	0	2	3	0	0
GB40996	13	3	3	1	6	3	415	227	140	1739	242	434	469	691	254	9
GB40997	2	1	10	28	1	9	90	38	45	70	40	62	16	46	42	10
GB40998	4	5	5	2	2	0	1	1	0	2	4	1	2	7	2	0
GB40999	70	19	21	21	26	26	248	273	157	1250	346	606	666	1046	519	15
GB41000	1646	1341	1017	441	522	342	4288	3762	3259	8067	4673	5872	3404	3324	3146	15
GB41001	0	0	0	0	0	0	0	0	0	3	3	0	0	1	2	0
GB41002	0	1	0	0	0	0	4	12	3	21	6	6	3	4	6	1
GB41003	8	7	23	8	2	3	32	15	15	46	20	26	13	25	11	6
GB41004	1	0	0	0	0	0	0	0	1	2	0	0	2	0	0	0
GB41005	0	0	0	0	0	0	0	0	0	0	0	0	0	0	0	0
GB41011	4324	5849	4833	624	777	660	16137	10496	8647	15884	10213	10888	11682	7874	9879	15
GB41012	0	0	0	0	0	0	0	0	0	1	2	0	0	0	0	0
GB41022	0	0	0	0	0	0	0	0	0	0	0	0	0	0	0	0
GB41023	0	0	0	0	0	0	0	0	0	1	0	0	0	0	0	0
GB41024	48	69	58	5	24	7	198	173	122	350	130	191	124	49	58	13
GB41025	386	723	541	67	142	57	804	546	689	3891	2149	2739	742	881	594	15
GB41026	83	92	44	75	42	86	137	88	152	34	26	24	59	27	49	15
GB41027	341	322	223	339	338	227	220	117	159	99	85	64	104	68	32	15
GB41028	900	779	470	119	174	110	6614	4195	6973	4133	1657	2646	3414	2299	1667	15
GB41029	137	169	110	616	76	146	18	28	29	116	30	35	61	62	21	15
GB41030	7	11	13	3	4	1	45	28	14	133	20	28	42	85	33	8
GB41031	14	27	22	3	8	2	51	19	35	81	17	43	52	33	44	11
GB41032	1	5	0	0	0	0	8	7	4	119	17	19	5	32	11	4
GB41033	0	0	3	0	0	0	2	0	0	8	4	4	1	2	0	0
GB41034	575	431	339	57	100	64	1167	780	737	1078	664	649	517	751	531	15
GB41035	0	4	1	0	1	0	41	22	35	123	17	42	38	84	36	9
GB41036	26	51	37	16	16	15	123	167	148	284	129	145	90	110	51	14
GB41037	0	2	1	0	0	0	12	5	5	38	15	11	8	12	5	1
GB41038	0	1	0	1	1	1	9	5	0	40	4	7	5	15	4	1
GB41039	1033	2700	1780	904	247	598	25985	17472	22772	7317	8206	7561	6857	6155	7877	15
GB41041	0	0	1	2	0	0	5	3	4	3	2	3	9	3	2	0
GB41042	67	33	35	6	9	5	739	285	403	234	172	185	324	270	323	12
GB41043	67	44	24	21	12	16	233	137	184	193	159	141	195	205	225	14
GB41044	1	0	2	0	1	1	7	6	7	45	15	37	39	42	25	5
GB41045	15	65	51	20	4	21	116	85	92	343	117	104	84	101	44	13
GB41046	506	756	688	482	186	441	4120	2440	2313	3036	1490	1865	1814	1730	1517	15
GB41047	8	0	1	0	1	4	5	1	1	7	2	5	3	5	2	0
GB41048	6	0	0	0	0	0	1	0	2	3	2	0	0	2	0	0
GB41049	0	0	0	0	0	0	1	1	0	3	0	2	2	2	0	0
GB41050	0	0	0	0	0	0	4	1	2	7	2	15	7	3	3	0
GB41051	0	0	0	0	0	0	0	0	0	1	0	1	0	0	0	0
GB41052	8	6	6	6	1	5	19	26	12	189	43	39	4	102	13	6
GB41053	0	0	0	0	0	0	0	0	0	1	4	0	0	4	0	0
GB41054	0	0	0	0	0	0	1	0	1	0	0	0	0	0	0	0
GB41055	0	1	0	0	0	0	0	0	0	0	0	0	2	2	1	0
GB41056	0	0	0	0	0	0	0	0	0	0	0	0	0	1	0	0
GB41057	3	0	0	0	0	0	0	1	0	0	1	0	0	0	0	0
GB41058	0	1	1	4	0	2	10	8	5	8	7	3	10	27	9	1
GB41059	0	0	0	1	0	0	6	4	0	8	3	5	4	11	2	0
GB41060	1	2	5	5	6	15	17	5	12	15	8	7	7	16	13	2
GB41061	0	0	1	0	0	0	18	11	4	67	25	36	26	41	18	7
GB41063	21	5	11	6	2	2	96	67	60	70	28	68	83	91	58	10
GB41064	1	1	0	0	1	0	8	3	4	115	38	35	18	74	11	5
GB41065	0	0	0	0	0	0	21	9	3	189	31	52	77	119	35	7
GB41066	5	4	2	0	0	0	1	1	0	10	0	6	1	1	3	0
GB41067	8	0	3	0	0	0	9	3	4	105	11	14	18	55	5	3
GB41068	33	56	29	7	7	7	679	473	324	418	551	396	310	224	292	12
GB41069	15	6	12	0	1	0	115	85	93	245	71	91	92	152	75	9
GB41070	0	0	0	0	0	0	9	1	4	37	7	5	5	21	8	2
GB41071	20	20	20	4	3	4	222	142	178	110	77	89	72	62	119	12
GB41072	0	0	0	0	0	0	1	4	1	1	1	0	0	4	2	0
GB41073	24	34	25	28	16	7	99	47	48	217	59	108	87	125	57	14
GB41074	4	0	0	0	0	3	26	26	15	145	27	50	46	77	35	8
GB41075	28	42	47	35	26	26	90	72	43	485	141	209	110	237	93	15
GB41076	8	6	4	1	3	1	34	18	19	63	23	29	18	27	15	8
GB41077	0	0	1	0	0	0	13	8	14	8	0	5	5	2	2	0
GB41078	82	189	109	120	59	45	90	43	82	40	31	24	37	5	8	13
GB41079	38	60	26	6	13	18	92	52	94	70	61	54	58	30	27	13
GB41080	51	63	37	14	28	25	87	86	62	262	139	144	72	75	49	14
GB41081	0	0	0	0	0	1	0	1	1	3	0	1	0	2	1	0
GB41082	2	3	0	0	1	0	20	19	10	214	17	52	51	108	27	8
GB41083	2	2	2	1	0	0	27	16	17	77	26	35	37	53	25	9
GB41084	4888	7322	6617	1214	678	1041	25825	10679	16371	18102	11338	13864	8713	11762	10373	15
GB41085	3	11	10	0	2	1	6	3	7	13	5	3	13	14	8	0
GB41093	1	1	1	3	0	0	4	0	2	2	2	0	4	4	4	0
GB41094	2	3	2	0	2	0	12	8	5	103	9	15	15	32	10	2
GB41095	0	0	0	0	0	0	0	1	0	0	0	1	0	0	0	0
GB41096	14	15	8	6	0	2	115	79	67	267	141	143	34	69	60	9
GB41097	2	1	0	2	3	1	2	0	1	1	5	12	2	2	2	0
GB41106	0	0	0	0	0	0	0	0	0	0	0	0	0	0	0	0
GB41115	66	20	16	1	6	12	1923	1485	1425	3962	3086	3270	1141	1411	1713	12
GB41116	0	0	0	0	0	0	1	0	2	0	0	0	0	0	0	0
GB41117	38	105	91	18	19	7	191	139	275	367	189	277	92	194	113	14
GB41118	19	25	20	9	10	3	57	49	67	30	28	20	44	29	49	12
GB41119	125	286	176	224	293	105	131	95	138	345	105	172	115	208	45	15
GB41120	14	0	4	0	0	0	6	10	8	26	17	10	15	9	13	2
GB41121	2	1	0	0	0	0	1	2	3	2	2	0	2	1	4	0
GB41122	7	1	3	7	0	4	104	68	126	165	87	83	86	93	99	9
GB41123	20	3	3	0	13	0	28	13	10	17	6	10	15	6	9	3
GB41126	58	44	34	18	12	18	45	43	81	266	158	173	47	82	32	14
GB41127	56	62	57	21	29	36	108	97	112	131	78	92	83	99	62	15
GB41128	27	40	29	23	13	0	53	20	30	101	31	31	37	66	30	13
GB41129	93	187	102	46	33	30	343	274	371	158	68	101	170	75	133	15
GB41130	0	0	1	0	0	0	0	0	0	0	0	0	0	0	0	0
GB41131	40	53	29	5	9	8	94	89	80	152	94	92	86	77	93	12
GB41132	46	60	34	163	43	59	69	39	38	21	15	16	25	12	6	12
GB41133	58	50	29	6	3	6	100	60	64	47	31	28	41	28	28	12
GB41134	292	652	557	226	158	178	2750	1865	2506	1085	785	898	1031	643	1082	15
GB41135	5	7	3	0	0	4	16	24	9	113	20	41	30	49	27	8
GB41136	21	51	33	11	7	1	64	39	113	110	53	45	33	36	35	12
GB41137	5	15	4	10	3	2	33	13	19	12	8	5	12	5	11	2
GB41138	20	3	9	0	1	0	155	79	37	996	209	326	303	534	158	10
GB41139	198	152	120	176	158	47	1976	1037	1732	1069	941	889	1265	945	1114	15
GB41140	261	395	287	161	109	130	355	243	274	461	264	331	203	174	152	15
GB41141	106	84	36	43	57	32	90	49	54	184	55	77	77	106	58	15
GB41142	237	493	239	205	84	27	475	305	271	155	160	113	147	28	42	15
GB41143	370	333	157	51	47	26	3533	1784	2905	2351	1376	1763	1881	1869	1973	15
GB41145	0	0	0	0	0	0	0	0	0	2	0	0	0	2	0	0
GB41146	49	40	30	20	6	5	848	315	627	304	180	228	458	335	501	13
GB41147	996	2028	1372	2024	889	1081	3212	2079	1800	6707	3639	4167	1665	1430	1140	15
GB41148	40	48	45	313	40	36	241	145	159	387	181	226	279	279	249	15
GB41149	20	27	12	14	7	5	86	44	53	78	49	51	72	54	67	11
GB41150	649	596	420	107	122	109	44413	12257	18338	10238	6659	9263	11613	13523	13799	15
GB41151	10	18	20	42	19	22	3	1	18	3	6	1	5	1	2	6
GB41152	85	74	50	10	27	45	208	127	87	1150	188	388	314	577	192	14
GB41153	20	28	24	14	6	11	43	58	63	84	25	50	37	27	53	12
GB41154	42	16	33	28	32	36	52	27	43	150	34	60	69	81	38	15
GB41155	94	218	113	123	31	56	122	61	71	41	27	39	44	31	51	15
GB41156	1650	1505	1190	647	917	727	4890	3781	3889	5005	2907	3829	3620	2341	2597	15
GB41157	440	791	510	754	166	189	965	742	587	984	610	773	783	364	606	15
GB41158	519	204	168	45	202	118	239	133	149	360	115	153	199	210	149	15
GB41159	750	1139	908	157	174	152	2524	1466	1937	1152	899	900	1250	739	906	15
GB41160	0	0	1	0	0	0	3	0	0	1	0	2	1	0	2	0
GB41161	175	664	491	348	139	249	1816	956	954	128	146	136	275	98	252	15
GB41162	3	10	9	15	7	3	27	16	20	62	27	33	40	54	36	9
GB41163	76	61	31	15	12	11	134	62	111	181	66	114	116	53	73	12
GB41164	33	24	15	35	20	7	148	76	103	178	77	75	128	112	93	13
GB41165	117	97	147	50	33	73	185	156	103	430	137	237	193	206	200	15
GB41166	51	31	24	25	16	25	124	122	87	117	107	108	66	45	54	15
GB41167	5	0	2	0	0	0	35	13	4	166	23	37	26	60	14	6
GB41168	15	4	0	4	0	0	43	34	28	202	54	74	67	102	57	9
GB41169	72	111	73	44	54	37	151	59	118	337	211	241	86	92	66	15
GB41170	4	8	2	2	1	1	1	1	0	8	4	4	3	2	5	0
GB41171	7	3	1	0	0	0	3	3	1	22	6	11	8	10	9	1
GB41172	2	0	1	0	0	0	0	1	2	2	2	1	4	1	5	0
GB41173	98	178	124	131	40	126	174	79	127	105	45	53	84	32	61	15
GB41174	38	58	24	7	16	23	86	78	42	836	145	235	119	264	103	14
GB41175	34	28	38	18	10	13	41	23	33	199	17	35	68	132	47	13
GB41176	78	147	91	26	27	26	693	462	473	359	220	247	455	272	326	15
GB41177	0	0	0	0	0	4	2	6	7	67	24	28	22	44	12	5
GB41178	3	0	0	1	0	0	17	12	16	27	3	8	17	22	7	5
GB41179	211	157	154	25	14	29	212	152	126	599	138	193	200	229	105	14
GB41180	0	0	4	3	0	1	8	4	5	25	9	12	11	18	7	2
GB41181	46	92	34	12	25	15	250	295	545	323	125	193	168	164	148	13
GB41182	60	57	32	9	10	7	225	93	89	625	107	171	191	439	159	12
GB41183	177	486	345	155	176	149	295	391	241	521	260	331	406	243	326	15
GB41184	0	2	4	0	0	2	28	18	4	9	2	4	5	3	3	2
GB41186	4	0	5	2	1	0	1	0	2	2	6	2	0	0	0	0
GB41188	278	433	294	405	94	129	102	82	117	379	136	176	135	219	50	15
GB41189	64	97	56	21	37	39	295	179	171	278	112	177	129	113	96	15
GB41191	60	174	132	17	34	32	391	369	379	606	483	474	270	226	320	15
GB41192	1	0	0	0	0	0	8	12	6	69	18	36	13	17	6	4
GB41193	17	10	11	3	3	0	287	173	202	609	259	264	328	486	349	10
GB41195	15	9	7	1	1	1	38	42	47	115	49	68	22	14	31	8
GB41196	810	660	513	157	250	231	1345	1001	722	3946	1523	1666	1285	1741	1131	15
GB41197	0	0	2	0	1	3	0	0	1	1	5	4	0	4	0	0
GB41198	460	2154	1150	154	63	92	2202	1341	2059	874	450	754	970	544	802	15
GB41199	5	4	0	3	0	0	7	14	19	83	35	33	21	48	31	7
GB41201	5	6	4	6	2	3	7	6	3	18	15	5	8	9	8	1
GB41202	14	8	2	2	7	1	224	120	190	520	292	404	310	298	300	9
GB41203	396	473	456	134	35	131	4953	2693	2314	3156	1497	1897	3274	2246	2707	15
GB41204	0	0	0	1	0	0	2	0	0	10	1	2	7	4	3	0
GB41205	35	147	111	9	14	15	318	273	138	714	235	279	222	161	157	12
GB41206	82	117	107	16	7	14	275	171	173	184	111	110	60	17	33	13
GB41207	37	80	42	29	22	5	715	533	811	607	305	440	511	603	549	14
GB41208	46	41	43	5	11	12	44	27	39	61	23	36	35	36	32	12
GB41209	0	0	0	0	0	0	1	0	1	9	2	1	2	8	1	0
GB41210	17	30	7	21	7	5	26	14	11	21	9	8	14	4	14	5
GB41211	89	82	73	10	23	10	316	124	144	164	55	94	79	77	69	13
GB41212	160	135	127	15	24	13	1503	779	1665	494	306	352	1830	1018	1263	13
GB41213	94	118	89	38	51	26	229	156	263	128	78	96	185	119	139	15
GB41214	22	6	6	5	0	0	47	22	22	68	64	38	25	45	23	10
GB41215	17	52	22	161	159	61	46	30	31	145	34	25	36	38	24	15
GB41217	25	2	5	1	4	11	5	9	3	5	9	4	3	9	7	1
GB41218	4	1	2	0	0	0	11	4	5	3	5	2	9	4	9	0
GB41219	0	12	1	0	0	0	7	5	7	2	2	1	5	4	2	0
GB41220	7	0	1	0	0	1	75	37	35	189	30	58	60	120	41	9
GB41221	0	7	0	0	0	0	1	5	7	7	2	0	9	5	3	0
GB41222	10	5	5	0	0	0	2	16	5	79	3	11	15	35	4	3
GB41223	1	3	3	0	0	0	62	35	10	277	65	171	98	110	64	8
GB41224	3	7	2	1	6	4	11	13	18	27	9	14	14	19	11	3
GB41225	224	236	214	157	202	132	219	130	157	210	85	127	297	195	102	15
GB41226	19	15	19	0	3	2	48	19	16	40	17	17	19	22	9	10
GB41227	33	25	14	6	3	3	325	232	285	1013	329	481	426	724	356	11
GB41228	66	97	41	7	12	5	725	445	515	788	379	535	173	369	267	12
GB41230	4	5	4	4	0	0	19	22	23	200	25	40	36	123	31	9
GB41231	149	208	141	51	113	64	2103	1548	1572	4308	2273	2561	1870	2292	1747	15
GB41232	4	17	7	6	5	0	8	16	7	42	13	29	22	24	22	7
GB41233	63	105	44	29	10	19	137	138	283	159	66	89	116	82	90	14
GB41234	72	180	129	11	14	12	252	138	85	819	341	442	173	249	139	12
GB41235	4	0	1	0	1	0	5	6	2	4	0	7	3	2	3	0
GB41236	6	3	0	0	3	0	9	5	3	49	4	9	27	35	20	4
GB41237	0	0	0	0	0	0	0	0	0	2	0	0	1	0	0	0
GB41238	0	1	0	0	0	0	1	2	0	3	1	0	1	2	5	0
GB41239	1	0	2	1	0	0	22	16	12	109	66	69	24	53	18	8
GB41240	9	8	4	1	1	2	109	116	68	673	201	739	520	505	244	9
GB41241	19	40	27	4	12	5	39	20	44	85	33	57	42	47	17	12
GB41242	550	1522	832	509	311	254	8425	6065	6630	3459	1995	2717	2471	1615	2351	15
GB41243	15	10	9	4	2	0	663	278	423	488	276	244	298	452	397	9
GB41244	78	53	37	15	37	37	158	123	144	204	57	77	152	97	109	14
GB41246	28	23	10	6	7	7	870	921	411	3697	1320	1254	1119	1617	903	11
GB41247	255	356	287	68	111	92	9901	6867	5829	1652	1937	1510	2176	2010	3063	15
GB41248	0	0	0	0	0	0	0	0	2	7	2	3	4	1	6	0
GB41249	13	33	16	5	13	2	78	33	63	187	101	122	19	43	32	11
GB41250	818	549	381	117	108	136	322	580	419	1163	746	599	889	1169	923	15
GB41251	63	53	29	155	29	44	306	113	77	77	76	40	39	50	48	15
GB41252	48	101	64	23	147	113	218	118	129	192	128	117	106	121	118	15
GB41254	0	0	2	0	0	1	32	50	24	136	102	108	34	69	116	9
GB41255	2	0	0	0	0	0	16	12	9	8	11	18	10	7	8	2
GB41257	22	15	4	5	2	3	61	32	37	194	55	68	63	81	36	10
GB41258	1	0	1	0	2	0	50	21	12	239	73	99	94	123	46	8
GB41259	121	297	247	36	80	47	690	342	501	634	354	501	326	193	226	15
GB41260	28	15	8	1	0	4	69	89	88	195	138	171	40	80	66	10
GB41261	0	2	0	0	0	0	5	5	0	74	4	16	17	44	9	4
GB41262	36	67	50	40	15	23	334	396	189	233	177	179	181	195	167	14
GB41263	2	3	4	0	1	2	5	0	1	51	8	10	11	14	3	1
GB41264	0	0	0	0	0	0	6	6	6	50	7	10	19	46	11	3
GB41265	21	24	25	12	3	4	265	238	230	460	227	224	347	296	374	12
GB41266	197	346	194	67	88	65	3181	2400	3978	2353	1503	1574	1036	1055	774	15
GB41267	11	3	9	3	6	6	0	0	0	0	0	0	0	0	0	0
GB41268	0	0	0	0	0	0	0	0	0	0	0	0	0	0	0	0
GB41269	19	4	5	4	4	0	40	35	23	50	30	30	32	39	30	10
GB41270	643	346	383	115	81	106	758	669	712	957	702	629	787	691	800	15
GB41280	153	244	242	119	64	90	1375	830	843	958	490	611	702	567	697	15
GB41281	2	0	0	0	0	0	3	4	3	18	5	10	6	14	5	1
GB41282	2	9	4	0	1	1	121	61	55	369	86	142	189	241	119	9
GB41283	94	62	37	13	9	8	258	169	178	533	210	284	370	342	234	12
GB41284	39	21	28	30	14	30	403	165	108	162	146	105	302	184	292	14
GB41285	12	11	5	0	0	1	38	8	13	179	29	62	64	75	15	6
GB41286	0	0	0	0	0	0	0	0	0	1	0	0	0	0	1	0
GB41287	24	43	39	2	15	11	138	121	140	842	364	389	152	236	135	12
GB41288	57	91	65	28	38	16	248	187	191	380	172	198	153	193	136	15
GB41289	80	157	162	28	39	32	3676	963	836	2273	287	710	679	1058	519	15
GB41290	265	636	574	265	259	311	1625	981	1333	1933	919	1103	435	331	345	15
GB41291	10	13	3	3	14	19	5	2	1	30	0	16	4	7	1	3
GB41292	42	62	27	32	26	16	84	50	75	89	34	46	57	49	20	15
GB41293	1	1	8	0	1	0	13	6	14	47	13	16	16	41	17	5
GB41294	589	1253	908	639	452	547	3884	2196	2531	1410	810	1120	838	604	884	15
GB41295	8	9	4	0	3	1	49	18	37	64	26	21	30	42	27	9
GB41296	101	76	35	11	19	11	92	95	157	202	65	254	80	80	77	13
GB41297	634	280	339	63	151	96	3448	2645	2824	7379	3360	4369	3910	3654	2974	15
GB41300	45	37	31	44	31	17	178	248	206	775	492	495	70	139	45	15
GB41301	67	52	50	102	72	54	21	15	16	50	29	38	33	32	11	13
GB41302	4	13	13	10	1	0	17	13	5	32	9	48	27	17	14	5
GB41303	16	26	18	8	1	10	275	129	180	87	51	60	123	68	132	12
GB41304	41	64	71	48	22	12	80	61	92	306	149	162	53	118	49	14
GB41305	114	290	189	14	35	20	781	505	636	1399	891	1163	146	185	100	14
GB41306	29	6	2	3	7	3	345	326	198	2299	1120	1823	1057	3521	567	10
GB41307	0	0	0	0	0	2	0	0	0	1	0	2	0	0	0	0
GB41308	77	12	9	8	17	9	3068	1491	979	11418	5855	10565	5556	9928	2958	11
GB41309	0	0	0	0	0	0	0	0	0	0	0	0	0	0	0	0
GB41310	333	581	522	44	68	99	4167	1207	1745	4552	3014	4901	3338	3758	2092	15
GB41311	3	0	0	0	0	0	100	66	47	388	247	429	165	226	86	9
GB41312	223	311	239	85	80	47	364	213	308	202	99	116	126	79	125	15
GB41313	249	390	251	269	56	74	559	285	393	384	170	231	361	388	352	15
GB41314	2	6	7	3	2	1	44	37	42	44	15	20	35	28	36	8
GB41315	5	22	4	11	4	2	29	24	17	177	57	85	72	85	55	10
GB41316	11	8	17	2	4	1	107	52	80	64	41	40	64	73	69	10
GB41317	0	1	0	0	0	0	0	3	0	1	0	1	1	1	4	0
GB41318	0	1	2	0	0	0	8	2	1	5	12	5	0	3	2	0
GB41319	30	20	9	3	3	1	50	19	34	2	6	4	6	2	2	5
GB41320	0	0	0	0	0	0	3	1	1	1	8	4	0	1	0	0
GB41321	0	0	0	0	0	0	0	0	0	0	1	0	0	0	0	0
GB41322	1	0	0	0	1	0	88	53	41	266	216	184	30	58	35	9
GB41324	10	6	1	1	0	6	206	79	79	625	269	284	55	111	64	9
GB41325	34	15	29	9	1	4	582	440	331	973	596	720	797	618	738	11
GB41326	165	310	38	32	43	17	2502	1199	1785	5560	1501	1466	455	1250	154	15
GB41328	0	0	0	0	0	0	4	0	0	4	6	1	0	2	2	0
GB41329	0	0	0	0	0	0	0	0	0	0	0	0	0	0	0	0
GB41330	0	0	0	0	0	0	0	0	0	0	0	0	0	0	0	0
GB41331	1	1	0	0	0	1	57	31	23	34	40	43	162	54	53	9
GB41332	39	36	42	1	5	4	293	151	123	616	290	347	417	399	316	12
GB41333	7	3	2	0	1	0	15	10	8	65	12	27	7	29	11	3
GB41334	0	0	0	0	0	0	0	0	0	0	0	0	0	0	0	0
[truncated: 12,174 more rows]

## Sheet: sTable1f
Supplementary Table 1f. Read counts of heads of honey bee genes at 20 day old adults with different treatments.
[truncated: 13,750 more rows]
