# Supplementary material for: Missing Nurse Bees—Early Transcriptomic Switch From Nurse Bee to Forager Induced by Sublethal Imidacloprid
Source: Front Genet. 2021 Jun 17;12:665927. doi: 10.3389/fgene.2021.665927 (PMC8248817; doi:10.3389/fgene.2021.665927)
Supplement: Supplementary file 1 [file Data_Sheet_1.zip › Table 10.XLSX]

## Sheet: sTable10a
Supplementary Table 10a. GO cluster of up-regulated DEGs of 7-day-old adults with 10 ppb imidacloprid treatment.
Annotation Cluster 1	Enrichment Score: 3.6659670788075407
Category	Term	Count	%	PValue	Genes	List Total	Pop Hits	Pop Total	Fold Enrichment	Bonferroni	Benjamini	FDR (100X)
GOTERM_MF_DIRECT	GO:0003735~structural constituent of ribosome	16	4.16667	2.40066e-06	GB52789, GB41039, GB48259, GB51072, GB54691, GB55639, GB42537, GB51716, GB52102, GB50333, GB41150, GB50917, GB50158, GB46562, GB47747, GB50355	144	106	4152	4.3522	0.000232838	0.000232838	0.00264926
KEGG_PATHWAY	ame03010:Ribosome	18	4.6875	6.11912e-05	GB46845, GB52789, GB41039, GB48259, GB51072, GB54691, GB55639, GB42537, GB51716, GB52102, GB50333, GB41150, GB50917, GB50158, GB46562, GB47747, GB50355, GB40653	112	115	2113	2.95295	0.00433528	0.00433528	0.0634932
GOTERM_BP_DIRECT	GO:0006412~translation	14	3.64583	0.000171864	GB52789, GB41039, GB48259, GB54691, GB51072, GB55639, GB42537, GB51716, GB52102, GB41150, GB50333, GB46562, GB50158, GB47747	105	106	2671	3.35975	0.0161959	0.0161959	0.188751
GOTERM_CC_DIRECT	GO:0005840~ribosome	11	2.86458	0.000488841	GB51716, GB52789, GB52102, GB50917, GB50333, GB46562, GB50158, GB48259, GB47747, GB54691, GB51072	125	83	3583	3.79884	0.0279613	0.0279613	0.485302
UP_KEYWORDS	Ribonucleoprotein	8	2.08333	0.00214068	GB51716, GB41039, GB50917, GB50333, GB41150, GB51072, GB42537, GB46231	325	48	8471	4.3441	0.192892	0.0689408	2.3505
UP_KEYWORDS	Ribosomal protein	7	1.82292	0.00382186	GB51716, GB41039, GB50917, GB50333, GB41150, GB51072, GB42537	325	40	8471	4.56131	0.318131	0.0912902	4.16109
Annotation Cluster 2	Enrichment Score: 2.909950247334106
Category	Term	Count	%	PValue	Genes	List Total	Pop Hits	Pop Total	Fold Enrichment	Bonferroni	Benjamini	FDR (100X)
INTERPRO	IPR011545:DNA/RNA helicase, DEAD/DEAH box type, N-terminal	9	2.34375	0.00013815	GB45825, GB48075, GB51710, GB54511, GB52751, GB40674, GB40858, GB48811, GB43889	288	40	7258	5.67031	0.0820927	0.0820927	0.204757
SMART	SM00487:DEXDc	10	2.60417	0.000157583	GB45825, GB48075, GB51710, GB54511, GB52751, GB40674, GB40858, GB41803, GB48811, GB43889	117	56	3159	4.82143	0.019043	0.019043	0.181285
SMART	SM00490:HELICc	10	2.60417	0.000157583	GB45825, GB48075, GB51710, GB54511, GB52751, GB40674, GB40858, GB41803, GB48811, GB43889	117	56	3159	4.82143	0.019043	0.019043	0.181285
INTERPRO	IPR014014:RNA helicase, DEAD-box type, Q motif	7	1.82292	0.000267211	GB45825, GB51710, GB54511, GB52751, GB40674, GB40858, GB48811	288	24	7258	7.35041	0.152694	0.0795076	0.39569
INTERPRO	IPR014001:Helicase, superfamily 1/2, ATP-binding domain	10	2.60417	0.000352634	GB45825, GB48075, GB51710, GB54511, GB52751, GB40674, GB40858, GB41803, GB48811, GB43889	288	57	7258	4.4213	0.196414	0.0702974	0.521876
UP_KEYWORDS	Helicase	7	1.82292	0.000359571	GB51710, GB54511, GB52751, GB40674, GB40858, GB48811, GB41781	325	26	8471	7.0174	0.0353246	0.0178211	0.398376
INTERPRO	IPR000629:RNA helicase, ATP-dependent, DEAD-box, conserved site	6	1.5625	0.000390335	GB51710, GB54511, GB52751, GB40674, GB40858, GB48811	288	17	7258	8.89461	0.214987	0.0587192	0.577521
INTERPRO	IPR001650:Helicase, C-terminal	10	2.60417	0.000403198	GB45825, GB48075, GB51710, GB54511, GB52751, GB40674, GB40858, GB41803, GB48811, GB43889	288	58	7258	4.34507	0.221225	0.0487769	0.5965
GOTERM_MF_DIRECT	GO:0004386~helicase activity	6	1.5625	0.000588595	GB51710, GB54511, GB52751, GB40858, GB48811, GB44890	144	21	4152	8.2381	0.0555104	0.0188568	0.647638
INTERPRO	IPR027417:P-loop containing nucleoside triphosphate hydrolase	22	5.72917	0.0908713	GB53177, GB53333, GB51710, GB40648, GB40858, GB46481, GB41469, GB43889, GB45825, GB49537, GB48075, GB48375, GB54511, GB53410, GB40674, GB52751, GB51257, GB44237, GB48811, GB41803, GB44890, GB41781	288	390	7258	1.42162	1	0.995344	75.6675
UP_KEYWORDS	Hydrolase	15	3.90625	0.0913101	GB54213, GB52052, GB51710, GB40858, GB43889, GB55380, GB49320, GB45368, GB54511, GB43571, GB40674, GB52751, GB48811, GB42000, GB41781	325	247	8471	1.58287	0.999931	0.697868	65.4505
GOTERM_MF_DIRECT	GO:0003676~nucleic acid binding	16	4.16667	0.134755	GB49572, GB51710, GB44148, GB40858, GB49155, GB44140, GB43889, GB45825, GB43122, GB48075, GB54511, GB54992, GB52751, GB48811, GB54451, GB44336	144	320	4152	1.44167	0.999999	0.903674	79.7564
Annotation Cluster 3	Enrichment Score: 2.0556043264173622
Category	Term	Count	%	PValue	Genes	List Total	Pop Hits	Pop Total	Fold Enrichment	Bonferroni	Benjamini	FDR (100X)
GOTERM_MF_DIRECT	GO:0005524~ATP binding	31	8.07292	0.00249805	GB53333, GB50652, GB54213, GB51710, GB45760, GB43889, GB44682, GB45825, GB54446, GB49537, GB49320, GB40674, GB52751, GB54351, GB48536, GB41781, GB43553, GB50740, GB40289, GB49117, GB49155, GB40858, GB50967, GB40280, GB48075, GB55848, GB48375, GB54511, GB41803, GB48811, GB44890	144	519	4152	1.72222	0.215426	0.0588507	2.72246
UP_KEYWORDS	ATP-binding	22	5.72917	0.00429725	GB50740, GB40289, GB50652, GB54213, GB51710, GB49117, GB45760, GB50967, GB40858, GB40280, GB43889, GB54446, GB55848, GB49320, GB48375, GB54511, GB40674, GB52751, GB48811, GB48536, GB41781, GB43553	325	294	8471	1.95041	0.349914	0.0825252	4.6675
UP_KEYWORDS	Nucleotide-binding	26	6.77083	0.00614277	GB50652, GB54213, GB51710, GB45760, GB46481, GB41469, GB43889, GB54446, GB49537, GB49320, GB52751, GB40674, GB44237, GB48536, GB41781, GB43553, GB50740, GB40289, GB49117, GB40858, GB50967, GB40280, GB55848, GB48375, GB54511, GB48811	325	383	8471	1.7694	0.459992	0.0975981	6.61048
INTERPRO	IPR027417:P-loop containing nucleoside triphosphate hydrolase	22	5.72917	0.0908713	GB53177, GB53333, GB51710, GB40648, GB40858, GB46481, GB41469, GB43889, GB45825, GB49537, GB48075, GB48375, GB54511, GB53410, GB40674, GB52751, GB51257, GB44237, GB48811, GB41803, GB44890, GB41781	288	390	7258	1.42162	1	0.995344	75.6675
Annotation Cluster 4	Enrichment Score: 1.404522774286003
Category	Term	Count	%	PValue	Genes	List Total	Pop Hits	Pop Total	Fold Enrichment	Bonferroni	Benjamini	FDR (100X)
SMART	SM00360:RRM	8	2.08333	0.0293583	GB41294, GB43122, GB44148, GB46061, GB53719, GB54451, GB52056, GB44336	117	82	3159	2.63415	0.973625	0.837597	29.0421
INTERPRO	IPR012677:Nucleotide-binding, alpha-beta plait	10	2.60417	0.0311821	GB51716, GB41294, GB43122, GB44148, GB46061, GB46562, GB53719, GB54451, GB52056, GB44336	288	111	7258	2.2704	1	0.939543	37.4978
GOTERM_MF_DIRECT	GO:0000166~nucleotide binding	10	2.60417	0.0369964	GB51716, GB41294, GB43122, GB44148, GB46061, GB46562, GB53719, GB54451, GB52056, GB44336	144	132	4152	2.18434	0.974183	0.518738	34.0335
INTERPRO	IPR000504:RNA recognition motif domain	8	2.08333	0.0711399	GB41294, GB43122, GB44148, GB46061, GB53719, GB54451, GB52056, GB44336	288	92	7258	2.19143	1	0.993804	66.5399
Annotation Cluster 5	Enrichment Score: 1.1204183138450075
Category	Term	Count	%	PValue	Genes	List Total	Pop Hits	Pop Total	Fold Enrichment	Bonferroni	Benjamini	FDR (100X)
SMART	SM00298:CHROMO	3	0.78125	0.0693913	GB42021, GB41025, GB41803	117	12	3159	6.75	0.999845	0.946314	56.3087
INTERPRO	IPR000953:Chromo domain/shadow	3	0.78125	0.079199	GB42021, GB41025, GB41803	288	12	7258	6.30035	1	0.993998	70.5977
INTERPRO	IPR016197:Chromo domain-like	3	0.78125	0.079199	GB42021, GB41025, GB41803	288	12	7258	6.30035	1	0.993998	70.5977
Annotation Cluster 6	Enrichment Score: 0.6609216131337438
Category	Term	Count	%	PValue	Genes	List Total	Pop Hits	Pop Total	Fold Enrichment	Bonferroni	Benjamini	FDR (100X)
SMART	SM00060:FN3	4	1.04167	0.0812272	GB53341, GB46360, GB55567, GB54143	117	28	3159	3.85714	0.999968	0.924517	62.2957
INTERPRO	IPR003961:Fibronectin, type III	4	1.04167	0.149666	GB53341, GB46360, GB55567, GB54143	288	34	7258	2.96487	1	0.999562	90.9755
INTERPRO	IPR013783:Immunoglobulin-like fold	4	1.04167	0.855875	GB53341, GB46360, GB55567, GB54143	288	119	7258	0.847106	1	1	100
Annotation Cluster 7	Enrichment Score: 0.43650532128303954
Category	Term	Count	%	PValue	Genes	List Total	Pop Hits	Pop Total	Fold Enrichment	Bonferroni	Benjamini	FDR (100X)
INTERPRO	IPR000608:Ubiquitin-conjugating enzyme, E2	3	0.78125	0.215418	GB50740, GB40467, GB50455	288	22	7258	3.43655	1	0.999978	97.2653
INTERPRO	IPR016135:Ubiquitin-conjugating enzyme/RWD-like	3	0.78125	0.333852	GB50740, GB40467, GB50455	288	30	7258	2.52014	1	1	99.7587
KEGG_PATHWAY	ame04120:Ubiquitin mediated proteolysis	5	1.30208	0.681784	GB50740, GB40467, GB50455, GB41231, GB44588	112	87	2113	1.08426	1	0.998858	99.9993
Annotation Cluster 8	Enrichment Score: 0.3675091508894743
Category	Term	Count	%	PValue	Genes	List Total	Pop Hits	Pop Total	Fold Enrichment	Bonferroni	Benjamini	FDR (100X)
SMART	SM00249:PHD	3	0.78125	0.288554	GB47628, GB43820, GB41803	117	29	3159	2.7931	1	0.999015	98.0157
INTERPRO	IPR019786:Zinc finger, PHD-type, conserved site	3	0.78125	0.304406	GB47628, GB43820, GB41803	288	28	7258	2.70015	1	1	99.5416
INTERPRO	IPR019787:Zinc finger, PHD-finger	3	0.78125	0.319167	GB47628, GB43820, GB41803	288	29	7258	2.60704	1	1	99.6665
INTERPRO	IPR001965:Zinc finger, PHD-type	3	0.78125	0.319167	GB47628, GB43820, GB41803	288	29	7258	2.60704	1	1	99.6665
INTERPRO	IPR011011:Zinc finger, FYVE/PHD-type	4	1.04167	0.360697	GB47628, GB43820, GB41803, GB54087	288	54	7258	1.86677	1	1	99.8689
UP_KEYWORDS	Zinc-finger	8	2.08333	0.362859	GB47628, GB47427, GB54992, GB43820, GB41803, GB46952, GB44140, GB54087	325	152	8471	1.37182	1	0.968803	99.3284
GOTERM_MF_DIRECT	GO:0008270~zinc ion binding	14	3.64583	0.525932	GB47628, GB49572, GB46952, GB44140, GB52596, GB47427, GB54992, GB43820, GB49412, GB45688, GB51263, GB41803, GB44890, GB53086	144	373	4152	1.08222	1	0.999883	99.9735
UP_KEYWORDS	Zinc	10	2.60417	0.552352	GB47628, GB55380, GB47427, GB54992, GB43820, GB41803, GB46952, GB44140, GB53086, GB54087	325	236	8471	1.10443	1	0.988498	99.9866
UP_KEYWORDS	Metal-binding	14	3.64583	0.668791	GB47628, GB46952, GB44140, GB40280, GB55380, GB47427, GB49885, GB54992, GB49878, GB43820, GB41803, GB42000, GB53086, GB54087	325	371	8471	0.98357	1	0.99702	99.9995
INTERPRO	IPR013083:Zinc finger, RING/FYVE/PHD-type	5	1.30208	0.928699	GB47628, GB47427, GB43820, GB41803, GB54087	288	179	7258	0.703949	1	1	100
Annotation Cluster 9	Enrichment Score: 0.20713043951219892
Category	Term	Count	%	PValue	Genes	List Total	Pop Hits	Pop Total	Fold Enrichment	Bonferroni	Benjamini	FDR (100X)
INTERPRO	IPR002048:EF-hand domain	4	1.04167	0.477602	GB40868, GB49410, GB52427, GB49705	288	65	7258	1.55085	1	1	99.9934
INTERPRO	IPR011992:EF-hand-like domain	4	1.04167	0.61015	GB40868, GB49410, GB52427, GB49705	288	79	7258	1.27602	1	1	99.9999
INTERPRO	IPR018247:EF-Hand 1, calcium-binding site	3	0.78125	0.665513	GB40868, GB49410, GB49705	288	57	7258	1.32639	1	1	100
GOTERM_MF_DIRECT	GO:0005509~calcium ion binding	4	1.04167	0.765278	GB40868, GB49410, GB52427, GB49705	144	115	4152	1.0029	1	0.999999	100
Annotation Cluster 10	Enrichment Score: 0.0745581583124453
Category	Term	Count	%	PValue	Genes	List Total	Pop Hits	Pop Total	Fold Enrichment	Bonferroni	Benjamini	FDR (100X)
SMART	SM00320:WD40	5	1.30208	0.811277	GB41547, GB53066, GB41797, GB41825, GB43989	117	150	3159	0.9	1	1	100
INTERPRO	IPR017986:WD40-repeat-containing domain	6	1.5625	0.816972	GB41547, GB53066, GB51422, GB41797, GB41825, GB43989	288	172	7258	0.879118	1	1	100
INTERPRO	IPR015943:WD40/YVTN repeat-like-containing domain	6	1.5625	0.846232	GB41547, GB53066, GB51422, GB41797, GB41825, GB43989	288	180	7258	0.840046	1	1	100
INTERPRO	IPR001680:WD40 repeat	5	1.30208	0.850766	GB41547, GB53066, GB41797, GB41825, GB43989	288	150	7258	0.840046	1	1	100
INTERPRO	IPR019775:WD40 repeat, conserved site	3	0.78125	0.888247	GB53066, GB41797, GB43989	288	93	7258	0.812948	1	1	100
Annotation Cluster 11	Enrichment Score: 0.067406532561199
Category	Term	Count	%	PValue	Genes	List Total	Pop Hits	Pop Total	Fold Enrichment	Bonferroni	Benjamini	FDR (100X)
GOTERM_MF_DIRECT	GO:0004672~protein kinase activity	3	0.78125	0.645268	GB44682, GB54351, GB43553	144	63	4152	1.37302	1	0.999986	99.9989
INTERPRO	IPR011009:Protein kinase-like domain	4	1.04167	0.983191	GB44682, GB50967, GB54351, GB43553	288	191	7258	0.527778	1	1	100
INTERPRO	IPR000719:Protein kinase, catalytic domain	3	0.78125	0.98947	GB44682, GB54351, GB43553	288	162	7258	0.466692	1	1	100
Annotation Cluster 12	Enrichment Score: 3.2265018467074776E-5
Category	Term	Count	%	PValue	Genes	List Total	Pop Hits	Pop Total	Fold Enrichment	Bonferroni	Benjamini	FDR (100X)
UP_KEYWORDS	Membrane	50	13.0208	0.999809	GB40297, GB40467, GB52728, GB40904, GB42264, GB45265, GB51247, GB47844, GB40457, GB53341, GB48432, GB42940, GB50519, GB43306, GB44776, GB50136, GB43182, GB49878, GB42422, GB41134, GB55708, GB54213, GB43826, GB52497, GB49885, GB49320, GB47136, GB51843, GB50150, GB44482, GB48454, GB54127, GB50207, GB55403, GB40975, GB54596, GB49489, GB41671, GB55302, GB52698, GB55059, GB47604, GB55380, GB49165, GB4…	325	1927	8471	0.6763	1	1	100
GOTERM_CC_DIRECT	GO:0016021~integral component of membrane	45	11.7188	0.999962	GB40467, GB55708, GB54213, GB43826, GB52728, GB40904, GB42264, GB49885, GB52497, GB49320, GB45265, GB47136, GB51247, GB50150, GB51843, GB54127, GB44482, GB48454, GB50207, GB40457, GB55403, GB53341, GB48432, GB42940, GB40975, GB41671, GB49489, GB50519, GB55302, GB52698, GB44776, GB43306, GB50136, GB43182, GB49165, GB42817, GB49878, GB46403, GB46143, GB41157, GB40010, GB54827, GB55601, GB41134, GB4…	125	1879	3583	0.686472	1	1	100
UP_KEYWORDS	Transmembrane helix	46	11.9792	0.999965	GB40297, GB40467, GB55708, GB54213, GB43826, GB52728, GB40904, GB42264, GB49885, GB52497, GB49320, GB45265, GB47136, GB51247, GB50150, GB51843, GB44482, GB48454, GB54127, GB50207, GB40457, GB55403, GB53341, GB48432, GB42940, GB40975, GB41671, GB49489, GB50519, GB55302, GB52698, GB44776, GB43306, GB55059, GB50136, GB43182, GB49165, GB42817, GB49878, GB46403, GB46143, GB41157, GB54827, GB55601, GB4…	325	1890	8471	0.634377	1	1	100
UP_KEYWORDS	Transmembrane	46	11.9792	0.999967	GB40297, GB40467, GB55708, GB54213, GB43826, GB52728, GB40904, GB42264, GB49885, GB52497, GB49320, GB45265, GB47136, GB51247, GB50150, GB51843, GB44482, GB48454, GB54127, GB50207, GB40457, GB55403, GB53341, GB48432, GB42940, GB40975, GB41671, GB49489, GB50519, GB55302, GB52698, GB44776, GB43306, GB55059, GB50136, GB43182, GB49165, GB42817, GB49878, GB46403, GB46143, GB41157, GB54827, GB55601, GB4…	325	1893	8471	0.633372	1	1	100

## Sheet: sTable10b
Supplementary Table 10b. GO chart of up-regulated DEGs of 7-day-old adults with 10 ppb imidacloprid treatment.
Category	Term	Count	%	PValue	Genes	List Total	Pop Hits	Pop Total	Fold Enrichment	Bonferroni	Benjamini	FDR (100X)
UP_KEYWORDS	Coiled coil	97	25.2604	2.86662e-14	GB52923, GB42877, GB42021, GB50688, GB41908, GB53005, GB50103, GB43219, GB48402, GB41469, GB46751, GB43889, GB41366, GB47589, GB44512, GB43122, GB48533, GB42264, GB49537, GB50242, GB54992, GB54371, GB45111, GB47628, GB52345, GB49709, GB50515, GB48020, GB41656, GB54203, GB49117, GB55567, GB46061, GB49468, GB49155, GB42356, GB55779, GB54812, GB50423, GB52012, GB48375, GB50333, GB49357, GB51257, GB5…	325	1166	8471	2.16833	2.86438e-12	2.86438e-12	3.17968e-11
GOTERM_MF_DIRECT	GO:0003735~structural constituent of ribosome	16	4.16667	2.40066e-06	GB52789, GB41039, GB48259, GB51072, GB54691, GB55639, GB42537, GB51716, GB52102, GB50333, GB41150, GB50917, GB50158, GB46562, GB47747, GB50355	144	106	4152	4.3522	0.000232838	0.000232838	0.00264926
GOTERM_MF_DIRECT	GO:0003723~RNA binding	15	3.90625	4.60623e-05	GB41294, GB46035, GB48452, GB46061, GB42356, GB53719, GB50596, GB55639, GB42537, GB52056, GB52596, GB41266, GB41150, GB40674, GB41761	144	119	4152	3.63445	0.00445818	0.00223158	0.050821
KEGG_PATHWAY	ame03010:Ribosome	18	4.6875	6.11912e-05	GB46845, GB52789, GB41039, GB48259, GB51072, GB54691, GB55639, GB42537, GB51716, GB52102, GB50333, GB41150, GB50917, GB50158, GB46562, GB47747, GB50355, GB40653	112	115	2113	2.95295	0.00433528	0.00433528	0.0634932
INTERPRO	IPR011545:DNA/RNA helicase, DEAD/DEAH box type, N-terminal	9	2.34375	0.00013815	GB45825, GB48075, GB51710, GB54511, GB52751, GB40674, GB40858, GB48811, GB43889	288	40	7258	5.67031	0.0820927	0.0820927	0.204757
SMART	SM00487:DEXDc	10	2.60417	0.000157583	GB45825, GB48075, GB51710, GB54511, GB52751, GB40674, GB40858, GB41803, GB48811, GB43889	117	56	3159	4.82143	0.019043	0.019043	0.181285
SMART	SM00490:HELICc	10	2.60417	0.000157583	GB45825, GB48075, GB51710, GB54511, GB52751, GB40674, GB40858, GB41803, GB48811, GB43889	117	56	3159	4.82143	0.019043	0.019043	0.181285
GOTERM_BP_DIRECT	GO:0006412~translation	14	3.64583	0.000171864	GB52789, GB41039, GB48259, GB54691, GB51072, GB55639, GB42537, GB51716, GB52102, GB41150, GB50333, GB46562, GB50158, GB47747	105	106	2671	3.35975	0.0161959	0.0161959	0.188751
INTERPRO	IPR014014:RNA helicase, DEAD-box type, Q motif	7	1.82292	0.000267211	GB45825, GB51710, GB54511, GB52751, GB40674, GB40858, GB48811	288	24	7258	7.35041	0.152694	0.0795076	0.39569
INTERPRO	IPR014001:Helicase, superfamily 1/2, ATP-binding domain	10	2.60417	0.000352634	GB45825, GB48075, GB51710, GB54511, GB52751, GB40674, GB40858, GB41803, GB48811, GB43889	288	57	7258	4.4213	0.196414	0.0702974	0.521876
UP_KEYWORDS	Helicase	7	1.82292	0.000359571	GB51710, GB54511, GB52751, GB40674, GB40858, GB48811, GB41781	325	26	8471	7.0174	0.0353246	0.0178211	0.398376
INTERPRO	IPR000629:RNA helicase, ATP-dependent, DEAD-box, conserved site	6	1.5625	0.000390335	GB51710, GB54511, GB52751, GB40674, GB40858, GB48811	288	17	7258	8.89461	0.214987	0.0587192	0.577521
INTERPRO	IPR001650:Helicase, C-terminal	10	2.60417	0.000403198	GB45825, GB48075, GB51710, GB54511, GB52751, GB40674, GB40858, GB41803, GB48811, GB43889	288	58	7258	4.34507	0.221225	0.0487769	0.5965
GOTERM_CC_DIRECT	GO:0005840~ribosome	11	2.86458	0.000488841	GB51716, GB52789, GB52102, GB50917, GB50333, GB46562, GB50158, GB48259, GB47747, GB54691, GB51072	125	83	3583	3.79884	0.0279613	0.0279613	0.485302
GOTERM_MF_DIRECT	GO:0004386~helicase activity	6	1.5625	0.000588595	GB51710, GB54511, GB52751, GB40858, GB48811, GB44890	144	21	4152	8.2381	0.0555104	0.0188568	0.647638
UP_KEYWORDS	Ribonucleoprotein	8	2.08333	0.00214068	GB51716, GB41039, GB50917, GB50333, GB41150, GB51072, GB42537, GB46231	325	48	8471	4.3441	0.192892	0.0689408	2.3505
GOTERM_MF_DIRECT	GO:0005524~ATP binding	31	8.07292	0.00249805	GB53333, GB50652, GB54213, GB51710, GB45760, GB43889, GB44682, GB45825, GB54446, GB49537, GB49320, GB40674, GB52751, GB54351, GB48536, GB41781, GB43553, GB50740, GB40289, GB49117, GB49155, GB40858, GB50967, GB40280, GB48075, GB55848, GB48375, GB54511, GB41803, GB48811, GB44890	144	519	4152	1.72222	0.215426	0.0588507	2.72246
UP_KEYWORDS	Ribosomal protein	7	1.82292	0.00382186	GB51716, GB41039, GB50917, GB50333, GB41150, GB51072, GB42537	325	40	8471	4.56131	0.318131	0.0912902	4.16109
UP_KEYWORDS	ATP-binding	22	5.72917	0.00429725	GB50740, GB40289, GB50652, GB54213, GB51710, GB49117, GB45760, GB50967, GB40858, GB40280, GB43889, GB54446, GB55848, GB49320, GB48375, GB54511, GB40674, GB52751, GB48811, GB48536, GB41781, GB43553	325	294	8471	1.95041	0.349914	0.0825252	4.6675
UP_KEYWORDS	Nucleotide-binding	26	6.77083	0.00614277	GB50652, GB54213, GB51710, GB45760, GB46481, GB41469, GB43889, GB54446, GB49537, GB49320, GB52751, GB40674, GB44237, GB48536, GB41781, GB43553, GB50740, GB40289, GB49117, GB40858, GB50967, GB40280, GB55848, GB48375, GB54511, GB48811	325	383	8471	1.7694	0.459992	0.0975981	6.61048
INTERPRO	IPR013785:Aldolase-type TIM barrel	5	1.30208	0.0180044	GB40735, GB44926, GB51071, GB40280, GB42985	288	26	7258	4.84642	0.999987	0.847014	23.6268
SMART	SM00360:RRM	8	2.08333	0.0293583	GB41294, GB43122, GB44148, GB46061, GB53719, GB54451, GB52056, GB44336	117	82	3159	2.63415	0.973625	0.837597	29.0421
INTERPRO	IPR012677:Nucleotide-binding, alpha-beta plait	10	2.60417	0.0311821	GB51716, GB41294, GB43122, GB44148, GB46061, GB46562, GB53719, GB54451, GB52056, GB44336	288	111	7258	2.2704	1	0.939543	37.4978
GOTERM_MF_DIRECT	GO:0000166~nucleotide binding	10	2.60417	0.0369964	GB51716, GB41294, GB43122, GB44148, GB46061, GB46562, GB53719, GB54451, GB52056, GB44336	144	132	4152	2.18434	0.974183	0.518738	34.0335
INTERPRO	IPR001202:WW domain	4	1.04167	0.0423895	GB44331, GB41176, GB45086, GB44140	288	20	7258	5.04028	1	0.965155	47.407
GOTERM_CC_DIRECT	GO:0015935~small ribosomal subunit	3	0.78125	0.0445776	GB41150, GB42537, GB55639	125	10	3583	8.5992	0.928988	0.733519	36.4732
KEGG_PATHWAY	ame00190:Oxidative phosphorylation	10	2.60417	0.0516924	GB45731, GB54301, GB40457, GB53333, GB55708, GB51192, GB55643, GB50918, GB54596, GB44104	112	93	2113	2.02861	0.976911	0.848051	42.3563
UP_KEYWORDS	DNA damage	3	0.78125	0.0638621	GB49537, GB55848, GB41781	325	11	8471	7.10853	0.998639	0.610445	51.9282
UP_KEYWORDS	DNA repair	3	0.78125	0.0638621	GB49537, GB55848, GB41781	325	11	8471	7.10853	0.998639	0.610445	51.9282
GOTERM_CC_DIRECT	GO:0008180~COP9 signalosome	2	0.520833	0.0680274	GB40073, GB51103	125	2	3583	28.664	0.983197	0.74387	50.3886
SMART	SM00298:CHROMO	3	0.78125	0.0693913	GB42021, GB41025, GB41803	117	12	3159	6.75	0.999845	0.946314	56.3087
INTERPRO	IPR000504:RNA recognition motif domain	8	2.08333	0.0711399	GB41294, GB43122, GB44148, GB46061, GB53719, GB54451, GB52056, GB44336	288	92	7258	2.19143	1	0.993804	66.5399
SMART	SM00441:FF	2	0.520833	0.0721038	GB44331, GB45086	117	2	3159	27	0.999892	0.897969	57.7527
INTERPRO	IPR000953:Chromo domain/shadow	3	0.78125	0.079199	GB42021, GB41025, GB41803	288	12	7258	6.30035	1	0.993998	70.5977
INTERPRO	IPR016197:Chromo domain-like	3	0.78125	0.079199	GB42021, GB41025, GB41803	288	12	7258	6.30035	1	0.993998	70.5977
SMART	SM00060:FN3	4	1.04167	0.0812272	GB53341, GB46360, GB55567, GB54143	117	28	3159	3.85714	0.999968	0.873445	62.2957
INTERPRO	IPR027417:P-loop containing nucleoside triphosphate hydrolase	22	5.72917	0.0908713	GB53177, GB53333, GB51710, GB40648, GB40858, GB46481, GB41469, GB43889, GB45825, GB49537, GB48075, GB48375, GB54511, GB53410, GB40674, GB52751, GB51257, GB44237, GB48811, GB41803, GB44890, GB41781	288	390	7258	1.42162	1	0.995344	75.6675
UP_KEYWORDS	Hydrolase	15	3.90625	0.0913101	GB54213, GB52052, GB51710, GB40858, GB43889, GB55380, GB49320, GB45368, GB54511, GB43571, GB40674, GB52751, GB48811, GB42000, GB41781	325	247	8471	1.58287	0.999931	0.697868	65.4505
INTERPRO	IPR016024:Armadillo-type fold	11	2.86458	0.0984276	GB44682, GB46035, GB52012, GB44899, GB55793, GB49468, GB47844, GB40237, GB51372, GB54916, GB41825	288	159	7258	1.74349	1	0.995268	78.5014
SMART	SM00298:CHROMO	3	0.78125	0.0693913	GB42021, GB41025, GB41803	117	12	3159	6.75	0.999845	0.946314	56.3087
INTERPRO	IPR000953:Chromo domain/shadow	3	0.78125	0.079199	GB42021, GB41025, GB41803	288	12	7258	6.30035	1	0.993998	70.5977
INTERPRO	IPR016197:Chromo domain-like	3	0.78125	0.079199	GB42021, GB41025, GB41803	288	12	7258	6.30035	1	0.993998	70.5977

## Sheet: sTable10c
Supplementary Table 10c. GO table of up-regulated DEGs of 7-day-old adults with 10 ppb imidacloprid treatment.
ID	Gene Name	Species	COG_ONTOLOGY	GOTERM_BP_DIRECT	GOTERM_CC_DIRECT	GOTERM_MF_DIRECT	INTERPRO	KEGG_PATHWAY	PIR_SUPERFAMILY	SMART	UP_KEYWORDS	UP_SEQ_FEATURE
GB51263	101 kDa malaria antigen-like(LOC725251)	Apis mellifera			GO:0005634~nucleus,	GO:0008270~zinc ion binding,	IPR007087:Zinc finger, C2H2,IPR012934:Zinc finger, AD-type,			SM00868:SM00868,	Coiled coil,Complete proteome,Reference proteome,
GB42560	14-3-3 protein epsilon(LOC408951)	Apis mellifera					IPR000308:14-3-3 protein,IPR023409:14-3-3 protein, conserved site,IPR023410:14-3-3 domain,	ame04391:Hippo signaling pathway - fly,	PIRSF000868:14-3-3 protein,	SM00101:14_3_3,	Complete proteome,Reference proteome,
GB41761	25S rRNA (cytosine-C(5))-methyltransferase nop2(LOC726212)	Apis mellifera		GO:0006364~rRNA processing,		GO:0003723~RNA binding,GO:0008757~S-adenosylmethionine-dependent methyltransferase activity,	IPR001678:Bacterial Fmu (Sun)/eukaryotic nucleolar NOL1/Nop2p,IPR011023:Nop2p,IPR018314:Bacterial Fmu (Sun)/eukaryotic nucleolar NOL1/Nop2p, conserved site,IPR023267:RNA (C5-cytosine) methyltransferase,IPR023273:RNA (C5-cytosine) methyltransferase, NOP2,				Coiled coil,Complete proteome,Reference proteome,
GB51372	26S proteasome non-ATPase regulatory subunit 1-like(LOC409699)	Apis mellifera	Posttranslational modification, protein turnover, chaperones,				IPR002015:Proteasome/cyclosome, regulatory subunit,IPR016024:Armadillo-type fold,				Coiled coil,Complete proteome,Reference proteome,
GB50242	26S proteasome non-ATPase regulatory subunit 4(LOC409609)	Apis mellifera		GO:0006511~ubiquitin-dependent protein catabolic process,	GO:0008540~proteasome regulatory particle, base subcomplex,		IPR002035:von Willebrand factor, type A,IPR003903:Ubiquitin interacting motif,IPR027040:Proteasome subunit Rpn10,	ame03050:Proteasome,		SM00327:VWA,SM00726:UIM,	Coiled coil,Complete proteome,Reference proteome,
GB50688	26S proteasome non-ATPase regulatory subunit 7(LOC408413)	Apis mellifera			GO:0005838~proteasome regulatory particle,		IPR000555:JAB1/Mov34/MPN/PAD-1,IPR024969:Rpn11/EIF3F C-terminal domain,	ame03050:Proteasome,		SM00232:JAB_MPN,	Coiled coil,Complete proteome,Reference proteome,
GB52803	28 kDa heat- and acid-stable phosphoprotein-like(LOC724487)	Apis mellifera					IPR019380:Casein kinase substrate, phosphoprotein PP28,				Coiled coil,Complete proteome,Reference proteome,
GB50355	39S ribosomal protein L28, mitochondrial(LOC412473)	Apis mellifera				GO:0003735~structural constituent of ribosome,	IPR026569:Ribosomal protein L28/L24,	ame03010:Ribosome,			Complete proteome,Reference proteome,
GB54691	39S ribosomal protein L35, mitochondrial(LOC725659)	Apis mellifera		GO:0006412~translation,	GO:0005840~ribosome,	GO:0003735~structural constituent of ribosome,	IPR019338:Ribosomal protein L35, mitochondrial,IPR021137:Ribosomal protein L35,	ame03010:Ribosome,			Complete proteome,Reference proteome,
GB45740	39S ribosomal protein L40, mitochondrial(LOC727014)	Apis mellifera					IPR019192:Ribosomal protein L28/L40, mitochondrial,				Complete proteome,Reference proteome,
GB42537	40S ribosomal protein S15(LOC551644)	Apis mellifera		GO:0006412~translation,	GO:0015935~small ribosomal subunit,	GO:0003723~RNA binding,GO:0003735~structural constituent of ribosome,	IPR002222:Ribosomal protein S19/S15,IPR005713:Ribosomal protein S19A/S15e,IPR020934:Ribosomal protein S19 conserved site,IPR023575:Ribosomal protein S19, superfamily,	ame03010:Ribosome,	PIRSF002144:ribosomal protein, S19p/S19a/S15e/organellar S19 types,		Complete proteome,Reference proteome,Ribonucleoprotein,Ribosomal protein,
GB41150	40S ribosomal protein S2(LOC409326)	Apis mellifera		GO:0006412~translation,	GO:0015935~small ribosomal subunit,	GO:0003723~RNA binding,GO:0003735~structural constituent of ribosome,	IPR000851:Ribosomal protein S5,IPR005324:Ribosomal protein S5, C-terminal,IPR005711:Ribosomal protein S5, eukaryotic/archaeal,IPR013810:Ribosomal protein S5, N-terminal,IPR014720:Double-stranded RNA-binding-like domain,IPR014721:Ribosomal protein S5 domain 2-type fold, subgroup,IPR018192:Ribosomal protein S5, N-terminal, conserved site,IPR020568:Ribosomal protein S5 domain 2-type fold,	ame03010:Ribosome,			Complete proteome,Reference proteome,Ribonucleoprotein,Ribosomal protein,
GB46562	40S ribosomal protein S24(LOC408799)	Apis mellifera		GO:0006412~translation,	GO:0005840~ribosome,	GO:0000166~nucleotide binding,GO:0003735~structural constituent of ribosome,	IPR001976:Ribosomal protein S24e,IPR012677:Nucleotide-binding, alpha-beta plait,IPR012678:Ribosomal protein L23/L15e core domain,	ame03010:Ribosome,			Complete proteome,Reference proteome,
GB52102	40S ribosomal protein S26(LOC726789)	Apis mellifera		GO:0006412~translation,	GO:0005840~ribosome,	GO:0003735~structural constituent of ribosome,	IPR000892:Ribosomal protein S26e,	ame03010:Ribosome,			Complete proteome,Reference proteome,
GB55639	40S ribosomal protein S3(LOC551330)	Apis mellifera		GO:0006412~translation,	GO:0015935~small ribosomal subunit,	GO:0003723~RNA binding,GO:0003735~structural constituent of ribosome,	IPR001351:Ribosomal protein S3, C-terminal,IPR004044:K Homology domain, type 2,IPR005703:Ribosomal protein S3, eukaryotic/archaeal,IPR009019:K homology domain, prokaryotic type,IPR015946:K homology domain-like, alpha/beta,	ame03010:Ribosome,			Complete proteome,Reference proteome,
GB51072	40S ribosomal protein S4(LOC550651)	Apis mellifera		GO:0006412~translation,	GO:0005840~ribosome,	GO:0003735~structural constituent of ribosome,GO:0019843~rRNA binding,	IPR000876:Ribosomal protein S4e,IPR002942:RNA-binding S4 domain,IPR005824:KOW,IPR013843:Ribosomal protein S4e, N-terminal,IPR013845:Ribosomal protein S4e, central region,IPR018199:Ribosomal protein S4e, N-terminal, conserved site,	ame03010:Ribosome,	PIRSF002116:ribosomal protein S4a/S4e,	SM00363:S4,	Complete proteome,Reference proteome,Ribonucleoprotein,Ribosomal protein,RNA-binding,rRNA-binding,
GB50333	40S ribosomal protein S6(LOC725647)	Apis mellifera		GO:0006412~translation,	GO:0005840~ribosome,	GO:0003735~structural constituent of ribosome,	IPR001377:Ribosomal protein S6e,IPR014401:Ribosomal protein S6, eukaryotic,IPR018282:Ribosomal protein S6e, conserved site,	ame03010:Ribosome,ame04150:mTOR signaling pathway,	PIRSF002129:ribosomal protein S6e,	SM01405:SM01405,	Coiled coil,Complete proteome,Reference proteome,Ribonucleoprotein,Ribosomal protein,
GB43553	5'-AMP-activated protein kinase catalytic subunit alpha-2(LOC409577)	Apis mellifera				GO:0004672~protein kinase activity,GO:0005524~ATP binding,	IPR000719:Protein kinase, catalytic domain,IPR008271:Serine/threonine-protein kinase, active site,IPR011009:Protein kinase-like domain,IPR017441:Protein kinase, ATP binding site,	ame04068:FoxO signaling pathway,ame04140:Regulation of autophagy,ame04150:mTOR signaling pathway,ame04931:Insulin resistance,		SM00220:S_TKc,	ATP-binding,Complete proteome,Nucleotide-binding,Reference proteome,
GB41039	60S ribosomal protein L17(LOC413470)	Apis mellifera		GO:0006412~translation,	GO:0015934~large ribosomal subunit,	GO:0003735~structural constituent of ribosome,	IPR001063:Ribosomal protein L22/L17,IPR005721:Ribosomal protein L22/L17, eukaryotic/archaeal,IPR018260:Ribosomal protein L22/L17, conserved site,	ame03010:Ribosome,			Complete proteome,Reference proteome,Ribonucleoprotein,Ribosomal protein,
GB52789	60S ribosomal protein L22(LOC552632)	Apis mellifera		GO:0006412~translation,	GO:0005840~ribosome,	GO:0003735~structural constituent of ribosome,	IPR002671:Ribosomal protein L22e,	ame03010:Ribosome,			Complete proteome,Reference proteome,
GB51716	60S ribosomal protein L23a(LOC409637)	Apis mellifera		GO:0006412~translation,	GO:0005840~ribosome,	GO:0000166~nucleotide binding,GO:0003735~structural constituent of ribosome,	IPR001014:Ribosomal protein L23/L25, conserved site,IPR005633:Ribosomal protein L23/L25, N-terminal,IPR012677:Nucleotide-binding, alpha-beta plait,IPR012678:Ribosomal protein L23/L15e core domain,IPR013025:Ribosomal protein L25/L23,IPR019985:Ribosomal protein L23,	ame03010:Ribosome,			Complete proteome,Reference proteome,Ribonucleoprotein,Ribosomal protein,
GB40653	60S ribosomal protein L24(LOC724142)	Apis mellifera					IPR000988:Ribosomal protein L24e-related,IPR011017:TRASH domain,	ame03010:Ribosome,		SM00746:TRASH,	Complete proteome,Reference proteome,
GB46845	60S ribosomal protein L37a(LOC725432)	Apis mellifera						ame03010:Ribosome,
GB50158	60S ribosomal protein L4(LOC408526)	Apis mellifera		GO:0006412~translation,	GO:0005840~ribosome,	GO:0003735~structural constituent of ribosome,	IPR002136:Ribosomal protein L4/L1e,IPR023574:Ribosomal protein L4 domain,IPR025755:60S ribosomal protein L4, C-terminal domain,	ame03010:Ribosome,			Complete proteome,Reference proteome,
GB47747	60S ribosomal protein L6(LOC409479)	Apis mellifera	Translation, ribosomal structure and biogenesis,	GO:0006412~translation,	GO:0005840~ribosome,	GO:0003735~structural constituent of ribosome,	IPR000915:Ribosomal protein L6E,IPR005568:Ribosomal protein L6, N-terminal,IPR008991:Translation protein SH3-like domain,IPR014722:Ribosomal protein L2 domain 2,	ame03010:Ribosome,			Complete proteome,Reference proteome,
GB45111	A-kinase anchor protein 17A-like(LOC410316)	Apis mellifera									Coiled coil,Complete proteome,Reference proteome,
GB46481	ADP-ribosylation factor 1(LOC409481)	Apis mellifera		GO:0007264~small GTPase mediated signal transduction,	GO:0005622~intracellular,	GO:0005525~GTP binding,	IPR005225:Small GTP-binding protein domain,IPR006689:Small GTPase superfamily, ARF/SAR type,IPR024156:Small GTPase superfamily, ARF type,IPR027417:P-loop containing nucleoside triphosphate hydrolase,	ame04144:Endocytosis,			Complete proteome,GTP-binding,Nucleotide-binding,Reference proteome,
GB42422	ADP/ATP translocase(Ant)	Apis mellifera		GO:0055085~transmembrane transport,	GO:0005743~mitochondrial inner membrane,GO:0016021~integral component of membrane,	GO:0005215~transporter activity,	IPR002067:Mitochondrial carrier protein,IPR002113:Adenine nucleotide translocator 1,IPR018108:Mitochondrial substrate/solute carrier,IPR023395:Mitochondrial carrier domain,				Complete proteome,Membrane,Reference proteome,Repeat,Transmembrane,Transmembrane helix,Transport,
GB47844	AP-3 complex subunit delta-1(LOC412097)	Apis mellifera		GO:0006886~intracellular protein transport,GO:0016192~vesicle-mediated transport,	GO:0030123~AP-3 adaptor complex,		IPR002553:Clathrin/coatomer adaptor, adaptin-like, N-terminal,IPR010474:Bovine leukaemia virus receptor,IPR011989:Armadillo-like helical,IPR016024:Armadillo-type fold,	ame04142:Lysosome,		SM01354:SM01354,	Complete proteome,Membrane,Protein transport,Reference proteome,Transport,
GB42021	AT-rich interactive domain-containing protein 4B(LOC409456)	Apis mellifera				GO:0003677~DNA binding,	IPR000953:Chromo domain/shadow,IPR001606:ARID/BRIGHT DNA-binding domain,IPR002999:Tudor domain,IPR012603:RBB1NT,IPR016197:Chromo domain-like,IPR025995:RNA binding activity-knot of a chromodomain,			SM00298:CHROMO,SM00333:TUDOR,SM00501:BRIGHT,	Coiled coil,Complete proteome,Reference proteome,
GB55643	ATP synthase subunit O, mitochondrial(LOC409236)	Apis mellifera		GO:0015986~ATP synthesis coupled proton transport,		GO:0046933~proton-transporting ATP synthase activity, rotational mechanism,	IPR000711:ATPase, F1 complex, OSCP/delta subunit,IPR026015:F1F0 ATP synthase OSCP/delta subunit, N-terminal domain,	ame00190:Oxidative phosphorylation,ame01100:Metabolic pathways,			Complete proteome,Reference proteome,
GB40457	ATP synthase, H+ transporting, mitochondrial Fo complex, subunit C2 (subunit 9)(ATP5G2)	Apis mellifera		GO:0015986~ATP synthesis coupled proton transport,GO:0015991~ATP hydrolysis coupled proton transport,	GO:0016021~integral component of membrane,GO:0045263~proton-transporting ATP synthase complex, coupling factor F(o),	GO:0008289~lipid binding,GO:0015078~hydrogen ion transmembrane transporter activity,	IPR000454:ATPase, F0 complex, subunit C,IPR002379:V-ATPase proteolipid subunit C-like domain,IPR020537:ATPase, F0 complex, subunit C, DCCD-binding site,	ame00190:Oxidative phosphorylation,ame01100:Metabolic pathways,			Complete proteome,Hydrogen ion transport,Ion transport,Lipid-binding,Membrane,Reference proteome,Transmembrane,Transmembrane helix,Transport,
GB40289	ATP-dependent (S)-NAD(P)H-hydrate dehydratase(LOC550956)	Apis mellifera		GO:0046496~nicotinamide nucleotide metabolic process,		GO:0005524~ATP binding,GO:0047453~ATP-dependent NAD(P)H-hydrate dehydratase activity,GO:0052855~ADP-dependent NAD(P)H-hydrate dehydratase activity,	IPR000631:YjeF C-terminal domain, carbohydrate kinase-related,				ATP-binding,Complete proteome,Lyase,NAD,Nucleotide-binding,Phosphoprotein,Reference proteome,
GB40674	ATP-dependent RNA helicase DDX54(LOC413660)	Apis mellifera			GO:0005634~nucleus,	GO:0003723~RNA binding,GO:0004004~ATP-dependent RNA helicase activity,GO:0005524~ATP binding,	IPR000629:RNA helicase, ATP-dependent, DEAD-box, conserved site,IPR001650:Helicase, C-terminal,IPR011545:DNA/RNA helicase, DEAD/DEAH box type, N-terminal,IPR012541:DBP10CT,IPR014001:Helicase, superfamily 1/2, ATP-binding domain,IPR014014:RNA helicase, DEAD-box type, Q motif,IPR027417:P-loop containing nucleoside triphosphate hydrolase,			SM00487:DEXDc,SM00490:HELICc,SM01123:SM01123,	ATP-binding,Coiled coil,Complete proteome,Helicase,Hydrolase,Nucleotide-binding,Reference proteome,
GB48811	ATP-dependent RNA helicase bel(LOC408276)	Apis mellifera				GO:0003676~nucleic acid binding,GO:0004386~helicase activity,GO:0005524~ATP binding,	IPR000629:RNA helicase, ATP-dependent, DEAD-box, conserved site,IPR001650:Helicase, C-terminal,IPR011545:DNA/RNA helicase, DEAD/DEAH box type, N-terminal,IPR014001:Helicase, superfamily 1/2, ATP-binding domain,IPR014014:RNA helicase, DEAD-box type, Q motif,IPR027417:P-loop containing nucleoside triphosphate hydrolase,			SM00487:DEXDc,SM00490:HELICc,	ATP-binding,Complete proteome,Helicase,Hydrolase,Nucleotide-binding,Reference proteome,
GB50136	BCL2/adenovirus E1B 19 kDa protein-interacting protein 3(LOC409667)	Apis mellifera		GO:0043065~positive regulation of apoptotic process,	GO:0005740~mitochondrial envelope,GO:0016021~integral component of membrane,		IPR010548:BNIP3,	ame04068:FoxO signaling pathway,			Complete proteome,Membrane,Reference proteome,Transmembrane,Transmembrane helix,
GB52012	CCAAT/enhancer-binding protein zeta(LOC100578014)	Apis mellifera					IPR005612:CCAAT-binding factor,IPR016024:Armadillo-type fold,				Coiled coil,Complete proteome,Reference proteome,
GB51103	COP9 signalosome complex subunit 6(LOC410195)	Apis mellifera		GO:0000338~protein deneddylation,	GO:0008180~COP9 signalosome,		IPR000555:JAB1/Mov34/MPN/PAD-1,IPR024969:Rpn11/EIF3F C-terminal domain,			SM00232:JAB_MPN,	Complete proteome,Reference proteome,
GB40073	COP9 signalosome complex subunit 8(LOC408424)	Apis mellifera		GO:0010387~COP9 signalosome assembly,GO:0010388~cullin deneddylation,	GO:0005737~cytoplasm,GO:0008180~COP9 signalosome,		IPR011991:Winged helix-turn-helix DNA-binding domain,				Complete proteome,Cytoplasm,Reference proteome,
GB42817	CSC1-like protein 2(LOC409310)	Apis mellifera			GO:0016021~integral component of membrane,		IPR003864:Domain of unknown function DUF221,				Complete proteome,Membrane,Reference proteome,Transmembrane,Transmembrane helix,
GB43820	CXXC-type zinc finger protein 1-like(LOC411265)	Apis mellifera				GO:0003677~DNA binding,GO:0008270~zinc ion binding,	IPR001965:Zinc finger, PHD-type,IPR002857:Zinc finger, CXXC-type,IPR011011:Zinc finger, FYVE/PHD-type,IPR013083:Zinc finger, RING/FYVE/PHD-type,IPR019786:Zinc finger, PHD-type, conserved site,IPR019787:Zinc finger, PHD-finger,IPR022056:CpG binding protein, C-terminal,			SM00249:PHD,	Coiled coil,Complete proteome,Metal-binding,Reference proteome,Zinc,Zinc-finger,
GB54511	DEAD-box ATP-dependent RNA helicase 20(LOC411250)	Apis mellifera				GO:0003676~nucleic acid binding,GO:0004386~helicase activity,GO:0005524~ATP binding,	IPR000629:RNA helicase, ATP-dependent, DEAD-box, conserved site,IPR001650:Helicase, C-terminal,IPR011545:DNA/RNA helicase, DEAD/DEAH box type, N-terminal,IPR014001:Helicase, superfamily 1/2, ATP-binding domain,IPR014014:RNA helicase, DEAD-box type, Q motif,IPR027417:P-loop containing nucleoside triphosphate hydrolase,	ame03040:Spliceosome,		SM00487:DEXDc,SM00490:HELICc,	ATP-binding,Complete proteome,Helicase,Hydrolase,Nucleotide-binding,Reference proteome,
GB55848	DNA ligase 1(LOC408752)	Apis mellifera		GO:0006260~DNA replication,GO:0006310~DNA recombination,GO:0051103~DNA ligation involved in DNA repair,GO:0071897~DNA biosynthetic process,		GO:0003677~DNA binding,GO:0003910~DNA ligase (ATP) activity,GO:0005524~ATP binding,	IPR000977:DNA ligase, ATP-dependent,IPR012308:DNA ligase, ATP-dependent, N-terminal,IPR012309:DNA ligase, ATP-dependent, C-terminal,IPR012310:DNA ligase, ATP-dependent, central,IPR012340:Nucleic acid-binding, OB-fold,IPR016059:DNA ligase, ATP-dependent, conserved site,	ame03030:DNA replication,ame03410:Base excision repair,ame03420:Nucleotide excision repair,ame03430:Mismatch repair,			ATP-binding,Complete proteome,DNA damage,DNA recombination,DNA repair,DNA replication,Ligase,Nucleotide-binding,Reference proteome,
GB42264	DNA ligase 1-like(LOC550914)	Apis mellifera			GO:0016021~integral component of membrane,						Coiled coil,Complete proteome,Membrane,Reference proteome,Transmembrane,Transmembrane helix,
GB45528	DNA methyltransferase 1-associated protein 1(LOC408575)	Apis mellifera		GO:0006281~DNA repair,GO:0006338~chromatin remodeling,GO:0043967~histone H4 acetylation,GO:0043968~histone H2A acetylation,GO:0045892~negative regulation of transcription, DNA-templated,	GO:0035267~NuA4 histone acetyltransferase complex,		IPR008468:DNA methyltransferase 1-associated 1,IPR027109:SWR1-complex protein 4/DNA methyltransferase 1-associated protein 1,				Complete proteome,Reference proteome,
GB47968	DNA polymerase subunit gamma-2, mitochondrial(LOC100576960)	Apis mellifera					IPR004154:Anticodon-binding,				Complete proteome,Reference proteome,
GB54812	DNA repair protein complementing XP-C cells homolog(LOC552498)	Apis mellifera		GO:0006289~nucleotide-excision repair,	GO:0005634~nucleus,	GO:0003684~damaged DNA binding,	IPR004583:DNA repair protein Rad4,IPR018325:Rad4/PNGase transglutaminase-like fold,IPR018326:Rad4 beta-hairpin domain 1,IPR018327:Rad4 beta-hairpin domain 2,IPR018328:Rad4 beta-hairpin domain 3,	ame03420:Nucleotide excision repair,		SM01030:SM01030,SM01031:SM01031,SM01032:SM01032,	Coiled coil,Complete proteome,Reference proteome,
GB50694	F-box/LRR-repeat protein 20(LOC409829)	Apis mellifera					IPR001611:Leucine-rich repeat,IPR001810:F-box domain, cyclin-like,IPR006553:Leucine-rich repeat, cysteine-containing subtype,			SM00256:FBOX,SM00367:LRR_CC,	Complete proteome,Reference proteome,
GB49376	F-box/LRR-repeat protein 3-like(LOC724642)	Apis mellifera									Complete proteome,Reference proteome,
GB40713	FABP-like protein(Fabp)	Apis mellifera				GO:0005215~transporter activity,GO:0008289~lipid binding,	IPR000463:Cytosolic fatty-acid binding,IPR011038:Calycin-like,IPR012674:Calycin,
GB48602	G kinase-anchoring protein 1-like(LOC411970)	Apis mellifera		GO:0007165~signal transduction,	GO:0005794~Golgi apparatus,		IPR026109:G kinase-anchoring protein 1,				Coiled coil,Complete proteome,Reference proteome,
GB53177	GPN-loop GTPase 1(LOC725745)	Apis mellifera				GO:0003924~GTPase activity,	IPR004130:Uncharacterised protein family, ATP binding,IPR027417:P-loop containing nucleoside triphosphate hydrolase,				Coiled coil,Complete proteome,Reference proteome,
GB41134	Golgi SNAP receptor complex member 1(LOC413915)	Apis mellifera		GO:0006888~ER to Golgi vesicle-mediated transport,GO:0015031~protein transport,	GO:0000139~Golgi membrane,GO:0005801~cis-Golgi network,GO:0016021~integral component of membrane,		IPR023601:Golgi SNAP receptor complex, subunit 1,	ame04130:SNARE interactions in vesicular transport,	PIRSF027109:Golgi SNARE protein,		Complete proteome,ER-Golgi transport,Golgi apparatus,Membrane,Protein transport,Reference proteome,Transmembrane,Transmembrane helix,Transport,
GB50883	H/ACA ribonucleoprotein complex subunit 1-like(LOC551496)	Apis mellifera									Complete proteome,Reference proteome,Signal,
GB41266	H/ACA ribonucleoprotein complex subunit 4(LOC413805)	Apis mellifera		GO:0001522~pseudouridine synthesis,GO:0006396~RNA processing,		GO:0003723~RNA binding,GO:0009982~pseudouridine synthase activity,	IPR002478:Pseudouridine synthase/archaeosine transglycosylase,IPR002501:Pseudouridine synthase II,IPR004521:Uncharacterised domain CHP00451,IPR004802:tRNA pseudouridine synthase B family,IPR012960:Dyskerin-like,IPR015947:PUA-like domain,IPR020103:Pseudouridine synthase, catalytic domain,	ame03008:Ribosome biogenesis in eukaryotes,		SM00359:PUA,SM01136:SM01136,	Complete proteome,Reference proteome,
GB43858	INO80 complex subunit E(LOC409994)	Apis mellifera		GO:0006260~DNA replication,GO:0006281~DNA repair,	GO:0031011~Ino80 complex,		IPR026678:INO80 complex subunit E,				Complete proteome,Reference proteome,
GB54351	MAP kinase-interacting serine/threonine-protein kinase 1(LOC412470)	Apis mellifera				GO:0004672~protein kinase activity,GO:0005524~ATP binding,	IPR000719:Protein kinase, catalytic domain,IPR008271:Serine/threonine-protein kinase, active site,IPR011009:Protein kinase-like domain,IPR017441:Protein kinase, ATP binding site,			SM00220:S_TKc,	Complete proteome,Reference proteome,
GB55683	MICOS complex subunit MIC25(LOC551742)	Apis mellifera									Complete proteome,Reference proteome,
GB47604	MICOS complex subunit MIC27(LOC552009)	Apis mellifera		GO:0042407~cristae formation,	GO:0061617~MICOS complex,		IPR019166:Apolipoprotein O,				Complete proteome,Membrane,Mitochondrion,Mitochondrion inner membrane,Reference proteome,Signal,
GB52923	N-acetyl-D-glucosamine kinase(LOC551847)	Apis mellifera					IPR002731:ATPase, BadF/BadG/BcrA/BcrD type,	ame00520:Amino sugar and nucleotide sugar metabolism,			Coiled coil,Complete proteome,Reference proteome,
GB42985	N-acetylneuraminate lyase-like(LOC725646)	Apis mellifera	Amino acid transport and metabolism / Cell envelope biogenesis, outer membrane,	GO:0008152~metabolic process,		GO:0016829~lyase activity,	IPR002220:Dihydrodipicolinate synthetase-like,IPR013785:Aldolase-type TIM barrel,	ame00520:Amino sugar and nucleotide sugar metabolism,	PIRSF001365:dihydrodipicolinate synthase,	SM01130:SM01130,	Complete proteome,Lyase,Reference proteome,
GB44682	N-terminal kinase-like protein(LOC411758)	Apis mellifera				GO:0004672~protein kinase activity,GO:0005524~ATP binding,	IPR000719:Protein kinase, catalytic domain,IPR011009:Protein kinase-like domain,IPR011989:Armadillo-like helical,IPR016024:Armadillo-type fold,				Complete proteome,Reference proteome,
GB45731	NADH dehydrogenase [ubiquinone] 1 alpha subcomplex subunit 5(LOC413014)	Apis mellifera		GO:0022904~respiratory electron transport chain,	GO:0005743~mitochondrial inner membrane,	GO:0016651~oxidoreductase activity, acting on NAD(P)H,	IPR006806:ETC complex I subunit,	ame00190:Oxidative phosphorylation,ame01100:Metabolic pathways,			Complete proteome,Reference proteome,
GB54301	NADH dehydrogenase [ubiquinone] 1 beta subcomplex subunit 7(LOC724827)	Apis mellifera			GO:0005739~mitochondrion,	GO:0008137~NADH dehydrogenase (ubiquinone) activity,	IPR008698:NADH:ubiquinone oxidoreductase, B18 subunit,	ame00190:Oxidative phosphorylation,ame01100:Metabolic pathways,			Complete proteome,Reference proteome,
GB55708	NADH dehydrogenase [ubiquinone] 1 beta subcomplex subunit 8, mitochondrial(LOC551660)	Apis mellifera			GO:0005739~mitochondrion,GO:0016021~integral component of membrane,	GO:0008137~NADH dehydrogenase (ubiquinone) activity,	IPR008699:NADH:ubiquinone oxidoreductase, ASHI subunit,	ame00190:Oxidative phosphorylation,ame01100:Metabolic pathways,			Complete proteome,Membrane,Reference proteome,Transmembrane,Transmembrane helix,
GB50918	NADH dehydrogenase [ubiquinone] iron-sulfur protein 6, mitochondrial(LOC412328)	Apis mellifera					IPR019401:Zinc finger, CHCC-type,	ame00190:Oxidative phosphorylation,ame01100:Metabolic pathways,			Complete proteome,Reference proteome,
GB41908	PERQ amino acid-rich with GYF domain-containing protein CG11148(LOC410003)	Apis mellifera					IPR003169:GYF,			SM00444:GYF,	Coiled coil,Complete proteome,Reference proteome,
GB48521	RNA polymerase II elongation factor Ell(LOC409928)	Apis mellifera		GO:0006368~transcription elongation from RNA polymerase II promoter,	GO:0008023~transcription elongation factor complex,		IPR010844:Occludin/RNA polymerase II elongation factor, ELL domain,IPR011991:Winged helix-turn-helix DNA-binding domain,IPR019464:RNA polymerase II elongation factor ELL,				Coiled coil,Complete proteome,Reference proteome,
GB46061	RNA-binding protein 28(LOC552112)	Apis mellifera				GO:0000166~nucleotide binding,GO:0003723~RNA binding,	IPR000504:RNA recognition motif domain,IPR003954:RNA recognition motif domain, eukaryote,IPR012677:Nucleotide-binding, alpha-beta plait,	ame03008:Ribosome biogenesis in eukaryotes,		SM00360:RRM,SM00361:RRM_1,	Coiled coil,Complete proteome,Reference proteome,RNA-binding,
GB41157	RPII140-upstream gene protein(LOC100577982)	Apis mellifera			GO:0016021~integral component of membrane,		IPR003397:Mitochondrial inner membrane translocase subunit Tim17/Tim22/Tim23/peroxisomal protein PMP24,				Complete proteome,Membrane,Reference proteome,Transmembrane,Transmembrane helix,
GB49468	RRP12-like protein(LOC727591)	Apis mellifera					IPR011989:Armadillo-like helical,IPR012978:Uncharacterised domain NUC173,IPR016024:Armadillo-type fold,				Coiled coil,Complete proteome,Reference proteome,
GB50375	RRP15-like protein(LOC724992)	Apis mellifera		GO:0006364~rRNA processing,			IPR012459:Protein of unknown function DUF1665,				Complete proteome,Reference proteome,
GB44148	SAFB-like transcription modulator(LOC409788)	Apis mellifera				GO:0000166~nucleotide binding,GO:0003676~nucleic acid binding,	IPR000504:RNA recognition motif domain,IPR003034:SAP domain,IPR012677:Nucleotide-binding, alpha-beta plait,			SM00360:RRM,SM00513:SAP,	Coiled coil,Complete proteome,Reference proteome,
GB42697	SPRY domain-containing protein 7(LOC409600)	Apis mellifera					IPR001870:B30.2/SPRY domain,IPR003877:SPla/RYanodine receptor SPRY,IPR013320:Concanavalin A-like lectin/glucanase, subgroup,			SM00449:SPRY,	Complete proteome,Reference proteome,
GB48536	T-complex protein 1 subunit beta(LOC409809)	Apis mellifera		GO:0006457~protein folding,	GO:0005737~cytoplasm,	GO:0005524~ATP binding,	IPR002194:Chaperonin TCP-1, conserved site,IPR002423:Chaperonin Cpn60/TCP-1,IPR012716:T-complex protein 1, beta subunit,IPR017998:Chaperone tailless complex polypeptide 1 (TCP-1),IPR027409:GroEL-like apical domain,IPR027410:TCP-1-like chaperonin intermediate domain,IPR027413:GroEL-like equatorial domain,				ATP-binding,Chaperone,Complete proteome,Cytoplasm,Nucleotide-binding,Reference proteome,
GB50652	T-complex protein 1 subunit epsilon(LOC409825)	Apis mellifera		GO:0006457~protein folding,	GO:0005737~cytoplasm,	GO:0005524~ATP binding,	IPR002194:Chaperonin TCP-1, conserved site,IPR002423:Chaperonin Cpn60/TCP-1,IPR012718:T-complex protein 1, epsilon subunit,IPR017998:Chaperone tailless complex polypeptide 1 (TCP-1),IPR027409:GroEL-like apical domain,IPR027410:TCP-1-like chaperonin intermediate domain,IPR027413:GroEL-like equatorial domain,				ATP-binding,Chaperone,Complete proteome,Cytoplasm,Nucleotide-binding,Reference proteome,
GB45459	TGF-beta receptor type-1(LOC550930)	Apis mellifera						ame04068:FoxO signaling pathway,ame04144:Endocytosis,ame04350:TGF-beta signaling pathway,
GB54798	THO complex subunit 2(LOC410099)	Apis mellifera						ame03013:RNA transport,ame03040:Spliceosome,
GB46952	TNF receptor-associated factor 4(LOC408754)	Apis mellifera		GO:0007250~activation of NF-kappaB-inducing kinase activity,GO:0046330~positive regulation of JNK cascade,	GO:0005622~intracellular,	GO:0004842~ubiquitin-protein transferase activity,GO:0008270~zinc ion binding,	IPR001293:Zinc finger, TRAF-type,IPR002083:MATH,IPR007087:Zinc finger, C2H2,IPR008974:TRAF-like,IPR013323:SIAH-type domain,IPR027138:TNF receptor-associated factor 4,			SM00061:MATH,	Complete proteome,Metal-binding,Reference proteome,Zinc,Zinc-finger,
GB45977	U11/U12 small nuclear ribonucleoprotein 25 kDa protein-like(LOC100578277)	Apis mellifera									Complete proteome,Reference proteome,
GB54280	U6 snRNA-associated Sm-like protein LSm2(LOC725142)	Apis mellifera		GO:0006397~mRNA processing,			IPR001163:Ribonucleoprotein LSM domain,IPR010920:Like-Sm (LSM) domain,IPR016654:U6 snRNA-associated Sm-like protein LSm2,	ame03018:RNA degradation,ame03040:Spliceosome,	PIRSF016394:U6 snRNA-associated Sm-like protein LSm2,	SM00651:Sm,	Complete proteome,Reference proteome,
GB52977	UBX domain-containing protein 1(LOC552336)	Apis mellifera				GO:0046872~metal ion binding,	IPR001012:UBX,IPR007087:Zinc finger, C2H2,IPR009060:UBA-like,IPR015940:Ubiquitin-associated/translation elongation factor EF1B, N-terminal, eukaryote,			SM00165:UBA,SM00166:UBX,	Coiled coil,Complete proteome,Reference proteome,
GB47238	UPF0396 protein CG6066(LOC408346)	Apis mellifera					IPR009269:Protein of unknown function DUF926,				Coiled coil,Complete proteome,Reference proteome,
GB40862	UPF0545 protein C22orf39 homolog(LOC724280)	Apis mellifera					IPR021475:Protein of unknown function DUF3128,				Complete proteome,Reference proteome,
GB46767	UPF0553 protein C9orf64 homolog(LOC411076)	Apis mellifera					IPR019438:Protein of unknown function DUF2419,				Complete proteome,Reference proteome,
GB53333	V-type proton ATPase catalytic subunit A(LOC551093)	Apis mellifera		GO:0015991~ATP hydrolysis coupled proton transport,GO:0046034~ATP metabolic process,	GO:0033180~proton-transporting V-type ATPase, V1 domain,	GO:0005524~ATP binding,GO:0046961~proton-transporting ATPase activity, rotational mechanism,	IPR000194:ATPase, F1/V1/A1 complex, alpha/beta subunit, nucleotide-binding domain,IPR000793:ATPase, F1/V1/A1 complex, alpha/beta subunit, C-terminal,IPR004100:ATPase, alpha/beta subunit, N-terminal,IPR005725:ATPase, V1 complex, subunit A,IPR020003:ATPase, alpha/beta subunit, nucleotide-binding domain, active site,IPR022878:V-type ATP synthase catalytic subunit A/alpha,IPR024034:ATPase, F1 complex…	ame00190:Oxidative phosphorylation,ame01100:Metabolic pathways,ame04145:Phagosome,			Complete proteome,Reference proteome,
GB44104	V-type proton ATPase subunit G(LOC551961)	Apis mellifera		GO:0015992~proton transport,	GO:0016471~vacuolar proton-transporting V-type ATPase complex,	GO:0016820~hydrolase activity, acting on acid anhydrides, catalyzing transmembrane movement of substances,	IPR005124:Vacuolar (H+)-ATPase G subunit,	ame00190:Oxidative phosphorylation,ame01100:Metabolic pathways,ame04145:Phagosome,			Coiled coil,Complete proteome,Reference proteome,
GB51422	WD repeat-containing protein 63-like(LOC409463)	Apis mellifera					IPR015943:WD40/YVTN repeat-like-containing domain,IPR017986:WD40-repeat-containing domain,				Coiled coil,Complete proteome,Reference proteome,
GB44140	WW domain-binding protein 4(LOC726024)	Apis mellifera			GO:0005634~nucleus,	GO:0003676~nucleic acid binding,GO:0008270~zinc ion binding,	IPR000690:Zinc finger, C2H2-type matrin,IPR001202:WW domain,IPR003604:Zinc finger, U1-type,IPR013085:Zinc finger, U1-C type,			SM00451:ZnF_U1,SM00456:WW,	Coiled coil,Complete proteome,Metal-binding,Nucleus,Reference proteome,Zinc,Zinc-finger,
GB54087	abscission/NoCut checkpoint regulator(LOC552088)	Apis mellifera				GO:0046872~metal ion binding,	IPR011011:Zinc finger, FYVE/PHD-type,IPR013083:Zinc finger, RING/FYVE/PHD-type,IPR017455:Zinc finger, FYVE-related,				Coiled coil,Complete proteome,Metal-binding,Reference proteome,Zinc,Zinc-finger,
GB44189	acidic leucine-rich nuclear phosphoprotein 32 family member B(LOC551774)	Apis mellifera									Complete proteome,Reference proteome,
GB53086	alcohol dehydrogenase class-3(LOC409773)	Apis mellifera		GO:0006069~ethanol oxidation,		GO:0008270~zinc ion binding,GO:0051903~S-(hydroxymethyl)glutathione dehydrogenase activity,	IPR002085:Alcohol dehydrogenase superfamily, zinc-type,IPR002328:Alcohol dehydrogenase, zinc-type, conserved site,IPR011032:GroES-like,IPR013149:Alcohol dehydrogenase, C-terminal,IPR013154:Alcohol dehydrogenase GroES-like,IPR014183:Alcohol dehydrogenase class III/S-(hydroxymethyl)glutathione dehydrogenase,IPR016040:NAD(P)-binding domain,	ame00010:Glycolysis / Gluconeogenesis,ame00071:Fatty acid degradation,ame00350:Tyrosine metabolism,ame00830:Retinol metabolism,ame00980:Metabolism of xenobiotics by cytochrome P450,ame00982:Drug metabolism - cytochrome P450,ame01100:Metabolic pathways,ame01130:Biosynthesis of antibiotics,ame01200:Carbon metabolism,ame01220:Degradation of aromatic compounds,			Complete proteome,Metal-binding,NAD,Oxidoreductase,Reference proteome,Zinc,
GB50596	aldose reductase-like(LOC412163)	Apis mellifera				GO:0003723~RNA binding,GO:0004809~tRNA (guanine-N2-)-methyltransferase activity,GO:0016491~oxidoreductase activity,	IPR001395:Aldo/keto reductase,IPR002905:tRNA (guanine(26)-N(2))-dimethyltransferase,IPR018170:Aldo/keto reductase, conserved site,IPR020471:Aldo/keto reductase subgroup,IPR023210:NADP-dependent oxidoreductase domain,		PIRSF000097:aldo-keto reductase,		Complete proteome,Reference proteome,
GB53115	apidermin 1(Apd-1)	Apis mellifera									Complete proteome,Reference proteome,Signal,
GB53576	apisimin(LOC406093)	Apis mellifera									Complete proteome,Reference proteome,Signal,	chain:apisimin,signal peptide,
GB54446	arginine kinase(Argk)	Apis mellifera				GO:0004054~arginine kinase activity,GO:0005524~ATP binding,GO:0016301~kinase activity,	IPR000749:ATP:guanido phosphotransferase,IPR014746:Glutamine synthetase/guanido kinase, catalytic domain,IPR022413:ATP:guanido phosphotransferase, N-terminal,IPR022414:ATP:guanido phosphotransferase, catalytic domain,IPR022415:ATP:guanido phosphotransferase active site,	ame00330:Arginine and proline metabolism,ame01100:Metabolic pathways,			ATP-binding,Complete proteome,Kinase,Nucleotide-binding,Reference proteome,Transferase,	binding site:ATP,binding site:Substrate,chain:Arginine kinase,nucleotide phosphate-binding region:ATP,region of interest:Substrate binding,
GB42356	arginine-glutamic acid dipeptide repeats protein(LOC409536)	Apis mellifera		GO:0006396~RNA processing,		GO:0003723~RNA binding,	IPR000061:SWAP/Surp,IPR000467:G-patch domain,			SM00443:G_patch,SM00648:SWAP,	Coiled coil,Complete proteome,Reference proteome,
GB50763	arrestin domain-containing protein 4(LOC410896)	Apis mellifera		GO:0007165~signal transduction,			IPR011021:Arrestin-like, N-terminal,IPR011022:Arrestin C-terminal-like domain,IPR014752:Arrestin, C-terminal,IPR014756:Immunoglobulin E-set,			SM01017:SM01017,	Complete proteome,Reference proteome,
GB44588	baculoviral IAP repeat-containing protein 6(LOC411115)	Apis mellifera						ame04120:Ubiquitin mediated proteolysis,
GB48454	beta-amyloid-like protein(LOC551733)	Apis mellifera			GO:0016021~integral component of membrane,	GO:0008201~heparin binding,GO:0046914~transition metal ion binding,	IPR008154:Amyloidogenic glycoprotein, extracellular,IPR008155:Amyloidogenic glycoprotein,IPR011178:Amyloidogenic glycoprotein, copper-binding,IPR015849:Amyloidogenic glycoprotein, heparin-binding,IPR019543:Beta-amyloid precursor protein C-terminal,IPR019744:Amyloidogenic glycoprotein, extracellular domain conserved site,IPR019745:Amyloidogenic glycoprotein, intracellular domain, conserved site,IP…			SM00006:A4_EXTRA,	Coiled coil,Complete proteome,Membrane,Reference proteome,Signal,Transmembrane,Transmembrane helix,
GB42000	cAMP-specific 3',5'-cyclic phosphodiesterase(LOC411288)	Apis mellifera		GO:0007165~signal transduction,		GO:0004114~3',5'-cyclic-nucleotide phosphodiesterase activity,GO:0046872~metal ion binding,	IPR002073:3'5'-cyclic nucleotide phosphodiesterase, catalytic domain,IPR003607:HD/PDEase domain,IPR023088:3'5'-cyclic nucleotide phosphodiesterase,IPR023174:3'5'-cyclic nucleotide phosphodiesterase, conserved site,	ame00230:Purine metabolism,		SM00471:HDc,	Complete proteome,Hydrolase,Metal-binding,Reference proteome,
GB49320	calcium-transporting ATPase sarcoplasmic/endoplasmic reticulum type(LOC410371)	Apis mellifera			GO:0016021~integral component of membrane,	GO:0005388~calcium-transporting ATPase activity,GO:0005524~ATP binding,GO:0046872~metal ion binding,	IPR001757:Cation-transporting P-type ATPase,IPR004014:Cation-transporting P-type ATPase, N-terminal,IPR005782:Calcium-transporting P-type ATPase, subfamily IIA, SERCA-type,IPR006068:Cation-transporting P-type ATPase, C-terminal,IPR008250:P-type ATPase, A domain,IPR018303:P-type ATPase, phosphorylation site,IPR023214:HAD-like domain,IPR023298:P-type ATPase, transmembrane domain,IPR023299:P-type AT…			SM00831:SM00831,	ATP-binding,Calcium,Calcium transport,Complete proteome,Hydrolase,Ion transport,Membrane,Nucleotide-binding,Reference proteome,Transmembrane,Transmembrane helix,Transport,
GB49705	calexcitin-2(LOC410013)	Apis mellifera				GO:0005509~calcium ion binding,	IPR002048:EF-hand domain,IPR011992:EF-hand-like domain,IPR018247:EF-Hand 1, calcium-binding site,				Complete proteome,Reference proteome,
GB49410	calmodulin(LOC551859)	Apis mellifera				GO:0005509~calcium ion binding,	IPR002048:EF-hand domain,IPR011992:EF-hand-like domain,IPR018247:EF-Hand 1, calcium-binding site,	ame04070:Phosphatidylinositol signaling system,ame04745:Phototransduction - fly,		SM00054:EFh,	Complete proteome,Reference proteome,
GB42541	carbonic anhydrase-related protein 10(LOC413383)	Apis mellifera					IPR001148:Alpha carbonic anhydrase,IPR023561:Carbonic anhydrase, alpha-class,			SM01057:SM01057,	Complete proteome,Reference proteome,Signal,
GB55646	casein kinase I(LOC410831)	Apis mellifera						ame04340:Hedgehog signaling pathway,
GB52345	cell division cycle 37 homolog(Cdc37)	Apis mellifera					IPR004918:Cdc37,IPR013855:Cdc37, N-terminal domain,IPR013873:Cdc37, C-terminal,IPR013874:Cdc37, Hsp90 binding,			SM01069:SM01069,SM01070:SM01070,SM01071:SM01071,	Coiled coil,Complete proteome,Reference proteome,
GB47589	cell division cycle and apoptosis regulator protein 1(LOC409891)	Apis mellifera		GO:0006355~regulation of transcription, DNA-templated,			IPR003034:SAP domain,IPR025223:S1-like RNA binding domain,IPR025224:DBC1/CARP1,IPR025954:DBC1/CARP1 catalytically inactive NUDIX hydrolase domain,			SM00513:SAP,SM01122:SM01122,	Coiled coil,Complete proteome,Reference proteome,
GB46449	cell growth-regulating nucleolar protein(LOC551406)	Apis mellifera					IPR014898:Zinc finger, C2H2, LYAR-type,				Coiled coil,Complete proteome,Reference proteome,
GB52324	chemosensory protein 3(CSP3)	Apis mellifera					IPR005055:Insect pheromone-binding protein A10/OS-D,				Complete proteome,Reference proteome,Signal,	signal peptide,
GB41025	chromobox protein homolog 5(LOC727263)	Apis mellifera			GO:0005634~nucleus,		IPR000953:Chromo domain/shadow,IPR016197:Chromo domain-like,IPR017984:Chromo domain subgroup,IPR023779:Chromo domain, conserved site,IPR023780:Chromo domain,			SM00298:CHROMO,	Complete proteome,Nucleus,Reference proteome,
GB41803	chromodomain-helicase-DNA-binding protein Mi-2 homolog(LOC552031)	Apis mellifera		GO:0006355~regulation of transcription, DNA-templated,	GO:0005634~nucleus,	GO:0003677~DNA binding,GO:0005524~ATP binding,GO:0008026~ATP-dependent helicase activity,GO:0008270~zinc ion binding,	IPR000330:SNF2-related,IPR000953:Chromo domain/shadow,IPR001650:Helicase, C-terminal,IPR001965:Zinc finger, PHD-type,IPR002464:DNA/RNA helicase, ATP-dependent, DEAH-box type, conserved site,IPR009462:Domain of unknown function DUF1086,IPR009463:Domain of unknown function DUF1087,IPR011011:Zinc finger, FYVE/PHD-type,IPR012957:CHD, C-terminal 2,IPR012958:CHD, N-terminal,IPR013083:Zinc finger, RING/…			SM00249:PHD,SM00298:CHROMO,SM00487:DEXDc,SM00490:HELICc,SM01146:SM01146,SM01147:SM01147,	Coiled coil,Complete proteome,Metal-binding,Nucleus,Reference proteome,Zinc,Zinc-finger,
GB48358	chromosome transmission fidelity protein 8 homolog(LOC726016)	Apis mellifera		GO:0007064~mitotic sister chromatid cohesion,	GO:0031390~Ctf18 RFC-like complex,		IPR018607:Chromosome transmission fidelity protein 8,				Complete proteome,Reference proteome,
GB54205	coiled-coil domain-containing protein 130 homolog(LOC551191)	Apis mellifera					IPR007590:CWC16 protein,				Complete proteome,Reference proteome,
GB49709	coiled-coil domain-containing protein 86(LOC551400)	Apis mellifera					IPR005579:Cgr1,IPR026570:Coiled-coil domain-containing protein 86,				Coiled coil,Complete proteome,Reference proteome,
GB50064	complexin(LOC552844)	Apis mellifera		GO:0006836~neurotransmitter transport,			IPR008849:Synaphin,				Coiled coil,Complete proteome,Reference proteome,
GB45822	corepressor interacting with RBPJ 1(LOC724875)	Apis mellifera					IPR019339:CBF1-interacting co-repressor CIR, N-terminal domain,	ame04330:Notch signaling pathway,		SM01083:SM01083,	Coiled coil,Complete proteome,Reference proteome,
GB41797	coronin-1C(LOC412080)	Apis mellifera					IPR001680:WD40 repeat,IPR015048:Domain of unknown function DUF1899,IPR015505:Coronin,IPR015943:WD40/YVTN repeat-like-containing domain,IPR017986:WD40-repeat-containing domain,IPR019775:WD40 repeat, conserved site,			SM00320:WD40,SM01166:SM01166,	Complete proteome,Reference proteome,Repeat,WD repeat,
GB50103	crossover junction endonuclease EME1(LOC552851)	Apis mellifera		GO:0006281~DNA repair,	GO:0005634~nucleus,GO:0048476~Holliday junction resolvase complex,	GO:0003677~DNA binding,GO:0004518~nuclease activity,	IPR006166:ERCC4 domain,	ame03440:Homologous recombination,ame03460:Fanconi anemia pathway,			Coiled coil,Complete proteome,Reference proteome,
GB46297	cuticular protein 14(CPR14)	Apis mellifera				GO:0042302~structural constituent of cuticle,	IPR000618:Insect cuticle protein,				Complete proteome,Reference proteome,Signal,
GB52161	cuticular protein 28(CPR28)	Apis mellifera				GO:0042302~structural constituent of cuticle,	IPR000618:Insect cuticle protein,				Complete proteome,Reference proteome,
GB54596	cytochrome b-c1 complex subunit 7-like(LOC551757)	Apis mellifera		GO:0006122~mitochondrial electron transport, ubiquinol to cytochrome c,	GO:0005750~mitochondrial respiratory chain complex III,		IPR003197:Cytochrome b-c1 complex subunit 7,	ame00190:Oxidative phosphorylation,ame01100:Metabolic pathways,	PIRSF000022:ubiquinol-cytochrome-c reductase 14 kDa protein,		Complete proteome,Electron transport,Membrane,Mitochondrion,Mitochondrion inner membrane,Reference proteome,Respiratory chain,Transport,
GB51192	cytochrome b-c1 complex subunit Rieske, mitochondrial(LOC411183)	Apis mellifera						ame00190:Oxidative phosphorylation,ame01100:Metabolic pathways,
GB41793	cytochrome c-type heme lyase(LOC408968)	Apis mellifera			GO:0005739~mitochondrion,	GO:0004408~holocytochrome-c synthase activity,	IPR000511:Cytochrome c/c1 haem-lyase,	ame00860:Porphyrin and chlorophyll metabolism,			Complete proteome,Reference proteome,
GB49233	cytoplasmic polyadenylation element-binding protein 2(LOC724704)	Apis mellifera						ame04320:Dorso-ventral axis formation,			Coiled coil,Complete proteome,Reference proteome,
GB49456	cytosolic purine 5'-nucleotidase(LOC551770)	Apis mellifera					IPR008380:HAD-superfamily hydrolase, subfamily IG, 5'-nucleotidase,IPR023214:HAD-like domain,	ame00230:Purine metabolism,ame00240:Pyrimidine metabolism,ame00760:Nicotinate and nicotinamide metabolism,ame01100:Metabolic pathways,			Complete proteome,Reference proteome,
GB44206	death-associated protein 1(LOC408918)	Apis mellifera					IPR024130:DAP1/DAPL1,				Complete proteome,Reference proteome,
GB51071	deoxyribose-phosphate aldolase(LOC551986)	Apis mellifera		GO:0009264~deoxyribonucleotide catabolic process,	GO:0005737~cytoplasm,	GO:0004139~deoxyribose-phosphate aldolase activity,	IPR002915:DeoC/FbaB/ lacD aldolase,IPR011343:Deoxyribose-phosphate aldolase,IPR013785:Aldolase-type TIM barrel,	ame00030:Pentose phosphate pathway,	PIRSF001357:deoxyribose-phosphate aldolase,	SM01133:SM01133,	Complete proteome,Reference proteome,
GB55380	dipeptidase 1(LOC551121)	Apis mellifera			GO:0031225~anchored component of membrane,	GO:0008237~metallopeptidase activity,GO:0016805~dipeptidase activity,GO:0046872~metal ion binding,	IPR008257:Peptidase M19, renal dipeptidase,				Complete proteome,Dipeptidase,Disulfide bond,Glycoprotein,GPI-anchor,Hydrolase,Lipoprotein,Membrane,Metal-binding,Metalloprotease,Protease,Reference proteome,Zinc,
GB40648	disks large 1 tumor suppressor protein(LOC724292)	Apis mellifera					IPR001452:Src homology-3 domain,IPR001478:PDZ domain,IPR008144:Guanylate kinase,IPR008145:Guanylate kinase/L-type calcium channel,IPR020590:Guanylate kinase, conserved site,IPR027417:P-loop containing nucleoside triphosphate hydrolase,	ame04391:Hippo signaling pathway - fly,		SM00072:GuKc,SM00228:PDZ,SM00326:SH3,	Complete proteome,Reference proteome,SH3 domain,
GB54992	dnaJ homolog subfamily C member 21(LOC100578360)	Apis mellifera				GO:0003676~nucleic acid binding,GO:0008270~zinc ion binding,	IPR001623:DnaJ domain,IPR003604:Zinc finger, U1-type,IPR007087:Zinc finger, C2H2,IPR015880:Zinc finger, C2H2-like,IPR018253:DnaJ domain, conserved site,IPR022755:Zinc finger, double-stranded RNA binding,			SM00271:DnaJ,SM00355:ZnF_C2H2,SM00451:ZnF_U1,	Coiled coil,Complete proteome,Metal-binding,Reference proteome,Zinc,Zinc-finger,
GB49666	dnaJ homolog subfamily C member 8(LOC410294)	Apis mellifera					IPR001623:DnaJ domain,			SM00271:DnaJ,	Complete proteome,Reference proteome,
GB41656	early endosome antigen 1(LOC100576608)	Apis mellifera									Coiled coil,Complete proteome,Reference proteome,
GB41547	echinoderm microtubule-associated protein-like 2(LOC410078)	Apis mellifera	General function prediction only,				IPR001680:WD40 repeat,IPR005108:HELP,IPR011047:Quinonprotein alcohol dehydrogenase-like superfamily,IPR015943:WD40/YVTN repeat-like-containing domain,IPR017986:WD40-repeat-containing domain,			SM00320:WD40,	Complete proteome,Reference proteome,Repeat,WD repeat,
GB51247	elongation of very long chain fatty acids protein AAEL008004-like(LOC413789)	Apis mellifera		GO:0006633~fatty acid biosynthetic process,	GO:0016021~integral component of membrane,	GO:0102336~3-oxo-arachidoyl-CoA synthase activity,GO:0102337~3-oxo-cerotoyl-CoA synthase activity,GO:0102338~3-oxo-lignoceronyl-CoA synthase activity,	IPR002076:GNS1/SUR4 membrane protein,				Complete proteome,Fatty acid biosynthesis,Fatty acid metabolism,Lipid biosynthesis,Lipid metabolism,Membrane,Reference proteome,Transferase,Transmembrane,Transmembrane helix,
GB43571	esterase A2(LOC406105)	Apis mellifera	Lipid metabolism,			GO:0016787~hydrolase activity,	IPR002018:Carboxylesterase, type B,IPR019826:Carboxylesterase type B, active site,				Complete proteome,Hydrolase,Reference proteome,
GB51710	eukaryotic initiation factor 4A-I(LOC411989)	Apis mellifera				GO:0003676~nucleic acid binding,GO:0004386~helicase activity,GO:0005524~ATP binding,	IPR000629:RNA helicase, ATP-dependent, DEAD-box, conserved site,IPR001650:Helicase, C-terminal,IPR011545:DNA/RNA helicase, DEAD/DEAH box type, N-terminal,IPR014001:Helicase, superfamily 1/2, ATP-binding domain,IPR014014:RNA helicase, DEAD-box type, Q motif,IPR027417:P-loop containing nucleoside triphosphate hydrolase,	ame03013:RNA transport,		SM00487:DEXDc,SM00490:HELICc,	ATP-binding,Complete proteome,Helicase,Hydrolase,Nucleotide-binding,Reference proteome,
GB46035	eukaryotic translation initiation factor 4 gamma 2(LOC411154)	Apis mellifera				GO:0003723~RNA binding,	IPR003307:W2 domain,IPR003890:MIF4G-like, type 3,IPR003891:Initiation factor eIF-4 gamma, MA3,IPR016021:MIF4-like, type 1/2/3,IPR016024:Armadillo-type fold,	ame03013:RNA transport,		SM00515:eIF5C,SM00543:MIF4G,SM00544:MA3,	Complete proteome,Reference proteome,
GB51712	eukaryotic translation initiation factor 4E-binding protein 1(LOC725039)	Apis mellifera		GO:0045947~negative regulation of translational initiation,			IPR008606:Eukaryotic translation initiation factor 4E binding,	ame03013:RNA transport,			Complete proteome,Reference proteome,
GB51257	eukaryotic translation initiation factor 5B(LOC408556)	Apis mellifera				GO:0003924~GTPase activity,GO:0005525~GTP binding,	IPR000795:Elongation factor, GTP-binding domain,IPR004161:Translation elongation factor EFTu/EF1A, domain 2,IPR005225:Small GTP-binding protein domain,IPR009000:Translation elongation/initiation factor/Ribosomal, beta-barrel,IPR023115:Translation initiation factor IF- 2, domain 3,IPR027417:P-loop containing nucleoside triphosphate hydrolase,	ame03013:RNA transport,			Coiled coil,Complete proteome,Reference proteome,
GB51002	fasciculation and elongation protein zeta-2(LOC409362)	Apis mellifera					IPR011680:FEZ-like,				Complete proteome,Reference proteome,
GB48020	flocculation protein FLO11-like(LOC552041)	Apis mellifera									Coiled coil,Complete proteome,Reference proteome,Signal,
GB40735	fructose-bisphosphate aldolase(LOC550785)	Apis mellifera		GO:0006096~glycolytic process,		GO:0004332~fructose-bisphosphate aldolase activity,	IPR000741:Fructose-bisphosphate aldolase, class-I,IPR013785:Aldolase-type TIM barrel,	ame00010:Glycolysis / Gluconeogenesis,ame00030:Pentose phosphate pathway,ame00051:Fructose and mannose metabolism,ame01100:Metabolic pathways,ame01130:Biosynthesis of antibiotics,ame01200:Carbon metabolism,ame01230:Biosynthesis of amino acids,			Complete proteome,Glycolysis,Lyase,Reference proteome,Schiff base,
GB40975	gamma-aminobutyric acid receptor subunit beta(LOC406124)	Apis mellifera			GO:0005886~plasma membrane,GO:0016021~integral component of membrane,GO:0030054~cell junction,GO:0045202~synapse,	GO:0004890~GABA-A receptor activity,GO:0005230~extracellular ligand-gated ion channel activity,	IPR002289:Gamma-aminobutyric-acid A receptor, beta subunit,IPR006028:Gamma-aminobutyric acid A receptor,IPR006029:Neurotransmitter-gated ion-channel transmembrane domain,IPR006201:Neurotransmitter-gated ion-channel,IPR006202:Neurotransmitter-gated ion-channel ligand-binding,IPR018000:Neurotransmitter-gated ion-channel, conserved site,	ame04080:Neuroactive ligand-receptor interaction,			Cell junction,Cell membrane,Disulfide bond,Ion channel,Ion transport,Membrane,Receptor,Signal,Synapse,Transmembrane,Transmembrane helix,Transport,
GB53005	gem-associated protein 8-like(LOC726086)	Apis mellifera						ame03013:RNA transport,			Coiled coil,Complete proteome,Reference proteome,
GB43848	glucose-induced degradation protein 8 homolog(LOC409454)	Apis mellifera					IPR006594:LisH dimerisation motif,IPR006595:CTLH, C-terminal LisH motif,IPR013144:CRA domain,IPR024964:CTLH/CRA C-terminal to LisH motif domain,			SM00667:LisH,SM00668:CTLH,SM00757:CRA,	Complete proteome,Reference proteome,
GB53310	glutaminase kidney isoform, mitochondrial(LOC408991)	Apis mellifera						ame00220:Arginine biosynthesis,ame00250:Alanine, aspartate and glutamate metabolism,ame00471:D-Glutamine and D-glutamate metabolism,ame01100:Metabolic pathways,
GB45288	glutaredoxin-related protein 5, mitochondrial(LOC552835)	Apis mellifera		GO:0045454~cell redox homeostasis,	GO:0005623~cell,	GO:0009055~electron carrier activity,GO:0015035~protein disulfide oxidoreductase activity,	IPR002109:Glutaredoxin,IPR004480:Monothiol glutaredoxin-related,IPR012336:Thioredoxin-like fold,				Complete proteome,Reference proteome,
GB45193	glutaryl-CoA dehydrogenase, mitochondrial(LOC410254)	Apis mellifera	Lipid metabolism,			GO:0003995~acyl-CoA dehydrogenase activity,GO:0050660~flavin adenine dinucleotide binding,	IPR006089:Acyl-CoA dehydrogenase, conserved site,IPR006091:Acyl-CoA oxidase/dehydrogenase, central domain,IPR009075:Acyl-CoA dehydrogenase/oxidase C-terminal,IPR009100:Acyl-CoA dehydrogenase/oxidase,IPR013786:Acyl-CoA dehydrogenase/oxidase, N-terminal,	ame00071:Fatty acid degradation,ame00310:Lysine degradation,ame00380:Tryptophan metabolism,ame01100:Metabolic pathways,ame01130:Biosynthesis of antibiotics,			Complete proteome,FAD,Flavoprotein,Oxidoreductase,Reference proteome,
GB44886	glycine-rich protein DOT1(LOC551146)	Apis mellifera									Complete proteome,Reference proteome,
GB46132	glycosaminoglycan xylosylkinase(LOC410911)	Apis mellifera					IPR009581:Domain of unknown function DUF1193,IPR024869:FAM20,				Complete proteome,Reference proteome,
GB45976	golgin subfamily A member 1(LOC410659)	Apis mellifera		GO:0000042~protein targeting to Golgi,	GO:0005622~intracellular,		IPR000237:GRIP,			SM00755:Grip,	Coiled coil,Complete proteome,Reference proteome,
GB49117	heat shock 70 kDa protein cognate 3(Hsc70-3)	Apis mellifera				GO:0005524~ATP binding,	IPR013126:Heat shock protein 70 family,IPR018181:Heat shock protein 70, conserved site,	ame03060:Protein export,ame04141:Protein processing in endoplasmic reticulum,			ATP-binding,Coiled coil,Complete proteome,Nucleotide-binding,Reference proteome,Signal,
GB48075	helicase POLQ-like(LOC724475)	Apis mellifera				GO:0003676~nucleic acid binding,GO:0005524~ATP binding,	IPR001650:Helicase, C-terminal,IPR011545:DNA/RNA helicase, DEAD/DEAH box type, N-terminal,IPR014001:Helicase, superfamily 1/2, ATP-binding domain,IPR027417:P-loop containing nucleoside triphosphate hydrolase,			SM00487:DEXDc,SM00490:HELICc,	Complete proteome,Reference proteome,
GB54654	high mobility group protein I(LOC100577909)	Apis mellifera				GO:0003677~DNA binding,	IPR017956:AT hook, DNA-binding motif,			SM00384:AT_hook,	Coiled coil,Complete proteome,Reference proteome,
GB46360	immunoglobulin-like and fibronectin type III domain containing 12(LOC409849)	Apis mellifera		GO:0007155~cell adhesion,	GO:0016020~membrane,		IPR003598:Immunoglobulin subtype 2,IPR003599:Immunoglobulin subtype,IPR003961:Fibronectin, type III,IPR007110:Immunoglobulin-like domain,IPR009138:Neural cell adhesion,IPR013098:Immunoglobulin I-set,IPR013151:Immunoglobulin,IPR013783:Immunoglobulin-like fold,			SM00060:FN3,SM00408:IGc2,SM00409:IG,	Complete proteome,Immunoglobulin domain,Reference proteome,Repeat,
GB40237	insulin-degrading enzyme(LOC413539)	Apis mellifera	Posttranslational modification, protein turnover, chaperones,			GO:0004222~metalloendopeptidase activity,GO:0046872~metal ion binding,	IPR001431:Peptidase M16, zinc-binding site,IPR003307:W2 domain,IPR007863:Peptidase M16, C-terminal domain,IPR011237:Peptidase M16 domain,IPR011249:Metalloenzyme, LuxS/M16 peptidase-like,IPR011765:Peptidase M16, N-terminal,IPR016021:MIF4-like, type 1/2/3,IPR016024:Armadillo-type fold,			SM00515:eIF5C,	Complete proteome,Reference proteome,
GB52056	insulin-like growth factor 2 mRNA-binding protein 1(LOC410398)	Apis mellifera				GO:0000166~nucleotide binding,GO:0003723~RNA binding,	IPR000504:RNA recognition motif domain,IPR004087:K Homology domain,IPR004088:K Homology domain, type 1,IPR012677:Nucleotide-binding, alpha-beta plait,			SM00322:KH,SM00360:RRM,	Complete proteome,Reference proteome,
GB47309	interaptin(LOC727405)	Apis mellifera	Cell division and chromosome partitioning,
GB45382	intraflagellar transport protein 74 homolog(LOC409358)	Apis mellifera		GO:0042073~intraciliary transport,GO:0042384~cilium assembly,	GO:0005929~cilium,GO:0030992~intraciliary transport particle B,						Coiled coil,Complete proteome,Reference proteome,
GB40608	keratin-associated protein 19-2-like(LOC725309)	Apis mellifera									Complete proteome,Reference proteome,Signal,
GB52316	kinectin(LOC409414)	Apis mellifera						ame04141:Protein processing in endoplasmic reticulum,
GB48375	kinesin 3C(LOC412638)	Apis mellifera		GO:0007018~microtubule-based movement,		GO:0003777~microtubule motor activity,GO:0005524~ATP binding,	IPR000253:Forkhead-associated (FHA) domain,IPR001752:Kinesin, motor domain,IPR008984:SMAD/FHA domain,IPR019821:Kinesin, motor region, conserved site,IPR027417:P-loop containing nucleoside triphosphate hydrolase,			SM00129:KISc,	ATP-binding,Coiled coil,Complete proteome,Nucleotide-binding,Reference proteome,
GB41366	kinesin-related protein 4-like(LOC552684)	Apis mellifera									Coiled coil,Complete proteome,Reference proteome,
GB41294	la-related protein 7(LOC724474)	Apis mellifera		GO:0006396~RNA processing,	GO:0005634~nucleus,GO:0030529~intracellular ribonucleoprotein complex,	GO:0000166~nucleotide binding,GO:0003723~RNA binding,	IPR000504:RNA recognition motif domain,IPR002344:Lupus La protein,IPR006630:RNA-binding protein Lupus La,IPR011991:Winged helix-turn-helix DNA-binding domain,IPR012677:Nucleotide-binding, alpha-beta plait,IPR014886:RNA-binding motif,			SM00360:RRM,SM00715:LA,	Coiled coil,Complete proteome,Reference proteome,
GB44776	lanC-like protein 2(LOC551636)	Apis mellifera			GO:0016021~integral component of membrane,	GO:0003824~catalytic activity,	IPR007822:Lanthionine synthetase C-like,IPR012341:Six-hairpin glycosidase,IPR020464:LanC-like protein, eukaryotic,			SM01260:SM01260,	Complete proteome,Membrane,Reference proteome,Transmembrane,Transmembrane helix,
GB44192	leucine-rich repeat-containing protein 26-like(LOC100576745)	Apis mellifera					IPR001611:Leucine-rich repeat,IPR003591:Leucine-rich repeat, typical subtype,			SM00369:LRR_TYP,	Complete proteome,Reference proteome,Signal,
GB42840	leukocyte receptor cluster member 8 homolog(LOC725596)	Apis mellifera					IPR005062:SAC3/GANP/Nin1/mts3/eIF-3 p25,				Complete proteome,Reference proteome,
GB50207	ligand-gated ion channel pHCl(pHCl)	Apis mellifera			GO:0005886~plasma membrane,GO:0016021~integral component of membrane,	GO:0005230~extracellular ligand-gated ion channel activity,	IPR006028:Gamma-aminobutyric acid A receptor,IPR006029:Neurotransmitter-gated ion-channel transmembrane domain,IPR006201:Neurotransmitter-gated ion-channel,IPR006202:Neurotransmitter-gated ion-channel ligand-binding,				Cell membrane,Complete proteome,Ion channel,Ion transport,Membrane,Reference proteome,Transmembrane,Transmembrane helix,Transport,
GB55703	lissencephaly-1 homolog(LOC408869)	Apis mellifera						ame00565:Ether lipid metabolism,ame01100:Metabolic pathways,
GB49155	lysine--tRNA ligase(LOC551538)	Apis mellifera		GO:0006430~lysyl-tRNA aminoacylation,	GO:0005737~cytoplasm,	GO:0003676~nucleic acid binding,GO:0004824~lysine-tRNA ligase activity,GO:0005524~ATP binding,	IPR002313:Lysine-tRNA ligase, class II,IPR004364:Aminoacyl-tRNA synthetase, class II (D/K/N),IPR004365:Nucleic acid binding, OB-fold, tRNA/helicase-type,IPR006195:Aminoacyl-tRNA synthetase, class II,IPR012340:Nucleic acid-binding, OB-fold,IPR018149:Lysyl-tRNA synthetase, class II, C-terminal,IPR018150:Aminoacyl-tRNA synthetase, class II (D/K/N)-like,	ame00970:Aminoacyl-tRNA biosynthesis,			Coiled coil,Complete proteome,Reference proteome,
GB50150	major facilitator superfamily domain-containing protein 6(LOC410613)	Apis mellifera			GO:0016021~integral component of membrane,		IPR020846:Major facilitator superfamily domain,IPR024989:Major facilitator superfamily associated domain,				Complete proteome,Membrane,Reference proteome,Transmembrane,Transmembrane helix,
GB55205	major royal jelly protein 1(Mrjp1)	Apis mellifera		GO:0031640~killing of cells of other organism,GO:0048650~caste determination, influence by environmental factors,GO:0050829~defense response to Gram-negative bacterium,GO:0050830~defense response to Gram-positive bacterium,GO:0050832~defense response to fungus,	GO:0005576~extracellular region,		IPR011042:Six-bladed beta-propeller, TolB-like,IPR017996:Major royal jelly,				Amidation,Antibiotic,Antimicrobial,Complete proteome,Developmental protein,Direct protein sequencing,Fungicide,Glycoprotein,Reference proteome,Secreted,Signal,	chain:Major royal jelly protein 1,glycosylation site:N-linked (GlcNAc...),modified residue,peptide:Jellein-1,peptide:Jellein-2,peptide:Jellein-4,signal peptide,
GB55213	major royal jelly protein 7(Mrjp7)	Apis mellifera					IPR011042:Six-bladed beta-propeller, TolB-like,IPR017996:Major royal jelly,				Complete proteome,Reference proteome,Signal,
GB55929	mannosyl-oligosaccharide alpha-1,2-mannosidase IA(LOC409174)	Apis mellifera						ame00510:N-Glycan biosynthesis,ame01100:Metabolic pathways,ame04141:Protein processing in endoplasmic reticulum,
GB49489	mannosyl-oligosaccharide glucosidase GCS1(LOC411730)	Apis mellifera		GO:0009311~oligosaccharide metabolic process,	GO:0016021~integral component of membrane,	GO:0004573~mannosyl-oligosaccharide glucosidase activity,	IPR004888:Glycoside hydrolase, family 63,IPR008928:Six-hairpin glycosidase-like,	ame00510:N-Glycan biosynthesis,ame01100:Metabolic pathways,ame04141:Protein processing in endoplasmic reticulum,			Complete proteome,Membrane,Reference proteome,Transmembrane,Transmembrane helix,
GB44990	mediator of RNA polymerase II transcription subunit 19(LOC412348)	Apis mellifera			GO:0016592~mediator complex,	GO:0001104~RNA polymerase II transcription cofactor activity,	IPR019403:Mediator complex, subunit Med19, metazoa,				Complete proteome,Reference proteome,
GB45760	methionine--tRNA ligase, cytoplasmic(LOC413796)	Apis mellifera		GO:0006431~methionyl-tRNA aminoacylation,	GO:0005737~cytoplasm,	GO:0004825~methionine-tRNA ligase activity,GO:0005524~ATP binding,	IPR000738:WHEP-TRS,IPR001412:Aminoacyl-tRNA synthetase, class I, conserved site,IPR009068:S15/NS1, RNA-binding,IPR009080:Aminoacyl-tRNA synthetase, class 1a, anticodon-binding,IPR010987:Glutathione S-transferase, C-terminal-like,IPR014729:Rossmann-like alpha/beta/alpha sandwich fold,IPR014758:Methionyl-tRNA synthetase,IPR015413:Methionyl/Leucyl tRNA synthetase,IPR023458:Methionine-tRNA ligase, ty…	ame00450:Selenocompound metabolism,ame00970:Aminoacyl-tRNA biosynthesis,		SM00991:SM00991,	Aminoacyl-tRNA synthetase,ATP-binding,Complete proteome,Ligase,Nucleotide-binding,Protein biosynthesis,Reference proteome,
GB49223	microtubule-associated protein futsch(LOC725131)	Apis mellifera		GO:0000226~microtubule cytoskeleton organization,	GO:0005874~microtubule,		IPR001279:Beta-lactamase-like,IPR026074:Microtubule associated protein 1,				Coiled coil,Complete proteome,Reference proteome,
GB52497	mitochondrial import receptor subunit TOM20 homolog(LOC413845)	Apis mellifera		GO:0006605~protein targeting,	GO:0005742~mitochondrial outer membrane translocase complex,GO:0016021~integral component of membrane,		IPR002056:Protein import receptor MAS20-related,IPR022422:Protein import receptor MAS20, metazoan,IPR023392:Mitochondrial outer membrane translocase complex, subunit Tom20 domain,		PIRSF037707:mitochondrial import receptor, TOM20 subunit,		Coiled coil,Complete proteome,Membrane,Mitochondrion,Mitochondrion outer membrane,Reference proteome,Transmembrane,Transmembrane helix,
GB48259	mitochondrial ribosomal protein L16(mRpL16)	Apis mellifera		GO:0006412~translation,	GO:0005840~ribosome,	GO:0003735~structural constituent of ribosome,GO:0019843~rRNA binding,	IPR000114:Ribosomal protein L16,IPR016180:Ribosomal protein L10e/L16,	ame03010:Ribosome,			Coiled coil,Complete proteome,Reference proteome,
GB45278	multidrug resistance-associated protein 4-like(LOC725051)	Apis mellifera	Defense mechanisms,
GB50123	myophilin(LOC408532)	Apis mellifera	Cytoskeleton,	GO:0031032~actomyosin structure organization,			IPR000557:Calponin repeat,IPR001715:Calponin homology domain,IPR001997:Calponin,IPR003096:Smooth muscle protein/calponin,			SM00033:CH,	Actin-binding,Calmodulin-binding,Complete proteome,Reference proteome,
GB53410	nicotinamide riboside kinase(Nrk1)	Apis mellifera		GO:0019359~nicotinamide nucleotide biosynthetic process,		GO:0050262~ribosylnicotinamide kinase activity,	IPR026681:Nicotinamide riboside kinase,IPR027417:P-loop containing nucleoside triphosphate hydrolase,	ame00760:Nicotinate and nicotinamide metabolism,ame01100:Metabolic pathways,			Complete proteome,Reference proteome,
GB44519	nitrogen permease regulator 3-like protein(LOC412531)	Apis mellifera					IPR005365:Nitrogen permease regulator 3,				Complete proteome,Reference proteome,
GB46751	nuclear export mediator factor NEMF homolog(LOC412408)	Apis mellifera	Transcription,				IPR008532:Domain of unknown function DUF814,IPR021846:Protein of unknown function DUF3441,				Coiled coil,Complete proteome,Reference proteome,
GB50194	nuclear inhibitor of protein phosphatase 1(LOC412478)	Apis mellifera					IPR000253:Forkhead-associated (FHA) domain,IPR008984:SMAD/FHA domain,			SM00240:FHA,	Complete proteome,Reference proteome,
GB48781	nuclear nucleic acid-binding protein C1D-like(LOC725049)	Apis mellifera					IPR007146:Sas10/Utp3/C1D,IPR011082:Exosome-associated factor Rrp47/DNA strand repair C1D,	ame03018:RNA degradation,			Complete proteome,Reference proteome,
GB41484	nuclear speckle splicing regulatory protein 1(LOC724784)	Apis mellifera					IPR018612:Domain of unknown function DUF2040,				Coiled coil,Complete proteome,Reference proteome,
GB40868	nucleobindin-2(LOC408600)	Apis mellifera				GO:0005509~calcium ion binding,	IPR002048:EF-hand domain,IPR011992:EF-hand-like domain,IPR018247:EF-Hand 1, calcium-binding site,				Coiled coil,Complete proteome,Reference proteome,
GB44512	nucleolar protein 58(LOC413935)	Apis mellifera					IPR002687:Nop domain,IPR012974:NOP5, N-terminal,IPR012976:NOSIC,	ame03008:Ribosome biogenesis in eukaryotes,		SM00931:SM00931,	Coiled coil,Complete proteome,Reference proteome,
GB46066	nucleosome assembly protein 1-like 1(LOC550824)	Apis mellifera		GO:0006334~nucleosome assembly,	GO:0005634~nucleus,		IPR002164:Nucleosome assembly protein (NAP),				Complete proteome,Reference proteome,
GB55593	odorant binding protein 1(Obp1)	Apis mellifera				GO:0005549~odorant binding,	IPR006170:Pheromone/general odorant binding protein,			SM00708:PhBP,	3D-structure,Complete proteome,Reference proteome,Signal,
GB53369	odorant binding protein 2(Obp2)	Apis mellifera				GO:0005549~odorant binding,	IPR006170:Pheromone/general odorant binding protein,			SM00708:PhBP,	3D-structure,Complete proteome,Reference proteome,Signal,
GB48219	partner of Y14 and mago-like(LOC410103)	Apis mellifera					IPR015362:Exon junction complex, Pym,	ame03013:RNA transport,ame03015:mRNA surveillance pathway,		SM01273:SM01273,	Complete proteome,Reference proteome,
GB43118	peptidyl-prolyl cis-trans isomerase-like 4(LOC725497)	Apis mellifera	General function prediction only,
GB55779	pescadillo homolog(LOC724129)	Apis mellifera		GO:0000463~maturation of LSU-rRNA from tricistronic rRNA transcript (SSU-rRNA, 5.8S rRNA, LSU-rRNA),GO:0000466~maturation of 5.8S rRNA from tricistronic rRNA transcript (SSU-rRNA, 5.8S rRNA, LSU-rRNA),	GO:0005654~nucleoplasm,GO:0005730~nucleolus,GO:0030687~preribosome, large subunit precursor,	GO:0043021~ribonucleoprotein complex binding,	IPR001357:BRCT domain,IPR010613:Pescadillo,			SM00292:BRCT,	Coiled coil,Complete proteome,Nucleus,Reference proteome,Ribosome biogenesis,rRNA processing,
GB41825	phospholipase A-2-activating protein(LOC409219)	Apis mellifera					IPR001680:WD40 repeat,IPR013535:PUL,IPR015155:PLAA family ubiquitin binding, PFU,IPR015943:WD40/YVTN repeat-like-containing domain,IPR016024:Armadillo-type fold,IPR017986:WD40-repeat-containing domain,	ame04141:Protein processing in endoplasmic reticulum,		SM00320:WD40,	Complete proteome,Reference proteome,
GB52427	plastin-2(LOC408694)	Apis mellifera				GO:0005509~calcium ion binding,	IPR001715:Calponin homology domain,IPR002048:EF-hand domain,IPR011992:EF-hand-like domain,			SM00033:CH,SM00054:EFh,	Complete proteome,Reference proteome,
GB41176	polyglutamine-binding protein 1(LOC552444)	Apis mellifera					IPR001202:WW domain,	ame03040:Spliceosome,			Complete proteome,Reference proteome,
GB54127	potassium voltage-gated channel subfamily H member 6(LOC410498)	Apis mellifera			GO:0016021~integral component of membrane,	GO:0005249~voltage-gated potassium channel activity,	IPR000595:Cyclic nucleotide-binding domain,IPR003938:Potassium channel, voltage-dependent, EAG/ELK/ERG,IPR003967:Potassium channel, voltage-dependent, ERG,IPR005821:Ion transport domain,IPR014710:RmlC-like jelly roll fold,IPR018490:Cyclic nucleotide-binding-like,			SM00100:cNMP,	Complete proteome,Ion channel,Ion transport,Membrane,Reference proteome,Transmembrane,Transmembrane helix,Transport,
GB50998	pre-mRNA 3'-end-processing factor FIP1-like(LOC410219)	Apis mellifera					IPR007854:Pre-mRNA polyadenylation factor Fip1,	ame03015:mRNA surveillance pathway,			Complete proteome,Reference proteome,
GB45086	pre-mRNA-processing factor 40 homolog A-like(LOC413108)	Apis mellifera					IPR001202:WW domain,IPR002713:FF domain,	ame03040:Spliceosome,		SM00441:FF,SM00456:WW,	Coiled coil,Complete proteome,Reference proteome,
GB53190	pre-mRNA-splicing factor CWC25 homolog(LOC552083)	Apis mellifera					IPR019339:CBF1-interacting co-repressor CIR, N-terminal domain,IPR022209:Pre-mRNA splicing factor,			SM01083:SM01083,	Complete proteome,Reference proteome,
GB44946	probable 28S rRNA (cytosine-C(5))-methyltransferase(LOC410262)	Apis mellifera				GO:0008168~methyltransferase activity,	IPR001678:Bacterial Fmu (Sun)/eukaryotic nucleolar NOL1/Nop2p,IPR023267:RNA (C5-cytosine) methyltransferase,				Complete proteome,Reference proteome,
GB42723	probable 28S ribosomal protein S25, mitochondrial(LOC411924)	Apis mellifera					IPR007741:Ribosomal protein/NADH dehydrogenase domain,IPR012336:Thioredoxin-like fold,			SM00916:SM00916,	Complete proteome,Reference proteome,
GB50167	probable 28S ribosomal protein S26, mitochondrial(LOC726731)	Apis mellifera			GO:0005763~mitochondrial small ribosomal subunit,		IPR026140:28S ribosomal protein S26,				Complete proteome,Reference proteome,
GB40267	probable 39S ribosomal protein L45, mitochondrial(LOC552656)	Apis mellifera					IPR007379:Tim44-like domain,			SM00978:SM00978,	Complete proteome,Reference proteome,
GB52751	probable ATP-dependent RNA helicase DDX23(LOC551823)	Apis mellifera				GO:0003676~nucleic acid binding,GO:0004386~helicase activity,GO:0005524~ATP binding,	IPR000629:RNA helicase, ATP-dependent, DEAD-box, conserved site,IPR001650:Helicase, C-terminal,IPR011545:DNA/RNA helicase, DEAD/DEAH box type, N-terminal,IPR014001:Helicase, superfamily 1/2, ATP-binding domain,IPR014014:RNA helicase, DEAD-box type, Q motif,IPR027417:P-loop containing nucleoside triphosphate hydrolase,	ame03040:Spliceosome,		SM00487:DEXDc,SM00490:HELICc,	ATP-binding,Coiled coil,Complete proteome,Helicase,Hydrolase,Nucleotide-binding,Reference proteome,
GB40858	probable ATP-dependent RNA helicase DDX47(LOC412190)	Apis mellifera				GO:0003676~nucleic acid binding,GO:0004386~helicase activity,GO:0005524~ATP binding,	IPR000629:RNA helicase, ATP-dependent, DEAD-box, conserved site,IPR001650:Helicase, C-terminal,IPR011545:DNA/RNA helicase, DEAD/DEAH box type, N-terminal,IPR014001:Helicase, superfamily 1/2, ATP-binding domain,IPR014014:RNA helicase, DEAD-box type, Q motif,IPR027417:P-loop containing nucleoside triphosphate hydrolase,			SM00487:DEXDc,SM00490:HELICc,	ATP-binding,Complete proteome,Helicase,Hydrolase,Nucleotide-binding,Reference proteome,
GB45825	probable ATP-dependent RNA helicase DDX52(LOC724538)	Apis mellifera				GO:0003676~nucleic acid binding,GO:0005524~ATP binding,	IPR001650:Helicase, C-terminal,IPR011545:DNA/RNA helicase, DEAD/DEAH box type, N-terminal,IPR014001:Helicase, superfamily 1/2, ATP-binding domain,IPR014014:RNA helicase, DEAD-box type, Q motif,IPR027417:P-loop containing nucleoside triphosphate hydrolase,			SM00487:DEXDc,SM00490:HELICc,	Coiled coil,Complete proteome,Reference proteome,
GB43889	probable ATP-dependent RNA helicase kurz(LOC725837)	Apis mellifera				GO:0003676~nucleic acid binding,GO:0005524~ATP binding,GO:0008026~ATP-dependent helicase activity,	IPR001650:Helicase, C-terminal,IPR002464:DNA/RNA helicase, ATP-dependent, DEAH-box type, conserved site,IPR007502:Helicase-associated domain,IPR011545:DNA/RNA helicase, DEAD/DEAH box type, N-terminal,IPR011709:Domain of unknown function DUF1605,IPR014001:Helicase, superfamily 1/2, ATP-binding domain,IPR027417:P-loop containing nucleoside triphosphate hydrolase,			SM00487:DEXDc,SM00490:HELICc,SM00847:SM00847,	ATP-binding,Coiled coil,Complete proteome,Hydrolase,Nucleotide-binding,Reference proteome,
GB49537	probable DNA mismatch repair protein Msh6(LOC408815)	Apis mellifera	DNA replication, recombination, and repair,	GO:0006298~mismatch repair,		GO:0005524~ATP binding,GO:0030983~mismatched DNA binding,	IPR000432:DNA mismatch repair protein MutS, C-terminal,IPR007695:DNA mismatch repair protein MutS-like, N-terminal,IPR007696:DNA mismatch repair protein MutS, core,IPR007860:DNA mismatch repair protein MutS, connector domain,IPR007861:DNA mismatch repair protein MutS, clamp,IPR016151:DNA mismatch repair protein MutS, N-terminal,IPR027417:P-loop containing nucleoside triphosphate hydrolase,	ame03430:Mismatch repair,		SM00533:MUTSd,SM00534:MUTSac,	Coiled coil,Complete proteome,DNA damage,DNA repair,DNA-binding,Nucleotide-binding,Reference proteome,
GB43122	probable RNA-binding protein 19(LOC552231)	Apis mellifera				GO:0000166~nucleotide binding,GO:0003676~nucleic acid binding,	IPR000504:RNA recognition motif domain,IPR012677:Nucleotide-binding, alpha-beta plait,			SM00360:RRM,	Coiled coil,Complete proteome,Reference proteome,
GB54213	probable cation-transporting ATPase 13A3(LOC412074)	Apis mellifera		GO:0006812~cation transport,	GO:0016021~integral component of membrane,	GO:0005524~ATP binding,GO:0016887~ATPase activity,GO:0046872~metal ion binding,	IPR001757:Cation-transporting P-type ATPase,IPR004014:Cation-transporting P-type ATPase, N-terminal,IPR006544:Cation-transporting P-type ATPase, subfamily V,IPR008250:P-type ATPase, A domain,IPR018303:P-type ATPase, phosphorylation site,IPR023214:HAD-like domain,IPR023299:P-type ATPase, cytoplasmic domain N,				ATP-binding,Complete proteome,Hydrolase,Magnesium,Membrane,Nucleotide-binding,Reference proteome,Transmembrane,Transmembrane helix,
GB40901	probable cleavage and polyadenylation specificity factor subunit 2(LOC411465)	Apis mellifera	Translation, ribosomal structure and biogenesis,	GO:0006378~mRNA polyadenylation,GO:0006379~mRNA cleavage,	GO:0005847~mRNA cleavage and polyadenylation specificity factor complex,		IPR001279:Beta-lactamase-like,IPR011108:RNA-metabolising metallo-beta-lactamase,IPR022712:Beta-Casp domain,IPR025069:Cleavage and polyadenylation specificity factor 2, C-terminal,IPR027075:Cleavage and polyadenylation specificity factor subunit 2,	ame03015:mRNA surveillance pathway,		SM01027:SM01027,	Complete proteome,Reference proteome,
GB49878	probable cytochrome P450 6a14(LOC413083)	Apis mellifera	Secondary metabolites biosynthesis, transport, and catabolism,		GO:0016021~integral component of membrane,	GO:0004497~monooxygenase activity,GO:0005506~iron ion binding,GO:0016705~oxidoreductase activity, acting on paired donors, with incorporation or reduction of molecular oxygen,GO:0020037~heme binding,	IPR001128:Cytochrome P450,IPR002401:Cytochrome P450, E-class, group I,IPR017972:Cytochrome P450, conserved site,				Complete proteome,Heme,Iron,Membrane,Metal-binding,Monooxygenase,Oxidoreductase,Reference proteome,Transmembrane,Transmembrane helix,
GB49885	probable cytochrome P450 6a17(LOC412209)	Apis mellifera	Secondary metabolites biosynthesis, transport, and catabolism,		GO:0016021~integral component of membrane,	GO:0004497~monooxygenase activity,GO:0005506~iron ion binding,GO:0016705~oxidoreductase activity, acting on paired donors, with incorporation or reduction of molecular oxygen,GO:0020037~heme binding,	IPR001128:Cytochrome P450,IPR002401:Cytochrome P450, E-class, group I,IPR017972:Cytochrome P450, conserved site,				Complete proteome,Heme,Iron,Membrane,Metal-binding,Monooxygenase,Oxidoreductase,Reference proteome,Transmembrane,Transmembrane helix,
GB42862	probable elongation factor 1-delta(LOC409015)	Apis mellifera			GO:0005853~eukaryotic translation elongation factor 1 complex,	GO:0003746~translation elongation factor activity,	IPR001326:Translation elongation factor EF1B, beta/delta chains, conserved site,IPR014038:Translation elongation factor EF1B, beta/delta subunit, guanine nucleotide exchange,IPR014717:Translation elongation factor EF1B/ribosomal protein S6,IPR018940:Elongation factor 1 beta central acidic region, eukaryote,			SM00888:SM00888,SM01182:SM01182,	Coiled coil,Complete proteome,Elongation factor,Protein biosynthesis,Reference proteome,
GB48845	probable rRNA-processing protein EBP2 homolog(LOC726028)	Apis mellifera					IPR008610:Eukaryotic rRNA processing,				Complete proteome,Reference proteome,
GB40021	probable serine/threonine-protein kinase clkA(LOC725387)	Apis mellifera									Complete proteome,Reference proteome,Signal,
GB46736	probable ubiquitin carboxyl-terminal hydrolase FAF-X(LOC411981)	Apis mellifera		GO:0006511~ubiquitin-dependent protein catabolic process,GO:0016579~protein deubiquitination,		GO:0036459~thiol-dependent ubiquitinyl hydrolase activity,	IPR001394:Peptidase C19, ubiquitin carboxyl-terminal hydrolase 2,IPR018200:Peptidase C19, ubiquitin carboxyl-terminal hydrolase 2, conserved site,				Complete proteome,Reference proteome,
GB40389	profilin(PRF)	Apis mellifera			GO:0005737~cytoplasm,GO:0005856~cytoskeleton,		IPR005455:Profilin,IPR027310:Profilin conserved site,			SM00392:PROF,	Actin-binding,Complete proteome,Cytoplasm,Cytoskeleton,Reference proteome,	chain:Profilin,
GB49539	programmed cell death protein 2-like(LOC409110)	Apis mellifera			GO:0005737~cytoplasm,		IPR007320:Programmed cell death protein 2, C-terminal,				Complete proteome,Reference proteome,
GB52728	prohibitin-2(LOC551944)	Apis mellifera			GO:0016021~integral component of membrane,		IPR000163:Prohibitin,IPR001107:Band 7 protein,			SM00244:PHB,	Complete proteome,Membrane,Reference proteome,Transmembrane,Transmembrane helix,
GB54748	proteasome activator complex subunit 3(LOC410403)	Apis mellifera			GO:0008537~proteasome activator complex,		IPR003185:Proteasome activator pa28, REG alpha subunit,IPR003186:Proteasome activator pa28, REG beta subunit,IPR009077:Proteasome activator pa28, REG alpha/beta subunit,	ame03050:Proteasome,			Complete proteome,Reference proteome,
GB48010	protein AF-9(LOC724205)	Apis mellifera		GO:0006355~regulation of transcription, DNA-templated,			IPR005033:YEATS,				Complete proteome,Reference proteome,
GB55307	protein CASC1(LOC412436)	Apis mellifera					IPR022110:Casc1 domain,				Coiled coil,Complete proteome,Reference proteome,
GB46430	protein FAM45A-like(LOC724330)	Apis mellifera									Complete proteome,Reference proteome,
GB47719	protein KRI1 homolog(LOC724948)	Apis mellifera					IPR018034:KRR1 interacting protein 1,IPR024626:Kri1-like, C-terminal,				Coiled coil,Complete proteome,Reference proteome,
GB54129	protein LSM12 homolog(LOC408457)	Apis mellifera					IPR019181:Anticodon-binding domain,			SM00995:SM00995,	Complete proteome,Reference proteome,
GB44103	protein LTV1 homolog(LOC409659)	Apis mellifera					IPR007307:Low temperature viability protein,				Coiled coil,Complete proteome,Reference proteome,
GB54916	protein Mo25(LOC409886)	Apis mellifera					IPR011989:Armadillo-like helical,IPR013878:Mo25-like,IPR016024:Armadillo-type fold,	ame04150:mTOR signaling pathway,			Complete proteome,Reference proteome,
GB48241	protein N-terminal glutamine amidohydrolase(LOC725501)	Apis mellifera				GO:0016811~hydrolase activity, acting on carbon-nitrogen (but not peptide) bonds, in linear amides,	IPR023128:Protein N-terminal glutamine amidohydrolase, alpha beta roll,				Complete proteome,Reference proteome,
GB55557	protein NRDE2 homolog(LOC724986)	Apis mellifera					IPR013633:siRNA-mediated silencing protein NRDE-2,				Complete proteome,Reference proteome,
GB49165	protein RER1(LOC410094)	Apis mellifera			GO:0016021~integral component of membrane,		IPR004932:Retrieval of early ER protein Rer1,		PIRSF016013:endoplasmic reticulum retrieval protein, Rer1p type,		Complete proteome,Membrane,Reference proteome,Transmembrane,Transmembrane helix,
GB49146	protein ROP(LOC412924)	Apis mellifera	Intracellular trafficking and secretion,
GB48452	protein Smaug homolog 1(LOC409472)	Apis mellifera		GO:0006355~regulation of transcription, DNA-templated,		GO:0003723~RNA binding,	IPR001660:Sterile alpha motif domain,IPR013761:Sterile alpha motif/pointed domain,IPR015327:Smaug, pseudo-HEAT analogous topology,			SM00454:SAM,	Complete proteome,Reference proteome,
GB55601	protein YIPF1(LOC725358)	Apis mellifera			GO:0016021~integral component of membrane,		IPR006977:Yip1 domain,				Complete proteome,Membrane,Reference proteome,Transmembrane,Transmembrane helix,
GB53719	protein alan shepard-like(LOC409893)	Apis mellifera				GO:0000166~nucleotide binding,GO:0003723~RNA binding,	IPR000504:RNA recognition motif domain,IPR002343:Paraneoplastic encephalomyelitis antigen,IPR012677:Nucleotide-binding, alpha-beta plait,			SM00360:RRM,	Complete proteome,Reference proteome,Repeat,RNA-binding,
GB47427	protein ariadne-2(LOC552264)	Apis mellifera				GO:0004842~ubiquitin-protein transferase activity,GO:0008270~zinc ion binding,	IPR001841:Zinc finger, RING-type,IPR002867:Zinc finger, C6HC-type,IPR013083:Zinc finger, RING/FYVE/PHD-type,			SM00647:IBR,	Complete proteome,Metal-binding,Reference proteome,Zinc,Zinc-finger,
GB44336	protein couch potato-like(LOC408915)	Apis mellifera				GO:0000166~nucleotide binding,GO:0003676~nucleic acid binding,	IPR000504:RNA recognition motif domain,IPR012677:Nucleotide-binding, alpha-beta plait,			SM00360:RRM,	Complete proteome,Reference proteome,
GB53394	protein kinase shaggy(LOC408976)	Apis mellifera						ame04310:Wnt signaling pathway,ame04340:Hedgehog signaling pathway,ame04711:Circadian rhythm - fly,ame04931:Insulin resistance,
GB49775	protein lethal(2)essential for life-like(LOC410857)	Apis mellifera	Posttranslational modification, protein turnover, chaperones,				IPR001436:Alpha crystallin/Heat shock protein,IPR002068:Alpha crystallin/Hsp20 domain,IPR008978:HSP20-like chaperone,		PIRSF036514:small heat shock protein, beta-1 type,		Complete proteome,Reference proteome,
GB45913	protein lethal(2)essential for life-like(LOC724488)	Apis mellifera					IPR001436:Alpha crystallin/Heat shock protein,IPR002068:Alpha crystallin/Hsp20 domain,IPR008978:HSP20-like chaperone,		PIRSF036514:small heat shock protein, beta-1 type,		Complete proteome,Reference proteome,
GB42940	protein lifeguard 1(LOC408303)	Apis mellifera			GO:0016021~integral component of membrane,		IPR006214:Bax inhibitor 1-related,				Complete proteome,Membrane,Reference proteome,Transmembrane,Transmembrane helix,
GB52596	protein nanos(nanos)	Apis mellifera				GO:0003723~RNA binding,GO:0008270~zinc ion binding,	IPR008705:Nanos/Xcat2,IPR024161:Zinc finger, nanos-type,				Complete proteome,Reference proteome,
GB54261	pseudouridine-metabolizing bifunctional protein C1861.05(LOC412233)	Apis mellifera				GO:0016798~hydrolase activity, acting on glycosyl bonds,	IPR007342:Pseudouridine-5'-phosphate glycosidase,	ame00240:Pyrimidine metabolism,			Complete proteome,Reference proteome,
GB43942	putative serine protease K12H4.7(LOC411889)	Apis mellifera				GO:0008236~serine-type peptidase activity,	IPR008758:Peptidase S28,				Complete proteome,Reference proteome,Signal,
GB53664	putative uncharacterized protein DDB_G0282499(LOC411931)	Apis mellifera					IPR021869:Ribonuclease Zc3h12a-like,				Complete proteome,Reference proteome,
GB40280	pyruvate carboxylase, mitochondrial(LOC412876)	Apis mellifera		GO:0006090~pyruvate metabolic process,GO:0006094~gluconeogenesis,		GO:0003677~DNA binding,GO:0004075~biotin carboxylase activity,GO:0004736~pyruvate carboxylase activity,GO:0005524~ATP binding,GO:0009374~biotin binding,GO:0046872~metal ion binding,	IPR000089:Biotin/lipoyl attachment,IPR000891:Pyruvate carboxyltransferase,IPR003379:Carboxylase, conserved domain,IPR005479:Carbamoyl-phosphate synthetase large subunit-like, ATP-binding domain,IPR005481:Carbamoyl-phosphate synthase, large subunit, N-terminal,IPR005482:Biotin carboxylase, C-terminal,IPR005930:Pyruvate carboxylase,IPR009057:Homeodomain-like,IPR011053:Single hybrid motif,IPR011054:…	ame00020:Citrate cycle (TCA cycle),ame00620:Pyruvate metabolism,ame01100:Metabolic pathways,ame01200:Carbon metabolism,ame01230:Biosynthesis of amino acids,	PIRSF001594:pyruvate carboxylase,	SM00878:SM00878,	ATP-binding,Biotin,Complete proteome,Ligase,Metal-binding,Nucleotide-binding,Reference proteome,
GB55531	rab11 family-interacting protein 2(LOC413208)	Apis mellifera					IPR000008:C2 calcium-dependent membrane targeting,IPR019018:Rab-binding domain FIP-RBD,	ame04144:Endocytosis,		SM00239:C2,	Complete proteome,Reference proteome,
GB41859	ran-binding protein 3(LOC724785)	Apis mellifera		GO:0046907~intracellular transport,	GO:0005622~intracellular,		IPR000156:Ran binding domain,IPR011993:Pleckstrin homology-like domain,			SM00160:RanBD,	Coiled coil,Complete proteome,Reference proteome,
GB44237	ras-like protein 3(LOC413246)	Apis mellifera		GO:0007264~small GTPase mediated signal transduction,	GO:0005622~intracellular,GO:0016020~membrane,	GO:0005525~GTP binding,	IPR001806:Small GTPase superfamily,IPR005225:Small GTP-binding protein domain,IPR020849:Small GTPase superfamily, Ras type,IPR027417:P-loop containing nucleoside triphosphate hydrolase,				Complete proteome,GTP-binding,Nucleotide-binding,Reference proteome,
GB42274	regulation of nuclear pre-mRNA domain-containing protein 1B(LOC412928)	Apis mellifera					IPR006569:CID domain,IPR006903:RNA polymerase II-binding domain,IPR008942:ENTH/VHS,			SM00582:RPR,	Complete proteome,Reference proteome,
GB44890	regulator of nonsense transcripts 1(LOC409839)	Apis mellifera	DNA replication, recombination, and repair,	GO:0000184~nuclear-transcribed mRNA catabolic process, nonsense-mediated decay,	GO:0005737~cytoplasm,	GO:0003677~DNA binding,GO:0004386~helicase activity,GO:0005524~ATP binding,GO:0008270~zinc ion binding,	IPR006935:Helicase/UvrB domain,IPR018999:RNA helicase UPF1, UPF2-interacting domain,IPR027417:P-loop containing nucleoside triphosphate hydrolase,	ame03013:RNA transport,ame03015:mRNA surveillance pathway,			Complete proteome,Reference proteome,
GB54579	regulator of nonsense transcripts 3B(LOC552225)	Apis mellifera						ame03013:RNA transport,ame03015:mRNA surveillance pathway,
GB42039	ribosomal RNA processing protein 36 homolog(LOC724432)	Apis mellifera		GO:0000469~cleavage involved in rRNA processing,	GO:0005730~nucleolus,		IPR009292:Protein of unknown function DUF947,				Coiled coil,Complete proteome,Nucleus,Reference proteome,Ribosome biogenesis,rRNA processing,
GB50917	ribosomal protein LP1(RpLP1)	Apis mellifera		GO:0006414~translational elongation,	GO:0005840~ribosome,	GO:0003735~structural constituent of ribosome,	IPR001859:Ribosomal protein P2,IPR027534:Ribosomal protein L12 family,	ame03010:Ribosome,			Complete proteome,Reference proteome,Ribonucleoprotein,Ribosomal protein,
GB49357	ribosome biogenesis protein BRX1 homolog(LOC724203)	Apis mellifera					IPR004154:Anticodon-binding,IPR007109:Brix domain,IPR026532:Ribosome biogenesis protein BRX1,			SM00879:SM00879,	Coiled coil,Complete proteome,Reference proteome,
GB48152	ribosome biogenesis regulatory protein homolog(LOC411192)	Apis mellifera		GO:0042254~ribosome biogenesis,	GO:0005634~nucleus,		IPR007023:Ribosomal biogenesis regulatory protein,				Complete proteome,Reference proteome,
GB41781	ruvB-like 1(LOC409544)	Apis mellifera	Transcription,	GO:0006281~DNA repair,GO:0006351~transcription, DNA-templated,GO:0006355~regulation of transcription, DNA-templated,GO:0016569~covalent chromatin modification,	GO:0005634~nucleus,	GO:0005524~ATP binding,GO:0043141~ATP-dependent 5'-3' DNA helicase activity,	IPR003593:AAA+ ATPase domain,IPR010339:TIP49, C-terminal,IPR027238:RuvB-like,IPR027417:P-loop containing nucleoside triphosphate hydrolase,	ame04310:Wnt signaling pathway,		SM00382:AAA,	ATP-binding,Chromatin regulator,Complete proteome,DNA damage,DNA repair,Helicase,Hydrolase,Nucleotide-binding,Nucleus,Reference proteome,Transcription,Transcription regulation,
GB41469	septin-2(LOC408882)	Apis mellifera	Cell division and chromosome partitioning / Cytoskeleton,			GO:0005525~GTP binding,	IPR016491:Septin,IPR027417:P-loop containing nucleoside triphosphate hydrolase,		PIRSF006698:septin,		Coiled coil,Complete proteome,GTP-binding,Nucleotide-binding,Reference proteome,
GB43989	serine-threonine kinase receptor-associated protein(LOC413053)	Apis mellifera					IPR001680:WD40 repeat,IPR015943:WD40/YVTN repeat-like-containing domain,IPR017986:WD40-repeat-containing domain,IPR019775:WD40 repeat, conserved site,IPR020472:G-protein beta WD-40 repeat,	ame03013:RNA transport,		SM00320:WD40,	Complete proteome,Reference proteome,
GB54451	serine/arginine-rich splicing factor 1B(LOC410040)	Apis mellifera				GO:0000166~nucleotide binding,GO:0003676~nucleic acid binding,	IPR000504:RNA recognition motif domain,IPR012677:Nucleotide-binding, alpha-beta plait,	ame03040:Spliceosome,		SM00360:RRM,	Complete proteome,Reference proteome,
GB50967	serine/threonine-protein kinase RIO1(LOC100576572)	Apis mellifera				GO:0004674~protein serine/threonine kinase activity,GO:0005524~ATP binding,	IPR000687:RIO kinase,IPR011009:Protein kinase-like domain,IPR017407:Serine/threonine-protein kinase Rio1,IPR018935:RIO kinase, conserved site,	ame03008:Ribosome biogenesis in eukaryotes,	PIRSF038147:serine/threonine-protein kinase RIO1,	SM00090:RIO,	ATP-binding,Complete proteome,Kinase,Nucleotide-binding,Reference proteome,Serine/threonine-protein kinase,Transferase,
GB45368	serine/threonine-protein phosphatase 2A catalytic subunit alpha isoform(LOC550710)	Apis mellifera				GO:0004721~phosphoprotein phosphatase activity,	IPR004843:Metallophosphoesterase domain,IPR006186:Serine/threonine-specific protein phosphatase/bis(5-nucleosyl)-tetraphosphatase,	ame03015:mRNA surveillance pathway,ame04350:TGF-beta signaling pathway,ame04391:Hippo signaling pathway - fly,		SM00156:PP2Ac,	Complete proteome,Hydrolase,Reference proteome,
GB44904	serine/threonine-protein phosphatase 4 regulatory subunit 2(LOC727222)	Apis mellifera			GO:0030289~protein phosphatase 4 complex,	GO:0030362~protein phosphatase type 4 regulator activity,	IPR015267:Protein phosphatase 4 core regulatory subunit R2,				Complete proteome,Reference proteome,
GB55793	serine/threonine-protein phosphatase 4 regulatory subunit 4-like(LOC410045)	Apis mellifera					IPR000357:HEAT,IPR011989:Armadillo-like helical,IPR016024:Armadillo-type fold,IPR021133:HEAT, type 2,				Complete proteome,Reference proteome,
GB46231	signal recognition particle subunit SRP72(LOC726435)	Apis mellifera		GO:0006614~SRP-dependent cotranslational protein targeting to membrane,	GO:0005786~signal recognition particle, endoplasmic reticulum targeting,	GO:0008312~7S RNA binding,	IPR011990:Tetratricopeptide-like helical,IPR013699:Signal recognition particle, SRP72 subunit, RNA-binding,IPR015374:Chs5p-Arf1p binding,IPR026270:Signal recognition particle, SRP72 subunit,	ame03060:Protein export,	PIRSF038922:signal recognition particle 72 kDa protein,		Complete proteome,Cytoplasm,Reference proteome,Ribonucleoprotein,Signal recognition particle,
GB48854	sodium leak channel non-selective protein(LOC413947)	Apis mellifera	Defense mechanisms,Energy production and conversion / Posttranslational modification, protein turnover, chaperones,					ame02010:ABC transporters,
GB44482	solute carrier family 12 member 4(LOC411113)	Apis mellifera			GO:0016021~integral component of membrane,	GO:0015379~potassium:chloride symporter activity,	IPR000076:K-Cl co-transporter,IPR004841:Amino acid permease domain,IPR004842:Na/K/Cl co-transporter superfamily,IPR018491:K/Cl co-transporter, type 1/type 3,				Complete proteome,Membrane,Reference proteome,Transmembrane,Transmembrane helix,
GB46143	solute carrier family 17 member 9(LOC412620)	Apis mellifera		GO:0055085~transmembrane transport,	GO:0016021~integral component of membrane,		IPR011701:Major facilitator superfamily,IPR020846:Major facilitator superfamily domain,				Complete proteome,Membrane,Reference proteome,Transmembrane,Transmembrane helix,
GB54371	something about silencing protein 10(LOC413529)	Apis mellifera					IPR007146:Sas10/Utp3/C1D,IPR018972:Sas10 C-terminal domain,				Coiled coil,Complete proteome,Reference proteome,
GB53341	sortilin-related receptor(LOC408987)	Apis mellifera		GO:0006810~transport,	GO:0005794~Golgi apparatus,GO:0016021~integral component of membrane,		IPR000033:LDLR class B repeat,IPR000742:Epidermal growth factor-like domain,IPR002172:Low-density lipoprotein (LDL) receptor class A repeat,IPR003961:Fibronectin, type III,IPR006581:VPS10,IPR011042:Six-bladed beta-propeller, TolB-like,IPR013783:Immunoglobulin-like fold,IPR023415:Low-density lipoprotein (LDL) receptor class A, conserved site,			SM00060:FN3,SM00135:LY,SM00181:EGF,SM00192:LDLa,SM00602:VPS10,	Complete proteome,Disulfide bond,EGF-like domain,Golgi apparatus,Membrane,Receptor,Reference proteome,Repeat,Signal,Transmembrane,Transmembrane helix,Transport,
GB43826	sugar transporter SWEET1(LOC409064)	Apis mellifera		GO:0008643~carbohydrate transport,	GO:0005886~plasma membrane,GO:0016021~integral component of membrane,		IPR004316:SWEET sugar transporter,				Complete proteome,Membrane,Reference proteome,Repeat,Sugar transport,Transmembrane,Transmembrane helix,Transport,
GB52438	synapse-associated protein 1(LOC726924)	Apis mellifera					IPR005607:BSD,			SM00751:BSD,	Complete proteome,Reference proteome,
GB45688	synaptic vesicle membrane protein VAT-1 homolog-like(LOC409207)	Apis mellifera				GO:0008270~zinc ion binding,GO:0016491~oxidoreductase activity,	IPR002085:Alcohol dehydrogenase superfamily, zinc-type,IPR002364:Quinone oxidoreductase/zeta-crystallin, conserved site,IPR011032:GroES-like,IPR013154:Alcohol dehydrogenase GroES-like,IPR016040:NAD(P)-binding domain,IPR020843:Polyketide synthase, enoylreductase,			SM00829:SM00829,	Complete proteome,Reference proteome,
GB52698	synaptobrevin-1(LOC725310)	Apis mellifera		GO:0016192~vesicle-mediated transport,	GO:0016021~integral component of membrane,		IPR001388:Synaptobrevin,				Coiled coil,Complete proteome,Membrane,Reference proteome,Transmembrane,Transmembrane helix,
GB54827	synaptotagmin 1(Syt1)	Apis mellifera			GO:0016021~integral component of membrane,		IPR000008:C2 calcium-dependent membrane targeting,IPR001565:Synaptotagmin,			SM00239:C2,	Coiled coil,Complete proteome,Membrane,Reference proteome,Repeat,Transmembrane,Transmembrane helix,
GB44926	tRNA-dihydrouridine(20) synthase [NAD(P)+]-like(LOC410264)	Apis mellifera				GO:0017150~tRNA dihydrouridine synthase activity,GO:0050660~flavin adenine dinucleotide binding,	IPR001269:tRNA-dihydrouridine synthase,IPR013785:Aldolase-type TIM barrel,IPR014720:Double-stranded RNA-binding-like domain,IPR018517:tRNA-dihydrouridine synthase, conserved site,			SM00358:DSRM,	Complete proteome,Reference proteome,
GB53539	thyroid transcription factor 1-associated protein 26 homolog(LOC100576621)	Apis mellifera					IPR013730:rRNA processing,				Coiled coil,Complete proteome,Reference proteome,
GB40010	titin-like(LOC551319)	Apis mellifera	Cell envelope biogenesis, outer membrane,		GO:0016021~integral component of membrane,		IPR002017:Spectrin repeat,IPR012315:Klarsicht/ANC-1/syne-1 homology,IPR018159:Spectrin/alpha-actinin,			SM00150:SPEC,SM01249:SM01249,	Coiled coil,Complete proteome,Reference proteome,
GB44331	transcription elongation regulator 1(LOC409045)	Apis mellifera					IPR001202:WW domain,IPR002713:FF domain,	ame03040:Spliceosome,		SM00441:FF,SM00456:WW,	Coiled coil,Complete proteome,Reference proteome,
GB49412	transcription factor IIIB 90 kDa subunit(LOC409247)	Apis mellifera	Transcription,	GO:0006355~regulation of transcription, DNA-templated,GO:0006384~transcription initiation from RNA polymerase III promoter,	GO:0000126~transcription factor TFIIIB complex,	GO:0008270~zinc ion binding,	IPR000812:Transcription factor TFIIB,IPR011665:Brf1-like TBP-binding,IPR013137:Zinc finger, TFIIB-type,IPR013150:Transcription factor TFIIB, cyclin-like domain,IPR013763:Cyclin-like,			SM00385:CYCLIN,	Complete proteome,Reference proteome,
GB47942	transient-receptor-potential-like protein(LOC409631)	Apis mellifera						ame04745:Phototransduction - fly,
GB50519	transmembrane emp24 domain-containing protein eca(LOC412554)	Apis mellifera		GO:0006810~transport,	GO:0005789~endoplasmic reticulum membrane,GO:0016021~integral component of membrane,		IPR009038:GOLD,IPR015720:TMP21-related,			SM01190:SM01190,	Complete proteome,Membrane,Reference proteome,Transmembrane,Transmembrane helix,
GB51843	transmembrane protein 114(LOC725318)	Apis mellifera			GO:0016021~integral component of membrane,		IPR004031:PMP-22/EMP/MP20/Claudin,				Complete proteome,Membrane,Reference proteome,Transmembrane,Transmembrane helix,
GB48432	transmembrane protein 223(LOC100578811)	Apis mellifera			GO:0016021~integral component of membrane,		IPR026100:Transmembrane protein 223,				Complete proteome,Membrane,Reference proteome,Transmembrane,Transmembrane helix,
GB55302	trehalose transporter 1(Tret1)	Apis mellifera		GO:0015771~trehalose transport,	GO:0005886~plasma membrane,GO:0016021~integral component of membrane,	GO:0015574~trehalose transmembrane transporter activity,GO:0022891~substrate-specific transmembrane transporter activity,	IPR003663:Sugar/inositol transporter,IPR005828:General substrate transporter,IPR005829:Sugar transporter, conserved site,IPR020846:Major facilitator superfamily domain,				Cell membrane,Complete proteome,Glycoprotein,Membrane,Reference proteome,Sugar transport,Transmembrane,Transmembrane helix,Transport,
GB53132	trifunctional enzyme subunit beta, mitochondrial(LOC551775)	Apis mellifera		GO:0008152~metabolic process,		GO:0016747~transferase activity, transferring acyl groups other than amino-acyl groups,	IPR002155:Thiolase,IPR016039:Thiolase-like,IPR020610:Thiolase, active site,IPR020613:Thiolase, conserved site,IPR020615:Thiolase, acyl-enzyme intermediate active site,IPR020616:Thiolase, N-terminal,IPR020617:Thiolase, C-terminal,	ame00062:Fatty acid elongation,ame00071:Fatty acid degradation,ame00280:Valine, leucine and isoleucine degradation,ame01100:Metabolic pathways,ame01130:Biosynthesis of antibiotics,ame01212:Fatty acid metabolism,			Acyltransferase,Complete proteome,Reference proteome,Transferase,
GB44899	trithorax group protein osa(LOC412046)	Apis mellifera		GO:0006338~chromatin remodeling,	GO:0090544~BAF-type complex,	GO:0003677~DNA binding,	IPR001606:ARID/BRIGHT DNA-binding domain,IPR011989:Armadillo-like helical,IPR016024:Armadillo-type fold,IPR021906:Protein of unknown function DUF3518,			SM00501:BRIGHT,	Coiled coil,Complete proteome,Reference proteome,
GB55598	troponin I(TpnI)	Apis mellifera			GO:0005861~troponin complex,		IPR001978:Troponin,				Coiled coil,
GB48052	tumor protein p53-inducible nuclear protein 2-like(LOC725263)	Apis mellifera									Complete proteome,Reference proteome,
GB48145	tyrosine-protein phosphatase non-receptor type 61F-like(LOC408900)	Apis mellifera						ame04931:Insulin resistance,
GB41080	ubiquitin carboxyl-terminal hydrolase 14(LOC411572)	Apis mellifera		GO:0006511~ubiquitin-dependent protein catabolic process,GO:0016579~protein deubiquitination,		GO:0036459~thiol-dependent ubiquitinyl hydrolase activity,	IPR000626:Ubiquitin,IPR001394:Peptidase C19, ubiquitin carboxyl-terminal hydrolase 2,IPR018200:Peptidase C19, ubiquitin carboxyl-terminal hydrolase 2, conserved site,IPR019954:Ubiquitin conserved site,			SM00213:UBQ,	Complete proteome,Reference proteome,
GB40467	ubiquitin-conjugating enzyme E2 J2-like(LOC413253)	Apis mellifera			GO:0016021~integral component of membrane,		IPR000608:Ubiquitin-conjugating enzyme, E2,IPR016135:Ubiquitin-conjugating enzyme/RWD-like,	ame04120:Ubiquitin mediated proteolysis,ame04141:Protein processing in endoplasmic reticulum,			Complete proteome,Membrane,Reference proteome,Transmembrane,Transmembrane helix,
GB50740	ubiquitin-conjugating enzyme E2 S(LOC408708)	Apis mellifera				GO:0005524~ATP binding,	IPR000608:Ubiquitin-conjugating enzyme, E2,IPR016135:Ubiquitin-conjugating enzyme/RWD-like,IPR023313:Ubiquitin-conjugating enzyme, active site,	ame04120:Ubiquitin mediated proteolysis,			ATP-binding,Complete proteome,Nucleotide-binding,Reference proteome,Ubl conjugation pathway,
GB50455	ubiquitin-conjugating enzyme E2-17 kDa(LOC724793)	Apis mellifera					IPR000608:Ubiquitin-conjugating enzyme, E2,IPR016135:Ubiquitin-conjugating enzyme/RWD-like,	ame04120:Ubiquitin mediated proteolysis,ame04141:Protein processing in endoplasmic reticulum,			Complete proteome,Reference proteome,
GB41231	ubiquitin-conjugating enzyme E2G 1 (UBC7 homolog, yeast)(Ube2g1)	Apis mellifera						ame04120:Ubiquitin mediated proteolysis,ame04141:Protein processing in endoplasmic reticulum,
GB41441	ubiquitin-like protein 3(LOC550921)	Apis mellifera					IPR000626:Ubiquitin,IPR017000:Membrane-anchored ubiquitin-fold protein, HCG-1,		PIRSF032572:membrane-anchored ubiquitin-fold protein, HCG-1 type,		Complete proteome,Reference proteome,
GB42195	ubiquitin-related modifier 1(LOC551580)	Apis mellifera		GO:0002098~tRNA wobble uridine modification,GO:0032447~protein urmylation,GO:0034227~tRNA thio-modification,	GO:0005829~cytosol,		IPR012675:Beta-grasp domain,IPR015221:Ubiquitin-related modifier 1,IPR016155:Molybdopterin synthase/thiamin biosynthesis sulphur carrier, beta-grasp,	ame04122:Sulfur relay system,	PIRSF037379:ubiquitin-related modifier 1,		Complete proteome,Cytoplasm,Isopeptide bond,Reference proteome,tRNA processing,Ubl conjugation pathway,
GB43306	uncharacterized LOC100188904(LOC100188904)	Apis mellifera			GO:0016021~integral component of membrane,						Complete proteome,Membrane,Reference proteome,Transmembrane,Transmembrane helix,
GB48697	uncharacterized LOC100217360(LOC100217360)	Apis mellifera									Complete proteome,Reference proteome,
GB50065	uncharacterized LOC100576569(LOC100576569)	Apis mellifera			GO:0016020~membrane,	GO:0016798~hydrolase activity, acting on glycosyl bonds,	IPR005199:Glycoside hydrolase, family 79,IPR017853:Glycoside hydrolase, superfamily,				Coiled coil,Complete proteome,Reference proteome,Signal,
GB45301	uncharacterized LOC100577103(LOC100577103)	Apis mellifera									Complete proteome,Reference proteome,
GB53819	uncharacterized LOC100577293(LOC100577293)	Apis mellifera									Complete proteome,Reference proteome,
GB54303	uncharacterized LOC100577769(LOC100577769)	Apis mellifera		GO:0006309~apoptotic DNA fragmentation,	GO:0005634~nucleus,GO:0005737~cytoplasm,	GO:0016787~hydrolase activity,	IPR003508:Caspase-activated nuclease CIDE-N,IPR015311:Apoptosis, DNA fragmentation factor 40kDa,			SM00266:CAD,	Complete proteome,Reference proteome,
GB43182	uncharacterized LOC100578413(LOC100578413)	Apis mellifera			GO:0016021~integral component of membrane,						Complete proteome,Membrane,Reference proteome,Transmembrane,Transmembrane helix,
GB52467	uncharacterized LOC408695(LOC408695)	Apis mellifera				GO:0005319~lipid transporter activity,	IPR001747:Lipid transport protein, N-terminal,IPR015816:Vitellinogen, beta-sheet N-terminal,IPR015819:Lipid transport protein, beta-sheet shell,				Complete proteome,Reference proteome,Signal,
GB50423	uncharacterized LOC408807(LOC408807)	Apis mellifera					IPR001611:Leucine-rich repeat,				Coiled coil,Complete proteome,Reference proteome,Signal,
GB42877	uncharacterized LOC409009(LOC409009)	Apis mellifera					IPR007128:Nnf1,				Coiled coil,Complete proteome,Reference proteome,
GB54605	uncharacterized LOC409057(LOC409057)	Apis mellifera									Coiled coil,Complete proteome,Reference proteome,
GB54203	uncharacterized LOC409300(LOC409300)	Apis mellifera									Coiled coil,Complete proteome,Reference proteome,
GB45265	uncharacterized LOC409634(LOC409634)	Apis mellifera			GO:0016021~integral component of membrane,						Complete proteome,Membrane,Reference proteome,Transmembrane,Transmembrane helix,
GB54143	uncharacterized LOC410514(LOC410514)	Apis mellifera		GO:0007165~signal transduction,			IPR000159:Ras-association,IPR002110:Ankyrin repeat,IPR003961:Fibronectin, type III,IPR013783:Immunoglobulin-like fold,IPR020683:Ankyrin repeat-containing domain,			SM00060:FN3,SM00248:ANK,SM00314:RA,	ANK repeat,Complete proteome,Reference proteome,
GB55403	uncharacterized LOC410819(LOC410819)	Apis mellifera			GO:0016021~integral component of membrane,		IPR004878:Otopetrin,				Complete proteome,Membrane,Reference proteome,Transmembrane,Transmembrane helix,
GB40297	uncharacterized LOC550975(LOC550975)	Apis mellifera		GO:0006886~intracellular protein transport,	GO:0030176~integral component of endoplasmic reticulum membrane,		IPR009703:Selenoprotein S,				Complete proteome,Membrane,Reference proteome,Transmembrane,Transmembrane helix,
GB46425	uncharacterized LOC551031(LOC551031)	Apis mellifera					IPR020090:Pleiotrophin/Midkine heparin-binding growth factor, C-terminal domain,				Complete proteome,Reference proteome,Signal,
GB51802	uncharacterized LOC551416(LOC551416)	Apis mellifera				GO:0003677~DNA binding,	IPR009057:Homeodomain-like,				Complete proteome,Reference proteome,
GB48086	uncharacterized LOC551512(LOC551512)	Apis mellifera		GO:0032007~negative regulation of TOR signaling,GO:0048011~neurotrophin TRK receptor signaling pathway,			IPR026682:AKT1 substrate 1 protein,				Complete proteome,Reference proteome,
GB50515	uncharacterized LOC551946(LOC551946)	Apis mellifera									Coiled coil,Complete proteome,Reference proteome,
GB47136	uncharacterized LOC724177(LOC724177)	Apis mellifera			GO:0016021~integral component of membrane,						Complete proteome,Membrane,Reference proteome,Transmembrane,Transmembrane helix,
GB43219	uncharacterized LOC724290(LOC724290)	Apis mellifera					IPR015216:SANT associated,				Coiled coil,Complete proteome,Reference proteome,
GB41671	uncharacterized LOC724294(LOC724294)	Apis mellifera			GO:0016021~integral component of membrane,		IPR019411:Domain of unknown function DUF2404,				Coiled coil,Complete proteome,Membrane,Reference proteome,Transmembrane,Transmembrane helix,
GB55567	uncharacterized LOC724299(LOC724299)	Apis mellifera					IPR001452:Src homology-3 domain,IPR003961:Fibronectin, type III,IPR011511:Variant SH3,IPR013783:Immunoglobulin-like fold,			SM00060:FN3,SM00326:SH3,	Coiled coil,Complete proteome,Reference proteome,
GB40904	uncharacterized LOC725211(LOC725211)	Apis mellifera			GO:0016021~integral component of membrane,						Complete proteome,Membrane,Reference proteome,Transmembrane,Transmembrane helix,
GB43202	uncharacterized LOC725540(LOC725540)	Apis mellifera									Complete proteome,Reference proteome,Signal,
GB47628	uncharacterized LOC725662(LOC725662)	Apis mellifera		GO:0006355~regulation of transcription, DNA-templated,	GO:0031213~RSF complex,	GO:0008270~zinc ion binding,	IPR001965:Zinc finger, PHD-type,IPR011011:Zinc finger, FYVE/PHD-type,IPR013083:Zinc finger, RING/FYVE/PHD-type,IPR019786:Zinc finger, PHD-type, conserved site,IPR019787:Zinc finger, PHD-finger,			SM00249:PHD,	Coiled coil,Complete proteome,Metal-binding,Reference proteome,Zinc,Zinc-finger,
GB46403	uncharacterized LOC725818(LOC725818)	Apis mellifera			GO:0016021~integral component of membrane,						Complete proteome,Membrane,Reference proteome,Transmembrane,Transmembrane helix,
GB53066	uncharacterized LOC726080(LOC726080)	Apis mellifera					IPR001680:WD40 repeat,IPR015880:Zinc finger, C2H2-like,IPR015943:WD40/YVTN repeat-like-containing domain,IPR017986:WD40-repeat-containing domain,IPR019775:WD40 repeat, conserved site,			SM00320:WD40,SM00355:ZnF_C2H2,	Complete proteome,Reference proteome,
GB51158	uncharacterized LOC726321(LOC726321)	Apis mellifera									Complete proteome,Reference proteome,
GB50012	uncharacterized LOC726323(LOC726323)	Apis mellifera									Coiled coil,Complete proteome,Reference proteome,Signal,
GB40426	uncharacterized LOC727647(LOC727647)	Apis mellifera									Complete proteome,Reference proteome,
GB48533	uncharacterized protein DDB_G0283697(LOC725524)	Apis mellifera					IPR026811:Cip1-interacting zinc finger protein,				Coiled coil,Complete proteome,Reference proteome,
GB43968	uncharacterized protein PF11_0213(LOC100578089)	Apis mellifera						ame00230:Purine metabolism,ame00240:Pyrimidine metabolism,ame01100:Metabolic pathways,ame03020:RNA polymerase,			Complete proteome,Reference proteome,
GB44136	vacuolar protein sorting-associated protein 28 homolog(LOC408783)	Apis mellifera					IPR007143:Vacuolar protein sorting-associated, VPS28,IPR017898:Vacuolar protein sorting-associated, VPS28, N-terminal,IPR017899:Vacuolar protein sorting-associated, VPS28, C-terminal,	ame04144:Endocytosis,	PIRSF017535:ESCRT-1 complex, Vps28 subunit,		Complete proteome,Reference proteome,
GB45457	vacuolar protein sorting-associated protein 53 homolog(LOC550700)	Apis mellifera					IPR007234:Vps53-like, N-terminal,				Complete proteome,Reference proteome,
GB52052	venom carboxylesterase-6(LOC408395)	Apis mellifera	Lipid metabolism,			GO:0016787~hydrolase activity,	IPR002018:Carboxylesterase, type B,IPR019819:Carboxylesterase type B, conserved site,IPR019826:Carboxylesterase type B, active site,				Complete proteome,Hydrolase,Reference proteome,Signal,
GB44120	venom serine protease 34(LOC409143)	Apis mellifera				GO:0004252~serine-type endopeptidase activity,	IPR000859:CUB domain,IPR001254:Peptidase S1,IPR001314:Peptidase S1A, chymotrypsin-type,IPR009003:Trypsin-like cysteine/serine peptidase domain,IPR018114:Peptidase S1, trypsin family, active site,			SM00020:Tryp_SPc,SM00042:CUB,	Complete proteome,Disulfide bond,Reference proteome,
GB55059	voltage-dependent T-type calcium channel subunit alpha-1G(LOC551883)	Apis mellifera		GO:0070509~calcium ion import,	GO:0005891~voltage-gated calcium channel complex,	GO:0008332~low voltage-gated calcium channel activity,	IPR005445:Voltage-dependent calcium channel, T-type, alpha-1 subunit,IPR005821:Ion transport domain,IPR027359:Voltage-dependent potassium channel, four helix bundle domain,				Coiled coil,Membrane,Transmembrane,Transmembrane helix,
GB43239	voltage-dependent calcium channel subunit alpha-2/delta-3(LOC551454)	Apis mellifera					IPR002035:von Willebrand factor, type A,IPR013608:VWA N-terminal,IPR013680:Voltage-dependent calcium channel, alpha-2/delta subunit, conserved region,			SM00327:VWA,	Complete proteome,Reference proteome,Signal,
GB48402	zinc finger C4H2 domain-containing protein(LOC412302)	Apis mellifera					IPR018482:Zinc finger, C4H2-type,				Coiled coil,Complete proteome,Reference proteome,
GB50360	zinc finger CCCH domain-containing protein 11A-like(LOC551279)	Apis mellifera									Complete proteome,Reference proteome,
GB49572	zinc finger CCHC domain-containing protein 10-like(LOC100578773)	Apis mellifera				GO:0003676~nucleic acid binding,GO:0008270~zinc ion binding,	IPR001878:Zinc finger, CCHC-type,				Complete proteome,Reference proteome,
GB47878	zinc finger HIT domain-containing protein 2(LOC100578259)	Apis mellifera					IPR007529:Zinc finger, HIT-type,				Coiled coil,Complete proteome,Reference proteome,

## Sheet: sTable10d
Supplementary Table 10d. GO cluster of down-regulated DEGs of 7-day-old adults with 10 ppb imidacloprid treatment.
Annotation Cluster 1	Enrichment Score: 2.1099267526171825
Category	Term	Count	%	PValue	Genes	List Total	Pop Hits	Pop Total	Fold Enrichment	Bonferroni	Benjamini	FDR (100X)
GOTERM_BP_DIRECT	GO:0006355~regulation of transcription, DNA-templated	5	8.06452	0.00098985	GB50342, GB48608, GB54796, GB48966, GB47515	10	151	2671	8.84437	0.00887346	0.00887346	0.56832
INTERPRO	IPR001356:Homeodomain	5	8.06452	0.00121859	GB50342, GB49751, GB54796, GB48966, GB47515	44	80	7258	10.3097	0.115871	0.115871	1.34676
UP_KEYWORDS	Homeobox	5	8.06452	0.00141553	GB50342, GB49751, GB54796, GB48966, GB47515	53	80	8471	9.98939	0.0402472	0.0402472	1.18892
SMART	SM00389:HOX	5	8.06452	0.0046999	GB50342, GB49751, GB54796, GB48966, GB47515	29	79	3159	6.89437	0.123578	0.123578	3.86438
INTERPRO	IPR009057:Homeodomain-like	5	8.06452	0.00517796	GB50342, GB49751, GB54796, GB48966, GB47515	44	119	7258	6.93086	0.40805	0.160356	5.60945
INTERPRO	IPR017970:Homeobox, conserved site	4	6.45161	0.00742832	GB50342, GB54796, GB48966, GB47515	44	68	7258	9.70321	0.529077	0.171605	7.95681
UP_KEYWORDS	DNA-binding	5	8.06452	0.0233206	GB50342, GB49751, GB54796, GB48966, GB47515	53	178	8471	4.48961	0.49556	0.289761	18.0645
GOTERM_MF_DIRECT	GO:0043565~sequence-specific DNA binding	4	6.45161	0.030828	GB50342, GB54796, GB48966, GB47515	22	138	4152	5.47036	0.430864	0.430864	20.6115
GOTERM_CC_DIRECT	GO:0005634~nucleus	6	9.67742	0.0366954	GB50342, GB48608, GB49751, GB54796, GB48966, GB47515	17	437	3583	2.89379	0.170496	0.170496	15.0062
UP_KEYWORDS	Nucleus	5	8.06452	0.0977132	GB50342, GB49751, GB54796, GB48966, GB47515	53	286	8471	2.79423	0.949302	0.525487	58.0285
Annotation Cluster 2	Enrichment Score: 0.9567837582241395
Category	Term	Count	%	PValue	Genes	List Total	Pop Hits	Pop Total	Fold Enrichment	Bonferroni	Benjamini	FDR (100X)
INTERPRO	IPR003598:Immunoglobulin subtype 2	3	4.83871	0.069176	GB41403, GB42096, GB42576	44	73	7258	6.77895	0.999283	0.764969	54.9388
INTERPRO	IPR003599:Immunoglobulin subtype	3	4.83871	0.0810728	GB41403, GB42096, GB42576	44	80	7258	6.1858	0.999804	0.759066	60.9446
INTERPRO	IPR007110:Immunoglobulin-like domain	3	4.83871	0.0972197	GB41403, GB42096, GB42576	44	89	7258	5.56027	0.999967	0.771381	67.9324
SMART	SM00408:IGc2	3	4.83871	0.135618	GB41403, GB42096, GB42576	29	73	3159	4.47662	0.983105	0.743401	70.4536
INTERPRO	IPR013783:Immunoglobulin-like fold	3	4.83871	0.156361	GB41403, GB42096, GB42576	44	119	7258	4.15852	1	0.883123	84.9043
SMART	SM00409:IG	3	4.83871	0.157133	GB41403, GB42096, GB42576	29	80	3159	4.08491	0.991658	0.697788	76.0709
Annotation Cluster 3	Enrichment Score: 0.13005619352460948
Category	Term	Count	%	PValue	Genes	List Total	Pop Hits	Pop Total	Fold Enrichment	Bonferroni	Benjamini	FDR (100X)
GOTERM_CC_DIRECT	GO:0016021~integral component of membrane	10	16.129	0.479915	GB51930, GB54867, GB49640, GB42885, GB49568, GB41243, GB41214, GB42096, GB53307, GB45192	17	1879	3583	1.12169	0.961948	0.804932	94.1764
UP_KEYWORDS	Transmembrane helix	10	16.129	0.850889	GB51930, GB54867, GB49640, GB42885, GB49568, GB41243, GB41214, GB42096, GB53307, GB45192	53	1890	8471	0.845662	1	0.999984	100
UP_KEYWORDS	Transmembrane	10	16.129	0.852272	GB51930, GB54867, GB49640, GB42885, GB49568, GB41243, GB41214, GB42096, GB53307, GB45192	53	1893	8471	0.844322	1	0.999903	100
UP_KEYWORDS	Membrane	10	16.129	0.867282	GB51930, GB54867, GB49640, GB42885, GB49568, GB41243, GB41214, GB42096, GB53307, GB45192	53	1927	8471	0.829425	1	0.999768	100

## Sheet: sTable10e
Supplementary Table 10e. GO chart of down-regulated DEGs of 7-day-old adults with 10 ppb imidacloprid treatment.
Category	Term	Count	%	PValue	Genes	List Total	Pop Hits	Pop Total	Fold Enrichment	Bonferroni	Benjamini	FDR (100X)
GOTERM_BP_DIRECT	GO:0006355~regulation of transcription, DNA-templated	5	8.06452	0.00098985	GB50342, GB48608, GB54796, GB48966, GB47515	10	151	2671	8.84437	0.00887346	0.00887346	0.56832
INTERPRO	IPR001356:Homeodomain	5	8.06452	0.00121859	GB50342, GB49751, GB54796, GB48966, GB47515	44	80	7258	10.3097	0.115871	0.115871	1.34676
UP_KEYWORDS	Homeobox	5	8.06452	0.00141553	GB50342, GB49751, GB54796, GB48966, GB47515	53	80	8471	9.98939	0.0402472	0.0402472	1.18892
INTERPRO	IPR001478:PDZ domain	4	6.45161	0.00330969	GB50769, GB46151, GB45145, GB45054	44	51	7258	12.9376	0.284542	0.154153	3.6194
SMART	SM00389:HOX	5	8.06452	0.0046999	GB50342, GB49751, GB54796, GB48966, GB47515	29	79	3159	6.89437	0.123578	0.123578	3.86438
INTERPRO	IPR009057:Homeodomain-like	5	8.06452	0.00517796	GB50342, GB49751, GB54796, GB48966, GB47515	44	119	7258	6.93086	0.40805	0.160356	5.60945
SMART	SM00228:PDZ	4	6.45161	0.00733876	GB50769, GB46151, GB45145, GB45054	29	46	3159	9.47226	0.186365	0.0979826	5.97597
INTERPRO	IPR017970:Homeobox, conserved site	4	6.45161	0.00742832	GB50342, GB54796, GB48966, GB47515	44	68	7258	9.70321	0.529077	0.171605	7.95681
UP_KEYWORDS	DNA-binding	5	8.06452	0.0233206	GB50342, GB49751, GB54796, GB48966, GB47515	53	178	8471	4.48961	0.49556	0.289761	18.0645
GOTERM_MF_DIRECT	GO:0043565~sequence-specific DNA binding	4	6.45161	0.030828	GB50342, GB54796, GB48966, GB47515	22	138	4152	5.47036	0.430864	0.430864	20.6115
GOTERM_CC_DIRECT	GO:0005634~nucleus	6	9.67742	0.0366954	GB50342, GB48608, GB49751, GB54796, GB48966, GB47515	17	437	3583	2.89379	0.170496	0.170496	15.0062
UP_KEYWORDS	Signal	12	19.3548	0.0404721	GB50438, GB42885, GB52920, GB51814, GB48656, GB41243, GB48842, GB55614, GB43963, GB42096, GB53307, GB42576	53	1012	8471	1.89522	0.698233	0.329256	29.4488
INTERPRO	IPR003598:Immunoglobulin subtype 2	3	4.83871	0.069176	GB41403, GB42096, GB42576	44	73	7258	6.77895	0.999283	0.764969	54.9388
INTERPRO	IPR003599:Immunoglobulin subtype	3	4.83871	0.0810728	GB41403, GB42096, GB42576	44	80	7258	6.1858	0.999804	0.759066	60.9446
INTERPRO	IPR007110:Immunoglobulin-like domain	3	4.83871	0.0972197	GB41403, GB42096, GB42576	44	89	7258	5.56027	0.999967	0.771381	67.9324
UP_KEYWORDS	Nucleus	5	8.06452	0.0977132	GB50342, GB49751, GB54796, GB48966, GB47515	53	286	8471	2.79423	0.949302	0.525487	58.0285

## Sheet: sTable10f
Supplementary Table 10f. GO table of down-regulated DEGs of 7-day-old adults with 10 ppb imidacloprid treatment.
ID	Gene Name	Species	COG_ONTOLOGY	GOTERM_BP_DIRECT	GOTERM_CC_DIRECT	GOTERM_MF_DIRECT	INTERPRO	KEGG_PATHWAY	PIR_SUPERFAMILY	SMART	UP_KEYWORDS	FDR
GB55724	B-cell lymphoma 6 protein homolog(LOC725965)	Apis mellifera				GO:0003676~nucleic acid binding,GO:0046872~metal ion binding,	IPR007087:Zinc finger, C2H2,IPR013087:Zinc finger C2H2-type/integrase DNA-binding domain,IPR015880:Zinc finger, C2H2-like,			SM00355:ZnF_C2H2,	Complete proteome,Reference proteome,	0.56832
GB45145	MAGUK p55 subfamily member 6(LOC408359)	Apis mellifera					IPR001452:Src homology-3 domain,IPR001478:PDZ domain,IPR004172:L27,IPR008144:Guanylate kinase,IPR008145:Guanylate kinase/L-type calcium channel,IPR011511:Variant SH3,IPR014775:L27, C-terminal,IPR020590:Guanylate kinase, conserved site,IPR027417:P-loop containing nucleoside triphosphate hydrolase,			SM00072:GuKc,SM00228:PDZ,SM00326:SH3,SM00569:L27,	Complete proteome,Reference proteome,SH3 domain,	1.34676
GB48122	MAU2 chromatid cohesion factor homolog(LOC411194)	Apis mellifera		GO:0007064~mitotic sister chromatid cohesion,			IPR011990:Tetratricopeptide-like helical,IPR019440:Cohesin loading factor,IPR019734:Tetratricopeptide repeat,			SM00028:TPR,	Complete proteome,Reference proteome,	1.18892
GB50889	RNA-binding protein 24-like(LOC551587)	Apis mellifera				GO:0000166~nucleotide binding,GO:0003676~nucleic acid binding,	IPR000504:RNA recognition motif domain,IPR012677:Nucleotide-binding, alpha-beta plait,			SM00360:RRM,	Complete proteome,Reference proteome,	3.6194
GB55743	WD repeat-containing protein 78(LOC100576290)	Apis mellifera					IPR001680:WD40 repeat,IPR015943:WD40/YVTN repeat-like-containing domain,IPR017986:WD40-repeat-containing domain,IPR019775:WD40 repeat, conserved site,			SM00320:WD40,	Complete proteome,Reference proteome,	3.86438
GB54802	beta-1,4-glucuronyltransferase 1(LOC409245)	Apis mellifera									Complete proteome,Reference proteome,	5.60945
GB45192	caveolin-3-like(LOC408310)	Apis mellifera		GO:0070836~caveola assembly,	GO:0000139~Golgi membrane,GO:0005901~caveola,GO:0016021~integral component of membrane,		IPR001612:Caveolin,				Cell membrane,Complete proteome,Golgi apparatus,Membrane,Reference proteome,Transmembrane,Transmembrane helix,	5.97597
GB52920	cuticular protein 16(CPR16)	Apis mellifera				GO:0042302~structural constituent of cuticle,	IPR000618:Insect cuticle protein,				Complete proteome,Reference proteome,Signal,	7.95681
GB50438	cuticular protein 27(CPR27)	Apis mellifera				GO:0042302~structural constituent of cuticle,	IPR000618:Insect cuticle protein,				Complete proteome,Reference proteome,Signal,	18.0645
GB44676	dynein regulatory complex subunit 7-like(LOC413319)	Apis mellifera									Coiled coil,Complete proteome,Reference proteome,	20.6115
GB51545	dystrophin, isoforms A/C/F/G/H-like(LOC413968)	Apis mellifera					IPR001589:Actinin-type, actin-binding, conserved site,IPR001715:Calponin homology domain,IPR002017:Spectrin repeat,IPR018159:Spectrin/alpha-actinin,			SM00033:CH,SM00150:SPEC,	Actin-binding,Coiled coil,Complete proteome,Reference proteome,Repeat,	15.0062
GB51816	glucose dehydrogenase [FAD, quinone](LOC410746)	Apis mellifera				GO:0016614~oxidoreductase activity, acting on CH-OH group of donors,GO:0050660~flavin adenine dinucleotide binding,	IPR000172:Glucose-methanol-choline oxidoreductase, N-terminal,IPR007867:Glucose-methanol-choline oxidoreductase, C-terminal,IPR023753:Pyridine nucleotide-disulphide oxidoreductase, FAD/NAD(P)-binding domain,				Complete proteome,Reference proteome,	29.4488
GB51814	glucose dehydrogenase [FAD, quinone](LOC410747)	Apis mellifera				GO:0016614~oxidoreductase activity, acting on CH-OH group of donors,GO:0050660~flavin adenine dinucleotide binding,	IPR000172:Glucose-methanol-choline oxidoreductase, N-terminal,IPR007867:Glucose-methanol-choline oxidoreductase, C-terminal,IPR012132:Glucose-methanol-choline oxidoreductase,IPR023753:Pyridine nucleotide-disulphide oxidoreductase, FAD/NAD(P)-binding domain,		PIRSF000137:glucose-methanol-choline oxidoreductase,		Complete proteome,Reference proteome,Signal,	54.9388
GB49568	glutamate receptor ionotropic, kainate 2(LOC411049)	Apis mellifera			GO:0016021~integral component of membrane,	GO:0004970~ionotropic glutamate receptor activity,	IPR001320:Ionotropic glutamate receptor,IPR001508:NMDA receptor,IPR001638:Extracellular solute-binding protein, family 3,			SM00079:PBPe,	Complete proteome,Ion channel,Ion transport,Ligand-gated ion channel,Membrane,Receptor,Reference proteome,Transmembrane,Transmembrane helix,Transport,	60.9446
GB49578	glutamyl aminopeptidase-like(LOC552078)	Apis mellifera	Amino acid transport and metabolism,			GO:0008237~metallopeptidase activity,GO:0008270~zinc ion binding,	IPR000008:C2 calcium-dependent membrane targeting,IPR001930:Peptidase M1, alanine aminopeptidase/leukotriene A4 hydrolase,IPR014782:Peptidase M1, membrane alanine aminopeptidase, N-terminal,IPR024571:Domain of unknown function DUF3358,				Complete proteome,Reference proteome,	67.9324
GB54356	growth factor receptor-bound protein 14-like(LOC100576563)	Apis mellifera					IPR000980:SH2 domain,IPR015042:BPS (Between PH and SH2) domain,			SM00252:SH2,	Complete proteome,Reference proteome,	58.0285
GB41214	heparan sulfate glucosamine 3-O-sulfotransferase 1(LOC412956)	Apis mellifera			GO:0016021~integral component of membrane,	GO:0008146~sulfotransferase activity,	IPR000863:Sulfotransferase domain,IPR027417:P-loop containing nucleoside triphosphate hydrolase,	ame00534:Glycosaminoglycan biosynthesis - heparan sulfate / heparin,			Complete proteome,Membrane,Reference proteome,Transmembrane,Transmembrane helix,
GB47515	homeobox protein GBX-2(LOC725495)	Apis mellifera		GO:0006355~regulation of transcription, DNA-templated,GO:0051960~regulation of nervous system development,	GO:0005634~nucleus,	GO:0043565~sequence-specific DNA binding,	IPR001356:Homeodomain,IPR009057:Homeodomain-like,IPR017970:Homeobox, conserved site,IPR020479:Homeodomain, metazoa,			SM00389:HOX,	Complete proteome,DNA-binding,Homeobox,Nucleus,Reference proteome,
GB49751	homeobox protein SIX3(LOC551364)	Apis mellifera			GO:0005634~nucleus,	GO:0003677~DNA binding,	IPR001356:Homeodomain,IPR009057:Homeodomain-like,			SM00389:HOX,	Complete proteome,DNA-binding,Homeobox,Nucleus,Reference proteome,
GB48966	homeotic protein caudal(cad)	Apis mellifera		GO:0006355~regulation of transcription, DNA-templated,	GO:0005634~nucleus,	GO:0043565~sequence-specific DNA binding,	IPR000047:Helix-turn-helix motif,IPR001356:Homeodomain,IPR009057:Homeodomain-like,IPR017970:Homeobox, conserved site,IPR020479:Homeodomain, metazoa,			SM00389:HOX,	Complete proteome,DNA-binding,Homeobox,Nucleus,Reference proteome,
GB55676	kazrin(LOC409711)	Apis mellifera					IPR001660:Sterile alpha motif domain,IPR013761:Sterile alpha motif/pointed domain,			SM00454:SAM,	Complete proteome,Reference proteome,
GB48469	kelch-like protein diablo(LOC413623)	Apis mellifera					IPR000210:BTB/POZ-like,IPR006652:Kelch repeat type 1,IPR011043:Galactose oxidase/kelch, beta-propeller,IPR011333:BTB/POZ fold,IPR011705:BTB/Kelch-associated,IPR015916:Galactose oxidase, beta-propeller,IPR017096:Kelch-like protein, gigaxonin,		PIRSF037037:kelch-like protein, gigaxonin type,	SM00225:BTB,SM00612:Kelch,SM00875:SM00875,	Complete proteome,Kelch repeat,Reference proteome,Repeat,
GB41403	lachesin-like(LOC413555)	Apis mellifera					IPR003598:Immunoglobulin subtype 2,IPR003599:Immunoglobulin subtype,IPR007110:Immunoglobulin-like domain,IPR013098:Immunoglobulin I-set,IPR013783:Immunoglobulin-like fold,			SM00408:IGc2,SM00409:IG,	Complete proteome,Reference proteome,
GB42096	leucine-rich repeat-containing protein 24(LOC725924)	Apis mellifera			GO:0016021~integral component of membrane,		IPR000483:Cysteine-rich flanking region, C-terminal,IPR001611:Leucine-rich repeat,IPR003591:Leucine-rich repeat, typical subtype,IPR003598:Immunoglobulin subtype 2,IPR003599:Immunoglobulin subtype,IPR007110:Immunoglobulin-like domain,IPR013783:Immunoglobulin-like fold,			SM00082:LRRCT,SM00369:LRR_TYP,SM00408:IGc2,SM00409:IG,	Complete proteome,Disulfide bond,Leucine-rich repeat,Membrane,Reference proteome,Repeat,Signal,Transmembrane,Transmembrane helix,
GB48275	neo-calmodulin-like(LOC552209)	Apis mellifera				GO:0005509~calcium ion binding,	IPR002048:EF-hand domain,IPR011992:EF-hand-like domain,IPR018247:EF-Hand 1, calcium-binding site,			SM00054:EFh,	Complete proteome,Reference proteome,
GB42576	neural cell adhesion molecule 2-like(LOC726106)	Apis mellifera					IPR003598:Immunoglobulin subtype 2,IPR003599:Immunoglobulin subtype,IPR007110:Immunoglobulin-like domain,IPR013106:Immunoglobulin V-set,IPR013783:Immunoglobulin-like fold,			SM00406:IGv,SM00408:IGc2,SM00409:IG,	Complete proteome,Reference proteome,Signal,
GB42156	neural precursor cell expressed, developmentally down-regulated gene 9(Nedd9)	Apis mellifera					IPR001452:Src homology-3 domain,IPR014928:Serine rich protein interaction,IPR021901:CAS family, DUF3513,			SM00326:SH3,	Complete proteome,Reference proteome,
GB42885	neuroligin 4(NLG-4)	Apis mellifera	Lipid metabolism,		GO:0016021~integral component of membrane,		IPR002018:Carboxylesterase, type B,IPR019819:Carboxylesterase type B, conserved site,				Membrane,Signal,Transmembrane,Transmembrane helix,
GB50342	paired box protein Pax-6-like(LOC724238)	Apis mellifera		GO:0006351~transcription, DNA-templated,GO:0006355~regulation of transcription, DNA-templated,GO:0007275~multicellular organism development,	GO:0005634~nucleus,	GO:0043565~sequence-specific DNA binding,	IPR001356:Homeodomain,IPR001523:Paired domain,IPR009057:Homeodomain-like,IPR011991:Winged helix-turn-helix DNA-binding domain,IPR017970:Homeobox, conserved site,			SM00351:PAX,SM00389:HOX,	Coiled coil,Complete proteome,Developmental protein,DNA-binding,Homeobox,Nucleus,Paired box,Reference proteome,Transcription,Transcription regulation,
GB54796	paired mesoderm homeobox protein 2A(LOC724934)	Apis mellifera		GO:0006355~regulation of transcription, DNA-templated,	GO:0005634~nucleus,	GO:0043565~sequence-specific DNA binding,	IPR001356:Homeodomain,IPR009057:Homeodomain-like,IPR017970:Homeobox, conserved site,			SM00389:HOX,	Complete proteome,DNA-binding,Homeobox,Nucleus,Reference proteome,
GB44796	protein prickle-like(LOC410724)	Apis mellifera				GO:0008270~zinc ion binding,	IPR000095:PAK-box/P21-Rho-binding,IPR001781:Zinc finger, LIM-type,IPR010442:PET domain,	ame04310:Wnt signaling pathway,		SM00132:LIM,	Complete proteome,LIM domain,Metal-binding,Reference proteome,Repeat,Zinc,
GB51930	protein tipE(LOC724903)	Apis mellifera			GO:0016021~integral component of membrane,						Complete proteome,Membrane,Reference proteome,Transmembrane,Transmembrane helix,
GB51064	serine/threonine-protein kinase 3(LOC410208)	Apis mellifera		GO:0007165~signal transduction,		GO:0004674~protein serine/threonine kinase activity,GO:0005524~ATP binding,	IPR000719:Protein kinase, catalytic domain,IPR011009:Protein kinase-like domain,IPR011524:SARAH domain,IPR017441:Protein kinase, ATP binding site,IPR024205:Mst1 SARAH domain,	ame04391:Hippo signaling pathway - fly,		SM00220:S_TKc,	Coiled coil,Complete proteome,Reference proteome,
GB53307	sodium/potassium-transporting ATPase subunit beta-1-interacting protein(LOC552749)	Apis mellifera			GO:0016021~integral component of membrane,		IPR008516:Na,K-Atpase Interacting protein,				Complete proteome,Membrane,Reference proteome,Signal,Transmembrane,Transmembrane helix,
GB48608	transducin-like enhancer protein 4(LOC408894)	Apis mellifera		GO:0006355~regulation of transcription, DNA-templated,	GO:0005634~nucleus,		IPR001680:WD40 repeat,IPR005617:Groucho/TLE, N-terminal Q-rich domain,IPR009146:Groucho/transducin-like enhancer,IPR015943:WD40/YVTN repeat-like-containing domain,IPR017986:WD40-repeat-containing domain,IPR019775:WD40 repeat, conserved site,	ame04310:Wnt signaling pathway,ame04330:Notch signaling pathway,		SM00320:WD40,	Complete proteome,Reference proteome,
GB48173	translation initiation factor IF-2-like(LOC551089)	Apis mellifera					IPR009078:Ferritin-like superfamily,				Complete proteome,Reference proteome,
GB43963	tyrosine kinase receptor Cad96Ca(LOC409061)	Apis mellifera		GO:0007156~homophilic cell adhesion via plasma membrane adhesion molecules,	GO:0016020~membrane,	GO:0004713~protein tyrosine kinase activity,GO:0005509~calcium ion binding,GO:0005524~ATP binding,	IPR000719:Protein kinase, catalytic domain,IPR001245:Serine-threonine/tyrosine-protein kinase catalytic domain,IPR002126:Cadherin,IPR008266:Tyrosine-protein kinase, active site,IPR011009:Protein kinase-like domain,IPR015919:Cadherin-like,IPR017441:Protein kinase, ATP binding site,IPR020635:Tyrosine-protein kinase, catalytic domain,			SM00219:TyrKc,	Complete proteome,Reference proteome,Signal,
GB42301	uncharacterized LOC100577882(LOC100577882)	Apis mellifera									Complete proteome,Reference proteome,
GB51786	uncharacterized LOC100577908(LOC100577908)	Apis mellifera									Complete proteome,Reference proteome,
GB55002	uncharacterized LOC100578883(LOC100578883)	Apis mellifera				GO:0003676~nucleic acid binding,GO:0046872~metal ion binding,	IPR007087:Zinc finger, C2H2,IPR013087:Zinc finger C2H2-type/integrase DNA-binding domain,IPR015880:Zinc finger, C2H2-like,			SM00355:ZnF_C2H2,	Complete proteome,Reference proteome,
GB41243	uncharacterized LOC408729(LOC408729)	Apis mellifera			GO:0016021~integral component of membrane,	GO:0004930~G-protein coupled receptor activity,	IPR017978:GPCR, family 3, C-terminal,				Complete proteome,Membrane,Reference proteome,Signal,Transmembrane,Transmembrane helix,
GB48656	uncharacterized LOC412969(LOC412969)	Apis mellifera					IPR004302:Chitin-binding, domain 3,				Complete proteome,Reference proteome,Signal,
GB46151	uncharacterized LOC551510(LOC551510)	Apis mellifera					IPR001478:PDZ domain,	ame00920:Sulfur metabolism,		SM00228:PDZ,	Coiled coil,Complete proteome,Reference proteome,
GB49640	uncharacterized LOC552608(LOC552608)	Apis mellifera			GO:0016021~integral component of membrane,						Complete proteome,Membrane,Reference proteome,Transmembrane,Transmembrane helix,
GB46087	uncharacterized LOC724390(LOC724390)	Apis mellifera									Complete proteome,Reference proteome,
GB55614	uncharacterized LOC724776(LOC724776)	Apis mellifera									Complete proteome,Reference proteome,Signal,
GB48772	uncharacterized LOC724909(LOC724909)	Apis mellifera				GO:0008440~inositol-1,4,5-trisphosphate 3-kinase activity,	IPR005522:Inositol polyphosphate kinase,	ame00562:Inositol phosphate metabolism,ame01100:Metabolic pathways,ame04070:Phosphatidylinositol signaling system,			Complete proteome,Kinase,Reference proteome,Transferase,
GB48842	uncharacterized LOC725838(LOC725838)	Apis mellifera									Complete proteome,Reference proteome,Signal,
GB50769	uncharacterized protein DDB_G0286591-like(LOC408714)	Apis mellifera					IPR001478:PDZ domain,			SM00228:PDZ,	Complete proteome,Reference proteome,
GB55619	uncharacterized protein KIAA0930 homolog(LOC408669)	Apis mellifera					IPR019141:Protein of unknown function DUF2045,				Complete proteome,Reference proteome,
GB54867	vesicular glutamate transporter 1(LOC410752)	Apis mellifera		GO:0055085~transmembrane transport,	GO:0016021~integral component of membrane,		IPR011701:Major facilitator superfamily,IPR020846:Major facilitator superfamily domain,				Complete proteome,Membrane,Reference proteome,Transmembrane,Transmembrane helix,
GB45054	whirlin(LOC410320)	Apis mellifera					IPR001478:PDZ domain,			SM00228:PDZ,	Complete proteome,Reference proteome,
GB40564	zinc finger protein ubi-d4 A(LOC411629)	Apis mellifera				GO:0008270~zinc ion binding,	IPR001965:Zinc finger, PHD-type,IPR007087:Zinc finger, C2H2,IPR011011:Zinc finger, FYVE/PHD-type,IPR013083:Zinc finger, RING/FYVE/PHD-type,IPR019787:Zinc finger, PHD-finger,IPR025750:Requiem/DPF N-terminal domain,			SM00249:PHD,	Complete proteome,Metal-binding,Reference proteome,Zinc,Zinc-finger,
