# Supplementary material for: Missing Nurse Bees—Early Transcriptomic Switch From Nurse Bee to Forager Induced by Sublethal Imidacloprid
Source: Front Genet. 2021 Jun 17;12:665927. doi: 10.3389/fgene.2021.665927 (PMC8248817; doi:10.3389/fgene.2021.665927)
Supplement: Supplementary file 1 [file Data_Sheet_1.zip › Table 11 - 13.xlsx]

## Sheet: sTable11a
Supplementary Table 11a. GO cluster of up-regulated DEGs of 14-day-old adults with 1 ppb imidacloprid treatment.
Annotation Cluster 1	Enrichment Score: 9.292068825189393
Category	Term	Count	%	PValue	Genes	List Total	Pop Hits	Pop Total	Fold Enrichment	Bonferroni	Benjamini	FDR (100X)
KEGG_PATHWAY	ame03010:Ribosome	60	3.16456	3.35047e-12	GB51543, GB41039, GB42696, GB53194, GB46750, GB54814, GB40492, GB43559, GB51539, GB40653, GB54192, GB51201, GB47590, GB51716, GB44520, GB50333, GB54433, GB52116, GB41068, GB45374, GB48810, GB43548, GB51065, GB45334, GB52789, GB46845, GB44147, GB47227, GB49170, GB50296, GB46776, GB55595, GB42679, GB48699, GB43537, GB52102, GB50158, GB49220, GB40539, GB41359, GB43815, GB41631, GB40576, GB53219, GB5…	477	115	2113	2.31118	3.68547e-10	3.68547e-10	3.78541e-09
UP_KEYWORDS	Ribonucleoprotein	31	1.63502	1.06814e-11	GB51543, GB41039, GB44147, GB45433, GB47227, GB48423, GB49170, GB46776, GB55595, GB46750, GB42679, GB51579, GB40492, GB54192, GB54165, GB40576, GB51072, GB42537, GB51038, GB51716, GB50333, GB41150, GB50917, GB52116, GB54433, GB50356, GB45374, GB43548, GB49377, GB47433, GB51359	1536	48	8471	3.56175	2.24308e-09	2.24308e-09	1.34949e-08
UP_KEYWORDS	Ribosomal protein	27	1.42405	7.17516e-11	GB51543, GB41039, GB44147, GB47227, GB49170, GB46776, GB46750, GB55595, GB42679, GB40492, GB54192, GB40576, GB51072, GB42537, GB51038, GB51716, GB50333, GB41150, GB50917, GB52116, GB54433, GB50356, GB45374, GB43548, GB49377, GB47433, GB51359	1536	40	8471	3.72261	1.50678e-08	7.53392e-09	9.06514e-08
GOTERM_MF_DIRECT	GO:0003735~structural constituent of ribosome	49	2.58439	1.10962e-09	GB51543, GB52789, GB41039, GB42696, GB44147, GB47227, GB49170, GB46776, GB55595, GB46750, GB42679, GB43537, GB52102, GB54814, GB50158, GB40492, GB49220, GB40539, GB51539, GB54192, GB55901, GB41359, GB47590, GB43815, GB41631, GB53219, GB54691, GB51072, GB51624, GB46395, GB42537, GB55639, GB51038, GB51716, GB44520, GB49994, GB44749, GB50333, GB54433, GB50917, GB41150, GB52116, GB50356, GB45374, GB4…	816	106	4152	2.35211	3.40652e-07	3.40652e-07	1.488e-06
GOTERM_BP_DIRECT	GO:0006412~translation	47	2.4789	5.0722e-09	GB51543, GB52789, GB41039, GB42696, GB44147, GB47227, GB49170, GB46776, GB55595, GB46750, GB42679, GB43537, GB52102, GB54814, GB40492, GB50158, GB49220, GB40539, GB51539, GB54192, GB55901, GB41359, GB47590, GB43815, GB41631, GB53219, GB54691, GB51072, GB51624, GB46395, GB42537, GB55639, GB51038, GB51716, GB44520, GB49994, GB44749, GB50333, GB54433, GB41150, GB52116, GB45374, GB48810, GB43548, GB4…	515	106	2671	2.29963	1.4405e-06	1.4405e-06	6.72132e-06
GOTERM_CC_DIRECT	GO:0005840~ribosome	36	1.89873	1.22364e-06	GB52789, GB42696, GB44147, GB47227, GB49170, GB46776, GB55595, GB46750, GB42679, GB43537, GB52102, GB54814, GB40492, GB50158, GB49220, GB51539, GB54192, GB55901, GB41359, GB47590, GB43815, GB41631, GB40576, GB53219, GB51072, GB54691, GB51624, GB51038, GB51716, GB44520, GB44749, GB50333, GB50917, GB52116, GB50356, GB47433	696	83	3583	2.23286	0.000170071	0.000170071	0.00144194
Annotation Cluster 2	Enrichment Score: 2.2680771505125388
Category	Term	Count	%	PValue	Genes	List Total	Pop Hits	Pop Total	Fold Enrichment	Bonferroni	Benjamini	FDR (100X)
INTERPRO	IPR012677:Nucleotide-binding, alpha-beta plait	35	1.84599	0.00184799	GB50832, GB53208, GB44281, GB44148, GB49597, GB46014, GB46196, GB42691, GB40744, GB42693, GB42714, GB43200, GB43122, GB47741, GB54990, GB47420, GB42233, GB45429, GB47992, GB52075, GB41674, GB42211, GB55730, GB49013, GB42747, GB41392, GB43815, GB50889, GB50415, GB51716, GB40057, GB44991, GB46169, GB42292, GB47009	1372	111	7258	1.66805	0.970455	0.828112	3.11249
GOTERM_MF_DIRECT	GO:0000166~nucleotide binding	41	2.16245	0.00192812	GB50832, GB53208, GB44281, GB44148, GB49597, GB46014, GB46196, GB42691, GB52929, GB40744, GB42693, GB42714, GB43200, GB44536, GB43122, GB47741, GB54990, GB47420, GB42233, GB45429, GB47992, GB52075, GB42211, GB41674, GB49013, GB55730, GB42747, GB41392, GB50661, GB43815, GB45150, GB54593, GB50889, GB52756, GB51716, GB40057, GB44991, GB54367, GB46169, GB42292, GB47009	816	132	4152	1.58044	0.44706	0.2564	2.55491
INTERPRO	IPR000504:RNA recognition motif domain	30	1.58228	0.00241376	GB50832, GB53208, GB44148, GB44281, GB49597, GB46196, GB46014, GB42691, GB40744, GB42693, GB42714, GB43200, GB43122, GB47741, GB54990, GB42233, GB45429, GB47992, GB41674, GB42211, GB52075, GB55730, GB49013, GB41392, GB50889, GB50415, GB40057, GB44991, GB42292, GB47009	1372	92	7258	1.72503	0.989962	0.784282	4.04701
SMART	SM00360:RRM	24	1.26582	0.0984381	GB42233, GB50832, GB53208, GB47992, GB52075, GB44148, GB44281, GB41674, GB42211, GB49013, GB55730, GB49597, GB41392, GB46014, GB42693, GB40744, GB50889, GB40057, GB43122, GB44991, GB47741, GB54990, GB42292, GB47009	683	82	3159	1.35371	1	0.995881	76.0584
Annotation Cluster 3	Enrichment Score: 2.126031873925549
Category	Term	Count	%	PValue	Genes	List Total	Pop Hits	Pop Total	Fold Enrichment	Bonferroni	Benjamini	FDR (100X)
INTERPRO	IPR008271:Serine/threonine-protein kinase, active site	33	1.74051	0.00134543	GB53657, GB41836, GB55411, GB43004, GB45762, GB42064, GB55165, GB56012, GB48942, GB42534, GB43222, GB48539, GB49908, GB51894, GB50198, GB54351, GB47743, GB49535, GB43092, GB43718, GB44292, GB50204, GB55074, GB51503, GB50640, GB41672, GB54348, GB53592, GB54649, GB53414, GB46877, GB53036, GB41668	1372	101	7258	1.72844	0.922959	0.922959	2.2752
INTERPRO	IPR000719:Protein kinase, catalytic domain	46	2.42616	0.00339366	GB53657, GB41836, GB55411, GB45762, GB43004, GB42064, GB55165, GB45819, GB50877, GB56012, GB48942, GB42534, GB43222, GB47566, GB49908, GB48539, GB51894, GB50198, GB54351, GB49535, GB47743, GB43092, GB43718, GB50204, GB44292, GB55074, GB43446, GB51503, GB50640, GB55425, GB41672, GB45512, GB48061, GB54348, GB44279, GB44062, GB53592, GB54649, GB53414, GB46423, GB53865, GB40310, GB46877, GB48816, GB5…	1372	162	7258	1.50212	0.998455	0.801731	5.64551
INTERPRO	IPR017441:Protein kinase, ATP binding site	34	1.79325	0.00363816	GB53657, GB55411, GB43004, GB45762, GB42064, GB55165, GB48942, GB42534, GB43222, GB47566, GB48539, GB49908, GB50198, GB54351, GB47743, GB49535, GB43092, GB43718, GB50204, GB44292, GB55074, GB43446, GB50640, GB55425, GB41672, GB54348, GB48061, GB53592, GB44062, GB53414, GB53865, GB40310, GB46877, GB53036	1372	111	7258	1.62039	0.999031	0.75041	6.04044
INTERPRO	IPR011009:Protein kinase-like domain	51	2.68987	0.00751249	GB53657, GB41836, GB55411, GB43004, GB45762, GB42064, GB55165, GB45819, GB50877, GB44905, GB42534, GB48942, GB56012, GB43222, GB47566, GB49960, GB40676, GB49908, GB48539, GB51894, GB50198, GB54351, GB49535, GB47743, GB43092, GB50204, GB44292, GB43718, GB55074, GB43446, GB51503, GB50640, GB55425, GB41672, GB45512, GB48061, GB54348, GB41745, GB44279, GB53592, GB44062, GB54649, GB53414, GB44225, GB5…	1372	191	7258	1.41254	0.999999	0.908641	12.0944
SMART	SM00220:S_TKc	36	1.89873	0.0255541	GB53657, GB41836, GB55411, GB45762, GB43004, GB42064, GB55165, GB45819, GB56012, GB48942, GB42534, GB43222, GB49908, GB48539, GB51894, GB50198, GB54351, GB47743, GB49535, GB43092, GB43718, GB50204, GB44292, GB55074, GB51503, GB50640, GB41672, GB54348, GB53592, GB54649, GB53414, GB46423, GB40310, GB46877, GB53036, GB41668	683	119	3159	1.39922	0.999933	0.991786	30.0302
GOTERM_MF_DIRECT	GO:0004672~protein kinase activity	19	1.00211	0.0549736	GB53657, GB41836, GB43718, GB55074, GB55411, GB50640, GB43004, GB45762, GB55165, GB45819, GB54348, GB53592, GB53414, GB46423, GB49908, GB51894, GB40310, GB54351, GB41668	816	63	4152	1.53455	1	0.986959	53.1507
Annotation Cluster 4	Enrichment Score: 1.6034244265372573
Category	Term	Count	%	PValue	Genes	List Total	Pop Hits	Pop Total	Fold Enrichment	Bonferroni	Benjamini	FDR (100X)
UP_KEYWORDS	Metal-binding	87	4.58861	0.00702967	GB43704, GB47635, GB46196, GB48349, GB53299, GB44553, GB42064, GB42692, GB42719, GB40424, GB41427, GB49806, GB43222, GB54818, GB49805, GB48059, GB40490, GB52023, GB40492, GB51973, GB49967, GB54272, GB47743, GB53086, GB43713, GB43738, GB43125, GB53975, GB48784, GB40074, GB42211, GB48338, GB50661, GB47816, GB55778, GB42708, GB41888, GB40859, GB43899, GB50415, GB48884, GB50226, GB41753, GB50231, GB4…	1536	371	8471	1.29327	0.772691	0.151771	8.52705
UP_KEYWORDS	Zinc	58	3.05907	0.0110981	GB52768, GB46196, GB47635, GB53299, GB44553, GB42064, GB42692, GB40424, GB42719, GB49806, GB43222, GB54818, GB49805, GB48059, GB40490, GB40492, GB54272, GB47743, GB53086, GB43125, GB40074, GB42211, GB48338, GB47816, GB41888, GB40859, GB43899, GB50415, GB48884, GB41753, GB50231, GB44526, GB41704, GB41606, GB51256, GB45698, GB55889, GB44573, GB42200, GB41714, GB49172, GB50392, GB40728, GB49321, GB5…	1536	236	8471	1.35537	0.904021	0.19189	13.1509
UP_KEYWORDS	Zinc-finger	33	1.74051	0.198401	GB44573, GB46196, GB42064, GB44553, GB42692, GB40424, GB42719, GB41714, GB49172, GB50392, GB43222, GB48059, GB40490, GB54272, GB47743, GB40074, GB42211, GB47816, GB41888, GB40859, GB43899, GB50415, GB48884, GB44991, GB41753, GB50231, GB48007, GB44544, GB41606, GB41401, GB51256, GB45698, GB46243	1536	152	8471	1.19733	1	0.734696	93.8822
Annotation Cluster 5	Enrichment Score: 1.438954836909951
Category	Term	Count	%	PValue	Genes	List Total	Pop Hits	Pop Total	Fold Enrichment	Bonferroni	Benjamini	FDR (100X)
INTERPRO	IPR005821:Ion transport domain	10	0.527426	0.0255287	GB54127, GB49879, GB42249, GB44065, GB47876, GB42728, GB51897, GB41297, GB55480, GB40818	1372	24	7258	2.2042	1	0.992728	35.7293
UP_KEYWORDS	Voltage-gated channel	5	0.263713	0.0405598	GB49879, GB42249, GB42728, GB51897, GB55480	1536	8	8471	3.44686	0.999833	0.383109	40.733
INTERPRO	IPR027359:Voltage-dependent potassium channel, four helix bundle domain	5	0.263713	0.0465597	GB49879, GB42249, GB42728, GB51897, GB55480	1372	8	7258	3.3063	1	0.998473	55.7377
Annotation Cluster 6	Enrichment Score: 1.330819932490062
Category	Term	Count	%	PValue	Genes	List Total	Pop Hits	Pop Total	Fold Enrichment	Bonferroni	Benjamini	FDR (100X)
INTERPRO	IPR004087:K Homology domain	8	0.421941	0.0280966	GB50757, GB47816, GB49404, GB53729, GB40824, GB55088, GB48661, GB48567	1372	17	7258	2.48945	1	0.992794	38.5638
SMART	SM00322:KH	8	0.421941	0.0541913	GB50757, GB47816, GB49404, GB53729, GB40824, GB55088, GB48661, GB48567	683	17	3159	2.17656	1	0.998982	53.6338
INTERPRO	IPR004088:K Homology domain, type 1	8	0.421941	0.0668278	GB50757, GB47816, GB49404, GB53729, GB40824, GB55088, GB48661, GB48567	1372	20	7258	2.11603	1	0.999335	69.3442
Annotation Cluster 7	Enrichment Score: 1.1726590806283532
Category	Term	Count	%	PValue	Genes	List Total	Pop Hits	Pop Total	Fold Enrichment	Bonferroni	Benjamini	FDR (100X)
INTERPRO	IPR013783:Immunoglobulin-like fold	34	1.79325	0.0113734	GB41756, GB41757, GB42244, GB45335, GB51048, GB44551, GB51391, GB56032, GB46113, GB44031, GB51183, GB41414, GB41698, GB45525, GB44412, GB40027, GB44117, GB44159, GB55000, GB55425, GB54502, GB51104, GB45774, GB54143, GB49947, GB53574, GB43504, GB55364, GB45810, GB52158, GB52504, GB40155, GB55624, GB42584	1372	119	7258	1.51145	1	0.955457	17.7606
INTERPRO	IPR007110:Immunoglobulin-like domain	25	1.31857	0.038355	GB41756, GB41757, GB51048, GB45335, GB44117, GB44159, GB55000, GB44551, GB45774, GB51391, GB49947, GB53574, GB43504, GB56032, GB45810, GB51183, GB41414, GB41698, GB45525, GB52504, GB40155, GB44412, GB40027, GB42584, GB55624	1372	89	7258	1.48598	1	0.997982	48.7555
INTERPRO	IPR003598:Immunoglobulin subtype 2	21	1.10759	0.0476265	GB41756, GB41757, GB51048, GB44117, GB44159, GB55000, GB44551, GB45774, GB51391, GB49947, GB53574, GB43504, GB56032, GB41414, GB51183, GB45525, GB52504, GB44412, GB40027, GB42584, GB55624	1372	73	7258	1.52181	1	0.997959	56.5767
INTERPRO	IPR003599:Immunoglobulin subtype	22	1.16034	0.0649545	GB41756, GB41757, GB51048, GB44117, GB44159, GB55000, GB44551, GB45774, GB51391, GB49947, GB53574, GB43504, GB56032, GB45810, GB41414, GB51183, GB45525, GB52504, GB40155, GB44412, GB40027, GB42584	1372	80	7258	1.45477	1	0.999459	68.275
SMART	SM00408:IGc2	21	1.10759	0.14146	GB41756, GB41757, GB51048, GB44117, GB44159, GB55000, GB44551, GB45774, GB51391, GB49947, GB53574, GB43504, GB56032, GB41414, GB51183, GB45525, GB52504, GB44412, GB40027, GB42584, GB55624	683	73	3159	1.33053	1	0.996512	87.8041
INTERPRO	IPR013098:Immunoglobulin I-set	12	0.632911	0.174606	GB41756, GB53574, GB43504, GB51048, GB44117, GB44159, GB41414, GB45774, GB51391, GB52504, GB42584, GB40027	1372	43	7258	1.4763	1	0.999865	96.2384
SMART	SM00409:IG	22	1.16034	0.185577	GB41756, GB41757, GB51048, GB44117, GB44159, GB55000, GB44551, GB45774, GB51391, GB49947, GB53574, GB43504, GB56032, GB45810, GB41414, GB51183, GB45525, GB52504, GB40155, GB44412, GB40027, GB42584	683	80	3159	1.27193	1	0.993762	94.1095
Annotation Cluster 8	Enrichment Score: 1.151050189838495
Category	Term	Count	%	PValue	Genes	List Total	Pop Hits	Pop Total	Fold Enrichment	Bonferroni	Benjamini	FDR (100X)
INTERPRO	IPR020635:Tyrosine-protein kinase, catalytic domain	10	0.527426	0.0255287	GB44062, GB47566, GB43446, GB55425, GB53865, GB45512, GB50877, GB48816, GB48061, GB44279	1372	24	7258	2.2042	1	0.992728	35.7293
SMART	SM00219:TyrKc	10	0.527426	0.0553194	GB44062, GB47566, GB43446, GB55425, GB53865, GB45512, GB50877, GB48816, GB48061, GB44279	683	24	3159	1.92716	1	0.994899	54.391
INTERPRO	IPR008266:Tyrosine-protein kinase, active site	10	0.527426	0.0808796	GB44062, GB47566, GB43446, GB55425, GB53865, GB45512, GB50877, GB48816, GB48061, GB44279	1372	29	7258	1.82417	1	0.999522	76.3478
GOTERM_MF_DIRECT	GO:0004713~protein tyrosine kinase activity	6	0.316456	0.121633	GB53865, GB45512, GB50877, GB48816, GB48061, GB44279	816	14	4152	2.18067	1	0.973205	82.4332
INTERPRO	IPR001245:Serine-threonine/tyrosine-protein kinase catalytic domain	11	0.580169	0.126459	GB44062, GB47566, GB43446, GB55425, GB53865, GB46877, GB45819, GB50877, GB48816, GB48061, GB44279	1372	36	7258	1.61642	1	0.999679	90.0856
Annotation Cluster 9	Enrichment Score: 1.1351278139171337
Category	Term	Count	%	PValue	Genes	List Total	Pop Hits	Pop Total	Fold Enrichment	Bonferroni	Benjamini	FDR (100X)
UP_KEYWORDS	Nucleotide-binding	87	4.58861	0.0161282	GB43704, GB54784, GB50652, GB47802, GB42064, GB52929, GB40424, GB41363, GB44186, GB56012, GB43222, GB46581, GB52028, GB40750, GB54446, GB43229, GB49908, GB44311, GB48539, GB44074, GB49535, GB47743, GB50609, GB43092, GB47284, GB49562, GB44419, GB51503, GB55425, GB50661, GB41028, GB45512, GB52107, GB52736, GB40858, GB52739, GB50415, GB41745, GB52689, GB41423, GB53387, GB53865, GB46423, GB42306, GB4…	1536	383	8471	1.25275	0.967108	0.247643	18.5699
UP_KEYWORDS	ATP-binding	62	3.27004	0.13341	GB54784, GB50652, GB42064, GB41363, GB56012, GB43222, GB46581, GB40750, GB54446, GB49908, GB48539, GB44311, GB49535, GB47743, GB50609, GB43092, GB47284, GB49562, GB51503, GB55425, GB41028, GB45512, GB52736, GB40858, GB52739, GB50415, GB41745, GB41423, GB46423, GB42306, GB48811, GB50730, GB51710, GB47079, GB46847, GB52189, GB55846, GB54986, GB44431, GB48942, GB42534, GB44905, GB40866, GB47566, GB4…	1536	294	8471	1.16302	1	0.671656	83.6192
GOTERM_MF_DIRECT	GO:0005524~ATP binding	111	5.85443	0.182744	GB41836, GB50652, GB54784, GB44125, GB42064, GB46112, GB46581, GB54446, GB44311, GB49535, GB47743, GB43446, GB55425, GB48061, GB41745, GB44279, GB46423, GB46569, GB42306, GB40310, GB51962, GB48811, GB48816, GB45495, GB53657, GB45001, GB51710, GB55411, GB46847, GB52189, GB43004, GB54986, GB50977, GB48942, GB44967, GB40866, GB47566, GB51894, GB50198, GB51264, GB50096, GB54351, GB45284, GB50204, GB4…	816	519	4152	1.08824	1	0.979185	93.3208
Annotation Cluster 10	Enrichment Score: 1.003015662196178
Category	Term	Count	%	PValue	Genes	List Total	Pop Hits	Pop Total	Fold Enrichment	Bonferroni	Benjamini	FDR (100X)
GOTERM_BP_DIRECT	GO:0006030~chitin metabolic process	11	0.580169	0.0476984	GB51373, GB41946, GB41625, GB41624, GB41203, GB41202, GB45152, GB50481, GB44831, GB41227, GB41792	515	30	2671	1.90168	0.999999	0.999032	47.6719
GOTERM_CC_DIRECT	GO:0005576~extracellular region	29	1.52954	0.0912076	GB41283, GB51373, GB41946, GB44167, GB42062, GB50121, GB40700, GB55452, GB43512, GB44988, GB41203, GB41202, GB52775, GB41227, GB46057, GB45324, GB47928, GB40758, GB45152, GB50481, GB51306, GB55204, GB55206, GB41625, GB55208, GB41624, GB49544, GB44831, GB41792	696	113	3583	1.32117	0.999998	0.963971	67.6003
INTERPRO	IPR002557:Chitin binding domain	11	0.580169	0.108819	GB51373, GB41946, GB41625, GB41624, GB41203, GB41202, GB45152, GB50481, GB44831, GB41227, GB41792	1372	35	7258	1.6626	1	0.999332	86.046
GOTERM_MF_DIRECT	GO:0008061~chitin binding	11	0.580169	0.131947	GB51373, GB41946, GB41625, GB41624, GB41203, GB41202, GB45152, GB50481, GB44831, GB41227, GB41792	816	35	4152	1.59916	1	0.97322	85.0065
SMART	SM00494:ChtBD2	10	0.527426	0.154626	GB51373, GB41946, GB41625, GB41624, GB41203, GB41202, GB45152, GB50481, GB41227, GB41792	683	29	3159	1.59489	1	0.996536	90.1458
Annotation Cluster 11	Enrichment Score: 0.9952888483301874
Category	Term	Count	%	PValue	Genes	List Total	Pop Hits	Pop Total	Fold Enrichment	Bonferroni	Benjamini	FDR (100X)
SMART	SM00033:CH	7	0.369198	0.0833281	GB51482, GB53340, GB54817, GB51545, GB42224, GB51104, GB52427	683	15	3159	2.15842	1	0.995391	69.8885
INTERPRO	IPR001589:Actinin-type, actin-binding, conserved site	3	0.158228	0.0935245	GB53340, GB51545, GB51104	1372	3	7258	5.29009	1	0.999435	81.3351
INTERPRO	IPR001715:Calponin homology domain	7	0.369198	0.132561	GB51482, GB53340, GB54817, GB51545, GB42224, GB51104, GB52427	1372	19	7258	1.94898	1	0.999563	91.2052
Annotation Cluster 12	Enrichment Score: 0.9719324270402432
Category	Term	Count	%	PValue	Genes	List Total	Pop Hits	Pop Total	Fold Enrichment	Bonferroni	Benjamini	FDR (100X)
SMART	SM00181:EGF	13	0.685654	0.0125266	GB42738, GB51048, GB42548, GB50509, GB42976, GB44651, GB47654, GB44031, GB42596, GB51276, GB40498, GB47938, GB52144	683	29	3159	2.07336	0.99069	0.99069	15.9618
INTERPRO	IPR013032:EGF-like, conserved site	13	0.685654	0.0137947	GB42738, GB51048, GB44031, GB50219, GB42548, GB42596, GB50509, GB51276, GB47938, GB40498, GB42976, GB47654, GB44651	1372	33	7258	2.08397	1	0.963337	21.1367
INTERPRO	IPR000742:Epidermal growth factor-like domain	13	0.685654	0.0137947	GB42738, GB51048, GB42548, GB50509, GB42976, GB44651, GB47654, GB44031, GB42596, GB51276, GB40498, GB47938, GB52144	1372	33	7258	2.08397	1	0.963337	21.1367
UP_KEYWORDS	EGF-like domain	7	0.369198	0.11361	GB42738, GB44031, GB42548, GB47938, GB40498, GB52144, GB42976	1536	19	8471	2.03183	1	0.65189	78.2084
INTERPRO	IPR009030:Insulin-like growth factor binding protein, N-terminal	6	0.316456	0.322227	GB42804, GB44031, GB55425, GB42548, GB47938, GB40498	1372	20	7258	1.58703	1	0.999996	99.8704
INTERPRO	IPR001881:EGF-like calcium-binding	6	0.316456	0.322227	GB44031, GB42548, GB51276, GB47938, GB40498, GB52144	1372	20	7258	1.58703	1	0.999996	99.8704
INTERPRO	IPR000152:EGF-type aspartate/asparagine hydroxylation site	5	0.263713	0.357463	GB44031, GB42548, GB47938, GB40498, GB52144	1372	16	7258	1.65315	1	0.999996	99.948
INTERPRO	IPR018097:EGF-like calcium-binding, conserved site	5	0.263713	0.404404	GB44031, GB42548, GB47938, GB40498, GB52144	1372	17	7258	1.55591	1	0.999995	99.9858
SMART	SM00179:EGF_CA	6	0.316456	0.440111	GB44031, GB42548, GB51276, GB47938, GB40498, GB52144	683	20	3159	1.38755	1	0.997863	99.9665
Annotation Cluster 13	Enrichment Score: 0.9056134482401211
Category	Term	Count	%	PValue	Genes	List Total	Pop Hits	Pop Total	Fold Enrichment	Bonferroni	Benjamini	FDR (100X)
INTERPRO	IPR016187:C-type lectin fold	6	0.316456	0.0808331	GB52033, GB47258, GB55225, GB45943, GB49260, GB47938	1372	13	7258	2.44158	1	0.999673	76.3273
INTERPRO	IPR016186:C-type lectin-like	5	0.263713	0.101992	GB52033, GB47258, GB55225, GB49260, GB47938	1372	10	7258	2.64504	1	0.999493	84.1017
INTERPRO	IPR001304:C-type lectin	4	0.21097	0.232812	GB52033, GB55225, GB49260, GB47938	1372	9	7258	2.35115	1	0.999978	98.9224
Annotation Cluster 14	Enrichment Score: 0.9004508522821681
Category	Term	Count	%	PValue	Genes	List Total	Pop Hits	Pop Total	Fold Enrichment	Bonferroni	Benjamini	FDR (100X)
UP_KEYWORDS	LIM domain	8	0.421941	0.0875942	GB49806, GB54818, GB49805, GB44796, GB44526, GB51940, GB53077, GB55455	1536	22	8471	2.00545	1	0.600166	68.5939
INTERPRO	IPR001781:Zinc finger, LIM-type	8	0.421941	0.127108	GB49806, GB54818, GB49805, GB44796, GB44526, GB51940, GB53077, GB55455	1372	23	7258	1.84003	1	0.999608	90.2106
SMART	SM00132:LIM	8	0.421941	0.178649	GB49806, GB54818, GB49805, GB44796, GB44526, GB51940, GB53077, GB55455	683	22	3159	1.68188	1	0.994567	93.3793
Annotation Cluster 15	Enrichment Score: 0.8474644254698148
Category	Term	Count	%	PValue	Genes	List Total	Pop Hits	Pop Total	Fold Enrichment	Bonferroni	Benjamini	FDR (100X)
GOTERM_BP_DIRECT	GO:0006351~transcription, DNA-templated	26	1.37131	0.118099	GB45001, GB55012, GB48165, GB47799, GB42692, GB41714, GB50959, GB48059, GB50962, GB44532, GB55459, GB50071, GB40519, GB41969, GB49843, GB40074, GB40098, GB42706, GB43894, GB53406, GB42230, GB44544, GB41138, GB45698, GB41890, GB50048	515	103	2671	1.30919	1	0.997391	81.0879
UP_KEYWORDS	Transcription regulation	15	0.791139	0.153097	GB40074, GB55012, GB47799, GB42706, GB42692, GB43894, GB48059, GB44532, GB44544, GB41138, GB45698, GB50071, GB50048, GB40519, GB49843	1536	58	8471	1.42629	1	0.687511	87.7469
UP_KEYWORDS	Transcription	18	0.949367	0.158632	GB40074, GB55012, GB47799, GB42706, GB42692, GB43894, GB50959, GB48059, GB44532, GB50962, GB44544, GB41138, GB45698, GB50071, GB41890, GB50048, GB40519, GB49843	1536	73	8471	1.35986	1	0.689659	88.7211
Annotation Cluster 16	Enrichment Score: 0.8189016012564546
Category	Term	Count	%	PValue	Genes	List Total	Pop Hits	Pop Total	Fold Enrichment	Bonferroni	Benjamini	FDR (100X)
INTERPRO	IPR010920:Like-Sm (LSM) domain	8	0.421941	0.0386748	GB42778, GB51579, GB45433, GB43115, GB48423, GB49093, GB55140, GB46376	1372	18	7258	2.35115	1	0.996901	49.046
INTERPRO	IPR001163:Ribonucleoprotein LSM domain	7	0.369198	0.0842113	GB42778, GB51579, GB45433, GB43115, GB48423, GB49093, GB55140	1372	17	7258	2.17827	1	0.999506	77.7714
SMART	SM00651:Sm	7	0.369198	0.140415	GB42778, GB51579, GB45433, GB43115, GB48423, GB49093, GB55140	683	17	3159	1.90449	1	0.998045	87.5977
GOTERM_CC_DIRECT	GO:0005732~small nucleolar ribonucleoprotein complex	3	0.158228	0.250359	GB51579, GB43115, GB48423	696	5	3583	3.08879	1	0.988327	96.6484
GOTERM_BP_DIRECT	GO:0000398~mRNA splicing, via spliceosome	4	0.21097	0.702618	GB51579, GB47816, GB43115, GB48423	515	18	2671	1.15254	1	0.999985	100
Annotation Cluster 17	Enrichment Score: 0.8060059261117262
Category	Term	Count	%	PValue	Genes	List Total	Pop Hits	Pop Total	Fold Enrichment	Bonferroni	Benjamini	FDR (100X)
INTERPRO	IPR008145:Guanylate kinase/L-type calcium channel	4	0.21097	0.0496855	GB40648, GB43138, GB40089, GB45145	1372	5	7258	4.23207	1	0.997676	58.1539
SMART	SM00072:GuKc	4	0.21097	0.0706979	GB40648, GB43138, GB40089, GB45145	683	5	3159	3.70015	1	0.995662	63.6322
INTERPRO	IPR020590:Guanylate kinase, conserved site	3	0.158228	0.163943	GB40648, GB43138, GB45145	1372	4	7258	3.96757	1	0.99984	95.3154
INTERPRO	IPR008144:Guanylate kinase	3	0.158228	0.163943	GB40648, GB43138, GB45145	1372	4	7258	3.96757	1	0.99984	95.3154
INTERPRO	IPR001452:Src homology-3 domain	12	0.632911	0.217528	GB47566, GB55578, GB40648, GB44296, GB49106, GB54950, GB47584, GB43138, GB40089, GB54244, GB45145, GB48061	1372	45	7258	1.41069	1	0.999975	98.4902
UP_KEYWORDS	SH3 domain	8	0.421941	0.263201	GB47566, GB40648, GB49106, GB54950, GB43138, GB40089, GB45145, GB48061	1536	29	8471	1.52137	1	0.790797	97.891
SMART	SM00326:SH3	11	0.580169	0.421829	GB55578, GB40648, GB44296, GB49106, GB54950, GB47584, GB43138, GB40089, GB54244, GB45145, GB48061	683	42	3159	1.21136	1	0.998257	99.9478
Annotation Cluster 18	Enrichment Score: 0.781871741561102
Category	Term	Count	%	PValue	Genes	List Total	Pop Hits	Pop Total	Fold Enrichment	Bonferroni	Benjamini	FDR (100X)
UP_KEYWORDS	GTP-binding	18	0.949367	0.107543	GB43704, GB44419, GB47802, GB52107, GB40424, GB44134, GB44186, GB46039, GB52689, GB44967, GB52028, GB50252, GB53387, GB43229, GB44237, GB53945, GB44074, GB53137	1536	69	8471	1.43869	1	0.646133	76.2471
GOTERM_MF_DIRECT	GO:0003924~GTPase activity	13	0.685654	0.197267	GB47635, GB52107, GB44134, GB44186, GB46039, GB50289, GB44941, GB52028, GB48261, GB43229, GB44074, GB53137, GB46713	816	47	4152	1.40738	1	0.971287	94.7483
GOTERM_MF_DIRECT	GO:0005525~GTP binding	32	1.68776	0.212691	GB42246, GB43704, GB41640, GB47635, GB47802, GB54314, GB40424, GB44186, GB46039, GB44967, GB52028, GB48261, GB43229, GB44237, GB44074, GB53137, GB46713, GB44419, GB41495, GB52107, GB44134, GB50289, GB44941, GB52689, GB52842, GB50252, GB45657, GB53387, GB53945, GB47431, GB49505, GB40429	816	137	4152	1.18849	1	0.974542	95.9514
Annotation Cluster 19	Enrichment Score: 0.7776087769785502
Category	Term	Count	%	PValue	Genes	List Total	Pop Hits	Pop Total	Fold Enrichment	Bonferroni	Benjamini	FDR (100X)
GOTERM_MF_DIRECT	GO:0008324~cation transmembrane transporter activity	5	0.263713	0.0806006	GB55501, GB55503, GB55413, GB54851, GB50271	816	9	4152	2.8268	1	0.986428	67.5965
INTERPRO	IPR002524:Cation efflux protein	3	0.158228	0.240114	GB55413, GB54851, GB50271	1372	5	7258	3.17405	1	0.999977	99.0849
INTERPRO	IPR027469:Cation efflux protein transmembrane domain	3	0.158228	0.240114	GB55413, GB54851, GB50271	1372	5	7258	3.17405	1	0.999977	99.0849
Annotation Cluster 20	Enrichment Score: 0.7586280169245176
Category	Term	Count	%	PValue	Genes	List Total	Pop Hits	Pop Total	Fold Enrichment	Bonferroni	Benjamini	FDR (100X)
INTERPRO	IPR004161:Translation elongation factor EFTu/EF1A, domain 2	5	0.263713	0.0715614	GB52028, GB48261, GB47635, GB44941, GB46713	1372	9	7258	2.93894	1	0.999413	71.8966
INTERPRO	IPR009000:Translation elongation/initiation factor/Ribosomal, beta-barrel	7	0.369198	0.132561	GB52028, GB48261, GB41362, GB42696, GB47635, GB44941, GB46713	1372	19	7258	1.94898	1	0.999563	91.2052
GOTERM_MF_DIRECT	GO:0003924~GTPase activity	13	0.685654	0.197267	GB47635, GB52107, GB44134, GB44186, GB46039, GB50289, GB44941, GB52028, GB48261, GB43229, GB44074, GB53137, GB46713	816	47	4152	1.40738	1	0.971287	94.7483
INTERPRO	IPR000795:Elongation factor, GTP-binding domain	5	0.263713	0.219187	GB52028, GB48261, GB47635, GB44941, GB46713	1372	13	7258	2.03465	1	0.999972	98.544
INTERPRO	IPR009001:Translation elongation factor EF1A/initiation factor IF2gamma, C-terminal	3	0.158228	0.39255	GB52028, GB47635, GB44941	1372	7	7258	2.26718	1	0.999997	99.9801
Annotation Cluster 21	Enrichment Score: 0.7520463303989198
Category	Term	Count	%	PValue	Genes	List Total	Pop Hits	Pop Total	Fold Enrichment	Bonferroni	Benjamini	FDR (100X)
GOTERM_BP_DIRECT	GO:0006368~transcription elongation from RNA polymerase II promoter	4	0.21097	0.0895802	GB48521, GB44083, GB55367, GB55009	515	6	2671	3.45761	1	0.998723	71.1663
GOTERM_BP_DIRECT	GO:0016570~histone modification	3	0.158228	0.247221	GB44083, GB55367, GB55009	515	5	2671	3.11184	1	0.999346	97.679
GOTERM_CC_DIRECT	GO:0016593~Cdc73/Paf1 complex	3	0.158228	0.250359	GB44083, GB55367, GB55009	696	5	3583	3.08879	1	0.988327	96.6484
Annotation Cluster 22	Enrichment Score: 0.7208049806756524
Category	Term	Count	%	PValue	Genes	List Total	Pop Hits	Pop Total	Fold Enrichment	Bonferroni	Benjamini	FDR (100X)
KEGG_PATHWAY	ame03050:Proteasome	14	0.738397	0.0347879	GB54854, GB53799, GB55528, GB41207, GB53349, GB41363, GB44431, GB44878, GB43147, GB50242, GB44205, GB45225, GB47284, GB51994	477	35	2113	1.77191	0.979653	0.541119	32.9708
UP_KEYWORDS	Threonine protease	4	0.21097	0.213383	GB43147, GB53799, GB44205, GB53349	1536	9	8471	2.4511	1	0.753424	95.1798
UP_KEYWORDS	Proteasome	4	0.21097	0.213383	GB43147, GB53799, GB44205, GB53349	1536	9	8471	2.4511	1	0.753424	95.1798
INTERPRO	IPR001353:Proteasome, subunit alpha/beta	5	0.263713	0.219187	GB43147, GB53799, GB44205, GB53349, GB51994	1372	13	7258	2.03465	1	0.999972	98.544
GOTERM_MF_DIRECT	GO:0004298~threonine-type endopeptidase activity	5	0.263713	0.241131	GB43147, GB53799, GB44205, GB53349, GB51994	816	13	4152	1.95701	1	0.978729	97.5281
GOTERM_BP_DIRECT	GO:0051603~proteolysis involved in cellular protein catabolic process	3	0.158228	0.326042	GB43147, GB44205, GB51994	515	6	2671	2.5932	1	0.999912	99.464
GOTERM_CC_DIRECT	GO:0005839~proteasome core complex	3	0.158228	0.329817	GB43147, GB44205, GB51994	696	6	3583	2.57399	1	0.993636	99.105
Annotation Cluster 23	Enrichment Score: 0.7022446885639217
Category	Term	Count	%	PValue	Genes	List Total	Pop Hits	Pop Total	Fold Enrichment	Bonferroni	Benjamini	FDR (100X)
UP_KEYWORDS	Retinal protein	3	0.158228	0.15261	GB41643, GB50196, GB50034	1536	4	8471	4.13623	1	0.698543	87.6575
UP_KEYWORDS	Chromophore	3	0.158228	0.15261	GB41643, GB50196, GB50034	1536	4	8471	4.13623	1	0.698543	87.6575
UP_KEYWORDS	Photoreceptor protein	3	0.158228	0.15261	GB41643, GB50196, GB50034	1536	4	8471	4.13623	1	0.698543	87.6575
INTERPRO	IPR001760:Opsin	3	0.158228	0.163943	GB41643, GB50196, GB50034	1372	4	7258	3.96757	1	0.99984	95.3154
INTERPRO	IPR027430:Visual pigments (opsins) retinal binding site	3	0.158228	0.163943	GB41643, GB50196, GB50034	1372	4	7258	3.96757	1	0.99984	95.3154
GOTERM_BP_DIRECT	GO:0018298~protein-chromophore linkage	3	0.158228	0.169177	GB41643, GB50196, GB50034	515	4	2671	3.88981	1	0.997116	91.422
GOTERM_BP_DIRECT	GO:0007602~phototransduction	3	0.158228	0.169177	GB41643, GB50196, GB50034	515	4	2671	3.88981	1	0.997116	91.422
GOTERM_MF_DIRECT	GO:0009881~photoreceptor activity	3	0.158228	0.175054	GB41643, GB50196, GB50034	816	4	4152	3.81618	1	0.980524	92.4271
UP_KEYWORDS	Sensory transduction	5	0.263713	0.999576	GB52371, GB41643, GB50196, GB52378, GB50034	1536	72	8471	0.382984	1	1	100
Annotation Cluster 24	Enrichment Score: 0.6868814244187225
Category	Term	Count	%	PValue	Genes	List Total	Pop Hits	Pop Total	Fold Enrichment	Bonferroni	Benjamini	FDR (100X)
UP_KEYWORDS	Kinase	30	1.58228	0.0347425	GB53312, GB47079, GB42064, GB44905, GB44967, GB48942, GB42534, GB56012, GB43222, GB54446, GB47566, GB40302, GB40676, GB48539, GB49908, GB41220, GB50198, GB47743, GB49535, GB43092, GB44292, GB49562, GB51503, GB41672, GB55425, GB51623, GB50415, GB41745, GB44062, GB46877	1536	115	8471	1.43869	0.999404	0.353902	36.0293
UP_KEYWORDS	Serine/threonine-protein kinase	15	0.791139	0.281107	GB44292, GB51503, GB41672, GB42064, GB42534, GB48942, GB56012, GB43222, GB49908, GB48539, GB46877, GB50198, GB47743, GB49535, GB43092	1536	65	8471	1.27269	1	0.807991	98.4544
UP_KEYWORDS	Transferase	44	2.32068	0.890478	GB47348, GB52948, GB53312, GB47079, GB47635, GB42064, GB50959, GB56012, GB44967, GB48942, GB42534, GB44905, GB43222, GB47566, GB54446, GB40302, GB40676, GB49826, GB54391, GB49908, GB54294, GB48539, GB41220, GB50198, GB44058, GB47743, GB49535, GB49438, GB43092, GB49902, GB49769, GB44292, GB49562, GB51503, GB55425, GB41672, GB40109, GB51623, GB50415, GB41745, GB44062, GB45878, GB46877, GB55485	1536	277	8471	0.876025	1	0.996286	100
Annotation Cluster 25	Enrichment Score: 0.6729023187008927
Category	Term	Count	%	PValue	Genes	List Total	Pop Hits	Pop Total	Fold Enrichment	Bonferroni	Benjamini	FDR (100X)
UP_KEYWORDS	Ion channel	20	1.05485	0.00777331	GB54127, GB50822, GB50207, GB49568, GB42249, GB40975, GB42728, GB41839, GB43814, GB49273, GB43416, GB46673, GB49879, GB49268, GB47876, GB46886, GB51897, GB55480, GB51278, GB43543	1536	60	8471	1.83832	0.805782	0.151154	9.38877
UP_KEYWORDS	Cell membrane	13	0.685654	0.100705	GB50822, GB50207, GB50219, GB49268, GB40975, GB41839, GB47508, GB46886, GB49273, GB44014, GB43416, GB40382, GB43543	1536	45	8471	1.59321	1	0.636943	73.8425
GOTERM_MF_DIRECT	GO:0005230~extracellular ligand-gated ion channel activity	5	0.263713	0.195402	GB50822, GB50207, GB40975, GB53427, GB43543	816	12	4152	2.1201	1	0.975476	94.5824
INTERPRO	IPR006028:Gamma-aminobutyric acid A receptor	4	0.21097	0.232812	GB50822, GB50207, GB40975, GB43543	1372	9	7258	2.35115	1	0.999978	98.9224
GOTERM_CC_DIRECT	GO:0045202~synapse	4	0.21097	0.245835	GB50822, GB40975, GB55268, GB43543	696	9	3583	2.28799	1	0.99257	96.4021
UP_KEYWORDS	Synapse	7	0.369198	0.259212	GB50822, GB49268, GB40975, GB46886, GB49273, GB43416, GB43543	1536	24	8471	1.60853	1	0.793037	97.7421
UP_KEYWORDS	Ligand-gated ion channel	6	0.316456	0.289759	GB49568, GB49268, GB41839, GB46886, GB49273, GB43416	1536	20	8471	1.65449	1	0.797437	98.6737
UP_KEYWORDS	Cell junction	8	0.421941	0.293924	GB50822, GB49268, GB40975, GB46886, GB49273, GB43416, GB51278, GB43543	1536	30	8471	1.47066	1	0.795838	98.7686
GOTERM_CC_DIRECT	GO:0030054~cell junction	7	0.369198	0.315933	GB50822, GB49268, GB40975, GB46886, GB49273, GB43416, GB43543	696	24	3583	1.5015	1	0.994897	98.8604
INTERPRO	IPR006029:Neurotransmitter-gated ion-channel transmembrane domain	6	0.316456	0.322227	GB50822, GB50207, GB40975, GB53427, GB43416, GB43543	1372	20	7258	1.58703	1	0.999996	99.8704
INTERPRO	IPR006202:Neurotransmitter-gated ion-channel ligand-binding	6	0.316456	0.36317	GB50822, GB50207, GB40975, GB53427, GB43416, GB43543	1372	21	7258	1.51145	1	0.999995	99.9553
INTERPRO	IPR006201:Neurotransmitter-gated ion-channel	6	0.316456	0.36317	GB50822, GB50207, GB40975, GB53427, GB43416, GB43543	1372	21	7258	1.51145	1	0.999995	99.9553
INTERPRO	IPR018000:Neurotransmitter-gated ion-channel, conserved site	4	0.21097	0.688857	GB50822, GB40975, GB43416, GB43543	1372	18	7258	1.17557	1	1	100
Annotation Cluster 26	Enrichment Score: 0.6715082732899194
Category	Term	Count	%	PValue	Genes	List Total	Pop Hits	Pop Total	Fold Enrichment	Bonferroni	Benjamini	FDR (100X)
INTERPRO	IPR001005:SANT/Myb domain	7	0.369198	0.132561	GB54092, GB49325, GB51962, GB44679, GB54984, GB55532, GB53206	1372	19	7258	1.94898	1	0.999563	91.2052
SMART	SM00717:SANT	7	0.369198	0.211018	GB54092, GB49325, GB51962, GB44679, GB54984, GB55532, GB53206	683	19	3159	1.70401	1	0.992441	96.1979
INTERPRO	IPR017884:SANT domain	4	0.21097	0.345732	GB54092, GB49325, GB44679, GB55532	1372	11	7258	1.92367	1	0.999995	99.9291
Annotation Cluster 27	Enrichment Score: 0.6664712442275235
Category	Term	Count	%	PValue	Genes	List Total	Pop Hits	Pop Total	Fold Enrichment	Bonferroni	Benjamini	FDR (100X)
SMART	SM00091:PAS	4	0.21097	0.176212	GB44532, GB45967, GB52077, GB49843	683	7	3159	2.64296	1	0.996042	93.1031
INTERPRO	IPR000014:PAS domain	4	0.21097	0.179062	GB44532, GB45967, GB52077, GB49843	1372	8	7258	2.64504	1	0.99987	96.5708
INTERPRO	IPR013767:PAS fold	3	0.158228	0.317357	GB44532, GB45967, GB52077	1372	6	7258	2.64504	1	0.999996	99.8536
Annotation Cluster 28	Enrichment Score: 0.6526322354156279
Category	Term	Count	%	PValue	Genes	List Total	Pop Hits	Pop Total	Fold Enrichment	Bonferroni	Benjamini	FDR (100X)
INTERPRO	IPR002219:Protein kinase C-like, phorbol ester/diacylglycerol binding	7	0.369198	0.10698	GB43222, GB41704, GB42064, GB46877, GB42200, GB47743, GB50415	1372	18	7258	2.05726	1	0.999406	85.5455
GOTERM_BP_DIRECT	GO:0035556~intracellular signal transduction	16	0.843882	0.117331	GB40304, GB53311, GB42064, GB55560, GB44174, GB45150, GB52929, GB54593, GB42200, GB50415, GB43222, GB44536, GB41242, GB41704, GB46877, GB47743	515	57	2671	1.45583	1	0.999166	80.8683
SMART	SM00109:C1	7	0.369198	0.140415	GB43222, GB41704, GB42064, GB46877, GB42200, GB47743, GB50415	683	17	3159	1.90449	1	0.998045	87.5977
INTERPRO	IPR020454:Diacylglycerol/phorbol-ester binding	3	0.158228	0.163943	GB43222, GB47743, GB50415	1372	4	7258	3.96757	1	0.99984	95.3154
GOTERM_MF_DIRECT	GO:0004697~protein kinase C activity	3	0.158228	0.175054	GB43222, GB42064, GB47743	816	4	4152	3.81618	1	0.980524	92.4271
INTERPRO	IPR017892:Protein kinase, C-terminal	3	0.158228	0.463713	GB43222, GB42064, GB47743	1372	8	7258	1.98378	1	0.999999	99.9976
INTERPRO	IPR000961:AGC-kinase, C-terminal	5	0.263713	0.495654	GB43222, GB42064, GB49908, GB47743, GB53036	1372	19	7258	1.39213	1	0.999999	99.9992
SMART	SM00133:S_TK_X	5	0.263713	0.51704	GB43222, GB42064, GB49908, GB47743, GB53036	683	17	3159	1.36035	1	0.99883	99.9956
Annotation Cluster 29	Enrichment Score: 0.6447749303933484
Category	Term	Count	%	PValue	Genes	List Total	Pop Hits	Pop Total	Fold Enrichment	Bonferroni	Benjamini	FDR (100X)
INTERPRO	IPR002017:Spectrin repeat	3	0.158228	0.163943	GB53340, GB51545, GB49106	1372	4	7258	3.96757	1	0.99984	95.3154
INTERPRO	IPR018159:Spectrin/alpha-actinin	3	0.158228	0.240114	GB53340, GB51545, GB49106	1372	5	7258	3.17405	1	0.999977	99.0849
SMART	SM00150:SPEC	3	0.158228	0.295505	GB53340, GB51545, GB49106	683	5	3159	2.77511	1	0.997946	99.203
Annotation Cluster 30	Enrichment Score: 0.6195821918120923
Category	Term	Count	%	PValue	Genes	List Total	Pop Hits	Pop Total	Fold Enrichment	Bonferroni	Benjamini	FDR (100X)
INTERPRO	IPR008922:Uncharacterised domain, di-copper centre	3	0.158228	0.240114	GB51697, GB44996, GB43738	1372	5	7258	3.17405	1	0.999977	99.0849
INTERPRO	IPR000896:Hemocyanin/hexamerin middle domain	3	0.158228	0.240114	GB51697, GB44996, GB43738	1372	5	7258	3.17405	1	0.999977	99.0849
INTERPRO	IPR005204:Hemocyanin, N-terminal	3	0.158228	0.240114	GB51697, GB44996, GB43738	1372	5	7258	3.17405	1	0.999977	99.0849
INTERPRO	IPR005203:Hemocyanin, C-terminal	3	0.158228	0.240114	GB51697, GB44996, GB43738	1372	5	7258	3.17405	1	0.999977	99.0849
INTERPRO	IPR013788:Hemocyanin/hexamerin	3	0.158228	0.240114	GB51697, GB44996, GB43738	1372	5	7258	3.17405	1	0.999977	99.0849
Annotation Cluster 31	Enrichment Score: 0.6158353676378279
Category	Term	Count	%	PValue	Genes	List Total	Pop Hits	Pop Total	Fold Enrichment	Bonferroni	Benjamini	FDR (100X)
INTERPRO	IPR000629:RNA helicase, ATP-dependent, DEAD-box, conserved site	7	0.369198	0.0842113	GB40750, GB54784, GB51710, GB46847, GB42306, GB40858, GB48811	1372	17	7258	2.17827	1	0.999506	77.7714
INTERPRO	IPR014014:RNA helicase, DEAD-box type, Q motif	8	0.421941	0.151755	GB40750, GB54784, GB44125, GB51710, GB46847, GB42306, GB40858, GB48811	1372	24	7258	1.76336	1	0.99979	94.0006
INTERPRO	IPR011545:DNA/RNA helicase, DEAD/DEAH box type, N-terminal	11	0.580169	0.210746	GB40750, GB54784, GB44125, GB41423, GB51710, GB46847, GB42306, GB54986, GB40858, GB48811, GB44346	1372	40	7258	1.45477	1	0.999972	98.2502
GOTERM_MF_DIRECT	GO:0004386~helicase activity	7	0.369198	0.216804	GB40750, GB54784, GB51710, GB46847, GB42306, GB40858, GB48811	816	21	4152	1.69608	1	0.971914	96.226
INTERPRO	IPR014001:Helicase, superfamily 1/2, ATP-binding domain	14	0.738397	0.270564	GB54784, GB45001, GB44125, GB51710, GB46847, GB54986, GB40858, GB40750, GB49325, GB41423, GB42306, GB51962, GB48811, GB44346	1372	57	7258	1.29932	1	0.999988	99.5452
INTERPRO	IPR001650:Helicase, C-terminal	14	0.738397	0.292956	GB54784, GB45001, GB44125, GB51710, GB46847, GB54986, GB40858, GB40750, GB49325, GB41423, GB42306, GB51962, GB48811, GB44346	1372	58	7258	1.27692	1	0.999994	99.7331
UP_KEYWORDS	Helicase	7	0.369198	0.327503	GB40750, GB54784, GB51710, GB46847, GB42306, GB40858, GB48811	1536	26	8471	1.4848	1	0.823743	99.3347
SMART	SM00490:HELICc	14	0.738397	0.434937	GB54784, GB45001, GB44125, GB51710, GB46847, GB54986, GB40858, GB40750, GB49325, GB41423, GB42306, GB51962, GB48811, GB44346	683	56	3159	1.1563	1	0.998367	99.962
SMART	SM00487:DEXDc	14	0.738397	0.434937	GB54784, GB45001, GB44125, GB51710, GB46847, GB54986, GB40858, GB40750, GB49325, GB41423, GB42306, GB51962, GB48811, GB44346	683	56	3159	1.1563	1	0.998367	99.962
Annotation Cluster 32	Enrichment Score: 0.5798054220553488
Category	Term	Count	%	PValue	Genes	List Total	Pop Hits	Pop Total	Fold Enrichment	Bonferroni	Benjamini	FDR (100X)
INTERPRO	IPR006170:Pheromone/general odorant binding protein	8	0.421941	0.104657	GB53371, GB53372, GB40616, GB53367, GB53368, GB46224, GB50936, GB53369	1372	22	7258	1.92367	1	0.999456	84.8894
SMART	SM00708:PhBP	7	0.369198	0.174251	GB53371, GB53372, GB53367, GB53368, GB46224, GB50936, GB53369	683	18	3159	1.79868	1	0.997313	92.8731
GOTERM_MF_DIRECT	GO:0005549~odorant binding	12	0.632911	0.99917	GB52371, GB53371, GB53372, GB50001, GB52378, GB40616, GB53367, GB53368, GB46224, GB41316, GB50936, GB53369	816	116	4152	0.526369	1	1	100
Annotation Cluster 33	Enrichment Score: 0.5761037764575525
Category	Term	Count	%	PValue	Genes	List Total	Pop Hits	Pop Total	Fold Enrichment	Bonferroni	Benjamini	FDR (100X)
INTERPRO	IPR024079:Metallopeptidase, catalytic domain	9	0.474684	0.101143	GB50292, GB55889, GB40728, GB40944, GB43805, GB48685, GB42889, GB50160, GB43125	1372	26	7258	1.83118	1	0.999594	83.8429
INTERPRO	IPR008753:Peptidase M13, N-terminal domain	4	0.21097	0.288877	GB50292, GB43805, GB48685, GB42889	1372	10	7258	2.11603	1	0.999994	99.7055
INTERPRO	IPR018497:Peptidase M13, C-terminal domain	4	0.21097	0.288877	GB50292, GB43805, GB48685, GB42889	1372	10	7258	2.11603	1	0.999994	99.7055
INTERPRO	IPR000718:Peptidase M13	4	0.21097	0.288877	GB50292, GB43805, GB48685, GB42889	1372	10	7258	2.11603	1	0.999994	99.7055
GOTERM_MF_DIRECT	GO:0004222~metalloendopeptidase activity	9	0.474684	0.540012	GB50292, GB55889, GB40728, GB40944, GB43805, GB48685, GB42889, GB50160, GB43125	816	40	4152	1.14485	1	0.998899	99.997
Annotation Cluster 34	Enrichment Score: 0.5667457171514243
Category	Term	Count	%	PValue	Genes	List Total	Pop Hits	Pop Total	Fold Enrichment	Bonferroni	Benjamini	FDR (100X)
INTERPRO	IPR001747:Lipid transport protein, N-terminal	4	0.21097	0.232812	GB52467, GB49544, GB52466, GB52464	1372	9	7258	2.35115	1	0.999978	98.9224
INTERPRO	IPR015816:Vitellinogen, beta-sheet N-terminal	4	0.21097	0.232812	GB52467, GB49544, GB52466, GB52464	1372	9	7258	2.35115	1	0.999978	98.9224
INTERPRO	IPR015819:Lipid transport protein, beta-sheet shell	4	0.21097	0.232812	GB52467, GB49544, GB52466, GB52464	1372	9	7258	2.35115	1	0.999978	98.9224
GOTERM_MF_DIRECT	GO:0005319~lipid transporter activity	4	0.21097	0.428551	GB52467, GB49544, GB52466, GB52464	816	12	4152	1.69608	1	0.997325	99.9449
Annotation Cluster 35	Enrichment Score: 0.5513427107183355
Category	Term	Count	%	PValue	Genes	List Total	Pop Hits	Pop Total	Fold Enrichment	Bonferroni	Benjamini	FDR (100X)
INTERPRO	IPR023415:Low-density lipoprotein (LDL) receptor class A, conserved site	7	0.369198	0.160733	GB42804, GB43446, GB45152, GB47938, GB40498, GB43230, GB45235	1372	20	7258	1.85153	1	0.999846	94.9983
INTERPRO	IPR002172:Low-density lipoprotein (LDL) receptor class A repeat	7	0.369198	0.329288	GB42804, GB43446, GB45152, GB47938, GB40498, GB43230, GB45235	1372	25	7258	1.48122	1	0.999996	99.8917
SMART	SM00192:LDLa	7	0.369198	0.419075	GB42804, GB43446, GB45152, GB47938, GB40498, GB43230, GB45235	683	24	3159	1.34901	1	0.998497	99.9443
Annotation Cluster 36	Enrichment Score: 0.5272036184691264
Category	Term	Count	%	PValue	Genes	List Total	Pop Hits	Pop Total	Fold Enrichment	Bonferroni	Benjamini	FDR (100X)
GOTERM_MF_DIRECT	GO:0005509~calcium ion binding	30	1.58228	0.0819604	GB55889, GB51683, GB53331, GB50219, GB40461, GB49106, GB42548, GB45120, GB43786, GB40868, GB49410, GB45211, GB44031, GB51897, GB40498, GB47938, GB52144, GB40240, GB48275, GB42728, GB44174, GB49809, GB43302, GB44368, GB51787, GB41115, GB40619, GB51276, GB48216, GB52427	816	115	4152	1.32737	1	0.976492	68.2334
INTERPRO	IPR002048:EF-hand domain	15	0.791139	0.338671	GB40240, GB48275, GB42728, GB49106, GB49809, GB40868, GB49410, GB44368, GB51787, GB45211, GB41115, GB40619, GB51897, GB52427, GB48216	1372	65	7258	1.22079	1	0.999995	99.9149
INTERPRO	IPR018247:EF-Hand 1, calcium-binding site	13	0.685654	0.389215	GB40240, GB40868, GB49410, GB44064, GB48275, GB45211, GB51787, GB41115, GB49106, GB40619, GB49809, GB48216, GB43302	1372	57	7258	1.20651	1	0.999997	99.9781
INTERPRO	IPR011992:EF-hand-like domain	17	0.896624	0.422576	GB40240, GB48275, GB50516, GB49106, GB44174, GB49809, GB43302, GB40868, GB44368, GB49410, GB44064, GB45211, GB51787, GB41115, GB40619, GB48216, GB52427	1372	79	7258	1.13837	1	0.999997	99.9916
SMART	SM00054:EFh	10	0.527426	0.506413	GB40240, GB49410, GB48275, GB45211, GB41115, GB49106, GB40619, GB52427, GB49809, GB48216	683	40	3159	1.1563	1	0.998789	99.9941
Annotation Cluster 37	Enrichment Score: 0.5170696393741684
Category	Term	Count	%	PValue	Genes	List Total	Pop Hits	Pop Total	Fold Enrichment	Bonferroni	Benjamini	FDR (100X)
UP_KEYWORDS	Protein transport	11	0.580169	0.118471	GB51224, GB50252, GB48338, GB43229, GB49028, GB41886, GB41303, GB47844, GB52557, GB47998, GB51333	1536	37	8471	1.63959	1	0.653274	79.6711
GOTERM_BP_DIRECT	GO:0016192~vesicle-mediated transport	9	0.474684	0.452575	GB50252, GB43089, GB49028, GB47844, GB45638, GB41446, GB47998, GB52786, GB51333	515	38	2671	1.22836	1	0.999926	99.9659
GOTERM_BP_DIRECT	GO:0006886~intracellular protein transport	12	0.632911	0.524188	GB50252, GB43089, GB43229, GB49028, GB55700, GB47844, GB45638, GB41446, GB52557, GB54272, GB47998, GB51333	515	56	2671	1.11137	1	0.999896	99.9947
Annotation Cluster 38	Enrichment Score: 0.5067138985573463
Category	Term	Count	%	PValue	Genes	List Total	Pop Hits	Pop Total	Fold Enrichment	Bonferroni	Benjamini	FDR (100X)
INTERPRO	IPR019956:Ubiquitin subgroup	4	0.21097	0.129373	GB55901, GB50409, GB52212, GB53967	1372	7	7258	3.02291	1	0.999573	90.636
INTERPRO	IPR019954:Ubiquitin conserved site	3	0.158228	0.317357	GB55901, GB52212, GB53967	1372	6	7258	2.64504	1	0.999996	99.8536
SMART	SM00213:UBQ	6	0.316456	0.344835	GB46071, GB55901, GB43852, GB50409, GB52212, GB53967	683	18	3159	1.54173	1	0.998551	99.7072
INTERPRO	IPR000626:Ubiquitin	6	0.316456	0.663958	GB46071, GB55901, GB43852, GB50409, GB52212, GB53967	1372	29	7258	1.0945	1	1	100
Annotation Cluster 39	Enrichment Score: 0.5060010687260055
Category	Term	Count	%	PValue	Genes	List Total	Pop Hits	Pop Total	Fold Enrichment	Bonferroni	Benjamini	FDR (100X)
GOTERM_MF_DIRECT	GO:0005200~structural constituent of cytoskeleton	6	0.316456	0.121633	GB53340, GB52107, GB44134, GB44074, GB46039, GB53137	816	14	4152	2.18067	1	0.973205	82.4332
UP_KEYWORDS	Cytoskeleton	8	0.421941	0.152351	GB44960, GB46893, GB52107, GB44134, GB44074, GB46039, GB53137, GB55940	1536	25	8471	1.76479	1	0.710519	87.6099
GOTERM_MF_DIRECT	GO:0003924~GTPase activity	13	0.685654	0.197267	GB47635, GB52107, GB44134, GB44186, GB46039, GB50289, GB44941, GB52028, GB48261, GB43229, GB44074, GB53137, GB46713	816	47	4152	1.40738	1	0.971287	94.7483
INTERPRO	IPR017975:Tubulin, conserved site	5	0.263713	0.264087	GB52107, GB44134, GB44074, GB46039, GB53137	1372	14	7258	1.88932	1	0.999987	99.471
INTERPRO	IPR018316:Tubulin/FtsZ, 2-layer sandwich domain	5	0.263713	0.264087	GB52107, GB44134, GB44074, GB46039, GB53137	1372	14	7258	1.88932	1	0.999987	99.471
UP_KEYWORDS	Microtubule	8	0.421941	0.293924	GB49896, GB52107, GB55846, GB44134, GB44074, GB46039, GB53137, GB55940	1536	30	8471	1.47066	1	0.795838	98.7686
INTERPRO	IPR008280:Tubulin/FtsZ, C-terminal	5	0.263713	0.310448	GB52107, GB44134, GB44074, GB46039, GB53137	1372	15	7258	1.76336	1	0.999995	99.8261
INTERPRO	IPR000217:Tubulin	5	0.263713	0.310448	GB52107, GB44134, GB44074, GB46039, GB53137	1372	15	7258	1.76336	1	0.999995	99.8261
INTERPRO	IPR023123:Tubulin, C-terminal	5	0.263713	0.310448	GB52107, GB44134, GB44074, GB46039, GB53137	1372	15	7258	1.76336	1	0.999995	99.8261
SMART	SM00865:SM00865	5	0.263713	0.35725	GB52107, GB44134, GB44074, GB46039, GB53137	683	14	3159	1.65185	1	0.998583	99.7751
INTERPRO	IPR003008:Tubulin/FtsZ, GTPase domain	5	0.263713	0.357463	GB52107, GB44134, GB44074, GB46039, GB53137	1372	16	7258	1.65315	1	0.999996	99.948
INTERPRO	IPR002452:Alpha tubulin	3	0.158228	0.39255	GB52107, GB46039, GB53137	1372	7	7258	2.26718	1	0.999997	99.9801
SMART	SM00864:SM00864	5	0.263713	0.411845	GB52107, GB44134, GB44074, GB46039, GB53137	683	15	3159	1.54173	1	0.998589	99.9339
GOTERM_BP_DIRECT	GO:0007017~microtubule-based process	5	0.263713	0.466349	GB52107, GB44134, GB44074, GB46039, GB53137	515	18	2671	1.44067	1	0.999916	99.9757
GOTERM_CC_DIRECT	GO:0005874~microtubule	8	0.421941	0.498707	GB49896, GB52107, GB55846, GB44134, GB44074, GB46039, GB53137, GB55940	696	34	3583	1.21129	1	0.997519	99.9708
KEGG_PATHWAY	ame04145:Phagosome	11	0.580169	0.74464	GB49607, GB40461, GB46031, GB41886, GB44311, GB52107, GB44134, GB44074, GB44104, GB46039, GB41310	477	51	2113	0.95544	1	0.990836	100
Annotation Cluster 40	Enrichment Score: 0.5043337103569427
Category	Term	Count	%	PValue	Genes	List Total	Pop Hits	Pop Total	Fold Enrichment	Bonferroni	Benjamini	FDR (100X)
INTERPRO	IPR013088:Zinc finger, NHR/GATA-type	6	0.316456	0.136593	GB40074, GB48059, GB44544, GB50933, GB41785, GB42692	1372	15	7258	2.11603	1	0.999577	91.8785
INTERPRO	IPR001723:Steroid hormone receptor	4	0.21097	0.232812	GB40074, GB48059, GB44544, GB42692	1372	9	7258	2.35115	1	0.999978	98.9224
INTERPRO	IPR000536:Nuclear hormone receptor, ligand-binding, core	4	0.21097	0.345732	GB40074, GB48059, GB44544, GB42692	1372	11	7258	1.92367	1	0.999995	99.9291
SMART	SM00399:ZnF_C4	4	0.21097	0.370521	GB40074, GB48059, GB44544, GB42692	683	10	3159	1.85007	1	0.998646	99.8314
SMART	SM00430:HOLI	4	0.21097	0.370521	GB40074, GB48059, GB44544, GB42692	683	10	3159	1.85007	1	0.998646	99.8314
INTERPRO	IPR001628:Zinc finger, nuclear hormone receptor-type	4	0.21097	0.402104	GB40074, GB48059, GB44544, GB42692	1372	12	7258	1.76336	1	0.999996	99.9848
GOTERM_MF_DIRECT	GO:0003707~steroid hormone receptor activity	3	0.158228	0.485877	GB40074, GB44544, GB42692	816	8	4152	1.90809	1	0.997949	99.9867
Annotation Cluster 41	Enrichment Score: 0.46446634682281607
Category	Term	Count	%	PValue	Genes	List Total	Pop Hits	Pop Total	Fold Enrichment	Bonferroni	Benjamini	FDR (100X)
SMART	SM00231:FA58C	3	0.158228	0.205582	GB44276, GB45819, GB47938	683	4	3159	3.46889	1	0.993413	95.8202
INTERPRO	IPR000421:Coagulation factor 5/8 C-terminal type domain	3	0.158228	0.317357	GB44276, GB45819, GB47938	1372	6	7258	2.64504	1	0.999996	99.8536
INTERPRO	IPR008979:Galactose-binding domain-like	5	0.263713	0.619537	GB44276, GB55225, GB49417, GB45819, GB47938	1372	22	7258	1.20229	1	1	100
Annotation Cluster 42	Enrichment Score: 0.4489712889127765
Category	Term	Count	%	PValue	Genes	List Total	Pop Hits	Pop Total	Fold Enrichment	Bonferroni	Benjamini	FDR (100X)
INTERPRO	IPR001508:NMDA receptor	4	0.21097	0.179062	GB49568, GB49268, GB41839, GB46886	1372	8	7258	2.64504	1	0.99987	96.5708
SMART	SM00079:PBPe	5	0.263713	0.197683	GB49568, GB49268, GB41839, GB46886, GB49273	683	11	3159	2.10236	1	0.993946	95.2089
UP_KEYWORDS	Synapse	7	0.369198	0.259212	GB50822, GB49268, GB40975, GB46886, GB49273, GB43416, GB43543	1536	24	8471	1.60853	1	0.793037	97.7421
UP_KEYWORDS	Ligand-gated ion channel	6	0.316456	0.289759	GB49568, GB49268, GB41839, GB46886, GB49273, GB43416	1536	20	8471	1.65449	1	0.797437	98.6737
UP_KEYWORDS	Cell junction	8	0.421941	0.293924	GB50822, GB49268, GB40975, GB46886, GB49273, GB43416, GB51278, GB43543	1536	30	8471	1.47066	1	0.795838	98.7686
SMART	SM00918:SM00918	4	0.21097	0.304416	GB49268, GB41839, GB46886, GB49273	683	9	3159	2.05564	1	0.997136	99.3314
GOTERM_CC_DIRECT	GO:0030054~cell junction	7	0.369198	0.315933	GB50822, GB49268, GB40975, GB46886, GB49273, GB43416, GB43543	696	24	3583	1.5015	1	0.994897	98.8604
INTERPRO	IPR001828:Extracellular ligand-binding receptor	5	0.263713	0.357463	GB46427, GB49268, GB53865, GB46886, GB49273	1372	16	7258	1.65315	1	0.999996	99.948
INTERPRO	IPR001320:Ionotropic glutamate receptor	5	0.263713	0.404404	GB49568, GB49268, GB41839, GB46886, GB49273	1372	17	7258	1.55591	1	0.999995	99.9858
GOTERM_MF_DIRECT	GO:0004970~ionotropic glutamate receptor activity	5	0.263713	0.483107	GB49568, GB49268, GB41839, GB46886, GB49273	816	18	4152	1.4134	1	0.998549	99.9857
INTERPRO	IPR019594:Glutamate receptor, L-glutamate/glycine-binding	4	0.21097	0.509585	GB49268, GB41839, GB46886, GB49273	1372	14	7258	1.51145	1	1	99.9995
GOTERM_MF_DIRECT	GO:0005234~extracellular-glutamate-gated ion channel activity	4	0.21097	0.53819	GB49268, GB41839, GB46886, GB49273	816	14	4152	1.45378	1	0.999066	99.9968
UP_KEYWORDS	Postsynaptic cell membrane	4	0.21097	0.574981	GB49268, GB46886, GB49273, GB43416	1536	16	8471	1.37874	1	0.952424	99.998
GOTERM_CC_DIRECT	GO:0045211~postsynaptic membrane	4	0.21097	0.625957	GB49268, GB46886, GB49273, GB43416	696	16	3583	1.287	1	0.999496	99.9991
Annotation Cluster 43	Enrichment Score: 0.4418166283899981
Category	Term	Count	%	PValue	Genes	List Total	Pop Hits	Pop Total	Fold Enrichment	Bonferroni	Benjamini	FDR (100X)
INTERPRO	IPR013026:Tetratricopeptide repeat-containing domain	16	0.843882	0.234709	GB46495, GB47329, GB53365, GB40746, GB44479, GB44163, GB41884, GB46605, GB43636, GB50683, GB41796, GB45507, GB55268, GB49409, GB45640, GB49226	1372	65	7258	1.30218	1	0.999975	98.967
INTERPRO	IPR019734:Tetratricopeptide repeat	14	0.738397	0.339198	GB46495, GB47329, GB53365, GB40746, GB44479, GB44163, GB41884, GB46605, GB43636, GB50683, GB41796, GB45507, GB49409, GB49226	1372	60	7258	1.23435	1	0.999995	99.916
SMART	SM00028:TPR	14	0.738397	0.434937	GB46495, GB47329, GB53365, GB40746, GB44479, GB44163, GB41884, GB46605, GB43636, GB50683, GB41796, GB45507, GB49409, GB49226	683	56	3159	1.1563	1	0.998367	99.962
INTERPRO	IPR011990:Tetratricopeptide-like helical	23	1.21308	0.493543	GB46495, GB47329, GB53365, GB40746, GB44479, GB46314, GB40744, GB46610, GB41745, GB44163, GB44905, GB53670, GB41884, GB46605, GB43636, GB50683, GB41796, GB45507, GB55268, GB49409, GB45640, GB49226, GB53821	1372	114	7258	1.0673	1	0.999999	99.9991
Annotation Cluster 44	Enrichment Score: 0.4393244139755612
Category	Term	Count	%	PValue	Genes	List Total	Pop Hits	Pop Total	Fold Enrichment	Bonferroni	Benjamini	FDR (100X)
GOTERM_BP_DIRECT	GO:0006520~cellular amino acid metabolic process	5	0.263713	0.185301	GB48623, GB45973, GB55830, GB47379, GB45969	515	12	2671	2.161	1	0.997033	93.384
INTERPRO	IPR010977:Aromatic-L-amino-acid decarboxylase	3	0.158228	0.240114	GB45973, GB55830, GB47379	1372	5	7258	3.17405	1	0.999977	99.0849
INTERPRO	IPR015421:Pyridoxal phosphate-dependent transferase, major region, subdomain 1	10	0.527426	0.309488	GB49755, GB45973, GB55830, GB40451, GB49543, GB47379, GB41069, GB45969, GB49173, GB41782	1372	39	7258	1.35643	1	0.999996	99.8219
INTERPRO	IPR021115:Pyridoxal-phosphate binding site	3	0.158228	0.317357	GB45973, GB55830, GB47379	1372	6	7258	2.64504	1	0.999996	99.8536
INTERPRO	IPR015422:Pyridoxal phosphate-dependent transferase, major region, subdomain 2	9	0.474684	0.336468	GB49755, GB45973, GB55830, GB40451, GB49543, GB47379, GB41069, GB45969, GB49173	1372	35	7258	1.36031	1	0.999996	99.9099
INTERPRO	IPR002129:Pyridoxal phosphate-dependent decarboxylase	4	0.21097	0.345732	GB45973, GB55830, GB47379, GB41069	1372	11	7258	1.92367	1	0.999995	99.9291
INTERPRO	IPR015424:Pyridoxal phosphate-dependent transferase	10	0.527426	0.367228	GB49755, GB45973, GB55830, GB40451, GB49543, GB47379, GB41069, GB45969, GB49173, GB41782	1372	41	7258	1.29027	1	0.999993	99.96
GOTERM_MF_DIRECT	GO:0016831~carboxy-lyase activity	4	0.21097	0.370264	GB45973, GB55830, GB47379, GB41069	816	11	4152	1.85027	1	0.994796	99.7974
KEGG_PATHWAY	ame00350:Tyrosine metabolism	5	0.263713	0.447409	GB45973, GB55830, GB40967, GB45969, GB53086	477	15	2113	1.47659	1	0.948475	99.8771
GOTERM_MF_DIRECT	GO:0030170~pyridoxal phosphate binding	9	0.474684	0.476772	GB45973, GB55830, GB40451, GB49543, GB47379, GB41069, GB45969, GB49173, GB55610	816	38	4152	1.20511	1	0.998678	99.9831
UP_KEYWORDS	Pyridoxal phosphate	6	0.316456	0.520838	GB45973, GB55830, GB49543, GB47379, GB49173, GB41782	1536	26	8471	1.27269	1	0.939741	99.9908
KEGG_PATHWAY	ame00360:Phenylalanine metabolism	3	0.158228	0.696259	GB45973, GB55830, GB45969	477	10	2113	1.32893	1	0.987338	99.9999
Annotation Cluster 45	Enrichment Score: 0.42985750477298806
Category	Term	Count	%	PValue	Genes	List Total	Pop Hits	Pop Total	Fold Enrichment	Bonferroni	Benjamini	FDR (100X)
INTERPRO	IPR001436:Alpha crystallin/Heat shock protein	4	0.21097	0.232812	GB45910, GB45913, GB45912, GB49775	1372	9	7258	2.35115	1	0.999978	98.9224
INTERPRO	IPR002068:Alpha crystallin/Hsp20 domain	4	0.21097	0.288877	GB45910, GB45913, GB45912, GB49775	1372	10	7258	2.11603	1	0.999994	99.7055
PIR_SUPERFAMILY	PIRSF036514:small heat shock protein, beta-1 type	3	0.158228	0.360244	GB45910, GB45913, GB49775	90	7	502	2.39048	1	1	99.1631
INTERPRO	IPR008978:HSP20-like chaperone	4	0.21097	0.787508	GB45910, GB45913, GB45912, GB49775	1372	21	7258	1.00764	1	1	100
Annotation Cluster 46	Enrichment Score: 0.4154877017384493
Category	Term	Count	%	PValue	Genes	List Total	Pop Hits	Pop Total	Fold Enrichment	Bonferroni	Benjamini	FDR (100X)
SMART	SM00165:UBA	4	0.21097	0.238872	GB44573, GB46071, GB53036, GB48061	683	8	3159	2.31259	1	0.995155	97.6843
INTERPRO	IPR015940:Ubiquitin-associated/translation elongation factor EF1B, N-terminal, eukaryote	5	0.263713	0.357463	GB44573, GB46071, GB53036, GB48061, GB44353	1372	16	7258	1.65315	1	0.999996	99.948
INTERPRO	IPR009060:UBA-like	6	0.316456	0.663958	GB44573, GB46071, GB47420, GB53036, GB48061, GB44353	1372	29	7258	1.0945	1	1	100
Annotation Cluster 47	Enrichment Score: 0.41445625066008707
Category	Term	Count	%	PValue	Genes	List Total	Pop Hits	Pop Total	Fold Enrichment	Bonferroni	Benjamini	FDR (100X)
UP_KEYWORDS	Translocation	4	0.21097	0.163174	GB51224, GB48338, GB41886, GB41303	1536	8	8471	2.75749	1	0.689335	89.4666
INTERPRO	IPR004217:Tim10/DDP family zinc finger	3	0.158228	0.240114	GB51224, GB48338, GB41303	1372	5	7258	3.17405	1	0.999977	99.0849
GOTERM_BP_DIRECT	GO:0015031~protein transport	5	0.263713	0.596978	GB51224, GB40151, GB48338, GB41886, GB41303	515	21	2671	1.23486	1	0.999951	99.9994
GOTERM_CC_DIRECT	GO:0005739~mitochondrion	6	0.316456	0.940042	GB54301, GB51224, GB48338, GB43618, GB41303, GB41793	696	43	3583	0.718324	1	1	100
Annotation Cluster 48	Enrichment Score: 0.39511136010119996
Category	Term	Count	%	PValue	Genes	List Total	Pop Hits	Pop Total	Fold Enrichment	Bonferroni	Benjamini	FDR (100X)
INTERPRO	IPR018297:Adenylyl cyclase class-3/4/guanylyl cyclase, conserved site	4	0.21097	0.232812	GB44536, GB45150, GB54593, GB52929	1372	9	7258	2.35115	1	0.999978	98.9224
SMART	SM00044:CYCc	4	0.21097	0.435335	GB44536, GB45150, GB54593, GB52929	683	11	3159	1.68188	1	0.998043	99.9623
INTERPRO	IPR001054:Adenylyl cyclase class-3/4/guanylyl cyclase	4	0.21097	0.456978	GB44536, GB45150, GB54593, GB52929	1372	13	7258	1.62772	1	0.999999	99.9971
UP_KEYWORDS	Lyase	7	0.369198	0.567323	GB44536, GB45973, GB43618, GB53865, GB45150, GB54593, GB52929	1536	33	8471	1.16984	1	0.951843	99.9975
Annotation Cluster 49	Enrichment Score: 0.38454258409565434
Category	Term	Count	%	PValue	Genes	List Total	Pop Hits	Pop Total	Fold Enrichment	Bonferroni	Benjamini	FDR (100X)
UP_KEYWORDS	Cyclin	4	0.21097	0.320369	GB49026, GB42872, GB40098, GB46681	1536	11	8471	2.00545	1	0.821934	99.2398
INTERPRO	IPR006671:Cyclin, N-terminal	4	0.21097	0.402104	GB49026, GB42872, GB40098, GB46681	1372	12	7258	1.76336	1	0.999996	99.9848
INTERPRO	IPR013763:Cyclin-like	5	0.263713	0.404404	GB49026, GB42872, GB40098, GB46681, GB55798	1372	17	7258	1.55591	1	0.999995	99.9858
SMART	SM00385:CYCLIN	4	0.21097	0.555937	GB49026, GB42872, GB40098, GB46681	683	13	3159	1.42313	1	0.999231	99.9986
Annotation Cluster 50	Enrichment Score: 0.3685019798023237
Category	Term	Count	%	PValue	Genes	List Total	Pop Hits	Pop Total	Fold Enrichment	Bonferroni	Benjamini	FDR (100X)
INTERPRO	IPR003890:MIF4G-like, type 3	3	0.158228	0.317357	GB51479, GB46035, GB44934	1372	6	7258	2.64504	1	0.999996	99.8536
SMART	SM00543:MIF4G	3	0.158228	0.383675	GB51479, GB46035, GB44934	683	6	3159	2.31259	1	0.998706	99.874
INTERPRO	IPR016021:MIF4-like, type 1/2/3	3	0.158228	0.644144	GB51479, GB46035, GB44934	1372	11	7258	1.44275	1	1	100
Annotation Cluster 51	Enrichment Score: 0.3680530695092675
Category	Term	Count	%	PValue	Genes	List Total	Pop Hits	Pop Total	Fold Enrichment	Bonferroni	Benjamini	FDR (100X)
INTERPRO	IPR002018:Carboxylesterase, type B	7	0.369198	0.257749	GB47975, GB43191, GB43571, GB47299, GB42603, GB48746, GB55921	1372	23	7258	1.61003	1	0.999985	99.3875
INTERPRO	IPR019826:Carboxylesterase type B, active site	4	0.21097	0.402104	GB47975, GB43571, GB47299, GB55921	1372	12	7258	1.76336	1	0.999996	99.9848
COG_ONTOLOGY	Lipid metabolism	7	0.369198	0.759112	GB47975, GB43191, GB43571, GB42603, GB54286, GB55921, GB52774	164	38	859	0.964859	1	0.999878	99.9997
Annotation Cluster 52	Enrichment Score: 0.36409530037856075
Category	Term	Count	%	PValue	Genes	List Total	Pop Hits	Pop Total	Fold Enrichment	Bonferroni	Benjamini	FDR (100X)
INTERPRO	IPR020845:AMP-binding, conserved site	5	0.263713	0.219187	GB46289, GB51729, GB46429, GB44116, GB44020	1372	13	7258	2.03465	1	0.999972	98.544
INTERPRO	IPR025110:Domain of unknown function DUF4009	4	0.21097	0.232812	GB46289, GB51729, GB44116, GB44020	1372	9	7258	2.35115	1	0.999978	98.9224
INTERPRO	IPR000873:AMP-dependent synthetase/ligase	5	0.263713	0.310448	GB46289, GB51729, GB46429, GB44116, GB44020	1372	15	7258	1.76336	1	0.999995	99.8261
GOTERM_MF_DIRECT	GO:0003824~catalytic activity	13	0.685654	0.968121	GB49755, GB41641, GB44116, GB44020, GB44283, GB40451, GB46289, GB51729, GB46429, GB48048, GB42281, GB54286, GB55610	816	93	4152	0.711259	1	1	100
GOTERM_BP_DIRECT	GO:0008152~metabolic process	10	0.527426	0.98579	GB46289, GB51729, GB46429, GB44368, GB48048, GB44116, GB52179, GB44020, GB54286, GB44058	515	82	2671	0.632489	1	1	100
Annotation Cluster 53	Enrichment Score: 0.35508030227775644
Category	Term	Count	%	PValue	Genes	List Total	Pop Hits	Pop Total	Fold Enrichment	Bonferroni	Benjamini	FDR (100X)
INTERPRO	IPR001841:Zinc finger, RING-type	22	1.16034	0.296125	GB42139, GB53976, GB53656, GB44732, GB49484, GB47260, GB46196, GB54174, GB44129, GB45627, GB50952, GB40424, GB43899, GB54378, GB48983, GB49812, GB48007, GB50177, GB40733, GB52792, GB55268, GB42381	1372	98	7258	1.18757	1	0.999993	99.7528
INTERPRO	IPR013083:Zinc finger, RING/FYVE/PHD-type	37	1.95148	0.365715	GB53656, GB44573, GB47260, GB48446, GB46196, GB44129, GB54174, GB44553, GB45627, GB50952, GB40424, GB42719, GB49172, GB43952, GB50392, GB48983, GB46273, GB40490, GB50177, GB54272, GB52792, GB42381, GB42139, GB53976, GB49484, GB44732, GB41888, GB40859, GB41753, GB50231, GB49812, GB40733, GB48007, GB46605, GB41401, GB55485, GB55268	1372	179	7258	1.09348	1	0.999994	99.9583
SMART	SM00184:RING	13	0.685654	0.794586	GB42139, GB53656, GB44732, GB49484, GB40733, GB50177, GB48007, GB54174, GB45627, GB50952, GB40424, GB52792, GB42381	683	66	3159	0.911021	1	0.999985	100
Annotation Cluster 54	Enrichment Score: 0.35138521822797836
Category	Term	Count	%	PValue	Genes	List Total	Pop Hits	Pop Total	Fold Enrichment	Bonferroni	Benjamini	FDR (100X)
INTERPRO	IPR000210:BTB/POZ-like	14	0.738397	0.362861	GB42249, GB46209, GB40128, GB40303, GB52595, GB49879, GB50874, GB51195, GB43128, GB54556, GB44385, GB49853, GB48271, GB49505	1372	61	7258	1.21412	1	0.999996	99.955
INTERPRO	IPR011333:BTB/POZ fold	14	0.738397	0.410805	GB42249, GB46209, GB40128, GB40303, GB52595, GB49879, GB50874, GB51195, GB43128, GB54556, GB44385, GB49853, GB48271, GB49505	1372	63	7258	1.17557	1	0.999995	99.9882
SMART	SM00225:BTB	13	0.685654	0.5922	GB42249, GB46209, GB40128, GB52595, GB40303, GB49879, GB50874, GB51195, GB43128, GB54556, GB49853, GB48271, GB49505	683	57	3159	1.05487	1	0.999481	99.9996
Annotation Cluster 55	Enrichment Score: 0.3356769433818171
Category	Term	Count	%	PValue	Genes	List Total	Pop Hits	Pop Total	Fold Enrichment	Bonferroni	Benjamini	FDR (100X)
INTERPRO	IPR006186:Serine/threonine-specific protein phosphatase/bis(5-nucleosyl)-tetraphosphatase	3	0.158228	0.39255	GB49548, GB47030, GB42708	1372	7	7258	2.26718	1	0.999997	99.9801
INTERPRO	IPR004843:Metallophosphoesterase domain	5	0.263713	0.404404	GB49548, GB47030, GB42708, GB49957, GB52756	1372	17	7258	1.55591	1	0.999995	99.9858
SMART	SM00156:PP2Ac	3	0.158228	0.46666	GB49548, GB47030, GB42708	683	7	3159	1.98222	1	0.998169	99.9829
GOTERM_MF_DIRECT	GO:0004721~phosphoprotein phosphatase activity	3	0.158228	0.61317	GB49548, GB47030, GB42708	816	10	4152	1.52647	1	0.999317	99.9997
Annotation Cluster 56	Enrichment Score: 0.31100997924097107
Category	Term	Count	%	PValue	Genes	List Total	Pop Hits	Pop Total	Fold Enrichment	Bonferroni	Benjamini	FDR (100X)
INTERPRO	IPR011022:Arrestin C-terminal-like domain	3	0.158228	0.463713	GB44203, GB42604, GB47767	1372	8	7258	1.98378	1	0.999999	99.9976
INTERPRO	IPR011021:Arrestin-like, N-terminal	3	0.158228	0.463713	GB44203, GB42604, GB47767	1372	8	7258	1.98378	1	0.999999	99.9976
SMART	SM01017:SM01017	3	0.158228	0.542589	GB44203, GB42604, GB47767	683	8	3159	1.73444	1	0.999156	99.9979
Annotation Cluster 57	Enrichment Score: 0.30701865542706575
Category	Term	Count	%	PValue	Genes	List Total	Pop Hits	Pop Total	Fold Enrichment	Bonferroni	Benjamini	FDR (100X)
UP_KEYWORDS	Elongation factor	3	0.158228	0.371061	GB42862, GB52028, GB45286	1536	7	8471	2.36356	1	0.857388	99.7145
GOTERM_MF_DIRECT	GO:0003746~translation elongation factor activity	3	0.158228	0.552725	GB42862, GB52028, GB45286	816	9	4152	1.69608	1	0.998952	99.9979
UP_KEYWORDS	Protein biosynthesis	9	0.474684	0.584777	GB42862, GB52028, GB46420, GB45286, GB41874, GB49943, GB45284, GB45285, GB52739	1536	45	8471	1.10299	1	0.95387	99.9985
Annotation Cluster 58	Enrichment Score: 0.3070090093852017
Category	Term	Count	%	PValue	Genes	List Total	Pop Hits	Pop Total	Fold Enrichment	Bonferroni	Benjamini	FDR (100X)
INTERPRO	IPR002126:Cadherin	4	0.21097	0.456978	GB53331, GB50219, GB51276, GB43786	1372	13	7258	1.62772	1	0.999999	99.9971
INTERPRO	IPR001791:Laminin G domain	4	0.21097	0.456978	GB50219, GB42548, GB51276, GB43786	1372	13	7258	1.62772	1	0.999999	99.9971
INTERPRO	IPR015919:Cadherin-like	4	0.21097	0.456978	GB53331, GB50219, GB51276, GB43786	1372	13	7258	1.62772	1	0.999999	99.9971
GOTERM_BP_DIRECT	GO:0007156~homophilic cell adhesion via plasma membrane adhesion molecules	4	0.21097	0.470449	GB53331, GB50219, GB51276, GB43786	515	13	2671	1.59582	1	0.999815	99.9781
SMART	SM00112:CA	4	0.21097	0.497466	GB53331, GB50219, GB51276, GB43786	683	12	3159	1.54173	1	0.998791	99.9925
INTERPRO	IPR020894:Cadherin conserved site	3	0.158228	0.644144	GB53331, GB50219, GB51276	1372	11	7258	1.44275	1	1	100
Annotation Cluster 59	Enrichment Score: 0.298380558758286
Category	Term	Count	%	PValue	Genes	List Total	Pop Hits	Pop Total	Fold Enrichment	Bonferroni	Benjamini	FDR (100X)
INTERPRO	IPR005937:26S proteasome subunit P45	3	0.158228	0.317357	GB41363, GB44431, GB47284	1372	6	7258	2.64504	1	0.999996	99.8536
INTERPRO	IPR003960:ATPase, AAA-type, conserved site	6	0.316456	0.36317	GB45107, GB41363, GB41823, GB44431, GB44049, GB47284	1372	21	7258	1.51145	1	0.999995	99.9553
GOTERM_BP_DIRECT	GO:0030163~protein catabolic process	3	0.158228	0.402455	GB41363, GB44431, GB47284	515	7	2671	2.22275	1	0.999942	99.8912
INTERPRO	IPR003959:ATPase, AAA-type, core	9	0.474684	0.430176	GB46112, GB45107, GB41305, GB45230, GB41363, GB41823, GB44431, GB44049, GB47284	1372	38	7258	1.25292	1	0.999997	99.9933
INTERPRO	IPR003593:AAA+ ATPase domain	15	0.791139	0.851558	GB41305, GB52736, GB44751, GB41363, GB50289, GB40107, GB44431, GB45107, GB46112, GB45230, GB43256, GB52168, GB41823, GB47284, GB44049	1372	92	7258	0.862514	1	1	100
SMART	SM00382:AAA	15	0.791139	0.953853	GB41305, GB52736, GB44751, GB41363, GB50289, GB40107, GB44431, GB45107, GB46112, GB45230, GB43256, GB52168, GB41823, GB47284, GB44049	683	92	3159	0.754106	1	1	100
Annotation Cluster 60	Enrichment Score: 0.2969346755732246
Category	Term	Count	%	PValue	Genes	List Total	Pop Hits	Pop Total	Fold Enrichment	Bonferroni	Benjamini	FDR (100X)
INTERPRO	IPR001071:Cellular retinaldehyde binding/alpha-tocopherol transport	4	0.21097	0.345732	GB45147, GB48980, GB45023, GB49504	1372	11	7258	1.92367	1	0.999995	99.9291
INTERPRO	IPR001251:CRAL-TRIO domain	5	0.263713	0.450643	GB45147, GB48980, GB45023, GB54886, GB49504	1372	18	7258	1.46947	1	0.999999	99.9964
INTERPRO	IPR011074:CRAL/TRIO, N-terminal domain	4	0.21097	0.559369	GB45147, GB48980, GB45023, GB49504	1372	15	7258	1.41069	1	1	99.9999
SMART	SM00516:SEC14	4	0.21097	0.744715	GB45147, GB48980, GB45023, GB49504	683	17	3159	1.08828	1	0.999968	100
Annotation Cluster 61	Enrichment Score: 0.29556617624760123
Category	Term	Count	%	PValue	Genes	List Total	Pop Hits	Pop Total	Fold Enrichment	Bonferroni	Benjamini	FDR (100X)
GOTERM_BP_DIRECT	GO:0006446~regulation of translational initiation	4	0.21097	0.414825	GB46420, GB41874, GB49943, GB45285	515	12	2671	1.7288	1	0.999926	99.9175
GOTERM_BP_DIRECT	GO:0001731~formation of translation preinitiation complex	4	0.21097	0.414825	GB46420, GB41874, GB49943, GB45285	515	12	2671	1.7288	1	0.999926	99.9175
GOTERM_CC_DIRECT	GO:0005852~eukaryotic translation initiation factor 3 complex	4	0.21097	0.420288	GB46420, GB41874, GB49943, GB45285	696	12	3583	1.716	1	0.997061	99.8379
GOTERM_CC_DIRECT	GO:0033290~eukaryotic 48S preinitiation complex	4	0.21097	0.420288	GB46420, GB41874, GB49943, GB45285	696	12	3583	1.716	1	0.997061	99.8379
GOTERM_CC_DIRECT	GO:0016282~eukaryotic 43S preinitiation complex	4	0.21097	0.420288	GB46420, GB41874, GB49943, GB45285	696	12	3583	1.716	1	0.997061	99.8379
UP_KEYWORDS	Protein biosynthesis	9	0.474684	0.584777	GB42862, GB52028, GB46420, GB45286, GB41874, GB49943, GB45284, GB45285, GB52739	1536	45	8471	1.10299	1	0.95387	99.9985
UP_KEYWORDS	Initiation factor	4	0.21097	0.658863	GB46420, GB41874, GB49943, GB45285	1536	18	8471	1.22555	1	0.963894	99.9999
GOTERM_MF_DIRECT	GO:0003743~translation initiation factor activity	4	0.21097	0.877641	GB46420, GB41874, GB49943, GB45285	816	24	4152	0.848039	1	0.999993	100
Annotation Cluster 62	Enrichment Score: 0.27660445241042114
Category	Term	Count	%	PValue	Genes	List Total	Pop Hits	Pop Total	Fold Enrichment	Bonferroni	Benjamini	FDR (100X)
INTERPRO	IPR008936:Rho GTPase activation protein	6	0.316456	0.484828	GB42246, GB55791, GB42200, GB47036, GB40420, GB51117	1372	24	7258	1.32252	1	0.999999	99.9988
INTERPRO	IPR000198:Rho GTPase-activating protein domain	5	0.263713	0.53901	GB42246, GB55791, GB42200, GB40420, GB51117	1372	20	7258	1.32252	1	1	99.9998
SMART	SM00324:RhoGAP	5	0.263713	0.566242	GB42246, GB55791, GB42200, GB40420, GB51117	683	18	3159	1.28477	1	0.999258	99.999
Annotation Cluster 63	Enrichment Score: 0.2754466566434044
Category	Term	Count	%	PValue	Genes	List Total	Pop Hits	Pop Total	Fold Enrichment	Bonferroni	Benjamini	FDR (100X)
GOTERM_MF_DIRECT	GO:0005525~GTP binding	32	1.68776	0.212691	GB42246, GB43704, GB41640, GB47635, GB47802, GB54314, GB40424, GB44186, GB46039, GB44967, GB52028, GB48261, GB43229, GB44237, GB44074, GB53137, GB46713, GB44419, GB41495, GB52107, GB44134, GB50289, GB44941, GB52689, GB52842, GB50252, GB45657, GB53387, GB53945, GB47431, GB49505, GB40429	816	137	4152	1.18849	1	0.974542	95.9514
INTERPRO	IPR001806:Small GTPase superfamily	11	0.580169	0.678289	GB42246, GB52842, GB41640, GB53387, GB45657, GB43229, GB44237, GB53945, GB47431, GB49505, GB40429	1372	58	7258	1.00329	1	1	100
INTERPRO	IPR005225:Small GTP-binding protein domain	13	0.685654	0.712601	GB40424, GB52689, GB48261, GB52842, GB50252, GB53387, GB43229, GB45657, GB44237, GB53945, GB40429, GB47431, GB46713	1372	71	7258	0.968608	1	1	100
GOTERM_BP_DIRECT	GO:0007264~small GTPase mediated signal transduction	15	0.791139	0.769492	GB42246, GB41640, GB51337, GB47802, GB40424, GB52689, GB52842, GB53387, GB43229, GB45657, GB44237, GB53945, GB40429, GB49505, GB47431	515	84	2671	0.926144	1	0.999995	100
Annotation Cluster 64	Enrichment Score: 0.24697723944597924
Category	Term	Count	%	PValue	Genes	List Total	Pop Hits	Pop Total	Fold Enrichment	Bonferroni	Benjamini	FDR (100X)
GOTERM_MF_DIRECT	GO:0043565~sequence-specific DNA binding	31	1.63502	0.294452	GB42758, GB48127, GB49105, GB42692, GB54030, GB55036, GB54131, GB45540, GB53404, GB51302, GB49866, GB48059, GB50962, GB41785, GB54092, GB40074, GB40095, GB51909, GB46956, GB48171, GB49332, GB47399, GB44976, GB44544, GB51299, GB50933, GB44679, GB52781, GB51295, GB41890, GB50048	816	138	4152	1.14301	1	0.988455	99.0695
INTERPRO	IPR009057:Homeodomain-like	25	1.31857	0.396125	GB54030, GB54984, GB51112, GB52595, GB51302, GB49325, GB49866, GB50962, GB48386, GB55532, GB54092, GB40095, GB51909, GB46956, GB47399, GB49332, GB54432, GB50892, GB51299, GB44679, GB51295, GB52781, GB50048, GB49375, GB53206	1372	119	7258	1.11136	1	0.999996	99.982
INTERPRO	IPR020479:Homeodomain, metazoa	8	0.421941	0.501068	GB51302, GB47399, GB49332, GB40095, GB51909, GB51299, GB51295, GB46956	1372	35	7258	1.20916	1	0.999999	99.9993
UP_KEYWORDS	Homeobox	15	0.791139	0.603322	GB40095, GB51909, GB54030, GB46956, GB51302, GB47399, GB49332, GB49866, GB50892, GB54432, GB50962, GB51299, GB52781, GB51295, GB49375	1536	80	8471	1.03406	1	0.956361	99.9992
INTERPRO	IPR001356:Homeodomain	15	0.791139	0.669703	GB40095, GB51909, GB54030, GB46956, GB51302, GB47399, GB49332, GB49866, GB50892, GB54432, GB50962, GB51299, GB52781, GB51295, GB49375	1372	80	7258	0.991891	1	1	100
UP_KEYWORDS	DNA-binding	31	1.63502	0.700999	GB47348, GB42758, GB55012, GB49105, GB42692, GB54030, GB45540, GB53404, GB51302, GB49866, GB47482, GB48059, GB50962, GB50071, GB40074, GB40095, GB51909, GB42706, GB46956, GB49332, GB47399, GB50892, GB54432, GB44544, GB51299, GB41138, GB52781, GB51295, GB41890, GB50048, GB49375	1536	178	8471	0.960473	1	0.973269	100
INTERPRO	IPR017970:Homeobox, conserved site	12	0.632911	0.762538	GB51302, GB47399, GB49866, GB49332, GB40095, GB51909, GB50962, GB51299, GB51295, GB52781, GB54030, GB46956	1372	68	7258	0.933545	1	1	100
SMART	SM00389:HOX	15	0.791139	0.837583	GB40095, GB51909, GB54030, GB46956, GB51302, GB47399, GB49332, GB49866, GB50892, GB54432, GB50962, GB51299, GB52781, GB51295, GB49375	683	79	3159	0.878199	1	0.999996	100
Annotation Cluster 65	Enrichment Score: 0.2325278121872813
Category	Term	Count	%	PValue	Genes	List Total	Pop Hits	Pop Total	Fold Enrichment	Bonferroni	Benjamini	FDR (100X)
INTERPRO	IPR016135:Ubiquitin-conjugating enzyme/RWD-like	7	0.369198	0.511408	GB46581, GB50740, GB47629, GB48926, GB49585, GB46945, GB50455	1372	30	7258	1.23435	1	0.999999	99.9995
INTERPRO	IPR023313:Ubiquitin-conjugating enzyme, active site	3	0.158228	0.589887	GB46581, GB50740, GB49585	1372	10	7258	1.58703	1	1	100
INTERPRO	IPR000608:Ubiquitin-conjugating enzyme, E2	5	0.263713	0.619537	GB46581, GB50740, GB48926, GB49585, GB50455	1372	22	7258	1.20229	1	1	100
UP_KEYWORDS	Ubl conjugation pathway	7	0.369198	0.628471	GB46581, GB50740, GB47629, GB44573, GB49585, GB42195, GB44553	1536	35	8471	1.10299	1	0.957165	99.9996
Annotation Cluster 66	Enrichment Score: 0.22411564243318963
Category	Term	Count	%	PValue	Genes	List Total	Pop Hits	Pop Total	Fold Enrichment	Bonferroni	Benjamini	FDR (100X)
INTERPRO	IPR007087:Zinc finger, C2H2	39	2.05696	0.334587	GB53315, GB47260, GB42180, GB55576, GB46509, GB53378, GB51060, GB40424, GB40273, GB42143, GB41714, GB54030, GB52211, GB52852, GB49343, GB46513, GB46419, GB44535, GB40145, GB45645, GB40495, GB45841, GB51515, GB49841, GB50091, GB55278, GB53737, GB42211, GB40859, GB40128, GB51757, GB47319, GB41610, GB50874, GB51195, GB50186, GB41800, GB44679, GB48271	1372	187	7258	1.10328	1	0.999996	99.9054
INTERPRO	IPR015880:Zinc finger, C2H2-like	31	1.63502	0.624565	GB47260, GB42180, GB55576, GB46509, GB51060, GB53378, GB40273, GB42143, GB41714, GB54030, GB52211, GB52852, GB49343, GB46513, GB46419, GB44535, GB40495, GB51515, GB49841, GB50091, GB55278, GB53737, GB40128, GB40859, GB51757, GB41610, GB50874, GB51195, GB50186, GB41800, GB48271	1372	165	7258	0.993895	1	1	100
INTERPRO	IPR013087:Zinc finger C2H2-type/integrase DNA-binding domain	26	1.37131	0.686669	GB42180, GB55576, GB53378, GB51060, GB40273, GB41714, GB54030, GB52852, GB46513, GB46419, GB49343, GB44535, GB40495, GB45841, GB51515, GB49841, GB55278, GB50091, GB53737, GB40859, GB40128, GB47319, GB50874, GB50186, GB41800, GB44679	1372	142	7258	0.968608	1	1	100
SMART	SM00355:ZnF_C2H2	31	1.63502	0.884509	GB47260, GB42180, GB55576, GB46509, GB51060, GB53378, GB40273, GB42143, GB41714, GB54030, GB52211, GB52852, GB49343, GB46513, GB46419, GB44535, GB40495, GB51515, GB49841, GB50091, GB55278, GB53737, GB40128, GB40859, GB51757, GB41610, GB50874, GB51195, GB50186, GB41800, GB48271	683	165	3159	0.868974	1	0.999999	100
Annotation Cluster 67	Enrichment Score: 0.2103878514889605
Category	Term	Count	%	PValue	Genes	List Total	Pop Hits	Pop Total	Fold Enrichment	Bonferroni	Benjamini	FDR (100X)
INTERPRO	IPR013120:Male sterility, NAD-binding	3	0.158228	0.463713	GB49380, GB52308, GB49328	1372	8	7258	1.98378	1	0.999999	99.9976
INTERPRO	IPR026055:Fatty acyl-CoA reductase	3	0.158228	0.463713	GB49380, GB52308, GB49328	1372	8	7258	1.98378	1	0.999999	99.9976
GOTERM_MF_DIRECT	GO:0080019~fatty-acyl-CoA reductase (alcohol-forming) activity	3	0.158228	0.485877	GB49380, GB52308, GB49328	816	8	4152	1.90809	1	0.997949	99.9867
UP_KEYWORDS	NADP	4	0.21097	0.528487	GB49380, GB52308, GB49328, GB47849	1536	15	8471	1.47066	1	0.940351	99.9925
UP_KEYWORDS	Lipid metabolism	4	0.21097	0.993826	GB49380, GB52308, GB44174, GB49328	1536	46	8471	0.479563	1	0.999987	100
UP_KEYWORDS	Lipid biosynthesis	3	0.158228	0.996099	GB49380, GB52308, GB49328	1536	39	8471	0.424229	1	0.999995	100
Annotation Cluster 68	Enrichment Score: 0.209950706111374
Category	Term	Count	%	PValue	Genes	List Total	Pop Hits	Pop Total	Fold Enrichment	Bonferroni	Benjamini	FDR (100X)
INTERPRO	IPR023780:Chromo domain	3	0.158228	0.39255	GB47635, GB46479, GB51962	1372	7	7258	2.26718	1	0.999997	99.9801
INTERPRO	IPR000953:Chromo domain/shadow	3	0.158228	0.692552	GB47635, GB46479, GB51962	1372	12	7258	1.32252	1	1	100
INTERPRO	IPR016197:Chromo domain-like	3	0.158228	0.692552	GB47635, GB46479, GB51962	1372	12	7258	1.32252	1	1	100
SMART	SM00298:CHROMO	3	0.158228	0.768064	GB47635, GB46479, GB51962	683	12	3159	1.1563	1	0.999976	100
Annotation Cluster 69	Enrichment Score: 0.20483300760175607
Category	Term	Count	%	PValue	Genes	List Total	Pop Hits	Pop Total	Fold Enrichment	Bonferroni	Benjamini	FDR (100X)
INTERPRO	IPR023753:Pyridine nucleotide-disulphide oxidoreductase, FAD/NAD(P)-binding domain	12	0.632911	0.470532	GB43520, GB43007, GB44549, GB44548, GB40718, GB51815, GB55811, GB48386, GB44138, GB45702, GB50162, GB47043	1372	55	7258	1.1542	1	0.999999	99.9981
PIR_SUPERFAMILY	PIRSF000137:glucose-methanol-choline oxidoreductase	4	0.21097	0.56139	GB43007, GB44549, GB44548, GB51815	90	16	502	1.39444	1	1	99.9853
GOTERM_MF_DIRECT	GO:0050660~flavin adenine dinucleotide binding	11	0.580169	0.585012	GB43007, GB44549, GB44548, GB40718, GB51815, GB55811, GB47736, GB48386, GB45878, GB40479, GB47043	816	52	4152	1.07636	1	0.999323	99.9992
INTERPRO	IPR012132:Glucose-methanol-choline oxidoreductase	4	0.21097	0.605963	GB43007, GB44549, GB44548, GB51815	1372	16	7258	1.32252	1	1	100
GOTERM_MF_DIRECT	GO:0016614~oxidoreductase activity, acting on CH-OH group of donors	5	0.263713	0.688749	GB43007, GB44549, GB44548, GB51815, GB47736	816	23	4152	1.10614	1	0.999709	100
INTERPRO	IPR007867:Glucose-methanol-choline oxidoreductase, C-terminal	4	0.21097	0.725083	GB43007, GB44549, GB44548, GB51815	1372	19	7258	1.1137	1	1	100
INTERPRO	IPR000172:Glucose-methanol-choline oxidoreductase, N-terminal	4	0.21097	0.787508	GB43007, GB44549, GB44548, GB51815	1372	21	7258	1.00764	1	1	100
Annotation Cluster 70	Enrichment Score: 0.19293698190923547
Category	Term	Count	%	PValue	Genes	List Total	Pop Hits	Pop Total	Fold Enrichment	Bonferroni	Benjamini	FDR (100X)
INTERPRO	IPR013154:Alcohol dehydrogenase GroES-like	3	0.158228	0.529685	GB49321, GB53086, GB53430	1372	9	7258	1.76336	1	1	99.9997
INTERPRO	IPR002085:Alcohol dehydrogenase superfamily, zinc-type	3	0.158228	0.644144	GB49321, GB53086, GB53430	1372	11	7258	1.44275	1	1	100
INTERPRO	IPR011032:GroES-like	3	0.158228	0.773016	GB49321, GB53086, GB53430	1372	14	7258	1.13359	1	1	100
Annotation Cluster 71	Enrichment Score: 0.1921442415343917
Category	Term	Count	%	PValue	Genes	List Total	Pop Hits	Pop Total	Fold Enrichment	Bonferroni	Benjamini	FDR (100X)
INTERPRO	IPR008921:DNA polymerase III, clamp loader complex, gamma/delta/delta subunit, C-terminal	4	0.21097	0.179062	GB46112, GB41305, GB45230, GB40107	1372	8	7258	2.64504	1	0.99987	96.5708
KEGG_PATHWAY	ame03420:Nucleotide excision repair	8	0.421941	0.786562	GB46112, GB41305, GB49812, GB45230, GB46619, GB40098, GB55459, GB42561	477	38	2113	0.932583	1	0.992202	100
GOTERM_BP_DIRECT	GO:0006260~DNA replication	5	0.263713	0.816492	GB46112, GB43858, GB41305, GB45230, GB40107	515	28	2671	0.926144	1	0.999998	100
KEGG_PATHWAY	ame03430:Mismatch repair	3	0.158228	0.95932	GB46112, GB41305, GB45230	477	20	2113	0.664465	1	0.999444	100
KEGG_PATHWAY	ame03030:DNA replication	4	0.21097	0.992265	GB46112, GB41305, GB45230, GB46619	477	35	2113	0.506259	1	0.999916	100
Annotation Cluster 72	Enrichment Score: 0.1824020978186948
Category	Term	Count	%	PValue	Genes	List Total	Pop Hits	Pop Total	Fold Enrichment	Bonferroni	Benjamini	FDR (100X)
UP_KEYWORDS	G-protein coupled receptor	12	0.632911	0.288569	GB50192, GB41643, GB53912, GB50196, GB48005, GB50034, GB51689, GB41397, GB51276, GB44014, GB52910, GB42678	1536	50	8471	1.32359	1	0.803089	98.6453
GOTERM_MF_DIRECT	GO:0004930~G-protein coupled receptor activity	11	0.580169	0.611112	GB41643, GB41243, GB53912, GB50196, GB48005, GB50034, GB41397, GB51276, GB50911, GB44014, GB52910	816	53	4152	1.05605	1	0.99941	99.9997
INTERPRO	IPR017452:GPCR, rhodopsin-like, 7TM	11	0.580169	0.699949	GB50192, GB41643, GB53912, GB50196, GB48005, GB50034, GB51689, GB41397, GB44014, GB52910, GB42678	1372	59	7258	0.986287	1	1	100
INTERPRO	IPR000276:G protein-coupled receptor, rhodopsin-like	11	0.580169	0.699949	GB50192, GB41643, GB53912, GB50196, GB48005, GB50034, GB51689, GB41397, GB44014, GB52910, GB42678	1372	59	7258	0.986287	1	1	100
SMART	SM01381:SM01381	6	0.316456	0.78284	GB50192, GB41643, GB53912, GB48005, GB52910, GB42678	683	29	3159	0.956934	1	0.999981	100
UP_KEYWORDS	Receptor	30	1.58228	0.79747	GB43456, GB52371, GB41643, GB53912, GB41839, GB52378, GB42692, GB43416, GB42678, GB50192, GB48059, GB49268, GB53427, GB50196, GB46886, GB50034, GB40074, GB43446, GB49568, GB40975, GB41672, GB55425, GB41397, GB44014, GB49273, GB52910, GB44544, GB48005, GB51689, GB51276	1536	181	8471	0.914084	1	0.984881	100
UP_KEYWORDS	Transducer	15	0.791139	0.980155	GB52371, GB41643, GB53912, GB44174, GB52378, GB41397, GB44014, GB52910, GB42678, GB50192, GB48005, GB50196, GB51689, GB50034, GB51276	1536	120	8471	0.689372	1	0.999882	100
Annotation Cluster 73	Enrichment Score: 0.17776091566465513
Category	Term	Count	%	PValue	Genes	List Total	Pop Hits	Pop Total	Fold Enrichment	Bonferroni	Benjamini	FDR (100X)
INTERPRO	IPR001757:Cation-transporting P-type ATPase	3	0.158228	0.589887	GB42814, GB49320, GB52189	1372	10	7258	1.58703	1	1	100
INTERPRO	IPR008250:P-type ATPase, A domain	3	0.158228	0.589887	GB42814, GB49320, GB52189	1372	10	7258	1.58703	1	1	100
INTERPRO	IPR018303:P-type ATPase, phosphorylation site	3	0.158228	0.589887	GB42814, GB49320, GB52189	1372	10	7258	1.58703	1	1	100
INTERPRO	IPR023299:P-type ATPase, cytoplasmic domain N	3	0.158228	0.644144	GB42814, GB49320, GB52189	1372	11	7258	1.44275	1	1	100
INTERPRO	IPR023214:HAD-like domain	4	0.21097	0.977026	GB42814, GB49320, GB52189, GB49407	1372	36	7258	0.587787	1	1	100
Annotation Cluster 74	Enrichment Score: 0.16637622006800035
Category	Term	Count	%	PValue	Genes	List Total	Pop Hits	Pop Total	Fold Enrichment	Bonferroni	Benjamini	FDR (100X)
INTERPRO	IPR001607:Zinc finger, UBP-type	3	0.158228	0.39255	GB44573, GB44553, GB50392	1372	7	7258	2.26718	1	0.999997	99.9801
GOTERM_BP_DIRECT	GO:0006511~ubiquitin-dependent protein catabolic process	8	0.421941	0.58688	GB41035, GB44573, GB53799, GB46121, GB50242, GB41688, GB44553, GB53349	515	37	2671	1.12139	1	0.999956	99.9992
INTERPRO	IPR001394:Peptidase C19, ubiquitin carboxyl-terminal hydrolase 2	4	0.21097	0.725083	GB41035, GB44573, GB44553, GB50392	1372	19	7258	1.1137	1	1	100
GOTERM_MF_DIRECT	GO:0036459~thiol-dependent ubiquitinyl hydrolase activity	3	0.158228	0.824637	GB41035, GB44553, GB50392	816	15	4152	1.01765	1	0.999958	100
GOTERM_BP_DIRECT	GO:0016579~protein deubiquitination	4	0.21097	0.848356	GB41035, GB44573, GB44553, GB50392	515	23	2671	0.901984	1	0.999999	100
INTERPRO	IPR018200:Peptidase C19, ubiquitin carboxyl-terminal hydrolase 2, conserved site	3	0.158228	0.859151	GB41035, GB44573, GB44553	1372	17	7258	0.933545	1	1	100
Annotation Cluster 75	Enrichment Score: 0.16029149599863377
Category	Term	Count	%	PValue	Genes	List Total	Pop Hits	Pop Total	Fold Enrichment	Bonferroni	Benjamini	FDR (100X)
SMART	SM00317:SET	4	0.21097	0.555937	GB47635, GB51895, GB51060, GB41888	683	13	3159	1.42313	1	0.999231	99.9986
INTERPRO	IPR001214:SET domain	5	0.263713	0.656307	GB49400, GB47635, GB51895, GB51060, GB41888	1372	23	7258	1.15002	1	1	100
KEGG_PATHWAY	ame00310:Lysine degradation	5	0.263713	0.905719	GB41911, GB47635, GB51895, GB41888, GB41639	477	28	2113	0.79103	1	0.996888	100
Annotation Cluster 76	Enrichment Score: 0.15574316001279617
Category	Term	Count	%	PValue	Genes	List Total	Pop Hits	Pop Total	Fold Enrichment	Bonferroni	Benjamini	FDR (100X)
INTERPRO	IPR013761:Sterile alpha motif/pointed domain	6	0.316456	0.631528	GB45540, GB47417, GB45667, GB49469, GB42200, GB49438	1372	28	7258	1.13359	1	1	100
INTERPRO	IPR001660:Sterile alpha motif domain	4	0.21097	0.725083	GB47417, GB45667, GB42200, GB49438	1372	19	7258	1.1137	1	1	100
SMART	SM00454:SAM	4	0.21097	0.744715	GB47417, GB45667, GB42200, GB49438	683	17	3159	1.08828	1	0.999968	100
Annotation Cluster 77	Enrichment Score: 0.15129895693962112
Category	Term	Count	%	PValue	Genes	List Total	Pop Hits	Pop Total	Fold Enrichment	Bonferroni	Benjamini	FDR (100X)
UP_KEYWORDS	ANK repeat	13	0.685654	0.590203	GB45961, GB48623, GB40304, GB55578, GB44065, GB45762, GB51895, GB44185, GB43899, GB41297, GB54143, GB49438, GB40818	1536	68	8471	1.05433	1	0.953632	99.9987
INTERPRO	IPR020683:Ankyrin repeat-containing domain	14	0.738397	0.661243	GB48623, GB45961, GB40304, GB41282, GB55578, GB44065, GB45762, GB51895, GB44185, GB43899, GB41297, GB54143, GB40818, GB49438	1372	74	7258	1.00083	1	1	100
INTERPRO	IPR002110:Ankyrin repeat	13	0.685654	0.731182	GB45961, GB48623, GB40304, GB55578, GB44065, GB45762, GB51895, GB44185, GB43899, GB41297, GB54143, GB49438, GB40818	1372	72	7258	0.955155	1	1	100
SMART	SM00248:ANK	13	0.685654	0.869793	GB45961, GB48623, GB40304, GB55578, GB44065, GB45762, GB51895, GB44185, GB43899, GB41297, GB54143, GB49438, GB40818	683	71	3159	0.846864	1	0.999999	100
Annotation Cluster 78	Enrichment Score: 0.14867913431237648
Category	Term	Count	%	PValue	Genes	List Total	Pop Hits	Pop Total	Fold Enrichment	Bonferroni	Benjamini	FDR (100X)
INTERPRO	IPR000595:Cyclic nucleotide-binding domain	4	0.21097	0.559369	GB54127, GB47876, GB49908, GB50031	1372	15	7258	1.41069	1	1	99.9999
INTERPRO	IPR018490:Cyclic nucleotide-binding-like	4	0.21097	0.605963	GB54127, GB47876, GB49908, GB50031	1372	16	7258	1.32252	1	1	100
SMART	SM00100:cNMP	3	0.158228	0.839384	GB54127, GB47876, GB49908	683	14	3159	0.991111	1	0.999996	100
INTERPRO	IPR014710:RmlC-like jelly roll fold	4	0.21097	0.893671	GB54127, GB47876, GB49908, GB50031	1372	26	7258	0.81386	1	1	100
Annotation Cluster 79	Enrichment Score: 0.14585292372372793
Category	Term	Count	%	PValue	Genes	List Total	Pop Hits	Pop Total	Fold Enrichment	Bonferroni	Benjamini	FDR (100X)
INTERPRO	IPR003663:Sugar/inositol transporter	5	0.263713	0.619537	GB47723, GB41602, GB54123, GB52702, GB43175	1372	22	7258	1.20229	1	1	100
GOTERM_MF_DIRECT	GO:0022891~substrate-specific transmembrane transporter activity	5	0.263713	0.65269	GB47723, GB41602, GB54123, GB52702, GB43175	816	22	4152	1.15642	1	0.999636	99.9999
INTERPRO	IPR005829:Sugar transporter, conserved site	6	0.316456	0.694468	GB54806, GB47723, GB54689, GB54123, GB52702, GB43175	1372	30	7258	1.05802	1	1	100
INTERPRO	IPR005828:General substrate transporter	6	0.316456	0.929313	GB54806, GB47723, GB41602, GB54123, GB52702, GB43175	1372	43	7258	0.738152	1	1	100
Annotation Cluster 80	Enrichment Score: 0.13139816070583168
Category	Term	Count	%	PValue	Genes	List Total	Pop Hits	Pop Total	Fold Enrichment	Bonferroni	Benjamini	FDR (100X)
INTERPRO	IPR000175:Sodium:neurotransmitter symporter	3	0.158228	0.692552	GB44295, GB51190, GB51833	1372	12	7258	1.32252	1	1	100
GOTERM_MF_DIRECT	GO:0005328~neurotransmitter:sodium symporter activity	3	0.158228	0.714869	GB44295, GB51190, GB51833	816	12	4152	1.27206	1	0.999808	100
UP_KEYWORDS	Symport	3	0.158228	0.814942	GB44295, GB51190, GB51833	1536	16	8471	1.03406	1	0.987398	100
Annotation Cluster 81	Enrichment Score: 0.1303567515520632
Category	Term	Count	%	PValue	Genes	List Total	Pop Hits	Pop Total	Fold Enrichment	Bonferroni	Benjamini	FDR (100X)
INTERPRO	IPR019786:Zinc finger, PHD-type, conserved site	6	0.316456	0.631528	GB54378, GB41753, GB40490, GB41888, GB40859, GB49172	1372	28	7258	1.13359	1	1	100
INTERPRO	IPR019787:Zinc finger, PHD-finger	6	0.316456	0.663958	GB54378, GB41753, GB40490, GB41888, GB40859, GB49172	1372	29	7258	1.0945	1	1	100
INTERPRO	IPR011011:Zinc finger, FYVE/PHD-type	10	0.527426	0.715293	GB53976, GB41753, GB40490, GB46273, GB41401, GB55485, GB41888, GB40859, GB54272, GB49172	1372	54	7258	0.979646	1	1	100
INTERPRO	IPR001965:Zinc finger, PHD-type	5	0.263713	0.825302	GB41753, GB40490, GB41888, GB40859, GB49172	1372	29	7258	0.912084	1	1	100
SMART	SM00249:PHD	5	0.263713	0.900713	GB41753, GB40490, GB41888, GB40859, GB49172	683	29	3159	0.797445	1	1	100
Annotation Cluster 82	Enrichment Score: 0.12905381027697632
Category	Term	Count	%	PValue	Genes	List Total	Pop Hits	Pop Total	Fold Enrichment	Bonferroni	Benjamini	FDR (100X)
KEGG_PATHWAY	ame00500:Starch and sucrose metabolism	5	0.263713	0.502404	GB49562, GB54661, GB47079, GB54391, GB49854	477	16	2113	1.3843	1	0.953628	99.9624
KEGG_PATHWAY	ame00052:Galactose metabolism	4	0.21097	0.836889	GB49562, GB54661, GB47079, GB45110	477	19	2113	0.932583	1	0.994748	100
KEGG_PATHWAY	ame00520:Amino sugar and nucleotide sugar metabolism	6	0.316456	0.975255	GB52080, GB53323, GB49562, GB54661, GB53681, GB47079	477	42	2113	0.632824	1	0.999708	100
Annotation Cluster 83	Enrichment Score: 0.1272524117537732
Category	Term	Count	%	PValue	Genes	List Total	Pop Hits	Pop Total	Fold Enrichment	Bonferroni	Benjamini	FDR (100X)
INTERPRO	IPR000219:Dbl homology (DH) domain	3	0.158228	0.735383	GB55791, GB53970, GB43467	1372	13	7258	1.22079	1	1	100
GOTERM_BP_DIRECT	GO:0035023~regulation of Rho protein signal transduction	3	0.158228	0.746111	GB55791, GB53970, GB43467	515	13	2671	1.19686	1	0.999992	100
GOTERM_MF_DIRECT	GO:0005089~Rho guanyl-nucleotide exchange factor activity	3	0.158228	0.756704	GB55791, GB53970, GB43467	816	13	4152	1.17421	1	0.99983	100
Annotation Cluster 84	Enrichment Score: 0.11962359380946377
Category	Term	Count	%	PValue	Genes	List Total	Pop Hits	Pop Total	Fold Enrichment	Bonferroni	Benjamini	FDR (100X)
INTERPRO	IPR018108:Mitochondrial substrate/solute carrier	6	0.316456	0.663958	GB40456, GB48961, GB49259, GB42375, GB42422, GB46180	1372	29	7258	1.0945	1	1	100
INTERPRO	IPR023395:Mitochondrial carrier domain	6	0.316456	0.663958	GB40456, GB48961, GB49259, GB42375, GB42422, GB46180	1372	29	7258	1.0945	1	1	100
GOTERM_BP_DIRECT	GO:0006810~transport	4	0.21097	0.992769	GB40456, GB48961, GB42375, GB46180	515	42	2671	0.493944	1	1	100
Annotation Cluster 85	Enrichment Score: 0.10982813357181527
Category	Term	Count	%	PValue	Genes	List Total	Pop Hits	Pop Total	Fold Enrichment	Bonferroni	Benjamini	FDR (100X)
INTERPRO	IPR001254:Peptidase S1	6	0.316456	0.631528	GB52597, GB42804, GB50586, GB50013, GB49441, GB49552	1372	28	7258	1.13359	1	1	100
INTERPRO	IPR001314:Peptidase S1A, chymotrypsin-type	5	0.263713	0.722391	GB52597, GB50586, GB50013, GB49441, GB49552	1372	25	7258	1.05802	1	1	100
INTERPRO	IPR009003:Trypsin-like cysteine/serine peptidase domain	6	0.316456	0.723019	GB52597, GB42804, GB50586, GB50013, GB49441, GB49552	1372	31	7258	1.02389	1	1	100
SMART	SM00020:Tryp_SPc	6	0.316456	0.754754	GB52597, GB42804, GB50586, GB50013, GB49441, GB49552	683	28	3159	0.991111	1	0.99997	100
INTERPRO	IPR018114:Peptidase S1, trypsin family, active site	4	0.21097	0.81403	GB52597, GB50013, GB49441, GB49552	1372	22	7258	0.961834	1	1	100
GOTERM_MF_DIRECT	GO:0004252~serine-type endopeptidase activity	6	0.316456	0.905436	GB52597, GB42804, GB50586, GB50013, GB49441, GB49552	816	39	4152	0.782805	1	0.999998	100
UP_KEYWORDS	Serine protease	3	0.158228	0.928079	GB50013, GB49441, GB49552	1536	22	8471	0.752042	1	0.998383	100
Annotation Cluster 86	Enrichment Score: 0.10323319388536485
Category	Term	Count	%	PValue	Genes	List Total	Pop Hits	Pop Total	Fold Enrichment	Bonferroni	Benjamini	FDR (100X)
UP_KEYWORDS	Iron	12	0.632911	0.627975	GB48784, GB49885, GB53681, GB52023, GB48163, GB40967, GB43618, GB47689, GB51356, GB41427, GB43713, GB50226	1536	64	8471	1.03406	1	0.959016	99.9996
GOTERM_MF_DIRECT	GO:0020037~heme binding	11	0.580169	0.660739	GB50538, GB48784, GB49885, GB53681, GB52023, GB54743, GB52929, GB51356, GB41427, GB46369, GB43713	816	55	4152	1.01765	1	0.99963	99.9999
UP_KEYWORDS	Heme	7	0.369198	0.684279	GB48784, GB49885, GB53681, GB52023, GB51356, GB41427, GB43713	1536	37	8471	1.04337	1	0.970068	100
GOTERM_MF_DIRECT	GO:0005506~iron ion binding	9	0.474684	0.730473	GB50678, GB49885, GB52023, GB40967, GB55515, GB54743, GB51356, GB44122, GB43713	816	47	4152	0.974343	1	0.999772	100
UP_KEYWORDS	Monooxygenase	6	0.316456	0.739386	GB49885, GB52023, GB47689, GB51356, GB45702, GB43713	1536	33	8471	1.00272	1	0.976837	100
INTERPRO	IPR002401:Cytochrome P450, E-class, group I	5	0.263713	0.778545	GB49885, GB52023, GB54743, GB51356, GB43713	1372	27	7258	0.979646	1	1	100
INTERPRO	IPR001128:Cytochrome P450	5	0.263713	0.84543	GB49885, GB52023, GB54743, GB51356, GB43713	1372	30	7258	0.881681	1	1	100
GOTERM_MF_DIRECT	GO:0016705~oxidoreductase activity, acting on paired donors, with incorporation or reduction of molecular oxygen	5	0.263713	0.899231	GB49885, GB52023, GB54743, GB51356, GB43713	816	32	4152	0.795037	1	0.999997	100
INTERPRO	IPR017972:Cytochrome P450, conserved site	4	0.21097	0.908061	GB49885, GB52023, GB51356, GB43713	1372	27	7258	0.783717	1	1	100
GOTERM_MF_DIRECT	GO:0004497~monooxygenase activity	4	0.21097	0.922507	GB49885, GB52023, GB51356, GB43713	816	27	4152	0.753813	1	0.999998	100
COG_ONTOLOGY	Secondary metabolites biosynthesis, transport, and catabolism	6	0.316456	0.962581	GB49885, GB47270, GB52023, GB54743, GB51356, GB43713	164	47	859	0.668656	1	0.999933	100
Annotation Cluster 87	Enrichment Score: 0.1029829952349022
Category	Term	Count	%	PValue	Genes	List Total	Pop Hits	Pop Total	Fold Enrichment	Bonferroni	Benjamini	FDR (100X)
UP_KEYWORDS	Membrane	342	18.038	0.719645	GB40086, GB54172, GB45020, GB41641, GB41643, GB42326, GB44020, GB46196, GB50271, GB41839, GB50952, GB45029, GB46296, GB42719, GB44184, GB45026, GB44122, GB54643, GB43786, GB48104, GB47881, GB41316, GB40498, GB47938, GB44412, GB45640, GB47745, GB55423, GB44276, GB44117, GB41471, GB55425, GB54851, GB44014, GB47043, GB44279, GB41751, GB41646, GB51356, GB43175, GB48816, GB53380, GB44424, GB55624, GB4…	1536	1927	8471	0.978786	1	0.975501	100
UP_KEYWORDS	Transmembrane helix	335	17.6688	0.727705	GB40086, GB54172, GB45020, GB41641, GB41643, GB42326, GB44020, GB46196, GB50271, GB41839, GB50952, GB45029, GB46296, GB42719, GB44184, GB45026, GB44122, GB54643, GB43786, GB48104, GB47881, GB41316, GB40498, GB47938, GB44412, GB45640, GB47745, GB55423, GB44276, GB44117, GB41471, GB55425, GB54851, GB44014, GB44279, GB41751, GB41646, GB51356, GB43175, GB48816, GB53380, GB44424, GB55624, GB43171, GB5…	1536	1890	8471	0.977522	1	0.976299	100
UP_KEYWORDS	Transmembrane	335	17.6688	0.739739	GB40086, GB54172, GB45020, GB41641, GB41643, GB42326, GB44020, GB46196, GB50271, GB41839, GB50952, GB45029, GB46296, GB42719, GB44184, GB45026, GB44122, GB54643, GB43786, GB48104, GB47881, GB41316, GB40498, GB47938, GB44412, GB45640, GB47745, GB55423, GB44276, GB44117, GB41471, GB55425, GB54851, GB44014, GB44279, GB41751, GB41646, GB51356, GB43175, GB48816, GB53380, GB44424, GB55624, GB43171, GB5…	1536	1893	8471	0.975973	1	0.975752	100
GOTERM_CC_DIRECT	GO:0016021~integral component of membrane	324	17.0886	0.999807	GB40086, GB54172, GB45020, GB41641, GB41643, GB42326, GB44020, GB46196, GB50271, GB41839, GB50952, GB45029, GB46296, GB42719, GB44184, GB45026, GB44122, GB54643, GB43786, GB48104, GB47881, GB41316, GB40498, GB47938, GB44412, GB45640, GB55423, GB44276, GB44117, GB41471, GB55425, GB54851, GB44014, GB44279, GB41751, GB41646, GB51356, GB43175, GB48816, GB53380, GB44424, GB55624, GB43171, GB54153, GB5…	696	1879	3583	0.887679	1	1	100
Annotation Cluster 88	Enrichment Score: 0.07842059875436692
Category	Term	Count	%	PValue	Genes	List Total	Pop Hits	Pop Total	Fold Enrichment	Bonferroni	Benjamini	FDR (100X)
GOTERM_MF_DIRECT	GO:0008080~N-acetyltransferase activity	3	0.158228	0.824637	GB51508, GB52600, GB41917	816	15	4152	1.01765	1	0.999958	100
INTERPRO	IPR000182:GNAT domain	3	0.158228	0.834445	GB51508, GB52600, GB41917	1372	16	7258	0.991891	1	1	100
INTERPRO	IPR016181:Acyl-CoA N-acyltransferase	5	0.263713	0.84543	GB51508, GB52600, GB41917, GB41916, GB53361	1372	30	7258	0.881681	1	1	100
Annotation Cluster 89	Enrichment Score: 0.05570996367012906
Category	Term	Count	%	PValue	Genes	List Total	Pop Hits	Pop Total	Fold Enrichment	Bonferroni	Benjamini	FDR (100X)
INTERPRO	IPR024936:Cyclophilin-type peptidyl-prolyl cis-trans isomerase	3	0.158228	0.834445	GB40139, GB53154, GB47617	1372	16	7258	0.991891	1	1	100
INTERPRO	IPR002130:Cyclophilin-like peptidyl-prolyl cis-trans isomerase domain	3	0.158228	0.834445	GB40139, GB53154, GB47617	1372	16	7258	0.991891	1	1	100
UP_KEYWORDS	Rotamase	3	0.158228	0.86392	GB40139, GB53154, GB47617	1536	18	8471	0.919162	1	0.993951	100
GOTERM_MF_DIRECT	GO:0003755~peptidyl-prolyl cis-trans isomerase activity	3	0.158228	0.911745	GB40139, GB53154, GB47617	816	19	4152	0.803406	1	0.999998	100
UP_KEYWORDS	Isomerase	4	0.21097	0.96008	GB40139, GB53154, GB44841, GB47617	1536	34	8471	0.64882	1	0.999499	100
Annotation Cluster 90	Enrichment Score: 0.05440741092361772
Category	Term	Count	%	PValue	Genes	List Total	Pop Hits	Pop Total	Fold Enrichment	Bonferroni	Benjamini	FDR (100X)
INTERPRO	IPR003591:Leucine-rich repeat, typical subtype	10	0.527426	0.792791	GB43456, GB55063, GB45871, GB42224, GB44192, GB46296, GB54502, GB49397, GB40617, GB55624	1372	58	7258	0.912084	1	1	100
UP_KEYWORDS	Leucine-rich repeat	4	0.21097	0.905095	GB43456, GB46296, GB54502, GB40617	1536	28	8471	0.787853	1	0.997225	100
SMART	SM00369:LRR_TYP	10	0.527426	0.906727	GB43456, GB55063, GB45871, GB42224, GB44192, GB46296, GB54502, GB49397, GB40617, GB55624	683	58	3159	0.797445	1	1	100
INTERPRO	IPR001611:Leucine-rich repeat	13	0.685654	0.931196	GB43456, GB55063, GB54300, GB42224, GB54502, GB46296, GB50423, GB45871, GB44359, GB44192, GB49397, GB47420, GB55624	1372	89	7258	0.772709	1	1	100
Annotation Cluster 91	Enrichment Score: 0.052935072815076374
Category	Term	Count	%	PValue	Genes	List Total	Pop Hits	Pop Total	Fold Enrichment	Bonferroni	Benjamini	FDR (100X)
GOTERM_CC_DIRECT	GO:0005623~cell	7	0.369198	0.725921	GB41265, GB43843, GB49562, GB40718, GB47079, GB50555, GB45288	696	36	3583	1.001	1	0.999876	100
GOTERM_BP_DIRECT	GO:0045454~cell redox homeostasis	5	0.263713	0.927061	GB41265, GB43843, GB40718, GB50555, GB45288	515	35	2671	0.740915	1	1	100
INTERPRO	IPR012336:Thioredoxin-like fold	8	0.421941	0.946794	GB48951, GB41265, GB43843, GB50265, GB50555, GB45288, GB45286, GB53672	1372	59	7258	0.7173	1	1	100
INTERPRO	IPR013766:Thioredoxin domain	3	0.158228	0.963845	GB41265, GB43843, GB50555	1372	25	7258	0.63481	1	1	100
Annotation Cluster 92	Enrichment Score: 0.05012146718876321
Category	Term	Count	%	PValue	Genes	List Total	Pop Hits	Pop Total	Fold Enrichment	Bonferroni	Benjamini	FDR (100X)
INTERPRO	IPR000483:Cysteine-rich flanking region, C-terminal	3	0.158228	0.859151	GB46296, GB54502, GB40617	1372	17	7258	0.933545	1	1	100
UP_KEYWORDS	Leucine-rich repeat	4	0.21097	0.905095	GB43456, GB46296, GB54502, GB40617	1536	28	8471	0.787853	1	0.997225	100
SMART	SM00082:LRRCT	3	0.158228	0.909646	GB46296, GB54502, GB40617	683	17	3159	0.816209	1	1	100
Annotation Cluster 93	Enrichment Score: 0.02200018902123587
Category	Term	Count	%	PValue	Genes	List Total	Pop Hits	Pop Total	Fold Enrichment	Bonferroni	Benjamini	FDR (100X)
INTERPRO	IPR016130:Protein-tyrosine phosphatase, active site	3	0.158228	0.939079	GB49390, GB55364, GB42332	1372	22	7258	0.721376	1	1	100
INTERPRO	IPR000387:Protein-tyrosine/Dual specificity phosphatase	3	0.158228	0.948735	GB49390, GB55364, GB42332	1372	23	7258	0.690011	1	1	100
GOTERM_MF_DIRECT	GO:0004725~protein tyrosine phosphatase activity	3	0.158228	0.964167	GB49390, GB55364, GB42332	816	24	4152	0.636029	1	1	100
Annotation Cluster 94	Enrichment Score: 0.016733368354003367
Category	Term	Count	%	PValue	Genes	List Total	Pop Hits	Pop Total	Fold Enrichment	Bonferroni	Benjamini	FDR (100X)
INTERPRO	IPR019775:WD40 repeat, conserved site	15	0.791139	0.862344	GB54181, GB41485, GB49090, GB41520, GB53434, GB55875, GB43989, GB50972, GB51657, GB48367, GB44918, GB40983, GB46420, GB40341, GB49533	1372	93	7258	0.85324	1	1	100
INTERPRO	IPR001680:WD40 repeat	21	1.10759	0.972856	GB42139, GB54181, GB41485, GB49090, GB47329, GB41520, GB53434, GB44507, GB55875, GB49949, GB43989, GB50972, GB51657, GB48367, GB44918, GB49590, GB53093, GB46420, GB40983, GB40341, GB49533	1372	150	7258	0.740612	1	1	100
INTERPRO	IPR015943:WD40/YVTN repeat-like-containing domain	24	1.26582	0.989512	GB42139, GB54181, GB45177, GB41485, GB49090, GB50819, GB47329, GB41520, GB53434, GB44507, GB55875, GB52825, GB49949, GB43989, GB50972, GB51657, GB48367, GB44918, GB49590, GB53093, GB46420, GB40983, GB40341, GB49533	1372	180	7258	0.705345	1	1	100
INTERPRO	IPR017986:WD40-repeat-containing domain	21	1.10759	0.996509	GB54181, GB41485, GB49090, GB50819, GB47329, GB41520, GB53434, GB44507, GB55875, GB49949, GB43989, GB50972, GB51657, GB48367, GB44918, GB49590, GB53093, GB46420, GB40983, GB40341, GB49533	1372	172	7258	0.645883	1	1	100
SMART	SM00320:WD40	21	1.10759	0.997016	GB42139, GB54181, GB41485, GB49090, GB47329, GB41520, GB53434, GB44507, GB55875, GB49949, GB43989, GB50972, GB51657, GB48367, GB44918, GB49590, GB53093, GB46420, GB40983, GB40341, GB49533	683	150	3159	0.647526	1	1	100
Annotation Cluster 95	Enrichment Score: 1.2030167001158423E-4
Category	Term	Count	%	PValue	Genes	List Total	Pop Hits	Pop Total	Fold Enrichment	Bonferroni	Benjamini	FDR (100X)
GOTERM_MF_DIRECT	GO:0005549~odorant binding	12	0.632911	0.99917	GB52371, GB53371, GB53372, GB50001, GB52378, GB40616, GB53367, GB53368, GB46224, GB41316, GB50936, GB53369	816	116	4152	0.526369	1	1	100
INTERPRO	IPR004117:Olfactory receptor, Drosophila	4	0.21097	0.999999	GB52371, GB50001, GB52378, GB41316	1372	94	7258	0.22511	1	1	100
GOTERM_MF_DIRECT	GO:0004984~olfactory receptor activity	4	0.21097	1	GB52371, GB50001, GB52378, GB41316	816	94	4152	0.216521	1	1	100

## Sheet: sTable11b
Supplementary Table 11b. GO chart of up-regulated DEGs of 14-day-old adults with 1 ppb imidacloprid treatment.
Category	Term	Count	%	PValue	Genes	List Total	Pop Hits	Pop Total	Fold Enrichment	Bonferroni	Benjamini	FDR (100X)
KEGG_PATHWAY	ame03010:Ribosome	60	3.16456	3.35047e-12	GB51543, GB41039, GB42696, GB53194, GB46750, GB54814, GB40492, GB43559, GB51539, GB40653, GB54192, GB51201, GB47590, GB51716, GB44520, GB50333, GB54433, GB52116, GB41068, GB45374, GB48810, GB43548, GB51065, GB45334, GB52789, GB46845, GB44147, GB47227, GB49170, GB50296, GB46776, GB55595, GB42679, GB48699, GB43537, GB52102, GB50158, GB49220, GB40539, GB41359, GB43815, GB41631, GB40576, GB53219, GB5…	477	115	2113	2.31118	3.68547e-10	3.68547e-10	3.78541e-09
UP_KEYWORDS	Ribonucleoprotein	31	1.63502	1.06814e-11	GB51543, GB41039, GB44147, GB45433, GB47227, GB48423, GB49170, GB46776, GB55595, GB46750, GB42679, GB51579, GB40492, GB54192, GB54165, GB40576, GB51072, GB42537, GB51038, GB51716, GB50333, GB41150, GB50917, GB52116, GB54433, GB50356, GB45374, GB43548, GB49377, GB47433, GB51359	1536	48	8471	3.56175	2.24308e-09	2.24308e-09	1.34949e-08
UP_KEYWORDS	Ribosomal protein	27	1.42405	7.17516e-11	GB51543, GB41039, GB44147, GB47227, GB49170, GB46776, GB46750, GB55595, GB42679, GB40492, GB54192, GB40576, GB51072, GB42537, GB51038, GB51716, GB50333, GB41150, GB50917, GB52116, GB54433, GB50356, GB45374, GB43548, GB49377, GB47433, GB51359	1536	40	8471	3.72261	1.50678e-08	7.53392e-09	9.06514e-08
GOTERM_MF_DIRECT	GO:0003735~structural constituent of ribosome	49	2.58439	1.10962e-09	GB51543, GB52789, GB41039, GB42696, GB44147, GB47227, GB49170, GB46776, GB55595, GB46750, GB42679, GB43537, GB52102, GB54814, GB50158, GB40492, GB49220, GB40539, GB51539, GB54192, GB55901, GB41359, GB47590, GB43815, GB41631, GB53219, GB54691, GB51072, GB51624, GB46395, GB42537, GB55639, GB51038, GB51716, GB44520, GB49994, GB44749, GB50333, GB54433, GB50917, GB41150, GB52116, GB50356, GB45374, GB4…	816	106	4152	2.35211	3.40652e-07	3.40652e-07	1.488e-06
GOTERM_BP_DIRECT	GO:0006412~translation	47	2.4789	5.0722e-09	GB51543, GB52789, GB41039, GB42696, GB44147, GB47227, GB49170, GB46776, GB55595, GB46750, GB42679, GB43537, GB52102, GB54814, GB40492, GB50158, GB49220, GB40539, GB51539, GB54192, GB55901, GB41359, GB47590, GB43815, GB41631, GB53219, GB54691, GB51072, GB51624, GB46395, GB42537, GB55639, GB51038, GB51716, GB44520, GB49994, GB44749, GB50333, GB54433, GB41150, GB52116, GB45374, GB48810, GB43548, GB4…	515	106	2671	2.29963	1.4405e-06	1.4405e-06	6.72132e-06
GOTERM_CC_DIRECT	GO:0005840~ribosome	36	1.89873	1.22364e-06	GB52789, GB42696, GB44147, GB47227, GB49170, GB46776, GB55595, GB46750, GB42679, GB43537, GB52102, GB54814, GB40492, GB50158, GB49220, GB51539, GB54192, GB55901, GB41359, GB47590, GB43815, GB41631, GB40576, GB53219, GB51072, GB54691, GB51624, GB51038, GB51716, GB44520, GB44749, GB50333, GB50917, GB52116, GB50356, GB47433	696	83	3583	2.23286	0.000170071	0.000170071	0.00144194
UP_KEYWORDS	Coiled coil	266	14.0295	1.05024e-05	GB51545, GB51048, GB44281, GB49309, GB54030, GB54643, GB48402, GB45645, GB40490, GB40690, GB47545, GB40592, GB50071, GB44636, GB45137, GB44419, GB51348, GB51050, GB44174, GB42706, GB50947, GB43991, GB51962, GB54244, GB45147, GB53787, GB52520, GB44148, GB48602, GB55411, GB55704, GB55413, GB43004, GB41520, GB42200, GB41446, GB49173, GB49172, GB47036, GB40868, GB47425, GB51806, GB49178, GB40866, GB4…	1536	1166	8471	1.25813	0.00220309	0.000734904	0.013268
UP_KEYWORDS	Cytoplasm	37	1.95148	0.000151184	GB43704, GB50652, GB52212, GB46039, GB43952, GB52028, GB44960, GB51973, GB44074, GB50071, GB45285, GB44841, GB53137, GB40073, GB49769, GB53799, GB54165, GB49013, GB50661, GB42195, GB55778, GB52107, GB44134, GB53349, GB49943, GB55940, GB53670, GB47573, GB46423, GB46893, GB46420, GB41874, GB43548, GB49377, GB51334, GB53967, GB51333	1536	110	8471	1.85504	0.0312522	0.00790632	0.190838
KEGG_PATHWAY	ame04745:Phototransduction - fly	14	0.738397	0.000216172	GB52082, GB43718, GB47942, GB45512, GB44174, GB43222, GB49410, GB51749, GB43282, GB44311, GB42579, GB49535, GB41310, GB42762	477	22	2113	2.81894	0.023501	0.0118203	0.243965
INTERPRO	IPR008271:Serine/threonine-protein kinase, active site	33	1.74051	0.00134543	GB53657, GB41836, GB55411, GB43004, GB45762, GB42064, GB55165, GB56012, GB48942, GB42534, GB43222, GB48539, GB49908, GB51894, GB50198, GB54351, GB47743, GB49535, GB43092, GB43718, GB44292, GB50204, GB55074, GB51503, GB50640, GB41672, GB54348, GB53592, GB54649, GB53414, GB46877, GB53036, GB41668	1372	101	7258	1.72844	0.922959	0.922959	2.2752
UP_KEYWORDS	Ion transport	28	1.47679	0.00160809	GB42249, GB46031, GB41839, GB42220, GB55881, GB43416, GB46673, GB49320, GB49268, GB46886, GB51897, GB50822, GB54127, GB50207, GB40457, GB49568, GB40975, GB42728, GB41028, GB43814, GB49273, GB50226, GB42814, GB49879, GB47876, GB55480, GB51278, GB43543	1536	85	8471	1.8167	0.286784	0.0653603	2.01277
UP_KEYWORDS	Disulfide bond	54	2.8481	0.00168287	GB40944, GB41643, GB44551, GB53299, GB42548, GB45943, GB51391, GB43416, GB42976, GB42062, GB40700, GB44031, GB41698, GB50034, GB52775, GB44412, GB47938, GB40498, GB47258, GB43446, GB48338, GB55425, GB54502, GB49947, GB45810, GB53249, GB43230, GB43543, GB55889, GB42738, GB45335, GB55030, GB44167, GB50121, GB52597, GB42804, GB50196, GB49552, GB45525, GB45235, GB52144, GB50822, GB51224, GB50586, GB5…	1536	199	8471	1.49653	0.297915	0.0572463	2.10546
UP_KEYWORDS	Transport	60	3.16456	0.00178622	GB41839, GB42220, GB43416, GB48961, GB43229, GB41886, GB47844, GB40456, GB40457, GB48784, GB49568, GB49013, GB48338, GB41028, GB47998, GB50226, GB47043, GB51190, GB49259, GB49879, GB43175, GB42422, GB43543, GB46031, GB42249, GB49028, GB55881, GB46673, GB52791, GB47723, GB49268, GB49320, GB52702, GB46886, GB41240, GB51897, GB52517, GB50822, GB54127, GB50207, GB51224, GB44295, GB54123, GB54598, GB4…	1536	227	8471	1.4577	0.313014	0.0522216	2.23342
INTERPRO	IPR012677:Nucleotide-binding, alpha-beta plait	35	1.84599	0.00184799	GB50832, GB53208, GB44281, GB44148, GB49597, GB46014, GB46196, GB42691, GB40744, GB42693, GB42714, GB43200, GB43122, GB47741, GB54990, GB47420, GB42233, GB45429, GB47992, GB52075, GB41674, GB42211, GB55730, GB49013, GB42747, GB41392, GB43815, GB50889, GB50415, GB51716, GB40057, GB44991, GB46169, GB42292, GB47009	1372	111	7258	1.66805	0.970455	0.828112	3.11249
GOTERM_MF_DIRECT	GO:0000166~nucleotide binding	41	2.16245	0.00192812	GB50832, GB53208, GB44281, GB44148, GB49597, GB46014, GB46196, GB42691, GB52929, GB40744, GB42693, GB42714, GB43200, GB44536, GB43122, GB47741, GB54990, GB47420, GB42233, GB45429, GB47992, GB52075, GB42211, GB41674, GB49013, GB55730, GB42747, GB41392, GB50661, GB43815, GB45150, GB54593, GB50889, GB52756, GB51716, GB40057, GB44991, GB54367, GB46169, GB42292, GB47009	816	132	4152	1.58044	0.44706	0.2564	2.55491
INTERPRO	IPR000504:RNA recognition motif domain	30	1.58228	0.00241376	GB50832, GB53208, GB44148, GB44281, GB49597, GB46196, GB46014, GB42691, GB40744, GB42693, GB42714, GB43200, GB43122, GB47741, GB54990, GB42233, GB45429, GB47992, GB41674, GB42211, GB52075, GB55730, GB49013, GB41392, GB50889, GB50415, GB40057, GB44991, GB42292, GB47009	1372	92	7258	1.72503	0.989962	0.784282	4.04701
INTERPRO	IPR000719:Protein kinase, catalytic domain	46	2.42616	0.00339366	GB53657, GB41836, GB55411, GB45762, GB43004, GB42064, GB55165, GB45819, GB50877, GB56012, GB48942, GB42534, GB43222, GB47566, GB49908, GB48539, GB51894, GB50198, GB54351, GB49535, GB47743, GB43092, GB43718, GB50204, GB44292, GB55074, GB43446, GB51503, GB50640, GB55425, GB41672, GB45512, GB48061, GB54348, GB44279, GB44062, GB53592, GB54649, GB53414, GB46423, GB53865, GB40310, GB46877, GB48816, GB5…	1372	162	7258	1.50212	0.998455	0.801731	5.64551
INTERPRO	IPR017441:Protein kinase, ATP binding site	34	1.79325	0.00363816	GB53657, GB55411, GB43004, GB45762, GB42064, GB55165, GB48942, GB42534, GB43222, GB47566, GB48539, GB49908, GB50198, GB54351, GB47743, GB49535, GB43092, GB43718, GB50204, GB44292, GB55074, GB43446, GB50640, GB55425, GB41672, GB54348, GB48061, GB53592, GB44062, GB53414, GB53865, GB40310, GB46877, GB53036	1372	111	7258	1.62039	0.999031	0.75041	6.04044
UP_KEYWORDS	RNA-binding	15	0.791139	0.00485998	GB42233, GB54165, GB49013, GB46847, GB46196, GB45433, GB48423, GB51072, GB42714, GB52739, GB53670, GB51579, GB40492, GB46243, GB42292	1536	38	8471	2.17696	0.640515	0.120046	5.96949
UP_KEYWORDS	Metal-binding	87	4.58861	0.00702967	GB43704, GB47635, GB46196, GB48349, GB53299, GB44553, GB42064, GB42692, GB42719, GB40424, GB41427, GB49806, GB43222, GB54818, GB49805, GB48059, GB40490, GB52023, GB40492, GB51973, GB49967, GB54272, GB47743, GB53086, GB43713, GB43738, GB43125, GB53975, GB48784, GB40074, GB42211, GB48338, GB50661, GB47816, GB55778, GB42708, GB41888, GB40859, GB43899, GB50415, GB48884, GB50226, GB41753, GB50231, GB4…	1536	371	8471	1.29327	0.772691	0.151771	8.52705
INTERPRO	IPR011009:Protein kinase-like domain	51	2.68987	0.00751249	GB53657, GB41836, GB55411, GB43004, GB45762, GB42064, GB55165, GB45819, GB50877, GB44905, GB42534, GB48942, GB56012, GB43222, GB47566, GB49960, GB40676, GB49908, GB48539, GB51894, GB50198, GB54351, GB49535, GB47743, GB43092, GB50204, GB44292, GB43718, GB55074, GB43446, GB51503, GB50640, GB55425, GB41672, GB45512, GB48061, GB54348, GB41745, GB44279, GB53592, GB44062, GB54649, GB53414, GB44225, GB5…	1372	191	7258	1.41254	0.999999	0.908641	12.0944
UP_KEYWORDS	Ion channel	20	1.05485	0.00777331	GB54127, GB50822, GB50207, GB49568, GB42249, GB40975, GB42728, GB41839, GB43814, GB49273, GB43416, GB46673, GB49879, GB49268, GB47876, GB46886, GB51897, GB55480, GB51278, GB43543	1536	60	8471	1.83832	0.805782	0.151154	9.38877
KEGG_PATHWAY	ame04391:Hippo signaling pathway - fly	20	1.05485	0.00901195	GB54092, GB50985, GB51048, GB40946, GB44117, GB40648, GB53008, GB42872, GB55165, GB53150, GB47654, GB56012, GB48671, GB44311, GB43138, GB42560, GB48571, GB47743, GB41310, GB53036	477	50	2113	1.77191	0.630575	0.282467	9.7224
UP_KEYWORDS	Zinc	58	3.05907	0.0110981	GB52768, GB46196, GB47635, GB53299, GB44553, GB42064, GB42692, GB40424, GB42719, GB49806, GB43222, GB54818, GB49805, GB48059, GB40490, GB40492, GB54272, GB47743, GB53086, GB43125, GB40074, GB42211, GB48338, GB47816, GB41888, GB40859, GB43899, GB50415, GB48884, GB41753, GB50231, GB44526, GB41704, GB41606, GB51256, GB45698, GB55889, GB44573, GB42200, GB41714, GB49172, GB50392, GB40728, GB49321, GB5…	1536	236	8471	1.35537	0.904021	0.19189	13.1509
INTERPRO	IPR013783:Immunoglobulin-like fold	34	1.79325	0.0113734	GB41756, GB41757, GB42244, GB45335, GB51048, GB44551, GB51391, GB56032, GB46113, GB44031, GB51183, GB41414, GB41698, GB45525, GB44412, GB40027, GB44117, GB44159, GB55000, GB55425, GB54502, GB51104, GB45774, GB54143, GB49947, GB53574, GB43504, GB55364, GB45810, GB52158, GB52504, GB40155, GB55624, GB42584	1372	119	7258	1.51145	1	0.955457	17.7606
SMART	SM00181:EGF	13	0.685654	0.0125266	GB42738, GB51048, GB42548, GB50509, GB42976, GB44651, GB47654, GB44031, GB42596, GB51276, GB40498, GB47938, GB52144	683	29	3159	2.07336	0.99069	0.99069	15.9618
INTERPRO	IPR013032:EGF-like, conserved site	13	0.685654	0.0137947	GB42738, GB51048, GB44031, GB50219, GB42548, GB42596, GB50509, GB51276, GB47938, GB40498, GB42976, GB47654, GB44651	1372	33	7258	2.08397	1	0.963337	21.1367
INTERPRO	IPR000742:Epidermal growth factor-like domain	13	0.685654	0.0137947	GB42738, GB51048, GB42548, GB50509, GB42976, GB44651, GB47654, GB44031, GB42596, GB51276, GB40498, GB47938, GB52144	1372	33	7258	2.08397	1	0.963337	21.1367
INTERPRO	IPR013162:CD80-like, immunoglobulin C2-set	7	0.369198	0.0146478	GB45335, GB44551, GB41698, GB45525, GB51391, GB44412, GB49947	1372	12	7258	3.08588	1	0.95592	22.2948
UP_KEYWORDS	Nucleotide-binding	87	4.58861	0.0161282	GB43704, GB54784, GB50652, GB47802, GB42064, GB52929, GB40424, GB41363, GB44186, GB56012, GB43222, GB46581, GB52028, GB40750, GB54446, GB43229, GB49908, GB44311, GB48539, GB44074, GB49535, GB47743, GB50609, GB43092, GB47284, GB49562, GB44419, GB51503, GB55425, GB50661, GB41028, GB45512, GB52107, GB52736, GB40858, GB52739, GB50415, GB41745, GB52689, GB41423, GB53387, GB53865, GB46423, GB42306, GB4…	1536	383	8471	1.25275	0.967108	0.247643	18.5699
UP_KEYWORDS	Phosphoprotein	7	0.369198	0.0188484	GB52028, GB43446, GB41643, GB55425, GB50196, GB51897, GB50048	1536	13	8471	2.9696	0.98161	0.264629	21.3691
GOTERM_MF_DIRECT	GO:0003723~RNA binding	34	1.79325	0.019023	GB46035, GB49597, GB46847, GB46196, GB45433, GB50409, GB48423, GB53729, GB55088, GB42693, GB40824, GB42714, GB50596, GB41266, GB51579, GB47420, GB42233, GB42356, GB52911, GB42537, GB55639, GB44130, GB51479, GB53670, GB50757, GB41150, GB49404, GB43115, GB48810, GB46243, GB48661, GB48567, GB42292, GB53699	816	119	4152	1.45378	0.99725	0.859906	22.7062
UP_KEYWORDS	Calcium transport	4	0.21097	0.0205379	GB42814, GB49320, GB51897, GB55480	1536	4	8471	5.51497	0.987194	0.267489	23.0627
KEGG_PATHWAY	ame04068:FoxO signaling pathway	18	0.949367	0.0222831	GB42079, GB51503, GB42213, GB55425, GB43004, GB55855, GB55165, GB42200, GB55583, GB41427, GB53353, GB45459, GB56012, GB52790, GB54353, GB49388, GB50071, GB53035	477	47	2113	1.69651	0.916161	0.461903	22.4779
INTERPRO	IPR005821:Ion transport domain	10	0.527426	0.0255287	GB54127, GB49879, GB42249, GB44065, GB47876, GB42728, GB51897, GB41297, GB55480, GB40818	1372	24	7258	2.2042	1	0.992728	35.7293
INTERPRO	IPR020635:Tyrosine-protein kinase, catalytic domain	10	0.527426	0.0255287	GB44062, GB47566, GB43446, GB55425, GB53865, GB45512, GB50877, GB48816, GB48061, GB44279	1372	24	7258	2.2042	1	0.992728	35.7293
SMART	SM00220:S_TKc	36	1.89873	0.0255541	GB53657, GB41836, GB55411, GB45762, GB43004, GB42064, GB55165, GB45819, GB56012, GB48942, GB42534, GB43222, GB49908, GB48539, GB51894, GB50198, GB54351, GB47743, GB49535, GB43092, GB43718, GB50204, GB44292, GB55074, GB51503, GB50640, GB41672, GB54348, GB53592, GB54649, GB53414, GB46423, GB40310, GB46877, GB53036, GB41668	683	119	3159	1.39922	0.999933	0.991786	30.0302
UP_KEYWORDS	Nucleus	66	3.48101	0.0262194	GB47348, GB55012, GB47635, GB49105, GB42692, GB54030, GB43192, GB43952, GB45540, GB51302, GB49866, GB47482, GB51579, GB48059, GB44031, GB40490, GB43229, GB50962, GB50071, GB44841, GB55532, GB40519, GB54092, GB40074, GB49013, GB51909, GB46479, GB55778, GB42706, GB55779, GB53349, GB43894, GB46956, GB47399, GB54432, GB50892, GB46619, GB51299, GB41138, GB51256, GB45698, GB44679, GB51962, GB52781, GB5…	1536	286	8471	1.27269	0.996226	0.310625	28.5147
INTERPRO	IPR004087:K Homology domain	8	0.421941	0.0280966	GB50757, GB47816, GB49404, GB53729, GB40824, GB55088, GB48661, GB48567	1372	17	7258	2.48945	1	0.992794	38.5638
UP_KEYWORDS	Signal	207	10.9177	0.0283427	GB41326, GB51048, GB41946, GB41839, GB45943, GB50952, GB46297, GB46296, GB41545, GB43786, GB46585, GB44988, GB48104, GB44276, GB55617, GB44117, GB54634, GB47048, GB51051, GB43580, GB52115, GB51815, GB44831, GB55624, GB44146, GB50572, GB43004, GB42201, GB48746, GB44167, GB54359, GB41243, GB45667, GB55613, GB55615, GB52324, GB41911, GB50586, GB40093, GB50441, GB45152, GB44651, GB51276, GB41668, GB5…	1536	1012	8471	1.12806	0.997614	0.314338	30.4591
GOTERM_CC_DIRECT	GO:0015935~small ribosomal subunit	6	0.316456	0.0287832	GB41150, GB40539, GB45374, GB46395, GB42537, GB55639	696	10	3583	3.08879	0.982744	0.868636	29.1187
UP_KEYWORDS	Kinase	30	1.58228	0.0347425	GB53312, GB47079, GB42064, GB44905, GB44967, GB48942, GB42534, GB56012, GB43222, GB54446, GB47566, GB40302, GB40676, GB48539, GB49908, GB41220, GB50198, GB47743, GB49535, GB43092, GB44292, GB49562, GB51503, GB41672, GB55425, GB51623, GB50415, GB41745, GB44062, GB46877	1536	115	8471	1.43869	0.999404	0.353902	36.0293
KEGG_PATHWAY	ame03050:Proteasome	14	0.738397	0.0347879	GB54854, GB53799, GB55528, GB41207, GB53349, GB41363, GB44431, GB44878, GB43147, GB50242, GB44205, GB45225, GB47284, GB51994	477	35	2113	1.77191	0.979653	0.541119	32.9708
KEGG_PATHWAY	ame04310:Wnt signaling pathway	19	1.00211	0.0362111	GB54774, GB42032, GB55855, GB44174, GB55165, GB55583, GB44651, GB56012, GB43222, GB49548, GB49812, GB53249, GB44796, GB41688, GB42579, GB50071, GB42894, GB49535, GB47431	477	53	2113	1.58803	0.982701	0.491449	34.079
INTERPRO	IPR007110:Immunoglobulin-like domain	25	1.31857	0.038355	GB41756, GB41757, GB51048, GB45335, GB44117, GB44159, GB55000, GB44551, GB45774, GB51391, GB49947, GB53574, GB43504, GB56032, GB45810, GB51183, GB41414, GB41698, GB45525, GB52504, GB40155, GB44412, GB40027, GB42584, GB55624	1372	89	7258	1.48598	1	0.997982	48.7555
INTERPRO	IPR010920:Like-Sm (LSM) domain	8	0.421941	0.0386748	GB42778, GB51579, GB45433, GB43115, GB48423, GB49093, GB55140, GB46376	1372	18	7258	2.35115	1	0.996901	49.046
UP_KEYWORDS	Voltage-gated channel	5	0.263713	0.0405598	GB49879, GB42249, GB42728, GB51897, GB55480	1536	8	8471	3.44686	0.999833	0.383109	40.733
KEGG_PATHWAY	ame03040:Spliceosome	30	1.58228	0.0460224	GB45167, GB50832, GB54784, GB42778, GB45433, GB48423, GB44934, GB50409, GB42714, GB41737, GB50392, GB48261, GB40866, GB51579, GB51702, GB50609, GB52616, GB47992, GB54300, GB49013, GB41176, GB41392, GB54798, GB55101, GB47250, GB43115, GB51256, GB53699, GB42447, GB55140	477	96	2113	1.3843	0.994387	0.523067	41.2758
INTERPRO	IPR027359:Voltage-dependent potassium channel, four helix bundle domain	5	0.263713	0.0465597	GB49879, GB42249, GB42728, GB51897, GB55480	1372	8	7258	3.3063	1	0.998473	55.7377
INTERPRO	IPR003598:Immunoglobulin subtype 2	21	1.10759	0.0476265	GB41756, GB41757, GB51048, GB44117, GB44159, GB55000, GB44551, GB45774, GB51391, GB49947, GB53574, GB43504, GB56032, GB41414, GB51183, GB45525, GB52504, GB44412, GB40027, GB42584, GB55624	1372	73	7258	1.52181	1	0.997959	56.5767
GOTERM_BP_DIRECT	GO:0006030~chitin metabolic process	11	0.580169	0.0476984	GB51373, GB41946, GB41625, GB41624, GB41203, GB41202, GB45152, GB50481, GB44831, GB41227, GB41792	515	30	2671	1.90168	0.999999	0.999032	47.6719
KEGG_PATHWAY	ame04931:Insulin resistance	15	0.791139	0.0479314	GB44020, GB55425, GB48145, GB43004, GB42064, GB42708, GB42200, GB53353, GB54131, GB56012, GB54622, GB44905, GB54391, GB40980, GB41860	477	40	2113	1.66116	0.995497	0.491034	42.5899
KEGG_PATHWAY	ame04711:Circadian rhythm - fly	5	0.263713	0.0496726	GB44976, GB43643, GB52077, GB55165, GB43953	477	7	2113	3.16412	0.996318	0.46351	43.765
INTERPRO	IPR008145:Guanylate kinase/L-type calcium channel	4	0.21097	0.0496855	GB40648, GB43138, GB40089, GB45145	1372	5	7258	4.23207	1	0.997676	58.1539
GOTERM_CC_DIRECT	GO:0015934~large ribosomal subunit	5	0.263713	0.0507187	GB51543, GB49994, GB41039, GB48810, GB51359	696	8	3583	3.21749	0.999279	0.910333	45.8476
UP_KEYWORDS	Glycoprotein	11	0.580169	0.0510269	GB55204, GB41643, GB55206, GB55208, GB53299, GB50196, GB49544, GB47508, GB40758, GB51897, GB52775	1536	32	8471	1.89577	0.999983	0.439474	48.403
UP_KEYWORDS	Calcium	10	0.527426	0.0530738	GB55889, GB42814, GB51683, GB53331, GB50219, GB49320, GB41115, GB51897, GB51276, GB55480	1536	28	8471	1.96963	0.999989	0.435948	49.7916
SMART	SM00322:KH	8	0.421941	0.0541913	GB50757, GB47816, GB49404, GB53729, GB40824, GB55088, GB48661, GB48567	683	17	3159	2.17656	1	0.998982	53.6338
GOTERM_MF_DIRECT	GO:0004672~protein kinase activity	19	1.00211	0.0549736	GB53657, GB41836, GB43718, GB55074, GB55411, GB50640, GB43004, GB45762, GB55165, GB45819, GB54348, GB53592, GB53414, GB46423, GB49908, GB51894, GB40310, GB54351, GB41668	816	63	4152	1.53455	1	0.986959	53.1507
SMART	SM00219:TyrKc	10	0.527426	0.0553194	GB44062, GB47566, GB43446, GB55425, GB53865, GB45512, GB50877, GB48816, GB48061, GB44279	683	24	3159	1.92716	1	0.994899	54.391
INTERPRO	IPR003599:Immunoglobulin subtype	22	1.16034	0.0649545	GB41756, GB41757, GB51048, GB44117, GB44159, GB55000, GB44551, GB45774, GB51391, GB49947, GB53574, GB43504, GB56032, GB45810, GB41414, GB51183, GB45525, GB52504, GB40155, GB44412, GB40027, GB42584	1372	80	7258	1.45477	1	0.999459	68.275
INTERPRO	IPR004088:K Homology domain, type 1	8	0.421941	0.0668278	GB50757, GB47816, GB49404, GB53729, GB40824, GB55088, GB48661, GB48567	1372	20	7258	2.11603	1	0.999335	69.3442
GOTERM_MF_DIRECT	GO:0005215~transporter activity	16	0.843882	0.0702908	GB41372, GB40086, GB40385, GB45147, GB54689, GB50526, GB45023, GB55881, GB40713, GB48980, GB40716, GB54097, GB41240, GB42422, GB51995, GB49504	816	52	4152	1.56561	1	0.98861	62.37
SMART	SM00072:GuKc	4	0.21097	0.0706979	GB40648, GB43138, GB40089, GB45145	683	5	3159	3.70015	1	0.995662	63.6322
INTERPRO	IPR004161:Translation elongation factor EFTu/EF1A, domain 2	5	0.263713	0.0715614	GB52028, GB48261, GB47635, GB44941, GB46713	1372	9	7258	2.93894	1	0.999413	71.8966
GOTERM_MF_DIRECT	GO:0008324~cation transmembrane transporter activity	5	0.263713	0.0806006	GB55501, GB55503, GB55413, GB54851, GB50271	816	9	4152	2.8268	1	0.986428	67.5965
INTERPRO	IPR016187:C-type lectin fold	6	0.316456	0.0808331	GB52033, GB47258, GB55225, GB45943, GB49260, GB47938	1372	13	7258	2.44158	1	0.999673	76.3273
INTERPRO	IPR008266:Tyrosine-protein kinase, active site	10	0.527426	0.0808796	GB44062, GB47566, GB43446, GB55425, GB53865, GB45512, GB50877, GB48816, GB48061, GB44279	1372	29	7258	1.82417	1	0.999522	76.3478
GOTERM_MF_DIRECT	GO:0005509~calcium ion binding	30	1.58228	0.0819604	GB55889, GB51683, GB53331, GB50219, GB40461, GB49106, GB42548, GB45120, GB43786, GB40868, GB49410, GB45211, GB44031, GB51897, GB40498, GB47938, GB52144, GB40240, GB48275, GB42728, GB44174, GB49809, GB43302, GB44368, GB51787, GB41115, GB40619, GB51276, GB48216, GB52427	816	115	4152	1.32737	1	0.976492	68.2334
SMART	SM00033:CH	7	0.369198	0.0833281	GB51482, GB53340, GB54817, GB51545, GB42224, GB51104, GB52427	683	15	3159	2.15842	1	0.995391	69.8885
INTERPRO	IPR000629:RNA helicase, ATP-dependent, DEAD-box, conserved site	7	0.369198	0.0842113	GB40750, GB54784, GB51710, GB46847, GB42306, GB40858, GB48811	1372	17	7258	2.17827	1	0.999506	77.7714
INTERPRO	IPR001163:Ribonucleoprotein LSM domain	7	0.369198	0.0842113	GB42778, GB51579, GB45433, GB43115, GB48423, GB49093, GB55140	1372	17	7258	2.17827	1	0.999506	77.7714
INTERPRO	IPR000679:Zinc finger, GATA-type	4	0.21097	0.0856288	GB54092, GB50933, GB41785, GB44679	1372	6	7258	3.52672	1	0.999395	78.3523
GOTERM_BP_DIRECT	GO:0042254~ribosome biogenesis	6	0.316456	0.0860556	GB45334, GB41362, GB48152, GB49114, GB40576, GB50947	515	13	2671	2.39373	1	0.9998	69.6516
UP_KEYWORDS	LIM domain	8	0.421941	0.0875942	GB49806, GB54818, GB49805, GB44796, GB44526, GB51940, GB53077, GB55455	1536	22	8471	2.00545	1	0.600166	68.5939
GOTERM_BP_DIRECT	GO:0006368~transcription elongation from RNA polymerase II promoter	4	0.21097	0.0895802	GB48521, GB44083, GB55367, GB55009	515	6	2671	3.45761	1	0.998723	71.1663
GOTERM_CC_DIRECT	GO:0005576~extracellular region	29	1.52954	0.0912076	GB41283, GB51373, GB41946, GB44167, GB42062, GB50121, GB40700, GB55452, GB43512, GB44988, GB41203, GB41202, GB52775, GB41227, GB46057, GB45324, GB47928, GB40758, GB45152, GB50481, GB51306, GB55204, GB55206, GB41625, GB55208, GB41624, GB49544, GB44831, GB41792	696	113	3583	1.32117	0.999998	0.963971	67.6003
INTERPRO	IPR003961:Fibronectin, type III	11	0.580169	0.0926714	GB55364, GB42244, GB46113, GB44117, GB44159, GB55425, GB54502, GB45774, GB51391, GB54143, GB49947	1372	34	7258	1.7115	1	0.999554	81.0325
INTERPRO	IPR001589:Actinin-type, actin-binding, conserved site	3	0.158228	0.0935245	GB53340, GB51545, GB51104	1372	3	7258	5.29009	1	0.999435	81.3351
INTERPRO	IPR003306:WIF domain	3	0.158228	0.0935245	GB50877, GB48816, GB44651	1372	3	7258	5.29009	1	0.999435	81.3351
GOTERM_MF_DIRECT	GO:0004867~serine-type endopeptidase inhibitor activity	4	0.21097	0.094228	GB55389, GB55287, GB50121, GB42062	816	6	4152	3.39216	1	0.977582	73.477
SMART	SM00360:RRM	24	1.26582	0.0984381	GB42233, GB50832, GB53208, GB47992, GB52075, GB44148, GB44281, GB41674, GB42211, GB49013, GB55730, GB49597, GB41392, GB46014, GB42693, GB40744, GB50889, GB40057, GB43122, GB44991, GB47741, GB54990, GB42292, GB47009	683	82	3159	1.35371	1	0.995881	76.0584

## Sheet: sTable11c
Supplementary Table 11c. GO table of up-regulated DEGs of 14-day-old adults with 1 ppb imidacloprid treatment.
ID	Gene Name	Species	COG_ONTOLOGY	GOTERM_BP_DIRECT	GOTERM_CC_DIRECT	GOTERM_MF_DIRECT	INTERPRO	KEGG_PATHWAY	PIR_SUPERFAMILY	SMART	UP_KEYWORDS	UP_SEQ_FEATURE
GB44174	1-phosphatidylinositol 4,5-bisphosphate phosphodiesterase classes I and II(LOC408791)	Apis mellifera		GO:0016042~lipid catabolic process,GO:0035556~intracellular signal transduction,	GO:0005622~intracellular,	GO:0004435~phosphatidylinositol phospholipase C activity,GO:0004871~signal transducer activity,GO:0005509~calcium ion binding,	IPR000008:C2 calcium-dependent membrane targeting,IPR000909:Phospholipase C, phosphatidylinositol-specific , X domain,IPR001192:Phosphoinositide phospholipase C,IPR001711:Phospholipase C, phosphatidylinositol-specific, Y domain,IPR011992:EF-hand-like domain,IPR011993:Pleckstrin homology-like domain,IPR014815:PLC-beta, C-terminal,IPR015359:Phospholipase C, phosphoinositol-specific, EF-hand-like,IP…	ame00562:Inositol phosphate metabolism,ame01100:Metabolic pathways,ame04070:Phosphatidylinositol signaling system,ame04310:Wnt signaling pathway,ame04745:Phototransduction - fly,	PIRSF000956:1-phosphatidylinositol-4,5-bisphosphate phosphodiesterase beta,	SM00148:PLCXc,SM00149:PLCYc,SM00239:C2,	Coiled coil,Complete proteome,Hydrolase,Lipid degradation,Lipid metabolism,Reference proteome,Transducer,
GB42579	1-phosphatidylinositol 4,5-bisphosphate phosphodiesterase(LOC408996)	Apis mellifera	Function unknown,					ame00562:Inositol phosphate metabolism,ame01100:Metabolic pathways,ame04070:Phosphatidylinositol signaling system,ame04310:Wnt signaling pathway,ame04745:Phototransduction - fly,
GB48261	116 kDa U5 small nuclear ribonucleoprotein component(LOC410414)	Apis mellifera	Translation, ribosomal structure and biogenesis,			GO:0003924~GTPase activity,GO:0005525~GTP binding,	IPR000640:Translation elongation factor EFG, V domain,IPR000795:Elongation factor, GTP-binding domain,IPR004161:Translation elongation factor EFTu/EF1A, domain 2,IPR005225:Small GTP-binding protein domain,IPR005517:Translation elongation factor EFG/EF2, domain IV,IPR009000:Translation elongation/initiation factor/Ribosomal, beta-barrel,IPR009022:Elongation factor G, III-V domain,IPR014721:Ribosom…	ame03040:Spliceosome,		SM00838:SM00838,SM00889:SM00889,	Complete proteome,Reference proteome,
GB42560	14-3-3 protein epsilon(LOC408951)	Apis mellifera					IPR000308:14-3-3 protein,IPR023409:14-3-3 protein, conserved site,IPR023410:14-3-3 domain,	ame04391:Hippo signaling pathway - fly,	PIRSF000868:14-3-3 protein,	SM00101:14_3_3,	Complete proteome,Reference proteome,
GB43456	18-wheeler(18-w)	Apis mellifera	Function unknown,	GO:0007165~signal transduction,	GO:0016021~integral component of membrane,		IPR000157:Toll/interleukin-1 receptor homology (TIR) domain,IPR000372:Leucine-rich repeat-containing N-terminal,IPR001611:Leucine-rich repeat,IPR003591:Leucine-rich repeat, typical subtype,			SM00013:LRRNT,SM00255:TIR,SM00369:LRR_TYP,	Complete proteome,Leucine-rich repeat,Membrane,Receptor,Reference proteome,Repeat,Signal,Transmembrane,Transmembrane helix,
GB44431	26S protease regulatory subunit 4(LOC551128)	Apis mellifera	Posttranslational modification, protein turnover, chaperones,	GO:0030163~protein catabolic process,	GO:0005737~cytoplasm,	GO:0005524~ATP binding,GO:0016787~hydrolase activity,	IPR003593:AAA+ ATPase domain,IPR003959:ATPase, AAA-type, core,IPR003960:ATPase, AAA-type, conserved site,IPR005937:26S proteasome subunit P45,IPR027417:P-loop containing nucleoside triphosphate hydrolase,	ame03050:Proteasome,		SM00382:AAA,	ATP-binding,Complete proteome,Nucleotide-binding,Reference proteome,
GB47284	26S protease regulatory subunit 8(LOC550794)	Apis mellifera	Posttranslational modification, protein turnover, chaperones,	GO:0030163~protein catabolic process,	GO:0005737~cytoplasm,	GO:0005524~ATP binding,GO:0016787~hydrolase activity,	IPR003593:AAA+ ATPase domain,IPR003959:ATPase, AAA-type, core,IPR003960:ATPase, AAA-type, conserved site,IPR005937:26S proteasome subunit P45,IPR027417:P-loop containing nucleoside triphosphate hydrolase,	ame03050:Proteasome,		SM00382:AAA,	ATP-binding,Coiled coil,Complete proteome,Nucleotide-binding,Reference proteome,
GB51372	26S proteasome non-ATPase regulatory subunit 1-like(LOC409699)	Apis mellifera	Posttranslational modification, protein turnover, chaperones,				IPR002015:Proteasome/cyclosome, regulatory subunit,IPR016024:Armadillo-type fold,				Coiled coil,Complete proteome,Reference proteome,
GB41207	26S proteasome non-ATPase regulatory subunit 14(LOC410072)	Apis mellifera					IPR000555:JAB1/Mov34/MPN/PAD-1,IPR024969:Rpn11/EIF3F C-terminal domain,	ame03050:Proteasome,		SM00232:JAB_MPN,	Complete proteome,Reference proteome,
GB45225	26S proteasome non-ATPase regulatory subunit 2(LOC409475)	Apis mellifera	Posttranslational modification, protein turnover, chaperones,	GO:0042176~regulation of protein catabolic process,	GO:0000502~proteasome complex,	GO:0030234~enzyme regulator activity,	IPR002015:Proteasome/cyclosome, regulatory subunit,IPR011989:Armadillo-like helical,IPR016024:Armadillo-type fold,IPR016643:26S proteasome regulatory complex, non-ATPase subcomplex, Rpn1 subunit,	ame03050:Proteasome,	PIRSF015965:26S proteasome regulatory complex, non-ATPase subcomplex, Rpn1 subunit,		Coiled coil,Complete proteome,Reference proteome,
GB50242	26S proteasome non-ATPase regulatory subunit 4(LOC409609)	Apis mellifera		GO:0006511~ubiquitin-dependent protein catabolic process,	GO:0008540~proteasome regulatory particle, base subcomplex,		IPR002035:von Willebrand factor, type A,IPR003903:Ubiquitin interacting motif,IPR027040:Proteasome subunit Rpn10,	ame03050:Proteasome,		SM00327:VWA,SM00726:UIM,	Coiled coil,Complete proteome,Reference proteome,
GB55528	26S proteasome non-ATPase regulatory subunit 6(LOC552319)	Apis mellifera	Posttranslational modification, protein turnover, chaperones,				IPR000717:Proteasome component (PCI) domain,IPR011991:Winged helix-turn-helix DNA-binding domain,IPR019585:26S proteasome, regulatory subunit Rpn7,	ame03050:Proteasome,		SM00088:PINT,	Coiled coil,Complete proteome,Reference proteome,
GB44878	26S proteasome non-ATPase regulatory subunit 8(LOC552838)	Apis mellifera		GO:0006508~proteolysis,	GO:0005838~proteasome regulatory particle,		IPR006746:26S proteasome non-ATPase regulatory subunit Rpn12,IPR011991:Winged helix-turn-helix DNA-binding domain,	ame03050:Proteasome,			Complete proteome,Reference proteome,
GB41363	26S proteasome regulatory complex subunit p48A(LOC410026)	Apis mellifera	Posttranslational modification, protein turnover, chaperones,	GO:0030163~protein catabolic process,	GO:0005737~cytoplasm,	GO:0005524~ATP binding,GO:0016787~hydrolase activity,	IPR001270:Chaperonin ClpA/B,IPR003593:AAA+ ATPase domain,IPR003959:ATPase, AAA-type, core,IPR003960:ATPase, AAA-type, conserved site,IPR005937:26S proteasome subunit P45,IPR027417:P-loop containing nucleoside triphosphate hydrolase,	ame03050:Proteasome,		SM00382:AAA,	ATP-binding,Coiled coil,Complete proteome,Nucleotide-binding,Reference proteome,
GB52803	28 kDa heat- and acid-stable phosphoprotein-like(LOC724487)	Apis mellifera					IPR019380:Casein kinase substrate, phosphoprotein PP28,				Coiled coil,Complete proteome,Reference proteome,
GB41359	28S ribosomal protein S14, mitochondrial(LOC724744)	Apis mellifera		GO:0006412~translation,	GO:0005840~ribosome,	GO:0003735~structural constituent of ribosome,	IPR001209:Ribosomal protein S14,	ame03010:Ribosome,			Complete proteome,Reference proteome,
GB51539	28S ribosomal protein S17, mitochondrial(LOC551158)	Apis mellifera		GO:0006412~translation,	GO:0005840~ribosome,	GO:0003735~structural constituent of ribosome,	IPR000266:Ribosomal protein S17,IPR012340:Nucleic acid-binding, OB-fold,	ame03010:Ribosome,			Complete proteome,Reference proteome,
GB45496	28S ribosomal protein S36, mitochondrial(LOC725980)	Apis mellifera					IPR020373:Ribosomal protein S36, mitochondrial,				Complete proteome,Reference proteome,
GB41525	3-ketodihydrosphingosine reductase(LOC408892)	Apis mellifera			GO:0016021~integral component of membrane,	GO:0016491~oxidoreductase activity,	IPR002347:Glucose/ribitol dehydrogenase,IPR016040:NAD(P)-binding domain,IPR020904:Short-chain dehydrogenase/reductase, conserved site,	ame00600:Sphingolipid metabolism,ame01100:Metabolic pathways,			Complete proteome,Membrane,Reference proteome,Transmembrane,Transmembrane helix,
GB43004	3-phosphoinositide-dependent protein kinase 1(LOC410732)	Apis mellifera				GO:0004672~protein kinase activity,GO:0005524~ATP binding,	IPR000719:Protein kinase, catalytic domain,IPR008271:Serine/threonine-protein kinase, active site,IPR011009:Protein kinase-like domain,IPR011993:Pleckstrin homology-like domain,IPR017441:Protein kinase, ATP binding site,	ame04068:FoxO signaling pathway,ame04150:mTOR signaling pathway,ame04931:Insulin resistance,		SM00220:S_TKc,	Coiled coil,Complete proteome,Reference proteome,Signal,
GB41068	39S ribosomal protein L12, mitochondrial(LOC409926)	Apis mellifera						ame03010:Ribosome,
GB43815	39S ribosomal protein L23, mitochondrial(LOC724708)	Apis mellifera		GO:0006412~translation,	GO:0005840~ribosome,	GO:0000166~nucleotide binding,GO:0003735~structural constituent of ribosome,	IPR012677:Nucleotide-binding, alpha-beta plait,IPR012678:Ribosomal protein L23/L15e core domain,IPR013025:Ribosomal protein L25/L23,	ame03010:Ribosome,			Complete proteome,Reference proteome,
GB54691	39S ribosomal protein L35, mitochondrial(LOC725659)	Apis mellifera		GO:0006412~translation,	GO:0005840~ribosome,	GO:0003735~structural constituent of ribosome,	IPR019338:Ribosomal protein L35, mitochondrial,IPR021137:Ribosomal protein L35,	ame03010:Ribosome,			Complete proteome,Reference proteome,
GB45740	39S ribosomal protein L40, mitochondrial(LOC727014)	Apis mellifera					IPR019192:Ribosomal protein L28/L40, mitochondrial,				Complete proteome,Reference proteome,
GB49173	4-aminobutyrate aminotransferase, mitochondrial-like(LOC412177)	Apis mellifera				GO:0008483~transaminase activity,GO:0030170~pyridoxal phosphate binding,	IPR005814:Aminotransferase class-III,IPR015421:Pyridoxal phosphate-dependent transferase, major region, subdomain 1,IPR015422:Pyridoxal phosphate-dependent transferase, major region, subdomain 2,IPR015424:Pyridoxal phosphate-dependent transferase,		PIRSF000521:4-aminobutyrate/lysine/ornithine transaminase,		Coiled coil,Complete proteome,Pyridoxal phosphate,Reference proteome,
GB46289	4-coumarate--CoA ligase 1(LOC726362)	Apis mellifera		GO:0008152~metabolic process,		GO:0003824~catalytic activity,	IPR000873:AMP-dependent synthetase/ligase,IPR020845:AMP-binding, conserved site,IPR025110:Domain of unknown function DUF4009,				Complete proteome,Reference proteome,
GB51729	4-coumarate--CoA ligase 1-like(LOC726625)	Apis mellifera	Lipid metabolism / Secondary metabolites biosynthesis, transport, and catabolism,	GO:0008152~metabolic process,		GO:0003824~catalytic activity,	IPR000873:AMP-dependent synthetase/ligase,IPR020845:AMP-binding, conserved site,IPR025110:Domain of unknown function DUF4009,				Complete proteome,Reference proteome,
GB51065	40S ribosomal protein S10-like(LOC409552)	Apis mellifera					IPR005326:Plectin/S10, N-terminal,	ame03010:Ribosome,			Complete proteome,Reference proteome,
GB46776	40S ribosomal protein S11(LOC724868)	Apis mellifera		GO:0006412~translation,	GO:0005840~ribosome,	GO:0003735~structural constituent of ribosome,	IPR000266:Ribosomal protein S17,IPR012340:Nucleic acid-binding, OB-fold,IPR019979:Ribosomal protein S17, conserved site,	ame03010:Ribosome,			Complete proteome,Reference proteome,Ribonucleoprotein,Ribosomal protein,
GB51201	40S ribosomal protein S12(LOC552266)	Apis mellifera						ame03010:Ribosome,
GB46395	40S ribosomal protein S12, mitochondrial(LOC409723)	Apis mellifera		GO:0006412~translation,	GO:0015935~small ribosomal subunit,	GO:0003735~structural constituent of ribosome,	IPR005679:Ribosomal protein S12, bacteria,IPR006032:Ribosomal protein S12/S23,IPR012340:Nucleic acid-binding, OB-fold,	ame03010:Ribosome,			Complete proteome,Reference proteome,
GB42537	40S ribosomal protein S15(LOC551644)	Apis mellifera		GO:0006412~translation,	GO:0015935~small ribosomal subunit,	GO:0003723~RNA binding,GO:0003735~structural constituent of ribosome,	IPR002222:Ribosomal protein S19/S15,IPR005713:Ribosomal protein S19A/S15e,IPR020934:Ribosomal protein S19 conserved site,IPR023575:Ribosomal protein S19, superfamily,	ame03010:Ribosome,	PIRSF002144:ribosomal protein, S19p/S19a/S15e/organellar S19 types,		Complete proteome,Reference proteome,Ribonucleoprotein,Ribosomal protein,
GB49170	40S ribosomal protein S15Aa(LOC551125)	Apis mellifera		GO:0006412~translation,	GO:0005840~ribosome,	GO:0003735~structural constituent of ribosome,	IPR000630:Ribosomal protein S8,	ame03010:Ribosome,			Complete proteome,Reference proteome,Ribonucleoprotein,Ribosomal protein,
GB46750	40S ribosomal protein S16(LOC726439)	Apis mellifera		GO:0006412~translation,	GO:0005840~ribosome,	GO:0003735~structural constituent of ribosome,	IPR000754:Ribosomal protein S9,IPR014721:Ribosomal protein S5 domain 2-type fold, subgroup,IPR020568:Ribosomal protein S5 domain 2-type fold,IPR020574:Ribosomal protein S9, conserved site,	ame03010:Ribosome,			Complete proteome,Reference proteome,Ribonucleoprotein,Ribosomal protein,
GB53219	40S ribosomal protein S17(LOC724233)	Apis mellifera		GO:0006412~translation,	GO:0005840~ribosome,	GO:0003735~structural constituent of ribosome,	IPR001210:Ribosomal protein S17e,IPR018273:Ribosomal protein S17e, conserved site,	ame03010:Ribosome,			Complete proteome,Reference proteome,
GB41150	40S ribosomal protein S2(LOC409326)	Apis mellifera		GO:0006412~translation,	GO:0015935~small ribosomal subunit,	GO:0003723~RNA binding,GO:0003735~structural constituent of ribosome,	IPR000851:Ribosomal protein S5,IPR005324:Ribosomal protein S5, C-terminal,IPR005711:Ribosomal protein S5, eukaryotic/archaeal,IPR013810:Ribosomal protein S5, N-terminal,IPR014720:Double-stranded RNA-binding-like domain,IPR014721:Ribosomal protein S5 domain 2-type fold, subgroup,IPR018192:Ribosomal protein S5, N-terminal, conserved site,IPR020568:Ribosomal protein S5 domain 2-type fold,	ame03010:Ribosome,			Complete proteome,Reference proteome,Ribonucleoprotein,Ribosomal protein,
GB40539	40S ribosomal protein S20(LOC726013)	Apis mellifera		GO:0006412~translation,	GO:0015935~small ribosomal subunit,	GO:0003735~structural constituent of ribosome,	IPR001848:Ribosomal protein S10,IPR005729:Ribosomal protein S10, eukaryotic/archaeal,IPR027486:Ribosomal protein S10 domain,	ame03010:Ribosome,		SM01403:SM01403,	Complete proteome,Reference proteome,
GB45374	40S ribosomal protein S23(LOC552272)	Apis mellifera		GO:0006412~translation,	GO:0015935~small ribosomal subunit,	GO:0003735~structural constituent of ribosome,	IPR005680:Ribosomal protein S23, eukaryotic/archaeal,IPR006032:Ribosomal protein S12/S23,IPR012340:Nucleic acid-binding, OB-fold,	ame03010:Ribosome,	PIRSF002133:ribosomal protein, S12p/S12a/S23e/organellar S12 types,		Complete proteome,Reference proteome,Ribonucleoprotein,Ribosomal protein,
GB50296	40S ribosomal protein S25(LOC724369)	Apis mellifera					IPR004977:Ribosomal protein S25,IPR011991:Winged helix-turn-helix DNA-binding domain,	ame03010:Ribosome,			Complete proteome,Reference proteome,
GB52102	40S ribosomal protein S26(LOC726789)	Apis mellifera		GO:0006412~translation,	GO:0005840~ribosome,	GO:0003735~structural constituent of ribosome,	IPR000892:Ribosomal protein S26e,	ame03010:Ribosome,			Complete proteome,Reference proteome,
GB55639	40S ribosomal protein S3(LOC551330)	Apis mellifera		GO:0006412~translation,	GO:0015935~small ribosomal subunit,	GO:0003723~RNA binding,GO:0003735~structural constituent of ribosome,	IPR001351:Ribosomal protein S3, C-terminal,IPR004044:K Homology domain, type 2,IPR005703:Ribosomal protein S3, eukaryotic/archaeal,IPR009019:K homology domain, prokaryotic type,IPR015946:K homology domain-like, alpha/beta,	ame03010:Ribosome,			Complete proteome,Reference proteome,
GB49377	40S ribosomal protein S3a(LOC413296)	Apis mellifera		GO:0006412~translation,	GO:0022627~cytosolic small ribosomal subunit,	GO:0003735~structural constituent of ribosome,	IPR001593:Ribosomal protein S3Ae,IPR027500:40S ribosomal protein S1/3, eukaryotes,	ame03010:Ribosome,		SM01397:SM01397,	Complete proteome,Cytoplasm,Reference proteome,Ribonucleoprotein,Ribosomal protein,
GB51072	40S ribosomal protein S4(LOC550651)	Apis mellifera		GO:0006412~translation,	GO:0005840~ribosome,	GO:0003735~structural constituent of ribosome,GO:0019843~rRNA binding,	IPR000876:Ribosomal protein S4e,IPR002942:RNA-binding S4 domain,IPR005824:KOW,IPR013843:Ribosomal protein S4e, N-terminal,IPR013845:Ribosomal protein S4e, central region,IPR018199:Ribosomal protein S4e, N-terminal, conserved site,	ame03010:Ribosome,	PIRSF002116:ribosomal protein S4a/S4e,	SM00363:S4,	Complete proteome,Reference proteome,Ribonucleoprotein,Ribosomal protein,RNA-binding,rRNA-binding,
GB50333	40S ribosomal protein S6(LOC725647)	Apis mellifera		GO:0006412~translation,	GO:0005840~ribosome,	GO:0003735~structural constituent of ribosome,	IPR001377:Ribosomal protein S6e,IPR014401:Ribosomal protein S6, eukaryotic,IPR018282:Ribosomal protein S6e, conserved site,	ame03010:Ribosome,ame04150:mTOR signaling pathway,	PIRSF002129:ribosomal protein S6e,	SM01405:SM01405,	Coiled coil,Complete proteome,Reference proteome,Ribonucleoprotein,Ribosomal protein,
GB47590	40S ribosomal protein S7(LOC552564)	Apis mellifera		GO:0006412~translation,	GO:0005840~ribosome,	GO:0003735~structural constituent of ribosome,	IPR000554:Ribosomal protein S7e,	ame03010:Ribosome,			Complete proteome,Reference proteome,
GB43548	40S ribosomal protein SA(LOC410486)	Apis mellifera		GO:0000028~ribosomal small subunit assembly,GO:0006412~translation,	GO:0022627~cytosolic small ribosomal subunit,	GO:0003735~structural constituent of ribosome,	IPR001865:Ribosomal protein S2,IPR005707:Ribosomal protein S2, eukaryotic/archaeal,IPR018130:Ribosomal protein S2, conserved site,IPR023591:Ribosomal protein S2, flavodoxin-like domain,IPR027498:Ribosomal protein S2, eukaryotic,	ame03010:Ribosome,			Complete proteome,Cytoplasm,Reference proteome,Ribonucleoprotein,Ribosomal protein,
GB55268	43 kDa receptor-associated protein of the synapse homolog(LOC409238)	Apis mellifera		GO:0007268~chemical synaptic transmission,	GO:0045202~synapse,	GO:0008270~zinc ion binding,	IPR001237:43kDa postsynaptic protein,IPR001841:Zinc finger, RING-type,IPR011990:Tetratricopeptide-like helical,IPR013026:Tetratricopeptide repeat-containing domain,IPR013083:Zinc finger, RING/FYVE/PHD-type,IPR019568:Rapsyn, myristoylation/linker region, N-terminal,				Complete proteome,Reference proteome,
GB44445	5'-3' exoribonuclease 2 homolog(LOC408840)	Apis mellifera	DNA replication, recombination, and repair / Cell division and chromosome partitioning / Translation,		GO:0005634~nucleus,	GO:0003676~nucleic acid binding,GO:0004534~5'-3' exoribonuclease activity,	IPR004859:Putative 5-3 exonuclease,IPR017151:5'-3' exoribonuclease 2,IPR027073:5'-3' exoribonuclease,	ame03008:Ribosome biogenesis in eukaryotes,ame03018:RNA degradation,	PIRSF037239:5'-3' exonuclease, Xrn2 type,		Complete proteome,Reference proteome,
GB44021	5-oxoprolinase(LOC725665)	Apis mellifera	Amino acid transport and metabolism / Secondary metabolites biosynthesis, transport, and catabolism,			GO:0016787~hydrolase activity,	IPR002821:Hydantoinase/oxoprolinase,IPR003692:Hydantoinase B/oxoprolinase,IPR008040:Hydantoinaseoxoprolinase, N-terminal,	ame00480:Glutathione metabolism,			Complete proteome,Reference proteome,
GB40168	6-phosphofructo-2-kinase/fructose-2,6-bisphosphatase(LOC409963)	Apis mellifera		GO:0006000~fructose metabolic process,GO:0006003~fructose 2,6-bisphosphate metabolic process,		GO:0003873~6-phosphofructo-2-kinase activity,GO:0005524~ATP binding,	IPR003094:Fructose-2,6-bisphosphatase,IPR013078:Histidine phosphatase superfamily, clade-1,IPR013079:6-phosphofructo-2-kinase,IPR027417:P-loop containing nucleoside triphosphate hydrolase,	ame00051:Fructose and mannose metabolism,		SM00855:SM00855,	Complete proteome,Reference proteome,
GB40576	60S acidic ribosomal protein P0(LOC550711)	Apis mellifera		GO:0042254~ribosome biogenesis,	GO:0005840~ribosome,		IPR001790:Ribosomal protein L10/acidic P0,	ame03010:Ribosome,			Complete proteome,Reference proteome,Ribonucleoprotein,Ribosomal protein,
GB50356	60S acidic ribosomal protein P2(LOC725884)	Apis mellifera		GO:0006414~translational elongation,	GO:0005840~ribosome,	GO:0003735~structural constituent of ribosome,	IPR027534:Ribosomal protein L12 family,	ame03010:Ribosome,			Complete proteome,Reference proteome,Ribonucleoprotein,Ribosomal protein,
GB40777	60S ribosomal protein L10a(LOC413868)	Apis mellifera						ame03010:Ribosome,
GB48699	60S ribosomal protein L11(LOC726171)	Apis mellifera						ame03010:Ribosome,
GB54192	60S ribosomal protein L13(LOC552517)	Apis mellifera		GO:0006412~translation,	GO:0005840~ribosome,	GO:0003735~structural constituent of ribosome,	IPR001380:Ribosomal protein L13e,IPR018256:Ribosomal protein L13e, conserved site,	ame03010:Ribosome,			Complete proteome,Reference proteome,Ribonucleoprotein,Ribosomal protein,
GB51543	60S ribosomal protein L13a(LOC551418)	Apis mellifera		GO:0006412~translation,	GO:0015934~large ribosomal subunit,	GO:0003735~structural constituent of ribosome,	IPR005755:Ribosomal protein L13, eukaryotic/archaeal,IPR005822:Ribosomal protein L13,IPR023563:Ribosomal protein L13, conserved site,	ame03010:Ribosome,			Complete proteome,Reference proteome,Ribonucleoprotein,Ribosomal protein,
GB53194	60S ribosomal protein L14(LOC409290)	Apis mellifera						ame03010:Ribosome,
GB44147	60S ribosomal protein L15(LOC413137)	Apis mellifera		GO:0006412~translation,	GO:0005840~ribosome,	GO:0003735~structural constituent of ribosome,	IPR000439:Ribosomal protein L15e,IPR012678:Ribosomal protein L23/L15e core domain,IPR020925:Ribosomal protein L15e, conserved site,IPR024794:Ribosomal protein L15e core domain,	ame03010:Ribosome,		SM01384:SM01384,	Complete proteome,Reference proteome,Ribonucleoprotein,Ribosomal protein,
GB41039	60S ribosomal protein L17(LOC413470)	Apis mellifera		GO:0006412~translation,	GO:0015934~large ribosomal subunit,	GO:0003735~structural constituent of ribosome,	IPR001063:Ribosomal protein L22/L17,IPR005721:Ribosomal protein L22/L17, eukaryotic/archaeal,IPR018260:Ribosomal protein L22/L17, conserved site,	ame03010:Ribosome,			Complete proteome,Reference proteome,Ribonucleoprotein,Ribosomal protein,
GB47433	60S ribosomal protein L18a(LOC409832)	Apis mellifera		GO:0006412~translation,	GO:0005840~ribosome,	GO:0003735~structural constituent of ribosome,	IPR021138:Ribosomal protein L18a,IPR023573:Ribosomal protein L18a/LX,	ame03010:Ribosome,	PIRSF002190:ribosomal protein L18a,		Complete proteome,Reference proteome,Ribonucleoprotein,Ribosomal protein,
GB54433	60S ribosomal protein L19(LOC724186)	Apis mellifera		GO:0006412~translation,	GO:0022625~cytosolic large ribosomal subunit,	GO:0003735~structural constituent of ribosome,	IPR000196:Ribosomal protein L19/L19e domain,IPR015972:Ribosomal protein L19/L19e, domain 1,IPR015974:Ribosomal protein L19/L19e, domain 3,IPR023638:Ribosomal protein L19/L19e conserved site,IPR027547:Ribosomal protein L19/L19e,	ame03010:Ribosome,		SM01416:SM01416,	Complete proteome,Reference proteome,Ribonucleoprotein,Ribosomal protein,
GB52789	60S ribosomal protein L22(LOC552632)	Apis mellifera		GO:0006412~translation,	GO:0005840~ribosome,	GO:0003735~structural constituent of ribosome,	IPR002671:Ribosomal protein L22e,	ame03010:Ribosome,			Complete proteome,Reference proteome,
GB51038	60S ribosomal protein L23(LOC409294)	Apis mellifera		GO:0006412~translation,	GO:0005840~ribosome,	GO:0003735~structural constituent of ribosome,	IPR000218:Ribosomal protein L14b/L23e,IPR019972:Ribosomal protein L14 conserved site,	ame03010:Ribosome,		SM01374:SM01374,	Complete proteome,Reference proteome,Ribonucleoprotein,Ribosomal protein,
GB51716	60S ribosomal protein L23a(LOC409637)	Apis mellifera		GO:0006412~translation,	GO:0005840~ribosome,	GO:0000166~nucleotide binding,GO:0003735~structural constituent of ribosome,	IPR001014:Ribosomal protein L23/L25, conserved site,IPR005633:Ribosomal protein L23/L25, N-terminal,IPR012677:Nucleotide-binding, alpha-beta plait,IPR012678:Ribosomal protein L23/L15e core domain,IPR013025:Ribosomal protein L25/L23,IPR019985:Ribosomal protein L23,	ame03010:Ribosome,			Complete proteome,Reference proteome,Ribonucleoprotein,Ribosomal protein,
GB40653	60S ribosomal protein L24(LOC724142)	Apis mellifera					IPR000988:Ribosomal protein L24e-related,IPR011017:TRASH domain,	ame03010:Ribosome,		SM00746:TRASH,	Complete proteome,Reference proteome,
GB49994	60S ribosomal protein L26(LOC408515)	Apis mellifera		GO:0006412~translation,	GO:0015934~large ribosomal subunit,	GO:0003735~structural constituent of ribosome,	IPR005756:Ribosomal protein L26/L24P, eukaryotic/archaeal,IPR005824:KOW,IPR005825:Ribosomal protein L24/L26, conserved site,IPR008991:Translation protein SH3-like domain,IPR014722:Ribosomal protein L2 domain 2,	ame03010:Ribosome,		SM00739:KOW,	Complete proteome,Reference proteome,
GB51359	60S ribosomal protein L27a(LOC552318)	Apis mellifera		GO:0006412~translation,	GO:0015934~large ribosomal subunit,	GO:0003735~structural constituent of ribosome,	IPR001196:Ribosomal protein L15, conserved site,IPR021131:Ribosomal protein L18e/L15P,	ame03010:Ribosome,			Complete proteome,Reference proteome,Ribonucleoprotein,Ribosomal protein,
GB49220	60S ribosomal protein L29(LOC724631)	Apis mellifera		GO:0006412~translation,	GO:0005840~ribosome,	GO:0003735~structural constituent of ribosome,	IPR002673:Ribosomal protein L29e,	ame03010:Ribosome,			Complete proteome,Reference proteome,
GB43559	60S ribosomal protein L3(LOC552445)	Apis mellifera						ame03010:Ribosome,
GB54814	60S ribosomal protein L31(LOC413875)	Apis mellifera		GO:0006412~translation,	GO:0005840~ribosome,	GO:0003735~structural constituent of ribosome,	IPR000054:Ribosomal protein L31e,IPR020052:Ribosomal protein L31e, conserved site,IPR023621:Ribosomal protein L31e domain,	ame03010:Ribosome,		SM01380:SM01380,	Complete proteome,Reference proteome,
GB41631	60S ribosomal protein L34(LOC727128)	Apis mellifera		GO:0006412~translation,	GO:0005840~ribosome,	GO:0003735~structural constituent of ribosome,	IPR008195:Ribosomal protein L34Ae,IPR018065:Ribosomal protein L34e, conserved site,	ame03010:Ribosome,			Complete proteome,Reference proteome,
GB42696	60S ribosomal protein L35a(LOC409599)	Apis mellifera		GO:0006412~translation,	GO:0005840~ribosome,	GO:0003735~structural constituent of ribosome,	IPR001780:Ribosomal protein L35A,IPR009000:Translation elongation/initiation factor/Ribosomal, beta-barrel,IPR018266:Ribosomal protein L35Ae, conserved site,	ame03010:Ribosome,			Complete proteome,Reference proteome,
GB52116	60S ribosomal protein L36(LOC551870)	Apis mellifera		GO:0006412~translation,	GO:0005840~ribosome,	GO:0003735~structural constituent of ribosome,	IPR000509:Ribosomal protein L36e,	ame03010:Ribosome,			Complete proteome,Reference proteome,Ribonucleoprotein,Ribosomal protein,
GB40492	60S ribosomal protein L37(LOC552494)	Apis mellifera		GO:0006412~translation,	GO:0005840~ribosome,	GO:0003735~structural constituent of ribosome,GO:0019843~rRNA binding,GO:0046872~metal ion binding,	IPR001569:Ribosomal protein L37e,IPR011331:Ribosomal protein L37ae/L37e,IPR011332:Ribosomal protein, zinc-binding domain,IPR018267:Ribosomal protein L37e, conserved site,	ame03010:Ribosome,			Complete proteome,Metal-binding,Reference proteome,Ribonucleoprotein,Ribosomal protein,RNA-binding,rRNA-binding,Zinc,
GB46845	60S ribosomal protein L37a(LOC725432)	Apis mellifera						ame03010:Ribosome,
GB50158	60S ribosomal protein L4(LOC408526)	Apis mellifera		GO:0006412~translation,	GO:0005840~ribosome,	GO:0003735~structural constituent of ribosome,	IPR002136:Ribosomal protein L4/L1e,IPR023574:Ribosomal protein L4 domain,IPR025755:60S ribosomal protein L4, C-terminal domain,	ame03010:Ribosome,			Complete proteome,Reference proteome,
GB45334	60S ribosomal protein L7a(LOC409528)	Apis mellifera		GO:0042254~ribosome biogenesis,	GO:0030529~intracellular ribonucleoprotein complex,		IPR001921:Ribosomal protein L7A/L8,IPR004037:Ribosomal protein L7Ae conserved site,IPR004038:Ribosomal protein L7Ae/L30e/S12e/Gadd45,IPR018492:Ribosomal protein L7Ae/L8/Nhp2 family,	ame03010:Ribosome,			Complete proteome,Reference proteome,
GB48810	60S ribosomal protein L8(LOC410188)	Apis mellifera		GO:0006412~translation,	GO:0015934~large ribosomal subunit,	GO:0003723~RNA binding,GO:0003735~structural constituent of ribosome,	IPR002171:Ribosomal protein L2,IPR008991:Translation protein SH3-like domain,IPR012340:Nucleic acid-binding, OB-fold,IPR014722:Ribosomal protein L2 domain 2,IPR014726:Ribosomal protein L2, domain 3,IPR022666:Ribosomal Proteins L2, RNA binding domain,IPR022669:Ribosomal protein L2, C-terminal,IPR022671:Ribosomal protein L2, conserved site,IPR023672:Ribosomal protein L2, archaeal-type,	ame03010:Ribosome,	PIRSF002158:ribosomal protein, L2p/L2a/L8e/organellar L2 types,	SM01382:SM01382,SM01383:SM01383,	Complete proteome,Reference proteome,
GB44749	60S ribosomal protein L9(LOC551107)	Apis mellifera		GO:0006412~translation,	GO:0005840~ribosome,	GO:0003735~structural constituent of ribosome,GO:0019843~rRNA binding,	IPR000702:Ribosomal protein L6,IPR002359:Ribosomal protein L6, conserved site-2,IPR020040:Ribosomal protein L6, alpha-beta domain,	ame03010:Ribosome,	PIRSF002162:ribosomal protein, L6p/L6a/L9e/organellar L9 types,		Complete proteome,Reference proteome,
GB40944	A disintegrin and metalloproteinase with thrombospondin motifs 8(LOC409468)	Apis mellifera				GO:0004222~metalloendopeptidase activity,	IPR001590:Peptidase M12B, ADAM/reprolysin,IPR006586:ADAM, cysteine-rich,IPR024079:Metallopeptidase, catalytic domain,			SM00608:ACR,	Complete proteome,Disulfide bond,Reference proteome,Signal,
GB40027	ADAMTS-like protein 3(LOC410696)	Apis mellifera				GO:0008233~peptidase activity,	IPR000884:Thrombospondin, type 1 repeat,IPR003598:Immunoglobulin subtype 2,IPR003599:Immunoglobulin subtype,IPR007110:Immunoglobulin-like domain,IPR010909:PLAC,IPR013098:Immunoglobulin I-set,IPR013783:Immunoglobulin-like fold,			SM00209:TSP1,SM00408:IGc2,SM00409:IG,	Complete proteome,Reference proteome,
GB45638	ADP-ribosylation factor-binding protein GGA1(LOC409724)	Apis mellifera		GO:0006886~intracellular protein transport,GO:0016192~vesicle-mediated transport,	GO:0030131~clathrin adaptor complex,		IPR002014:VHS,IPR004152:GAT,IPR008152:Clathrin adaptor, alpha/beta/gamma-adaptin, appendage, Ig-like subdomain,IPR008153:Clathrin adaptor, gamma-adaptin, appendage,IPR008942:ENTH/VHS,IPR013041:Coatomer/clathrin adaptor appendage, Ig-like subdomain,	ame04142:Lysosome,		SM00288:VHS,SM00809:Alpha_adaptinC2,	Complete proteome,Reference proteome,
GB52689	ADP-ribosylation factor-like protein 4C(LOC724594)	Apis mellifera		GO:0007264~small GTPase mediated signal transduction,	GO:0005622~intracellular,	GO:0005525~GTP binding,	IPR005225:Small GTP-binding protein domain,IPR006689:Small GTPase superfamily, ARF/SAR type,IPR024156:Small GTPase superfamily, ARF type,IPR027417:P-loop containing nucleoside triphosphate hydrolase,				Complete proteome,GTP-binding,Nucleotide-binding,Reference proteome,
GB42422	ADP/ATP translocase(Ant)	Apis mellifera		GO:0055085~transmembrane transport,	GO:0005743~mitochondrial inner membrane,GO:0016021~integral component of membrane,	GO:0005215~transporter activity,	IPR002067:Mitochondrial carrier protein,IPR002113:Adenine nucleotide translocator 1,IPR018108:Mitochondrial substrate/solute carrier,IPR023395:Mitochondrial carrier domain,				Complete proteome,Membrane,Reference proteome,Repeat,Transmembrane,Transmembrane helix,Transport,
GB51112	AF4/FMR2 family member 4-like(LOC552275)	Apis mellifera	DNA replication, recombination, and repair,	GO:0006313~transposition, DNA-mediated,GO:0015074~DNA integration,		GO:0003677~DNA binding,	IPR002492:Transposase, Tc1-like,IPR009057:Homeodomain-like,				Complete proteome,Reference proteome,
GB47998	AP-2 complex subunit mu(LOC408418)	Apis mellifera		GO:0006886~intracellular protein transport,GO:0016192~vesicle-mediated transport,	GO:0030131~clathrin adaptor complex,	GO:0008289~lipid binding,	IPR001392:Clathrin adaptor, mu subunit,IPR011012:Longin-like domain,IPR018240:Clathrin adaptor, mu subunit, conserved site,IPR022775:AP complex, mu/sigma subunit,	ame04144:Endocytosis,	PIRSF005992:adaptor protein complex, mu subunit,		Complete proteome,Lipid-binding,Protein transport,Reference proteome,Transport,
GB47844	AP-3 complex subunit delta-1(LOC412097)	Apis mellifera		GO:0006886~intracellular protein transport,GO:0016192~vesicle-mediated transport,	GO:0030123~AP-3 adaptor complex,		IPR002553:Clathrin/coatomer adaptor, adaptin-like, N-terminal,IPR010474:Bovine leukaemia virus receptor,IPR011989:Armadillo-like helical,IPR016024:Armadillo-type fold,	ame04142:Lysosome,		SM01354:SM01354,	Complete proteome,Membrane,Protein transport,Reference proteome,Transport,
GB52601	AT-rich interactive domain-containing protein 5B-like(LOC100576405)	Apis mellifera		GO:0006355~regulation of transcription, DNA-templated,	GO:0005634~nucleus,	GO:0003677~DNA binding,	IPR001606:ARID/BRIGHT DNA-binding domain,			SM00501:BRIGHT,	Complete proteome,Reference proteome,
GB41028	ATP synthase subunit alpha, mitochondrial(LOC409114)	Apis mellifera		GO:0015986~ATP synthesis coupled proton transport,GO:0015991~ATP hydrolysis coupled proton transport,	GO:0045261~proton-transporting ATP synthase complex, catalytic core F(1),	GO:0005524~ATP binding,GO:0046933~proton-transporting ATP synthase activity, rotational mechanism,GO:0046961~proton-transporting ATPase activity, rotational mechanism,	IPR000194:ATPase, F1/V1/A1 complex, alpha/beta subunit, nucleotide-binding domain,IPR000793:ATPase, F1/V1/A1 complex, alpha/beta subunit, C-terminal,IPR004100:ATPase, alpha/beta subunit, N-terminal,IPR005294:ATPase, F1 complex, alpha subunit,IPR020003:ATPase, alpha/beta subunit, nucleotide-binding domain, active site,IPR023366:ATPase, F1/A1 complex, alpha subunit, N-terminal,IPR027417:P-loop cont…	ame00190:Oxidative phosphorylation,ame01100:Metabolic pathways,			ATP synthesis,ATP-binding,CF(1),Complete proteome,Hydrogen ion transport,Ion transport,Nucleotide-binding,Reference proteome,Transport,
GB52736	ATP synthase subunit beta, mitochondrial(LOC551766)	Apis mellifera		GO:0015986~ATP synthesis coupled proton transport,GO:0015991~ATP hydrolysis coupled proton transport,	GO:0045261~proton-transporting ATP synthase complex, catalytic core F(1),	GO:0005524~ATP binding,GO:0046933~proton-transporting ATP synthase activity, rotational mechanism,	IPR000194:ATPase, F1/V1/A1 complex, alpha/beta subunit, nucleotide-binding domain,IPR000793:ATPase, F1/V1/A1 complex, alpha/beta subunit, C-terminal,IPR003593:AAA+ ATPase domain,IPR004100:ATPase, alpha/beta subunit, N-terminal,IPR005722:ATPase, F1 complex, beta subunit,IPR020003:ATPase, alpha/beta subunit, nucleotide-binding domain, active site,IPR024034:ATPase, F1 complex beta subunit/V1 complex…	ame00190:Oxidative phosphorylation,ame01100:Metabolic pathways,		SM00382:AAA,	ATP synthesis,ATP-binding,CF(1),Complete proteome,Nucleotide-binding,Reference proteome,
GB40457	ATP synthase, H+ transporting, mitochondrial Fo complex, subunit C2 (subunit 9)(ATP5G2)	Apis mellifera		GO:0015986~ATP synthesis coupled proton transport,GO:0015991~ATP hydrolysis coupled proton transport,	GO:0016021~integral component of membrane,GO:0045263~proton-transporting ATP synthase complex, coupling factor F(o),	GO:0008289~lipid binding,GO:0015078~hydrogen ion transmembrane transporter activity,	IPR000454:ATPase, F0 complex, subunit C,IPR002379:V-ATPase proteolipid subunit C-like domain,IPR020537:ATPase, F0 complex, subunit C, DCCD-binding site,	ame00190:Oxidative phosphorylation,ame01100:Metabolic pathways,			Complete proteome,Hydrogen ion transport,Ion transport,Lipid-binding,Membrane,Reference proteome,Transmembrane,Transmembrane helix,Transport,
GB43256	ATP-binding cassette sub-family D member 1(LOC411685)	Apis mellifera		GO:1902001~fatty acid transmembrane transport,	GO:0005779~integral component of peroxisomal membrane,	GO:0005524~ATP binding,GO:0042626~ATPase activity, coupled to transmembrane movement of substances,	IPR003439:ABC transporter-like,IPR003593:AAA+ ATPase domain,IPR011527:ABC transporter, transmembrane domain, type 1,IPR027417:P-loop containing nucleoside triphosphate hydrolase,	ame02010:ABC transporters,ame04146:Peroxisome,		SM00382:AAA,	Complete proteome,Membrane,Reference proteome,Transmembrane,Transmembrane helix,
GB44751	ATP-binding cassette sub-family G member 4(LOC726944)	Apis mellifera			GO:0016021~integral component of membrane,	GO:0005524~ATP binding,GO:0016887~ATPase activity,	IPR003439:ABC transporter-like,IPR003593:AAA+ ATPase domain,IPR013525:ABC-2 type transporter,IPR017871:ABC transporter, conserved site,IPR027417:P-loop containing nucleoside triphosphate hydrolase,			SM00382:AAA,	ATP-binding,Complete proteome,Membrane,Nucleotide-binding,Reference proteome,Transmembrane,Transmembrane helix,
GB41827	ATP-binding cassette sub-family G member 5(LOC726513)	Apis mellifera			GO:0016021~integral component of membrane,	GO:0005524~ATP binding,GO:0016887~ATPase activity,	IPR003439:ABC transporter-like,IPR027417:P-loop containing nucleoside triphosphate hydrolase,				Complete proteome,Membrane,Reference proteome,Transmembrane,Transmembrane helix,
GB44346	ATP-dependent DNA helicase Q1-like(LOC413362)	Apis mellifera		GO:0006310~DNA recombination,		GO:0003676~nucleic acid binding,GO:0005524~ATP binding,GO:0008026~ATP-dependent helicase activity,	IPR001650:Helicase, C-terminal,IPR004589:DNA helicase, ATP-dependent, RecQ type,IPR011545:DNA/RNA helicase, DEAD/DEAH box type, N-terminal,IPR011991:Winged helix-turn-helix DNA-binding domain,IPR014001:Helicase, superfamily 1/2, ATP-binding domain,IPR027417:P-loop containing nucleoside triphosphate hydrolase,			SM00487:DEXDc,SM00490:HELICc,	Coiled coil,Complete proteome,Reference proteome,
GB54784	ATP-dependent RNA helicase DDX42(LOC551822)	Apis mellifera	Transcription / DNA replication, recombination, and repair,			GO:0003676~nucleic acid binding,GO:0004386~helicase activity,GO:0005524~ATP binding,	IPR000629:RNA helicase, ATP-dependent, DEAD-box, conserved site,IPR001650:Helicase, C-terminal,IPR011545:DNA/RNA helicase, DEAD/DEAH box type, N-terminal,IPR014001:Helicase, superfamily 1/2, ATP-binding domain,IPR014014:RNA helicase, DEAD-box type, Q motif,IPR027417:P-loop containing nucleoside triphosphate hydrolase,	ame03040:Spliceosome,		SM00487:DEXDc,SM00490:HELICc,	ATP-binding,Complete proteome,Helicase,Hydrolase,Nucleotide-binding,Reference proteome,
GB48811	ATP-dependent RNA helicase bel(LOC408276)	Apis mellifera				GO:0003676~nucleic acid binding,GO:0004386~helicase activity,GO:0005524~ATP binding,	IPR000629:RNA helicase, ATP-dependent, DEAD-box, conserved site,IPR001650:Helicase, C-terminal,IPR011545:DNA/RNA helicase, DEAD/DEAH box type, N-terminal,IPR014001:Helicase, superfamily 1/2, ATP-binding domain,IPR014014:RNA helicase, DEAD-box type, Q motif,IPR027417:P-loop containing nucleoside triphosphate hydrolase,			SM00487:DEXDc,SM00490:HELICc,	ATP-binding,Complete proteome,Helicase,Hydrolase,Nucleotide-binding,Reference proteome,
GB42306	ATP-dependent RNA helicase vasa(vas)	Apis mellifera				GO:0003676~nucleic acid binding,GO:0004386~helicase activity,GO:0005524~ATP binding,	IPR000629:RNA helicase, ATP-dependent, DEAD-box, conserved site,IPR001650:Helicase, C-terminal,IPR011545:DNA/RNA helicase, DEAD/DEAH box type, N-terminal,IPR014001:Helicase, superfamily 1/2, ATP-binding domain,IPR014014:RNA helicase, DEAD-box type, Q motif,IPR027417:P-loop containing nucleoside triphosphate hydrolase,			SM00487:DEXDc,SM00490:HELICc,	ATP-binding,Complete proteome,Helicase,Hydrolase,Nucleotide-binding,Reference proteome,
GB40107	ATPase WRNIP1-like(LOC410463)	Apis mellifera		GO:0006260~DNA replication,GO:0006281~DNA repair,GO:0006310~DNA recombination,		GO:0003677~DNA binding,GO:0009378~four-way junction helicase activity,	IPR003593:AAA+ ATPase domain,IPR008824:DNA helicase, Holliday junction RuvB type, N-terminal,IPR008921:DNA polymerase III, clamp loader complex, gamma/delta/delta subunit, C-terminal,IPR021886:MgsA AAA+ ATPase C-terminal,IPR027417:P-loop containing nucleoside triphosphate hydrolase,			SM00382:AAA,	Complete proteome,Reference proteome,
GB54219	BAG domain-containing protein Samui(LOC727486)	Apis mellifera					IPR003103:BAG domain,			SM00264:BAG,	Coiled coil,Complete proteome,Reference proteome,
GB45357	BRCA2-interacting transcriptional repressor EMSY(LOC551150)	Apis mellifera		GO:0006355~regulation of transcription, DNA-templated,			IPR005491:EMSY N-terminal,			SM01191:SM01191,	Complete proteome,Reference proteome,
GB51757	BUB3-interacting and GLEBS motif-containing protein ZNF207(LOC412254)	Apis mellifera				GO:0003677~DNA binding,GO:0046872~metal ion binding,	IPR003656:Zinc finger, BED-type predicted,IPR007087:Zinc finger, C2H2,IPR015880:Zinc finger, C2H2-like,			SM00355:ZnF_C2H2,	Coiled coil,Complete proteome,Reference proteome,
GB52825	Bardet-Biedl syndrome 7 protein homolog(LOC411651)	Apis mellifera					IPR011047:Quinonprotein alcohol dehydrogenase-like superfamily,IPR015943:WD40/YVTN repeat-like-containing domain,				Coiled coil,Complete proteome,Reference proteome,
GB43580	C1q-like venom protein(C1q-VP)	Apis mellifera					IPR001073:Complement C1q protein,IPR008983:Tumour necrosis factor-like domain,			SM00110:C1Q,	Complete proteome,Reference proteome,Signal,
GB46450	CAS1 domain-containing protein 1(LOC411555)	Apis mellifera			GO:0016021~integral component of membrane,		IPR012419:Cas1p 10 TM acyl transferase domain,				Complete proteome,Membrane,Reference proteome,Transmembrane,Transmembrane helix,
GB42780	CCHC-type zinc finger protein CG3800(LOC725076)	Apis mellifera	Posttranslational modification, protein turnover, chaperones / Intracellular trafficking and secretion,			GO:0003676~nucleic acid binding,GO:0008270~zinc ion binding,	IPR001878:Zinc finger, CCHC-type,			SM00343:ZnF_C2HC,	Complete proteome,Reference proteome,
GB46610	CCR4-NOT transcription complex subunit 10(LOC409280)	Apis mellifera					IPR011990:Tetratricopeptide-like helical,	ame03018:RNA degradation,			Complete proteome,Reference proteome,
GB40720	CCR4-NOT transcription complex subunit 3(LOC411794)	Apis mellifera		GO:0006355~regulation of transcription, DNA-templated,	GO:0005634~nucleus,		IPR007207:Not CCR4-Not complex component, N-terminal,IPR007282:NOT2/NOT3/NOT5,	ame03018:RNA degradation,			Coiled coil,Complete proteome,Reference proteome,
GB52946	CCR4-NOT transcription complex subunit 7(LOC551045)	Apis mellifera			GO:0005634~nucleus,	GO:0003676~nucleic acid binding,	IPR006941:Ribonuclease CAF1,IPR012337:Ribonuclease H-like domain,	ame03018:RNA degradation,			Complete proteome,Reference proteome,
GB52118	CDK5RAP1-like protein(LOC410388)	Apis mellifera		GO:0009451~RNA modification,		GO:0016740~transferase activity,GO:0051539~4 iron, 4 sulfur cluster binding,	IPR002792:TRAM domain,IPR005839:Methylthiotransferase,IPR006638:Elongator protein 3/MiaB/NifB,IPR007197:Radical SAM,IPR013848:Methylthiotransferase, N-terminal,IPR020612:Methylthiotransferase, conserved site,IPR023404:Radical SAM, alpha/beta horseshoe,IPR023970:Methylthiotransferase/radical SAM-type protein,			SM00729:Elp3,	Complete proteome,Reference proteome,
GB42596	CG1567-like(LOC411317)	Apis mellifera					IPR000742:Epidermal growth factor-like domain,IPR013032:EGF-like, conserved site,			SM00181:EGF,	Complete proteome,Reference proteome,Signal,
GB41740	CLIP-associating protein 1-A(LOC410545)	Apis mellifera			GO:0005828~kinetochore microtubule,GO:0005881~cytoplasmic microtubule,		IPR011989:Armadillo-like helical,IPR016024:Armadillo-type fold,IPR021133:HEAT, type 2,IPR024395:CLASP N-terminal domain,				Complete proteome,Reference proteome,
GB49249	COMM domain-containing protein 4(LOC409913)	Apis mellifera									Complete proteome,Reference proteome,
GB40073	COP9 signalosome complex subunit 8(LOC408424)	Apis mellifera		GO:0010387~COP9 signalosome assembly,GO:0010388~cullin deneddylation,	GO:0005737~cytoplasm,GO:0008180~COP9 signalosome,		IPR011991:Winged helix-turn-helix DNA-binding domain,				Complete proteome,Cytoplasm,Reference proteome,
GB49383	CUE domain-containing protein 2(LOC100576619)	Apis mellifera									Complete proteome,Reference proteome,
GB55730	CUGBP Elav-like family member 4(LOC410353)	Apis mellifera				GO:0000166~nucleotide binding,GO:0003676~nucleic acid binding,	IPR000504:RNA recognition motif domain,IPR012677:Nucleotide-binding, alpha-beta plait,			SM00360:RRM,	Complete proteome,Reference proteome,
GB40503	D-3-phosphoglycerate dehydrogenase(LOC725967)	Apis mellifera				GO:0016616~oxidoreductase activity, acting on the CH-OH group of donors, NAD or NADP as acceptor,GO:0051287~NAD binding,	IPR006139:D-isomer specific 2-hydroxyacid dehydrogenase, catalytic domain,IPR006140:D-isomer specific 2-hydroxyacid dehydrogenase, NAD-binding,IPR016040:NAD(P)-binding domain,	ame00260:Glycine, serine and threonine metabolism,ame01100:Metabolic pathways,ame01130:Biosynthesis of antibiotics,ame01200:Carbon metabolism,ame01230:Biosynthesis of amino acids,			Complete proteome,Reference proteome,
GB42580	D-beta-hydroxybutyrate dehydrogenase, mitochondrial(LOC725710)	Apis mellifera			GO:0016021~integral component of membrane,		IPR002347:Glucose/ribitol dehydrogenase,IPR016040:NAD(P)-binding domain,				Complete proteome,Membrane,Reference proteome,Transmembrane,Transmembrane helix,
GB43442	D-tyrosyl-tRNA(Tyr) deacylase 1(LOC100579024)	Apis mellifera		GO:0019478~D-amino acid catabolic process,	GO:0005737~cytoplasm,	GO:0016788~hydrolase activity, acting on ester bonds,	IPR003732:D-tyrosyl-tRNA(Tyr) deacylase,IPR023509:D-Tyr tRNAtyr deacylase-like domain,				Complete proteome,Hydrolase,Reference proteome,
GB52735	DAZ-associated protein 2-like(LOC550799)	Apis mellifera					IPR022730:DAZ associated protein 2,				Complete proteome,Reference proteome,
GB49590	DDB1- and CUL4-associated factor 6-like(LOC725546)	Apis mellifera					IPR001680:WD40 repeat,IPR015943:WD40/YVTN repeat-like-containing domain,IPR017986:WD40-repeat-containing domain,			SM00320:WD40,	Complete proteome,Reference proteome,
GB53093	DDB1- and CUL4-associated factor 8-like(LOC408820)	Apis mellifera					IPR001680:WD40 repeat,IPR015943:WD40/YVTN repeat-like-containing domain,IPR017986:WD40-repeat-containing domain,			SM00320:WD40,	Complete proteome,Reference proteome,
GB50219	DE-cadherin(LOC410585)	Apis mellifera		GO:0007156~homophilic cell adhesion via plasma membrane adhesion molecules,	GO:0005886~plasma membrane,GO:0016021~integral component of membrane,	GO:0005509~calcium ion binding,	IPR000233:Cadherin, cytoplasmic domain,IPR001791:Laminin G domain,IPR002126:Cadherin,IPR013032:EGF-like, conserved site,IPR013320:Concanavalin A-like lectin/glucanase, subgroup,IPR015919:Cadherin-like,IPR020894:Cadherin conserved site,IPR027397:Catenin binding domain,			SM00112:CA,SM00282:LamG,	Calcium,Cell adhesion,Cell membrane,Complete proteome,Membrane,Reference proteome,Repeat,Transmembrane,Transmembrane helix,
GB52555	DNA N6-methyl adenine demethylase(LOC412878)	Apis mellifera				GO:0003677~DNA binding,GO:0008270~zinc ion binding,	IPR002857:Zinc finger, CXXC-type,IPR024779:2OGFeDO domain, nucleic acid-modifying type,			SM01333:SM01333,	Coiled coil,Complete proteome,Reference proteome,
GB45528	DNA methyltransferase 1-associated protein 1(LOC408575)	Apis mellifera		GO:0006281~DNA repair,GO:0006338~chromatin remodeling,GO:0043967~histone H4 acetylation,GO:0043968~histone H2A acetylation,GO:0045892~negative regulation of transcription, DNA-templated,	GO:0035267~NuA4 histone acetyltransferase complex,		IPR008468:DNA methyltransferase 1-associated 1,IPR027109:SWR1-complex protein 4/DNA methyltransferase 1-associated protein 1,				Complete proteome,Reference proteome,
GB47348	DNA methyltransferase 1a(Dnmt1a)	Apis mellifera			GO:0005634~nucleus,	GO:0003677~DNA binding,GO:0003682~chromatin binding,GO:0003886~DNA (cytosine-5-)-methyltransferase activity,GO:0008270~zinc ion binding,	IPR001025:Bromo adjacent homology (BAH) domain,IPR001525:C-5 cytosine methyltransferase,IPR002857:Zinc finger, CXXC-type,IPR017198:DNA (cytosine-5)-methyltransferase 1, eukaryote,IPR018117:DNA methylase, C-5 cytosine-specific, active site,IPR022702:DNA (cytosine-5)-methyltransferase 1, replication foci domain,	ame00270:Cysteine and methionine metabolism,ame01100:Metabolic pathways,	PIRSF037404:DNA (cytosine-5)-methyltransferase 1, DNMT1 type,	SM00439:BAH,	Complete proteome,DNA-binding,Methyltransferase,Nucleus,Reference proteome,S-adenosyl-L-methionine,Transferase,
GB55485	DNA methyltransferase 3(Dnmt3)	Apis mellifera				GO:0008168~methyltransferase activity,	IPR000313:PWWP,IPR001525:C-5 cytosine methyltransferase,IPR011011:Zinc finger, FYVE/PHD-type,IPR013083:Zinc finger, RING/FYVE/PHD-type,IPR018117:DNA methylase, C-5 cytosine-specific, active site,IPR025766:ADD domain,	ame00270:Cysteine and methionine metabolism,ame01100:Metabolic pathways,			Complete proteome,Methyltransferase,Reference proteome,Transferase,
GB53359	DNA oxidative demethylase ALKBH1(LOC408980)	Apis mellifera		GO:0006281~DNA repair,		GO:0016491~oxidoreductase activity,	IPR004574:Alkylated DNA repair protein AlkB,IPR005123:Oxoglutarate/iron-dependent dioxygenase,IPR027450:Alpha-ketoglutarate-dependent dioxygenase AlkB-like,				Complete proteome,Reference proteome,
GB46619	DNA polymerase epsilon subunit 3(LOC726923)	Apis mellifera			GO:0005634~nucleus,		IPR003958:Transcription factor CBF/NF-Y/archaeal histone,IPR009072:Histone-fold,	ame00230:Purine metabolism,ame00240:Pyrimidine metabolism,ame01100:Metabolic pathways,ame03030:DNA replication,ame03410:Base excision repair,ame03420:Nucleotide excision repair,			Coiled coil,Complete proteome,Nucleus,Reference proteome,
GB44653	DNA-binding protein P3A2(LOC411828)	Apis mellifera					IPR019525:Nuclear respiratory factor 1, NLS/DNA-binding, dimerisation domain,IPR019526:Nuclear respiratory factor-1, activation binding domain,				Complete proteome,Reference proteome,
GB50959	DNA-directed RNA polymerase III subunit RPC2(LOC552658)	Apis mellifera		GO:0006351~transcription, DNA-templated,		GO:0003677~DNA binding,GO:0003899~DNA-directed RNA polymerase activity,GO:0032549~ribonucleoside binding,	IPR007120:DNA-directed RNA polymerase, subunit 2, domain 6,IPR007121:RNA polymerase, beta subunit, conserved site,IPR007641:RNA polymerase Rpb2, domain 7,IPR007642:RNA polymerase Rpb2, domain 2,IPR007644:RNA polymerase, beta subunit, protrusion,IPR007645:RNA polymerase Rpb2, domain 3,IPR007646:RNA polymerase Rpb2, domain 4,IPR007647:RNA polymerase Rpb2, domain 5,IPR014724:RNA polymerase Rpb2, OB-…	ame00230:Purine metabolism,ame00240:Pyrimidine metabolism,ame01100:Metabolic pathways,ame03020:RNA polymerase,			Complete proteome,DNA-directed RNA polymerase,Nucleotidyltransferase,Reference proteome,Transcription,Transferase,
GB44159	Down syndrome cell adhesion molecule(Dscam)	Apis mellifera			GO:0016021~integral component of membrane,		IPR003598:Immunoglobulin subtype 2,IPR003599:Immunoglobulin subtype,IPR003961:Fibronectin, type III,IPR007110:Immunoglobulin-like domain,IPR013098:Immunoglobulin I-set,IPR013783:Immunoglobulin-like fold,IPR021012:Down syndrome cell adhesion molecule, C-terminal,			SM00060:FN3,SM00408:IGc2,SM00409:IG,	Membrane,Repeat,Transmembrane,Transmembrane helix,
GB45774	Dscam family member AbsCAM(Abscam)	Apis mellifera			GO:0016021~integral component of membrane,		IPR003598:Immunoglobulin subtype 2,IPR003599:Immunoglobulin subtype,IPR003961:Fibronectin, type III,IPR007110:Immunoglobulin-like domain,IPR013098:Immunoglobulin I-set,IPR013783:Immunoglobulin-like fold,			SM00060:FN3,SM00408:IGc2,SM00409:IG,	Membrane,Repeat,Signal,Transmembrane,Transmembrane helix,
GB50181	E3 ISG15--protein ligase Herc6-like(LOC410602)	Apis mellifera	Cell division and chromosome partitioning / Cytoskeleton,				IPR000408:Regulator of chromosome condensation, RCC1,IPR009091:Regulator of chromosome condensation 1/beta-lactamase-inhibitor protein II,				Complete proteome,Reference proteome,Repeat,
GB46605	E3 ubiquitin-protein ligase CHIP(LOC551229)	Apis mellifera				GO:0004842~ubiquitin-protein transferase activity,	IPR003613:U box domain,IPR011990:Tetratricopeptide-like helical,IPR013026:Tetratricopeptide repeat-containing domain,IPR013083:Zinc finger, RING/FYVE/PHD-type,IPR019734:Tetratricopeptide repeat,	ame04120:Ubiquitin mediated proteolysis,ame04141:Protein processing in endoplasmic reticulum,		SM00028:TPR,SM00504:Ubox,	Complete proteome,Reference proteome,
GB51406	E3 ubiquitin-protein ligase HUWE1(LOC411961)	Apis mellifera						ame04120:Ubiquitin mediated proteolysis,
GB42719	E3 ubiquitin-protein ligase MARCH8-like(LOC725067)	Apis mellifera			GO:0016021~integral component of membrane,	GO:0008270~zinc ion binding,	IPR011016:Zinc finger, RING-CH-type,IPR013083:Zinc finger, RING/FYVE/PHD-type,			SM00744:RINGv,	Complete proteome,Membrane,Metal-binding,Reference proteome,Transmembrane,Transmembrane helix,Zinc,Zinc-finger,
GB43899	E3 ubiquitin-protein ligase MIB2(LOC409303)	Apis mellifera	General function prediction only,			GO:0004842~ubiquitin-protein transferase activity,GO:0008270~zinc ion binding,	IPR000433:Zinc finger, ZZ-type,IPR001841:Zinc finger, RING-type,IPR002110:Ankyrin repeat,IPR010606:Mib-herc2,IPR020683:Ankyrin repeat-containing domain,			SM00248:ANK,SM00291:ZnF_ZZ,	ANK repeat,Complete proteome,Metal-binding,Reference proteome,Zinc,Zinc-finger,
GB54174	E3 ubiquitin-protein ligase RING1(LOC410505)	Apis mellifera	General function prediction only,			GO:0008270~zinc ion binding,	IPR001841:Zinc finger, RING-type,IPR013083:Zinc finger, RING/FYVE/PHD-type,IPR017907:Zinc finger, RING-type, conserved site,			SM00184:RING,	Complete proteome,Reference proteome,
GB42381	E3 ubiquitin-protein ligase RNF126(LOC550689)	Apis mellifera				GO:0008270~zinc ion binding,	IPR001841:Zinc finger, RING-type,IPR013083:Zinc finger, RING/FYVE/PHD-type,			SM00184:RING,	Complete proteome,Reference proteome,
GB50952	E3 ubiquitin-protein ligase RNF13-like(LOC408283)	Apis mellifera			GO:0016021~integral component of membrane,	GO:0008270~zinc ion binding,	IPR001841:Zinc finger, RING-type,IPR003137:Protease-associated domain, PA,IPR013083:Zinc finger, RING/FYVE/PHD-type,			SM00184:RING,	Complete proteome,Membrane,Reference proteome,Signal,Transmembrane,Transmembrane helix,
GB40424	E3 ubiquitin-protein ligase TRIM23-like(LOC409166)	Apis mellifera		GO:0007264~small GTPase mediated signal transduction,	GO:0005622~intracellular,	GO:0005525~GTP binding,GO:0008270~zinc ion binding,	IPR000315:Zinc finger, B-box,IPR001841:Zinc finger, RING-type,IPR003649:B-box, C-terminal,IPR005225:Small GTP-binding protein domain,IPR006689:Small GTPase superfamily, ARF/SAR type,IPR007087:Zinc finger, C2H2,IPR013083:Zinc finger, RING/FYVE/PHD-type,IPR017907:Zinc finger, RING-type, conserved site,IPR024156:Small GTPase superfamily, ARF type,IPR027417:P-loop containing nucleoside triphosphate h…			SM00184:RING,SM00336:BBOX,SM00502:BBC,	Coiled coil,Complete proteome,GTP-binding,Metal-binding,Nucleotide-binding,Reference proteome,Zinc,Zinc-finger,
GB42233	ELAV-like protein 2(LOC410689)	Apis mellifera				GO:0000166~nucleotide binding,GO:0003723~RNA binding,	IPR000504:RNA recognition motif domain,IPR002343:Paraneoplastic encephalomyelitis antigen,IPR003954:RNA recognition motif domain, eukaryote,IPR006548:Splicing factor ELAV/HuD,IPR012677:Nucleotide-binding, alpha-beta plait,			SM00360:RRM,SM00361:RRM_1,	Complete proteome,Reference proteome,Repeat,RNA-binding,
GB50470	ER membrane protein complex subunit 1(LOC552077)	Apis mellifera			GO:0072546~ER membrane protein complex,		IPR002372:Pyrrolo-quinoline quinone repeat,IPR011047:Quinonprotein alcohol dehydrogenase-like superfamily,IPR011678:Domain of unknown function DUF1620,IPR026895:ER membrane protein complex subunit 1,IPR027295:Quinonprotein alcohol dehydrogenase-like domain,				Complete proteome,Membrane,Reference proteome,Transmembrane,Transmembrane helix,
GB52625	ETS-like protein pointed(LOC412916)	Apis mellifera						ame04013:MAPK signaling pathway - fly,ame04320:Dorso-ventral axis formation,
GB47466	F-BAR domain only protein 2(LOC552221)	Apis mellifera					IPR001060:FCH domain,IPR018808:Muniscin C-terminal mu homology domain,			SM00055:FCH,	Coiled coil,Complete proteome,Reference proteome,
GB44359	F-actin-uncapping protein LRRC16A(LOC552026)	Apis mellifera					IPR001611:Leucine-rich repeat,				Complete proteome,Reference proteome,
GB40713	FABP-like protein(Fabp)	Apis mellifera				GO:0005215~transporter activity,GO:0008289~lipid binding,	IPR000463:Cytosolic fatty-acid binding,IPR011038:Calycin-like,IPR012674:Calycin,
GB44743	FACT complex subunit spt16(LOC551612)	Apis mellifera	Transcription / DNA replication, recombination, and repair / Chromatin structure and dynamics,				IPR000994:Peptidase M24, structural domain,IPR013719:Domain of unknown function DUF1747,IPR013953:FACT complex subunit Spt16p/Cdc68p,			SM01285:SM01285,SM01286:SM01286,SM01287:SM01287,	Coiled coil,Complete proteome,Reference proteome,
GB48951	FAS-associated factor 1(LOC409226)	Apis mellifera					IPR001012:UBX,IPR006577:UAS,IPR012336:Thioredoxin-like fold,			SM00166:UBX,SM00594:UAS,	Coiled coil,Complete proteome,Reference proteome,
GB43110	FERM, RhoGEF and pleckstrin domain-containing protein 1-like(LOC100577364)	Apis mellifera			GO:0005737~cytoplasm,GO:0005856~cytoskeleton,GO:0019898~extrinsic component of membrane,		IPR000299:FERM domain,IPR000798:Ezrin/radixin/moesin like,IPR011993:Pleckstrin homology-like domain,IPR014352:FERM/acyl-CoA-binding protein, 3-helical bundle,IPR014847:FERM adjacent (FA),IPR018979:FERM, N-terminal,IPR018980:FERM, C-terminal PH-like domain,IPR019747:FERM conserved site,IPR019748:FERM central domain,IPR019749:Band 4.1 domain,			SM00295:B41,SM01195:SM01195,SM01196:SM01196,	Coiled coil,Complete proteome,Reference proteome,
GB48602	G kinase-anchoring protein 1-like(LOC411970)	Apis mellifera		GO:0007165~signal transduction,	GO:0005794~Golgi apparatus,		IPR026109:G kinase-anchoring protein 1,				Coiled coil,Complete proteome,Reference proteome,
GB48157	G patch domain-containing protein 1 homolog(LOC552172)	Apis mellifera		GO:0006397~mRNA processing,		GO:0003676~nucleic acid binding,	IPR000467:G-patch domain,IPR011666:Domain of unknown function DUF1604,				Complete proteome,Reference proteome,
GB51749	G protein-coupled receptor kinase 1(LOC413197)	Apis mellifera						ame04144:Endocytosis,ame04745:Phototransduction - fly,
GB42872	G1/S-specific cyclin-E1(LOC411327)	Apis mellifera			GO:0005634~nucleus,		IPR004367:Cyclin, C-terminal domain,IPR006671:Cyclin, N-terminal,IPR013763:Cyclin-like,	ame04391:Hippo signaling pathway - fly,		SM00385:CYCLIN,SM01332:SM01332,	Complete proteome,Cyclin,Reference proteome,
GB50933	GATA-binding factor A(LOC725350)	Apis mellifera			GO:0005634~nucleus,	GO:0003700~transcription factor activity, sequence-specific DNA binding,GO:0008270~zinc ion binding,GO:0043565~sequence-specific DNA binding,	IPR000679:Zinc finger, GATA-type,IPR013088:Zinc finger, NHR/GATA-type,			SM00401:ZnF_GATA,	Complete proteome,Reference proteome,
GB41785	GATA-binding factor C-like(LOC100577332)	Apis mellifera		GO:0030097~hemopoiesis,	GO:0005634~nucleus,	GO:0003700~transcription factor activity, sequence-specific DNA binding,GO:0008270~zinc ion binding,GO:0043565~sequence-specific DNA binding,	IPR000679:Zinc finger, GATA-type,IPR013088:Zinc finger, NHR/GATA-type,			SM00401:ZnF_GATA,	Complete proteome,Reference proteome,
GB41756	GB15078 protein(Gb15078)	Apis mellifera					IPR003598:Immunoglobulin subtype 2,IPR003599:Immunoglobulin subtype,IPR007110:Immunoglobulin-like domain,IPR013098:Immunoglobulin I-set,IPR013783:Immunoglobulin-like fold,			SM00408:IGc2,SM00409:IG,	Complete proteome,Reference proteome,Signal,
GB52157	GRAM domain-containing protein 3-like(LOC412099)	Apis mellifera			GO:0016021~integral component of membrane,		IPR004182:GRAM,			SM00568:GRAM,	Complete proteome,Membrane,Reference proteome,Transmembrane,Transmembrane helix,
GB43229	GTP-binding nuclear protein Ran(LOC410280)	Apis mellifera		GO:0006886~intracellular protein transport,GO:0006913~nucleocytoplasmic transport,GO:0007264~small GTPase mediated signal transduction,	GO:0005634~nucleus,	GO:0003924~GTPase activity,GO:0005525~GTP binding,	IPR001806:Small GTPase superfamily,IPR002041:Ran GTPase,IPR005225:Small GTP-binding protein domain,IPR027417:P-loop containing nucleoside triphosphate hydrolase,	ame03008:Ribosome biogenesis in eukaryotes,ame03013:RNA transport,			Complete proteome,GTP-binding,Nucleotide-binding,Nucleus,Protein transport,Reference proteome,Transport,
GB53387	GTP-binding protein Di-Ras2(LOC551930)	Apis mellifera		GO:0007264~small GTPase mediated signal transduction,	GO:0005622~intracellular,GO:0016020~membrane,	GO:0005525~GTP binding,	IPR001806:Small GTPase superfamily,IPR005225:Small GTP-binding protein domain,IPR020849:Small GTPase superfamily, Ras type,IPR027417:P-loop containing nucleoside triphosphate hydrolase,				Complete proteome,GTP-binding,Nucleotide-binding,Reference proteome,
GB53945	GTP-binding protein Rheb homolog(LOC409036)	Apis mellifera		GO:0007264~small GTPase mediated signal transduction,	GO:0005622~intracellular,GO:0016020~membrane,	GO:0005525~GTP binding,	IPR001806:Small GTPase superfamily,IPR005225:Small GTP-binding protein domain,IPR020849:Small GTPase superfamily, Ras type,IPR027417:P-loop containing nucleoside triphosphate hydrolase,	ame04150:mTOR signaling pathway,			Complete proteome,GTP-binding,Nucleotide-binding,Reference proteome,
GB50252	GTP-binding protein SAR1(LOC409613)	Apis mellifera		GO:0006886~intracellular protein transport,GO:0016192~vesicle-mediated transport,	GO:0005783~endoplasmic reticulum,GO:0005794~Golgi apparatus,	GO:0005525~GTP binding,	IPR005225:Small GTP-binding protein domain,IPR006687:Small GTPase superfamily, SAR1-type,IPR006689:Small GTPase superfamily, ARF/SAR type,IPR027417:P-loop containing nucleoside triphosphate hydrolase,	ame04141:Protein processing in endoplasmic reticulum,			Complete proteome,Endoplasmic reticulum,ER-Golgi transport,Golgi apparatus,GTP-binding,Nucleotide-binding,Protein transport,Reference proteome,Transport,
GB44967	GTP:AMP phosphotransferase AK3, mitochondrial(LOC552511)	Apis mellifera		GO:0006172~ADP biosynthetic process,GO:0046033~AMP metabolic process,GO:0046039~GTP metabolic process,GO:0046041~ITP metabolic process,	GO:0005759~mitochondrial matrix,	GO:0004017~adenylate kinase activity,GO:0005524~ATP binding,GO:0005525~GTP binding,GO:0046899~nucleoside triphosphate adenylate kinase activity,	IPR000850:Adenylate kinase,IPR006259:Adenylate kinase subfamily,IPR007862:Adenylate kinase, active site lid domain,IPR027417:P-loop containing nucleoside triphosphate hydrolase,	ame00230:Purine metabolism,ame01130:Biosynthesis of antibiotics,			Complete proteome,GTP-binding,Kinase,Mitochondrion,Nucleotide-binding,Reference proteome,Transferase,
GB52827	Golgi integral membrane protein 4-like(LOC100578253)	Apis mellifera			GO:0016021~integral component of membrane,						Coiled coil,Complete proteome,Membrane,Reference proteome,Transmembrane,Transmembrane helix,
GB41681	Golgi-specific brefeldin A-resistance guanine nucleotide exchange factor 1(LOC727312)	Apis mellifera	General function prediction only,					ame04144:Endocytosis,
GB41362	H/ACA ribonucleoprotein complex subunit 1(LOC413686)	Apis mellifera		GO:0001522~pseudouridine synthesis,GO:0042254~ribosome biogenesis,	GO:0031429~box H/ACA snoRNP complex,		IPR007504:H/ACA ribonucleoprotein complex, subunit Gar1/Naf1,IPR009000:Translation elongation/initiation factor/Ribosomal, beta-barrel,IPR021154:H/ACA ribonucleoprotein complex, subunit Gar1, eukaryote,	ame03008:Ribosome biogenesis in eukaryotes,			Complete proteome,Reference proteome,
GB50883	H/ACA ribonucleoprotein complex subunit 1-like(LOC551496)	Apis mellifera									Complete proteome,Reference proteome,Signal,
GB49433	H/ACA ribonucleoprotein complex subunit 2-like protein(LOC552781)	Apis mellifera						ame03008:Ribosome biogenesis in eukaryotes,
GB41266	H/ACA ribonucleoprotein complex subunit 4(LOC413805)	Apis mellifera		GO:0001522~pseudouridine synthesis,GO:0006396~RNA processing,		GO:0003723~RNA binding,GO:0009982~pseudouridine synthase activity,	IPR002478:Pseudouridine synthase/archaeosine transglycosylase,IPR002501:Pseudouridine synthase II,IPR004521:Uncharacterised domain CHP00451,IPR004802:tRNA pseudouridine synthase B family,IPR012960:Dyskerin-like,IPR015947:PUA-like domain,IPR020103:Pseudouridine synthase, catalytic domain,	ame03008:Ribosome biogenesis in eukaryotes,		SM00359:PUA,SM01136:SM01136,	Complete proteome,Reference proteome,
GB41882	HMG box-containing protein 4(LOC409240)	Apis mellifera					IPR009071:High mobility group (HMG) box domain,			SM00398:HMG,	Complete proteome,Reference proteome,
GB43858	INO80 complex subunit E(LOC409994)	Apis mellifera		GO:0006260~DNA replication,GO:0006281~DNA repair,	GO:0031011~Ino80 complex,		IPR026678:INO80 complex subunit E,				Complete proteome,Reference proteome,
GB46262	IQ motif and SEC7 domain-containing protein 2(LOC413410)	Apis mellifera						ame04144:Endocytosis,
GB42230	IWS1-like protein(LOC552167)	Apis mellifera		GO:0006351~transcription, DNA-templated,	GO:0005634~nucleus,	GO:0003677~DNA binding,	IPR017923:Transcription factor IIS, N-terminal,				Coiled coil,Complete proteome,Reference proteome,
GB41376	J domain-containing protein(LOC408863)	Apis mellifera					IPR001623:DnaJ domain,			SM00271:DnaJ,	Complete proteome,Reference proteome,
GB44296	JNK-interacting protein 1(LOC408916)	Apis mellifera					IPR001452:Src homology-3 domain,IPR006020:Phosphotyrosine interaction domain,IPR011993:Pleckstrin homology-like domain,			SM00326:SH3,SM00462:PTB,	Complete proteome,Reference proteome,
GB44321	KAT8 regulatory NSL complex subunit 1(LOC411539)	Apis mellifera			GO:0000123~histone acetyltransferase complex,		IPR026180:KAT8 regulatory NSL complex subunit 1,			SM01300:SM01300,	Complete proteome,Reference proteome,
GB50757	KH domain-containing, RNA-binding, signal transduction-associated protein 2-like(LOC408710)	Apis mellifera				GO:0003723~RNA binding,	IPR004087:K Homology domain,IPR004088:K Homology domain, type 1,			SM00322:KH,	Complete proteome,Reference proteome,
GB52090	Krueppel-like factor 6(LOC552397)	Apis mellifera	General function prediction only,
GB41115	Kv channel-interacting protein 1(LOC411693)	Apis mellifera	Signal transduction mechanisms / Cytoskeleton / Cell division and chromosome partitioning / General function prediction only,			GO:0005509~calcium ion binding,	IPR002048:EF-hand domain,IPR011992:EF-hand-like domain,IPR018247:EF-Hand 1, calcium-binding site,			SM00054:EFh,	Calcium,Complete proteome,Metal-binding,Reference proteome,Repeat,
GB44138	L-2-hydroxyglutarate dehydrogenase, mitochondrial(LOC410999)	Apis mellifera	General function prediction only,			GO:0016491~oxidoreductase activity,	IPR006076:FAD dependent oxidoreductase,IPR023753:Pyridine nucleotide-disulphide oxidoreductase, FAD/NAD(P)-binding domain,	ame00650:Butanoate metabolism,			Complete proteome,Reference proteome,
GB48623	L-asparaginase(LOC551548)	Apis mellifera		GO:0006520~cellular amino acid metabolic process,		GO:0004067~asparaginase activity,	IPR002110:Ankyrin repeat,IPR006033:L-asparaginase, type I,IPR006034:Asparaginase/glutaminase,IPR020683:Ankyrin repeat-containing domain,IPR020827:Asparaginase/glutaminase, active site 1,IPR027473:L-asparaginase, C-terminal domain,IPR027474:L-asparaginase, N-terminal,IPR027475:Asparaginase/glutaminase, active site 2,		PIRSF001220:L-asparaginase/Glutamyl-tRNA(Gln) amidotransferase subunit D,	SM00248:ANK,SM00870:SM00870,	ANK repeat,Complete proteome,Reference proteome,
GB48133	L-lactate dehydrogenase A-like 6A(LOC411189)	Apis mellifera		GO:0005975~carbohydrate metabolic process,GO:0019752~carboxylic acid metabolic process,	GO:0016021~integral component of membrane,	GO:0016616~oxidoreductase activity, acting on the CH-OH group of donors, NAD or NADP as acceptor,	IPR001236:Lactate/malate dehydrogenase, N-terminal,IPR001557:L-lactate/malate dehydrogenase,IPR015955:Lactate dehydrogenase/glycoside hydrolase, family 4, C-terminal,IPR016040:NAD(P)-binding domain,IPR022383:Lactate/malate dehydrogenase, C-terminal,	ame00010:Glycolysis / Gluconeogenesis,ame00270:Cysteine and methionine metabolism,ame00620:Pyruvate metabolism,ame00640:Propanoate metabolism,ame01100:Metabolic pathways,ame01130:Biosynthesis of antibiotics,	PIRSF000102:L-lactate/malate dehydrogenase,		Complete proteome,Membrane,Oxidoreductase,Reference proteome,Transmembrane,Transmembrane helix,
GB49806	LIM domain only protein 3-like(LOC410866)	Apis mellifera				GO:0008270~zinc ion binding,	IPR001781:Zinc finger, LIM-type,			SM00132:LIM,	Complete proteome,LIM domain,Metal-binding,Reference proteome,Zinc,
GB49805	LIM domain only protein 3-like(LOC724851)	Apis mellifera				GO:0008270~zinc ion binding,	IPR001781:Zinc finger, LIM-type,			SM00132:LIM,	Complete proteome,LIM domain,Metal-binding,Reference proteome,Zinc,
GB52559	LMBR1 domain-containing protein 2 homolog(LOC551163)	Apis mellifera			GO:0016021~integral component of membrane,		IPR006876:LMBR1-like membrane protein,				Coiled coil,Complete proteome,Membrane,Reference proteome,Transmembrane,Transmembrane helix,
GB45145	MAGUK p55 subfamily member 6(LOC408359)	Apis mellifera					IPR001452:Src homology-3 domain,IPR001478:PDZ domain,IPR004172:L27,IPR008144:Guanylate kinase,IPR008145:Guanylate kinase/L-type calcium channel,IPR011511:Variant SH3,IPR014775:L27, C-terminal,IPR020590:Guanylate kinase, conserved site,IPR027417:P-loop containing nucleoside triphosphate hydrolase,			SM00072:GuKc,SM00228:PDZ,SM00326:SH3,SM00569:L27,	Complete proteome,Reference proteome,SH3 domain,
GB54351	MAP kinase-interacting serine/threonine-protein kinase 1(LOC412470)	Apis mellifera				GO:0004672~protein kinase activity,GO:0005524~ATP binding,	IPR000719:Protein kinase, catalytic domain,IPR008271:Serine/threonine-protein kinase, active site,IPR011009:Protein kinase-like domain,IPR017441:Protein kinase, ATP binding site,			SM00220:S_TKc,	Complete proteome,Reference proteome,
GB54286	MATH and LRR domain-containing protein PFE0570w-like(LOC409395)	Apis mellifera	Lipid metabolism,RNA processing and modification,	GO:0008152~metabolic process,		GO:0003824~catalytic activity,	IPR001753:Crotonase superfamily,				Complete proteome,Reference proteome,
GB41545	MD-2-related lipid-recognition protein-like(LOC409187)	Apis mellifera		GO:0032367~intracellular cholesterol transport,	GO:0005622~intracellular,		IPR003172:MD-2-related lipid-recognition (ML) domain,IPR014756:Immunoglobulin E-set,	ame04142:Lysosome,		SM00737:ML,	Complete proteome,Reference proteome,Signal,
GB42802	MFS-type transporter SLC18B1-like(LOC412764)	Apis mellifera		GO:0055085~transmembrane transport,	GO:0016021~integral component of membrane,		IPR011701:Major facilitator superfamily,IPR020846:Major facilitator superfamily domain,				Complete proteome,Membrane,Reference proteome,Signal,Transmembrane,Transmembrane helix,
GB55683	MICOS complex subunit MIC25(LOC551742)	Apis mellifera									Complete proteome,Reference proteome,
GB47745	MICOS complex subunit Mic10-like(LOC726902)	Apis mellifera			GO:0061617~MICOS complex,		IPR007512:Protein of unknown function DUF543,				Complete proteome,Membrane,Mitochondrion,Mitochondrion inner membrane,Reference proteome,Transmembrane,Transmembrane helix,
GB54643	MICOS complex subunit Mic60(LOC408548)	Apis mellifera			GO:0005743~mitochondrial inner membrane,GO:0016021~integral component of membrane,		IPR019133:Mitochondrial inner membrane protein Mitofilin,				Coiled coil,Complete proteome,Membrane,Mitochondrion,Mitochondrion inner membrane,Reference proteome,Transmembrane,Transmembrane helix,
GB50094	MMS19 nucleotide excision repair protein homolog(LOC552848)	Apis mellifera					IPR011989:Armadillo-like helical,IPR016024:Armadillo-type fold,IPR024687:Transcription protein MMS19, N-terminal domain,				Complete proteome,Reference proteome,
GB50095	MORN repeat-containing protein 4(LOC409816)	Apis mellifera	Function unknown,				IPR003409:MORN motif,			SM00698:MORN,	Complete proteome,Reference proteome,Repeat,
GB40694	MOXD1 homolog 2(LOC410362)	Apis mellifera				GO:0005507~copper ion binding,GO:0016715~oxidoreductase activity, acting on paired donors, with incorporation or reduction of molecular oxygen, reduced ascorbate as one donor, and incorporation of one atom of oxygen,	IPR000323:Copper type II, ascorbate-dependent monooxygenase, N-terminal,IPR000945:Dopamine-beta-monooxygenase,IPR008977:PHM/PNGase F domain,IPR014784:Copper type II, ascorbate-dependent monooxygenase-like, C-terminal,				Complete proteome,Reference proteome,
GB55333	N-alpha-acetyltransferase 35, NatC auxiliary subunit(LOC725320)	Apis mellifera					IPR007244:NatC N(alpha)-terminal acetyltransferase, Mak10 subunit,				Complete proteome,Reference proteome,
GB52716	NAD kinase-like(LOC408470)	Apis mellifera		GO:0006741~NADP biosynthetic process,GO:0019674~NAD metabolic process,		GO:0003951~NAD+ kinase activity,	IPR002504:Inorganic polyphosphate/ATP-NAD kinase, predicted,IPR016064:ATP-NAD kinase-like domain,IPR017437:ATP-NAD kinase, PpnK-type, all-beta,IPR017438:Inorganic polyphosphate/ATP-NAD kinase, domain 1,	ame00760:Nicotinate and nicotinamide metabolism,ame01100:Metabolic pathways,			Complete proteome,Reference proteome,
GB53035	NAD-dependent protein deacetylase sirtuin-1(LOC411917)	Apis mellifera				GO:0070403~NAD+ binding,	IPR003000:Sirtuin family,IPR026590:Sirtuin family, catalytic core domain,IPR026591:Sirtuin family, catalytic core small domain,	ame04068:FoxO signaling pathway,			Coiled coil,Complete proteome,Reference proteome,
GB45731	NADH dehydrogenase [ubiquinone] 1 alpha subcomplex subunit 5(LOC413014)	Apis mellifera		GO:0022904~respiratory electron transport chain,	GO:0005743~mitochondrial inner membrane,	GO:0016651~oxidoreductase activity, acting on NAD(P)H,	IPR006806:ETC complex I subunit,	ame00190:Oxidative phosphorylation,ame01100:Metabolic pathways,			Complete proteome,Reference proteome,
GB47886	NADH dehydrogenase [ubiquinone] 1 alpha subcomplex subunit 7-like(LOC724264)	Apis mellifera		GO:0042773~ATP synthesis coupled electron transport,	GO:0005743~mitochondrial inner membrane,	GO:0008137~NADH dehydrogenase (ubiquinone) activity,	IPR009947:NADH:ubiquinone oxidoreductase subunit B14.5a,	ame00190:Oxidative phosphorylation,ame01100:Metabolic pathways,			Complete proteome,Reference proteome,
GB41143	NADH dehydrogenase [ubiquinone] 1 alpha subcomplex subunit 9, mitochondrial(LOC551866)	Apis mellifera						ame00190:Oxidative phosphorylation,ame01100:Metabolic pathways,
GB43629	NADH dehydrogenase [ubiquinone] 1 beta subcomplex subunit 10(LOC552424)	Apis mellifera					IPR019377:NADH-ubiquinone oxidoreductase, subunit 10,	ame00190:Oxidative phosphorylation,ame01100:Metabolic pathways,			Complete proteome,Reference proteome,
GB44608	NADH dehydrogenase [ubiquinone] 1 beta subcomplex subunit 3(LOC725797)	Apis mellifera		GO:0022900~electron transport chain,	GO:0005747~mitochondrial respiratory chain complex I,		IPR012576:NADH:ubiquinone oxidoreductase, B12 subunit,	ame00190:Oxidative phosphorylation,ame01100:Metabolic pathways,			Complete proteome,Reference proteome,
GB54301	NADH dehydrogenase [ubiquinone] 1 beta subcomplex subunit 7(LOC724827)	Apis mellifera			GO:0005739~mitochondrion,	GO:0008137~NADH dehydrogenase (ubiquinone) activity,	IPR008698:NADH:ubiquinone oxidoreductase, B18 subunit,	ame00190:Oxidative phosphorylation,ame01100:Metabolic pathways,			Complete proteome,Reference proteome,
GB48163	NADH-quinone oxidoreductase subunit B 2(LOC408909)	Apis mellifera				GO:0008137~NADH dehydrogenase (ubiquinone) activity,GO:0046872~metal ion binding,GO:0048038~quinone binding,GO:0051539~4 iron, 4 sulfur cluster binding,	IPR006137:NADH:ubiquinone oxidoreductase-like, 20kDa subunit,IPR006138:NADH-ubiquinone oxidoreductase, 20 Kd subunit,	ame00190:Oxidative phosphorylation,ame01100:Metabolic pathways,			4Fe-4S,Complete proteome,Iron,Iron-sulfur,Metal-binding,NAD,Oxidoreductase,Reference proteome,
GB40305	NADH-ubiquinone oxidoreductase 49 kDa subunit(LOC413891)	Apis mellifera				GO:0016651~oxidoreductase activity, acting on NAD(P)H,GO:0048038~quinone binding,GO:0051287~NAD binding,	IPR001135:NADH-quinone oxidoreductase, subunit D,IPR014029:NADH:ubiquinone oxidoreductase, 49kDa subunit, conserved site,IPR022885:NAD(P)H-quinone oxidoreductase subunit D/H,	ame00190:Oxidative phosphorylation,ame01100:Metabolic pathways,			Complete proteome,NAD,Oxidoreductase,Reference proteome,
GB49967	NADP-dependent malic enzyme(LOC409682)	Apis mellifera		GO:0006108~malate metabolic process,		GO:0004471~malate dehydrogenase (decarboxylating) (NAD+) activity,GO:0046872~metal ion binding,GO:0051287~NAD binding,	IPR001891:Malic oxidoreductase,IPR012301:Malic enzyme, N-terminal,IPR012302:Malic enzyme, NAD-binding,IPR015884:Malic enzyme, conserved site,IPR016040:NAD(P)-binding domain,	ame00620:Pyruvate metabolism,ame01100:Metabolic pathways,ame01200:Carbon metabolism,	PIRSF000106:malic enzyme,	SM00919:SM00919,SM01274:SM01274,	Complete proteome,Metal-binding,Oxidoreductase,Reference proteome,
GB48926	NEDD8-conjugating enzyme Ubc12(LOC409225)	Apis mellifera					IPR000608:Ubiquitin-conjugating enzyme, E2,IPR016135:Ubiquitin-conjugating enzyme/RWD-like,	ame04120:Ubiquitin mediated proteolysis,			Complete proteome,Reference proteome,
GB44185	NF-kappa-B inhibitor cactus(LOC411012)	Apis mellifera					IPR002110:Ankyrin repeat,IPR008996:Cytokine, IL-1-like,IPR020683:Ankyrin repeat-containing domain,			SM00248:ANK,	ANK repeat,Complete proteome,Reference proteome,
GB50244	NHL repeat-containing protein 2(LOC412789)	Apis mellifera	Function unknown,
GB46886	NMDA receptor 1(Nmdar1)	Apis mellifera			GO:0016021~integral component of membrane,GO:0030054~cell junction,GO:0045211~postsynaptic membrane,	GO:0004970~ionotropic glutamate receptor activity,GO:0005234~extracellular-glutamate-gated ion channel activity,	IPR001320:Ionotropic glutamate receptor,IPR001508:NMDA receptor,IPR001828:Extracellular ligand-binding receptor,IPR018882:Calmodulin-binding domain C0, NMDA receptor, NR1 subunit,IPR019594:Glutamate receptor, L-glutamate/glycine-binding,	ame04080:Neuroactive ligand-receptor interaction,		SM00079:PBPe,SM00918:SM00918,	Cell junction,Cell membrane,Complete proteome,Ion channel,Ion transport,Ligand-gated ion channel,Membrane,Postsynaptic cell membrane,Receptor,Reference proteome,Synapse,Transmembrane,Transmembrane helix,Transport,
GB49178	OTU domain-containing protein 6B(LOC551509)	Apis mellifera					IPR003323:Ovarian tumour, otubain,				Coiled coil,Complete proteome,Reference proteome,
GB55587	OTU domain-containing protein 7B-like(LOC408678)	Apis mellifera		GO:0035871~protein K11-linked deubiquitination,		GO:0003677~DNA binding,GO:0008233~peptidase activity,GO:0008270~zinc ion binding,	IPR002653:Zinc finger, A20-type,IPR003323:Ovarian tumour, otubain,				Complete proteome,Reference proteome,
GB46423	PAB-dependent poly(A)-specific ribonuclease subunit PAN3(LOC409718)	Apis mellifera		GO:0000289~nuclear-transcribed mRNA poly(A) tail shortening,GO:0006397~mRNA processing,GO:0010606~positive regulation of cytoplasmic mRNA processing body assembly,	GO:0000932~cytoplasmic mRNA processing body,GO:0031251~PAN complex,	GO:0004672~protein kinase activity,GO:0005524~ATP binding,GO:0044822~poly(A) RNA binding,	IPR000719:Protein kinase, catalytic domain,IPR011009:Protein kinase-like domain,	ame03018:RNA degradation,		SM00220:S_TKc,	ATP-binding,Coiled coil,Complete proteome,Cytoplasm,mRNA processing,Nucleotide-binding,Reference proteome,
GB40741	PAX-interacting protein 1(LOC411600)	Apis mellifera					IPR001357:BRCT domain,			SM00292:BRCT,	Coiled coil,Complete proteome,Reference proteome,
GB47957	PDZ and LIM domain protein Zasp-like(LOC725594)	Apis mellifera									Complete proteome,Reference proteome,
GB51977	PEST proteolytic signal-containing nuclear protein-like(LOC726782)	Apis mellifera		GO:0016567~protein ubiquitination,							Complete proteome,Reference proteome,
GB41193	PH and SEC7 domain-containing protein 2(LOC411463)	Apis mellifera						ame04144:Endocytosis,
GB54912	PHD finger protein rhinoceros(LOC413377)	Apis mellifera	General function prediction only,
GB49417	PITH domain-containing protein GA19395(LOC727612)	Apis mellifera					IPR008979:Galactose-binding domain-like,IPR010400:PITH domain,				Complete proteome,Reference proteome,
GB50962	POU domain protein CF1A(LOC410203)	Apis mellifera		GO:0006351~transcription, DNA-templated,GO:0006357~regulation of transcription from RNA polymerase II promoter,GO:0007420~brain development,	GO:0005634~nucleus,	GO:0003700~transcription factor activity, sequence-specific DNA binding,GO:0043565~sequence-specific DNA binding,	IPR000327:POU-specific,IPR001356:Homeodomain,IPR009057:Homeodomain-like,IPR010982:Lambda repressor-like, DNA-binding domain,IPR013847:POU domain,IPR016362:Transcription factor, homeobox/POU,IPR017970:Homeobox, conserved site,		PIRSF002629:POU domain class 3 transcription factor, brain type,	SM00352:POU,SM00389:HOX,	Complete proteome,DNA-binding,Homeobox,Nucleus,Reference proteome,Transcription,
GB44283	PP2C-like domain-containing protein CG9801(LOC724617)	Apis mellifera				GO:0003824~catalytic activity,	IPR001932:Protein phosphatase 2C (PP2C)-like,				Complete proteome,Reference proteome,
GB41603	PTB domain-containing engulfment adapter protein 1(LOC408480)	Apis mellifera					IPR006020:Phosphotyrosine interaction domain,IPR011993:Pleckstrin homology-like domain,			SM00462:PTB,	Coiled coil,Complete proteome,Reference proteome,
GB45741	Queen brain-selective protein-1(Qbp-1)	Apis mellifera					IPR010850:Neuroparsin,				Complete proteome,Reference proteome,Signal,
GB45142	RB1-inducible coiled-coil protein 1(LOC408358)	Apis mellifera	Cell division and chromosome partitioning,
GB43128	RCC1 and BTB domain-containing protein 1-like(LOC408321)	Apis mellifera	Cell division and chromosome partitioning / Cytoskeleton,				IPR000210:BTB/POZ-like,IPR000408:Regulator of chromosome condensation, RCC1,IPR009091:Regulator of chromosome condensation 1/beta-lactamase-inhibitor protein II,IPR011333:BTB/POZ fold,			SM00225:BTB,	Complete proteome,Reference proteome,Repeat,
GB41640	REM2- and Rab-like small GTPase 1(LOC410561)	Apis mellifera		GO:0007264~small GTPase mediated signal transduction,	GO:0005622~intracellular,	GO:0005525~GTP binding,	IPR001806:Small GTPase superfamily,IPR027417:P-loop containing nucleoside triphosphate hydrolase,				Complete proteome,Reference proteome,
GB44732	RING finger and CHY zinc finger domain-containing protein 1(LOC408590)	Apis mellifera				GO:0008270~zinc ion binding,	IPR001841:Zinc finger, RING-type,IPR004039:Rubredoxin-type fold,IPR008913:Zinc finger, CHY-type,IPR013083:Zinc finger, RING/FYVE/PHD-type,IPR017921:Zinc finger, CTCHY-type,	ame04120:Ubiquitin mediated proteolysis,		SM00184:RING,	Complete proteome,Reference proteome,
GB52792	RING finger protein 113A(LOC725161)	Apis mellifera	General function prediction only,			GO:0008270~zinc ion binding,	IPR000571:Zinc finger, CCCH-type,IPR001841:Zinc finger, RING-type,IPR013083:Zinc finger, RING/FYVE/PHD-type,IPR017907:Zinc finger, RING-type, conserved site,			SM00184:RING,SM00356:ZnF_C3H1,	Complete proteome,Metal-binding,Reference proteome,
GB48983	RING finger protein 121(LOC410740)	Apis mellifera			GO:0016021~integral component of membrane,	GO:0008270~zinc ion binding,	IPR001841:Zinc finger, RING-type,IPR013083:Zinc finger, RING/FYVE/PHD-type,				Complete proteome,Membrane,Reference proteome,Transmembrane,Transmembrane helix,
GB49484	RING finger protein 44(LOC408543)	Apis mellifera				GO:0008270~zinc ion binding,	IPR001841:Zinc finger, RING-type,IPR013083:Zinc finger, RING/FYVE/PHD-type,			SM00184:RING,	Complete proteome,Reference proteome,
GB48007	RING finger protein nhl-1(LOC408420)	Apis mellifera	Function unknown,		GO:0016021~integral component of membrane,	GO:0008270~zinc ion binding,	IPR001258:NHL repeat,IPR001841:Zinc finger, RING-type,IPR011042:Six-bladed beta-propeller, TolB-like,IPR013017:NHL repeat, subgroup,IPR013083:Zinc finger, RING/FYVE/PHD-type,IPR027370:RING-type zinc-finger, LisH dimerisation motif,			SM00184:RING,	Coiled coil,Complete proteome,Membrane,Metal-binding,Reference proteome,Transmembrane,Transmembrane helix,Zinc,Zinc-finger,
GB49812	RING-box protein 1A(LOC408691)	Apis mellifera				GO:0008270~zinc ion binding,	IPR001841:Zinc finger, RING-type,IPR013083:Zinc finger, RING/FYVE/PHD-type,IPR024766:Zinc finger, RING-H2-type,	ame03420:Nucleotide excision repair,ame04120:Ubiquitin mediated proteolysis,ame04141:Protein processing in endoplasmic reticulum,ame04310:Wnt signaling pathway,ame04350:TGF-beta signaling pathway,			Complete proteome,Reference proteome,
GB46306	RNA polymerase I-specific transcription initiation factor RRN3(LOC726812)	Apis mellifera					IPR007991:RNA polymerase I specific transcription initiation factor RRN3,				Complete proteome,Reference proteome,
GB48521	RNA polymerase II elongation factor Ell(LOC409928)	Apis mellifera		GO:0006368~transcription elongation from RNA polymerase II promoter,	GO:0008023~transcription elongation factor complex,		IPR010844:Occludin/RNA polymerase II elongation factor, ELL domain,IPR011991:Winged helix-turn-helix DNA-binding domain,IPR019464:RNA polymerase II elongation factor ELL,				Coiled coil,Complete proteome,Reference proteome,
GB44083	RNA polymerase II-associated factor 1 homolog(LOC552621)	Apis mellifera		GO:0006368~transcription elongation from RNA polymerase II promoter,GO:0016570~histone modification,	GO:0016593~Cdc73/Paf1 complex,		IPR007133:RNA polymerase II-associated, Paf1,				Complete proteome,Reference proteome,
GB55367	RNA polymerase-associated protein Rtf1(LOC725696)	Apis mellifera		GO:0006368~transcription elongation from RNA polymerase II promoter,GO:0016570~histone modification,	GO:0016593~Cdc73/Paf1 complex,	GO:0003677~DNA binding,	IPR004343:Plus-3,			SM00719:Plus3,	Coiled coil,Complete proteome,Reference proteome,
GB47741	RNA-binding protein 1-like(LOC413835)	Apis mellifera				GO:0000166~nucleotide binding,GO:0003676~nucleic acid binding,	IPR000504:RNA recognition motif domain,IPR012677:Nucleotide-binding, alpha-beta plait,			SM00360:RRM,	Complete proteome,Reference proteome,
GB50889	RNA-binding protein 24-like(LOC551587)	Apis mellifera				GO:0000166~nucleotide binding,GO:0003676~nucleic acid binding,	IPR000504:RNA recognition motif domain,IPR012677:Nucleotide-binding, alpha-beta plait,			SM00360:RRM,	Complete proteome,Reference proteome,
GB53208	RNA-binding protein 42(LOC408620)	Apis mellifera				GO:0000166~nucleotide binding,GO:0003676~nucleic acid binding,	IPR000504:RNA recognition motif domain,IPR012677:Nucleotide-binding, alpha-beta plait,			SM00360:RRM,	Complete proteome,Reference proteome,
GB52075	RNA-binding protein 45(LOC412116)	Apis mellifera				GO:0000166~nucleotide binding,GO:0003676~nucleic acid binding,	IPR000504:RNA recognition motif domain,IPR012677:Nucleotide-binding, alpha-beta plait,			SM00360:RRM,	Complete proteome,Reference proteome,
GB42211	RNA-binding protein 5-like(LOC410688)	Apis mellifera				GO:0000166~nucleotide binding,GO:0003676~nucleic acid binding,GO:0008270~zinc ion binding,	IPR000467:G-patch domain,IPR000504:RNA recognition motif domain,IPR001876:Zinc finger, RanBP2-type,IPR007087:Zinc finger, C2H2,IPR012677:Nucleotide-binding, alpha-beta plait,			SM00360:RRM,SM00443:G_patch,SM00547:ZnF_RBZ,	Coiled coil,Complete proteome,Metal-binding,Reference proteome,Zinc,Zinc-finger,
GB49013	RNA-binding protein 8A(LOC411778)	Apis mellifera	General function prediction only,	GO:0006397~mRNA processing,GO:0008380~RNA splicing,GO:0051028~mRNA transport,	GO:0005737~cytoplasm,GO:0016607~nuclear speck,	GO:0000166~nucleotide binding,GO:0003729~mRNA binding,	IPR000504:RNA recognition motif domain,IPR008111:RNA-binding motif protein 8,IPR012677:Nucleotide-binding, alpha-beta plait,	ame03013:RNA transport,ame03015:mRNA surveillance pathway,ame03040:Spliceosome,		SM00360:RRM,	Complete proteome,Cytoplasm,mRNA processing,mRNA splicing,mRNA transport,Nucleus,Reference proteome,RNA-binding,Transport,
GB44991	RNA-binding protein cabeza-like(LOC552303)	Apis mellifera				GO:0000166~nucleotide binding,GO:0003676~nucleic acid binding,GO:0008270~zinc ion binding,	IPR000504:RNA recognition motif domain,IPR001876:Zinc finger, RanBP2-type,IPR012677:Nucleotide-binding, alpha-beta plait,			SM00360:RRM,	Complete proteome,Metal-binding,Reference proteome,Zinc,Zinc-finger,
GB41674	RNA-binding protein lark(LOC551446)	Apis mellifera				GO:0000166~nucleotide binding,GO:0003676~nucleic acid binding,GO:0008270~zinc ion binding,	IPR000504:RNA recognition motif domain,IPR001878:Zinc finger, CCHC-type,IPR012677:Nucleotide-binding, alpha-beta plait,			SM00343:ZnF_C2HC,SM00360:RRM,	Complete proteome,Reference proteome,
GB46945	RWD domain-containing protein 4(LOC410964)	Apis mellifera					IPR006575:RWD domain,IPR016135:Ubiquitin-conjugating enzyme/RWD-like,			SM00591:RWD,	Complete proteome,Reference proteome,
GB46180	S-adenosylmethionine mitochondrial carrier protein-like(LOC409508)	Apis mellifera		GO:0006810~transport,	GO:0016021~integral component of membrane,		IPR018108:Mitochondrial substrate/solute carrier,IPR023395:Mitochondrial carrier domain,				Complete proteome,Membrane,Reference proteome,Transmembrane,Transmembrane helix,Transport,
GB47955	S-adenosylmethionine synthase(LOC551102)	Apis mellifera						ame00270:Cysteine and methionine metabolism,ame01100:Metabolic pathways,ame01230:Biosynthesis of amino acids,
GB54353	S-phase kinase-associated protein 2(LOC412031)	Apis mellifera					IPR001810:F-box domain, cyclin-like,IPR006553:Leucine-rich repeat, cysteine-containing subtype,	ame04068:FoxO signaling pathway,ame04120:Ubiquitin mediated proteolysis,		SM00256:FBOX,SM00367:LRR_CC,	Complete proteome,Reference proteome,
GB44148	SAFB-like transcription modulator(LOC409788)	Apis mellifera				GO:0000166~nucleotide binding,GO:0003676~nucleic acid binding,	IPR000504:RNA recognition motif domain,IPR003034:SAP domain,IPR012677:Nucleotide-binding, alpha-beta plait,			SM00360:RRM,SM00513:SAP,	Coiled coil,Complete proteome,Reference proteome,
GB46589	SAGA-associated factor 29(LOC408702)	Apis mellifera					IPR010750:SGF29 tudor-like domain,				Complete proteome,Reference proteome,
GB55560	SH2B adapter protein 1(LOC552012)	Apis mellifera		GO:0035556~intracellular signal transduction,	GO:0005622~intracellular,	GO:0004871~signal transducer activity,GO:0035591~signaling adaptor activity,	IPR000980:SH2 domain,IPR001849:Pleckstrin homology domain,IPR011993:Pleckstrin homology-like domain,IPR015012:Phenylalanine zipper,			SM00252:SH2,	Complete proteome,Reference proteome,SH2 domain,
GB55578	SH3 and multiple ankyrin repeat domains protein 1(LOC726461)	Apis mellifera					IPR001452:Src homology-3 domain,IPR001478:PDZ domain,IPR002110:Ankyrin repeat,IPR020683:Ankyrin repeat-containing domain,			SM00228:PDZ,SM00248:ANK,SM00326:SH3,	ANK repeat,Complete proteome,Reference proteome,
GB49372	SID1 transmembrane family member 1-like(LOC411699)	Apis mellifera		GO:0033227~dsRNA transport,	GO:0016021~integral component of membrane,	GO:0051033~RNA transmembrane transporter activity,	IPR025958:SID1 transmembrane family,				Complete proteome,Membrane,Reference proteome,Transmembrane,Transmembrane helix,
GB40093	SIFamide-related peptide(LOC100578023)	Apis mellifera									Complete proteome,Reference proteome,Signal,
GB53592	SNF-related serine/threonine-protein kinase(LOC413510)	Apis mellifera				GO:0004672~protein kinase activity,GO:0005524~ATP binding,	IPR000719:Protein kinase, catalytic domain,IPR008271:Serine/threonine-protein kinase, active site,IPR011009:Protein kinase-like domain,IPR017441:Protein kinase, ATP binding site,			SM00220:S_TKc,	Complete proteome,Reference proteome,
GB43302	SPARC(LOC408937)	Apis mellifera		GO:0007165~signal transduction,	GO:0005578~proteinaceous extracellular matrix,GO:0005615~extracellular space,	GO:0005509~calcium ion binding,	IPR001999:Osteonectin-like, conserved site,IPR011992:EF-hand-like domain,IPR018247:EF-Hand 1, calcium-binding site,IPR019577:SPARC/Testican, calcium-binding domain,				Complete proteome,Reference proteome,Signal,
GB50652	T-complex protein 1 subunit epsilon(LOC409825)	Apis mellifera		GO:0006457~protein folding,	GO:0005737~cytoplasm,	GO:0005524~ATP binding,	IPR002194:Chaperonin TCP-1, conserved site,IPR002423:Chaperonin Cpn60/TCP-1,IPR012718:T-complex protein 1, epsilon subunit,IPR017998:Chaperone tailless complex polypeptide 1 (TCP-1),IPR027409:GroEL-like apical domain,IPR027410:TCP-1-like chaperonin intermediate domain,IPR027413:GroEL-like equatorial domain,				ATP-binding,Chaperone,Complete proteome,Cytoplasm,Nucleotide-binding,Reference proteome,
GB47573	T-complex protein 1 subunit theta(LOC551436)	Apis mellifera		GO:0006457~protein folding,	GO:0005737~cytoplasm,	GO:0005524~ATP binding,	IPR002194:Chaperonin TCP-1, conserved site,IPR002423:Chaperonin Cpn60/TCP-1,IPR012721:T-complex protein 1, theta subunit,IPR017998:Chaperone tailless complex polypeptide 1 (TCP-1),IPR027409:GroEL-like apical domain,IPR027410:TCP-1-like chaperonin intermediate domain,IPR027413:GroEL-like equatorial domain,				ATP-binding,Chaperone,Complete proteome,Cytoplasm,Nucleotide-binding,Reference proteome,
GB45421	TATA box-binding protein-like protein 1(LOC412919)	Apis mellifera	Transcription,	GO:0006352~DNA-templated transcription, initiation,		GO:0003677~DNA binding,	IPR000814:TATA-box binding protein,IPR012295:Beta2-adaptin/TBP, C-terminal domain,IPR015445:TATA-Box binding protein-like,	ame03022:Basal transcription factors,			Coiled coil,Complete proteome,Reference proteome,
GB45459	TGF-beta receptor type-1(LOC550930)	Apis mellifera						ame04068:FoxO signaling pathway,ame04144:Endocytosis,ame04350:TGF-beta signaling pathway,
GB41606	TGF-beta-activated kinase 1 and MAP3K7-binding protein 3(LOC726947)	Apis mellifera				GO:0008270~zinc ion binding,	IPR001876:Zinc finger, RanBP2-type,IPR003892:Ubiquitin system component Cue,			SM00546:CUE,SM00547:ZnF_RBZ,	Coiled coil,Complete proteome,Metal-binding,Reference proteome,Zinc,Zinc-finger,
GB47250	THO complex subunit 1(LOC409647)	Apis mellifera		GO:0007165~signal transduction,			IPR000488:Death domain,IPR011029:Death-like domain,IPR021861:THO complex, subunit THOC1,	ame03013:RNA transport,ame03040:Spliceosome,			Complete proteome,Reference proteome,
GB54798	THO complex subunit 2(LOC410099)	Apis mellifera						ame03013:RNA transport,ame03040:Spliceosome,
GB50832	THO complex subunit 4(LOC725396)	Apis mellifera				GO:0000166~nucleotide binding,GO:0003676~nucleic acid binding,	IPR000504:RNA recognition motif domain,IPR012677:Nucleotide-binding, alpha-beta plait,IPR025715:Friend of PRMT1 duplication,	ame03013:RNA transport,ame03015:mRNA surveillance pathway,ame03040:Spliceosome,		SM00360:RRM,SM01218:SM01218,	Complete proteome,Reference proteome,
GB46739	TLD domain-containing protein 2(LOC409882)	Apis mellifera					IPR006571:TLDc,IPR018392:Peptidoglycan-binding lysin domain,			SM00257:LysM,SM00584:TLDc,	Coiled coil,Complete proteome,Reference proteome,
GB42736	TM2 domain-containing protein CG10795(LOC552462)	Apis mellifera					IPR007829:TM2,				Complete proteome,Reference proteome,Signal,
GB43084	TOX high mobility group box family member 3-like(LOC551624)	Apis mellifera					IPR009071:High mobility group (HMG) box domain,			SM00398:HMG,	Complete proteome,Reference proteome,
GB50516	TPPP family protein CG45057(LOC411570)	Apis mellifera					IPR008907:P25-alpha,IPR011992:EF-hand-like domain,				Coiled coil,Complete proteome,Reference proteome,
GB55805	TRPL translocation defect protein 14(LOC409872)	Apis mellifera					IPR023577:CYTH-like domain,				Complete proteome,Reference proteome,
GB41881	U3 small nucleolar ribonucleoprotein protein IMP4(LOC411856)	Apis mellifera					IPR004154:Anticodon-binding,IPR007109:Brix domain,	ame03008:Ribosome biogenesis in eukaryotes,		SM00879:SM00879,	Coiled coil,Complete proteome,Reference proteome,
GB50392	U4/U6.U5 tri-snRNP-associated protein 2(LOC411030)	Apis mellifera		GO:0000245~spliceosomal complex assembly,GO:0016579~protein deubiquitination,		GO:0008270~zinc ion binding,GO:0036459~thiol-dependent ubiquitinyl hydrolase activity,	IPR001394:Peptidase C19, ubiquitin carboxyl-terminal hydrolase 2,IPR001607:Zinc finger, UBP-type,IPR013083:Zinc finger, RING/FYVE/PHD-type,	ame03040:Spliceosome,		SM00290:ZnF_UBP,	Complete proteome,Metal-binding,Reference proteome,Zinc,Zinc-finger,
GB42778	U6 snRNA-associated Sm-like protein LSm4(LOC552529)	Apis mellifera		GO:0006396~RNA processing,			IPR001163:Ribonucleoprotein LSM domain,IPR010920:Like-Sm (LSM) domain,IPR027141:U6 snRNA-associated Sm-like protein LSm4/Small nuclear ribonucleoprotein Sm D1/D3,	ame03018:RNA degradation,ame03040:Spliceosome,		SM00651:Sm,	Complete proteome,Reference proteome,
GB55140	U6 snRNA-associated Sm-like protein LSm5(LOC725641)	Apis mellifera					IPR001163:Ribonucleoprotein LSM domain,IPR010920:Like-Sm (LSM) domain,	ame03018:RNA degradation,ame03040:Spliceosome,		SM00651:Sm,	Complete proteome,Reference proteome,
GB51579	U6 snRNA-associated Sm-like protein LSm6(LOC725947)	Apis mellifera		GO:0000398~mRNA splicing, via spliceosome,	GO:0005681~spliceosomal complex,GO:0005732~small nucleolar ribonucleoprotein complex,	GO:0003723~RNA binding,	IPR001163:Ribonucleoprotein LSM domain,IPR010920:Like-Sm (LSM) domain,IPR016487:Small nuclear ribonucleoprotein SmF,	ame03018:RNA degradation,ame03040:Spliceosome,	PIRSF006609:small nuclear ribonucleoprotein SmF,	SM00651:Sm,	Complete proteome,mRNA processing,mRNA splicing,Nucleus,Reference proteome,Ribonucleoprotein,RNA-binding,Spliceosome,
GB43115	U6 snRNA-associated Sm-like protein LSm7(LOC725352)	Apis mellifera		GO:0000398~mRNA splicing, via spliceosome,	GO:0005732~small nucleolar ribonucleoprotein complex,	GO:0003723~RNA binding,	IPR001163:Ribonucleoprotein LSM domain,IPR010920:Like-Sm (LSM) domain,IPR017132:U6 snRNA-associated Sm-like protein LSm7,	ame03018:RNA degradation,ame03040:Spliceosome,	PIRSF037188:U6 snRNA-associated Sm-like protein LSm7,	SM00651:Sm,	Complete proteome,Reference proteome,
GB49093	U7 snRNA-associated Sm-like protein LSm11(LOC725036)	Apis mellifera					IPR001163:Ribonucleoprotein LSM domain,IPR010920:Like-Sm (LSM) domain,			SM00651:Sm,	Complete proteome,Reference proteome,
GB51113	UDP-glucose:glycoprotein glucosyltransferase(LOC412198)	Apis mellifera						ame04141:Protein processing in endoplasmic reticulum,
GB44058	UDP-glucuronosyltransferase 1-3-like(LOC408788)	Apis mellifera		GO:0008152~metabolic process,	GO:0016021~integral component of membrane,	GO:0016758~transferase activity, transferring hexosyl groups,	IPR002213:UDP-glucuronosyl/UDP-glucosyltransferase,	ame00040:Pentose and glucuronate interconversions,ame00053:Ascorbate and aldarate metabolism,ame00830:Retinol metabolism,ame00860:Porphyrin and chlorophyll metabolism,ame00980:Metabolism of xenobiotics by cytochrome P450,ame00982:Drug metabolism - cytochrome P450,ame00983:Drug metabolism - other enzymes,ame01100:Metabolic pathways,			Complete proteome,Glycosyltransferase,Membrane,Reference proteome,Signal,Transferase,Transmembrane,Transmembrane helix,
GB52179	UDP-glucuronosyltransferase 2C1(LOC725997)	Apis mellifera		GO:0008152~metabolic process,	GO:0016021~integral component of membrane,	GO:0016758~transferase activity, transferring hexosyl groups,	IPR002213:UDP-glucuronosyl/UDP-glucosyltransferase,				Complete proteome,Membrane,Reference proteome,Signal,Transmembrane,Transmembrane helix,
GB45880	UDP-sugar transporter UST74c-like(LOC725105)	Apis mellifera		GO:0006744~ubiquinone biosynthetic process,	GO:0016021~integral component of membrane,GO:0031314~extrinsic component of mitochondrial inner membrane,		IPR004853:Domain of unknown function DUF250,IPR007715:Ubiquinone biosynthesis protein Coq4,IPR027540:Ubiquinone biosynthesis protein Coq4, eukaryotes,				Complete proteome,Membrane,Mitochondrion,Mitochondrion inner membrane,Reference proteome,Transit peptide,Transmembrane,Transmembrane helix,Ubiquinone biosynthesis,
GB50359	UHRF1-binding protein 1(LOC408624)	Apis mellifera					IPR026728:UHRF1-binding protein 1-like,IPR026854:Vacuolar protein sorting-associated protein 13A N-terminal domain,				Coiled coil,Complete proteome,Reference proteome,
GB48859	UPF0160 protein MYG1, mitochondrial(LOC551296)	Apis mellifera					IPR003226:Metal-dependent protein hydrolase,				Complete proteome,Reference proteome,
GB42266	UPF0472 protein C16orf72 homolog(LOC551118)	Apis mellifera									Complete proteome,Reference proteome,
GB47046	UPF0605 protein CG18335-like(LOC551347)	Apis mellifera					IPR018902:Uncharacterised protein family UPF0573/UPF0605,				Complete proteome,Reference proteome,
GB48866	UPF0692 protein CG33108(LOC551982)	Apis mellifera									Coiled coil,Complete proteome,Reference proteome,
GB44104	V-type proton ATPase subunit G(LOC551961)	Apis mellifera		GO:0015992~proton transport,	GO:0016471~vacuolar proton-transporting V-type ATPase complex,	GO:0016820~hydrolase activity, acting on acid anhydrides, catalyzing transmembrane movement of substances,	IPR005124:Vacuolar (H+)-ATPase G subunit,	ame00190:Oxidative phosphorylation,ame01100:Metabolic pathways,ame04145:Phagosome,			Coiled coil,Complete proteome,Reference proteome,
GB53229	WAS protein family homolog 1-like(LOC724795)	Apis mellifera		GO:0034314~Arp2/3 complex-mediated actin nucleation,	GO:0005769~early endosome,GO:0071203~WASH complex,		IPR003124:WH2 domain,IPR021854:WASH complex, WASD domain,	ame04144:Endocytosis,			Complete proteome,Reference proteome,
GB47329	WD and tetratricopeptide repeats protein 1(LOC413547)	Apis mellifera					IPR001680:WD40 repeat,IPR011990:Tetratricopeptide-like helical,IPR013026:Tetratricopeptide repeat-containing domain,IPR015943:WD40/YVTN repeat-like-containing domain,IPR017986:WD40-repeat-containing domain,IPR019734:Tetratricopeptide repeat,			SM00028:TPR,SM00320:WD40,	Complete proteome,Reference proteome,
GB49949	WD repeat domain phosphoinositide-interacting protein 2(LOC552201)	Apis mellifera		GO:0000045~autophagosome assembly,	GO:0000407~pre-autophagosomal structure,	GO:0032266~phosphatidylinositol-3-phosphate binding,GO:0080025~phosphatidylinositol-3,5-bisphosphate binding,	IPR001680:WD40 repeat,IPR015943:WD40/YVTN repeat-like-containing domain,IPR017986:WD40-repeat-containing domain,			SM00320:WD40,	Complete proteome,Reference proteome,
GB44507	WD repeat-containing protein 20(LOC411604)	Apis mellifera					IPR001680:WD40 repeat,IPR015943:WD40/YVTN repeat-like-containing domain,IPR017986:WD40-repeat-containing domain,			SM00320:WD40,	Complete proteome,Reference proteome,
GB49090	WD repeat-containing protein 46(LOC724809)	Apis mellifera					IPR001680:WD40 repeat,IPR012952:BING4, C-terminal domain,IPR015943:WD40/YVTN repeat-like-containing domain,IPR017986:WD40-repeat-containing domain,IPR019775:WD40 repeat, conserved site,			SM00320:WD40,SM01033:SM01033,	Complete proteome,Reference proteome,
GB41485	WD repeat-containing protein 55 homolog(LOC551345)	Apis mellifera					IPR001680:WD40 repeat,IPR015943:WD40/YVTN repeat-like-containing domain,IPR017986:WD40-repeat-containing domain,IPR019775:WD40 repeat, conserved site,			SM00320:WD40,	Complete proteome,Reference proteome,
GB42447	WW domain-binding protein 11(LOC411218)	Apis mellifera		GO:0006396~RNA processing,			IPR019007:WW domain binding protein 11,	ame03040:Spliceosome,			Complete proteome,Reference proteome,
GB43626	YEATS domain-containing protein 2(LOC409331)	Apis mellifera		GO:0006355~regulation of transcription, DNA-templated,			IPR005033:YEATS,				Complete proteome,Reference proteome,
GB43191	acetylcholinesterase(LOC410270)	Apis mellifera	Lipid metabolism,			GO:0004104~cholinesterase activity,	IPR000997:Cholinesterase,IPR002018:Carboxylesterase, type B,	ame00564:Glycerophospholipid metabolism,			Complete proteome,Reference proteome,Signal,
GB49957	acid sphingomyelinase-like phosphodiesterase 3a(LOC410577)	Apis mellifera	General function prediction only,			GO:0016787~hydrolase activity,	IPR004843:Metallophosphoesterase domain,				Complete proteome,Reference proteome,Signal,
GB44189	acidic leucine-rich nuclear phosphoprotein 32 family member B(LOC551774)	Apis mellifera									Complete proteome,Reference proteome,
GB46277	acidic phospholipase A2 PA4(LOC409277)	Apis mellifera						ame00564:Glycerophospholipid metabolism,ame00565:Ether lipid metabolism,ame00590:Arachidonic acid metabolism,ame00592:alpha-Linolenic acid metabolism,ame01100:Metabolic pathways,
GB44311	actin related protein 1(Arp1)	Apis mellifera				GO:0005524~ATP binding,	IPR004000:Actin-related protein,IPR004001:Actin, conserved site,IPR020902:Actin/actin-like conserved site,	ame04145:Phagosome,ame04391:Hippo signaling pathway - fly,ame04745:Phototransduction - fly,		SM00268:ACTIN,	ATP-binding,Complete proteome,Nucleotide-binding,Reference proteome,
GB41311	actin, alpha skeletal muscle-like(LOC725404)	Apis mellifera				GO:0005524~ATP binding,	IPR004000:Actin-related protein,IPR004001:Actin, conserved site,IPR020902:Actin/actin-like conserved site,			SM00268:ACTIN,	ATP-binding,Complete proteome,Nucleotide-binding,Reference proteome,
GB41310	actin, muscle-like(LOC410075)	Apis mellifera						ame04145:Phagosome,ame04391:Hippo signaling pathway - fly,ame04745:Phototransduction - fly,
GB49392	actin-binding Rho-activating protein-like(LOC410370)	Apis mellifera								SM01283:SM01283,	Complete proteome,Reference proteome,
GB41598	actin-like protein 6B(LOC552824)	Apis mellifera		GO:0006281~DNA repair,GO:0006338~chromatin remodeling,GO:0006355~regulation of transcription, DNA-templated,	GO:0031011~Ino80 complex,GO:0035267~NuA4 histone acetyltransferase complex,		IPR004000:Actin-related protein,			SM00268:ACTIN,	Complete proteome,Reference proteome,
GB44960	actin-related protein 2/3 complex subunit 4(LOC726301)	Apis mellifera		GO:0030041~actin filament polymerization,GO:0034314~Arp2/3 complex-mediated actin nucleation,	GO:0005737~cytoplasm,GO:0005885~Arp2/3 protein complex,		IPR008384:ARP2/3 complex, 20kDa subunit (P20-Arc),	ame04144:Endocytosis,			Actin-binding,Complete proteome,Cytoplasm,Cytoskeleton,Reference proteome,
GB46893	actin-related protein 2/3 complex subunit 5(LOC724128)	Apis mellifera		GO:0034314~Arp2/3 complex-mediated actin nucleation,	GO:0005885~Arp2/3 protein complex,		IPR006789:ARP2/3 complex, 16kDa subunit (p16-Arc),	ame04144:Endocytosis,			Complete proteome,Cytoplasm,Cytoskeleton,Reference proteome,
GB51727	activator of 90 kDa heat shock protein ATPase homolog 1(LOC551720)	Apis mellifera	Posttranslational modification, protein turnover, chaperones,	GO:0006950~response to stress,		GO:0001671~ATPase activator activity,	IPR013538:Activator of Hsp90 ATPase homologue 1-like,IPR015310:Activator of Hsp90 ATPase, N-terminal,IPR023393:START-like domain,			SM01000:SM01000,	Complete proteome,Reference proteome,
GB44116	acyl-CoA synthetase family member 2(ACSF2)	Apis mellifera		GO:0008152~metabolic process,		GO:0003824~catalytic activity,	IPR000873:AMP-dependent synthetase/ligase,IPR020845:AMP-binding, conserved site,IPR025110:Domain of unknown function DUF4009,				Complete proteome,Reference proteome,
GB45884	acyl-coenzyme A:6-aminopenicillanic-acid-acyltransferase 40 kDa form(LOC408592)	Apis mellifera					IPR005079:Peptidase C45, acyl-coenzyme A:6-aminopenicillanic acid acyl-transferase,				Complete proteome,Reference proteome,
GB45640	adenosine monophosphate-protein transferase FICD homolog(LOC409726)	Apis mellifera	Function unknown,		GO:0016021~integral component of membrane,		IPR003812:Fido domain,IPR011990:Tetratricopeptide-like helical,IPR013026:Tetratricopeptide repeat-containing domain,				Complete proteome,Membrane,Reference proteome,Transmembrane,Transmembrane helix,
GB42203	adenosylhomocysteinase 2-like(LOC551762)	Apis mellifera		GO:0006730~one-carbon metabolic process,		GO:0004013~adenosylhomocysteinase activity,	IPR000043:Adenosylhomocysteinase,IPR015878:S-adenosyl-L-homocysteine hydrolase, NAD binding domain,IPR016040:NAD(P)-binding domain,IPR020082:S-adenosyl-L-homocysteine hydrolase, conserved site,	ame00270:Cysteine and methionine metabolism,ame01100:Metabolic pathways,	PIRSF001109:adenosylhomocysteine hydrolase, SAHH type,	SM00996:SM00996,SM00997:SM00997,	Complete proteome,Hydrolase,NAD,One-carbon metabolism,Reference proteome,
GB45150	adenylate cyclase 3(Ac3)	Apis mellifera		GO:0009190~cyclic nucleotide biosynthetic process,GO:0035556~intracellular signal transduction,	GO:0005622~intracellular,GO:0016021~integral component of membrane,	GO:0000166~nucleotide binding,GO:0016849~phosphorus-oxygen lyase activity,	IPR001054:Adenylyl cyclase class-3/4/guanylyl cyclase,IPR018297:Adenylyl cyclase class-3/4/guanylyl cyclase, conserved site,	ame00230:Purine metabolism,		SM00044:CYCc,	Complete proteome,Lyase,Membrane,Nucleotide-binding,Reference proteome,Transmembrane,Transmembrane helix,
GB54593	adenylate cyclase type 8-like(LOC726262)	Apis mellifera		GO:0035556~intracellular signal transduction,	GO:0005622~intracellular,GO:0005886~plasma membrane,GO:0016021~integral component of membrane,	GO:0000166~nucleotide binding,GO:0004016~adenylate cyclase activity,	IPR001054:Adenylyl cyclase class-3/4/guanylyl cyclase,IPR009398:Adenylate cyclase-like,IPR018297:Adenylyl cyclase class-3/4/guanylyl cyclase, conserved site,	ame00230:Purine metabolism,		SM00044:CYCc,	Lyase,Membrane,Nucleotide-binding,Transmembrane,Transmembrane helix,
GB47271	adenylate cyclase type 9(LOC552535)	Apis mellifera						ame00230:Purine metabolism,
GB51623	adenylate kinase isoenzyme 6(LOC410676)	Apis mellifera			GO:0005634~nucleus,	GO:0004017~adenylate kinase activity,GO:0005524~ATP binding,GO:0016887~ATPase activity,	IPR020618:Adenylate kinase, putative,IPR027417:P-loop containing nucleoside triphosphate hydrolase,	ame00230:Purine metabolism,ame01100:Metabolic pathways,ame01130:Biosynthesis of antibiotics,ame03008:Ribosome biogenesis in eukaryotes,			ATP-binding,Complete proteome,Kinase,Nucleotide-binding,Nucleus,Reference proteome,Transferase,
GB43704	adenylosuccinate synthetase(LOC409299)	Apis mellifera		GO:0044208~'de novo' AMP biosynthetic process,	GO:0005737~cytoplasm,	GO:0000287~magnesium ion binding,GO:0004019~adenylosuccinate synthase activity,GO:0005525~GTP binding,	IPR001114:Adenylosuccinate synthetase,IPR018220:Adenylosuccinate synthase, active site,IPR027417:P-loop containing nucleoside triphosphate hydrolase,	ame00230:Purine metabolism,ame00250:Alanine, aspartate and glutamate metabolism,ame01100:Metabolic pathways,		SM00788:Adenylsucc_synt,	Complete proteome,Cytoplasm,GTP-binding,Ligase,Magnesium,Metal-binding,Nucleotide-binding,Purine biosynthesis,Reference proteome,
GB40592	adenylyl cyclase-associated protein 1(LOC410158)	Apis mellifera		GO:0000902~cell morphogenesis,GO:0007015~actin filament organization,			IPR001837:Adenylate cyclase-associated CAP,IPR003124:WH2 domain,IPR006599:CARP motif,IPR013912:Adenylate cyclase-associated CAP, C-terminal,IPR013992:Adenylate cyclase-associated CAP, N-terminal,IPR016098:Cyclase-associated protein CAP/septum formation inhibitor MinC, C-terminal,IPR017901:C-CAP/cofactor C-like domain,			SM00673:CARP,	Coiled coil,Complete proteome,Reference proteome,
GB40451	alanine aminotransferase 1(LOC409196)	Apis mellifera		GO:0009058~biosynthetic process,		GO:0003824~catalytic activity,GO:0030170~pyridoxal phosphate binding,	IPR004839:Aminotransferase, class I/classII,IPR015421:Pyridoxal phosphate-dependent transferase, major region, subdomain 1,IPR015422:Pyridoxal phosphate-dependent transferase, major region, subdomain 2,IPR015424:Pyridoxal phosphate-dependent transferase,	ame00220:Arginine biosynthesis,ame00250:Alanine, aspartate and glutamate metabolism,ame01100:Metabolic pathways,ame01200:Carbon metabolism,ame01210:2-Oxocarboxylic acid metabolism,ame01230:Biosynthesis of amino acids,			Complete proteome,Reference proteome,
GB49543	alanine--glyoxylate aminotransferase 2-like(LOC408817)	Apis mellifera	Amino acid transport and metabolism,			GO:0008483~transaminase activity,GO:0030170~pyridoxal phosphate binding,	IPR005814:Aminotransferase class-III,IPR015421:Pyridoxal phosphate-dependent transferase, major region, subdomain 1,IPR015422:Pyridoxal phosphate-dependent transferase, major region, subdomain 2,IPR015424:Pyridoxal phosphate-dependent transferase,	ame00564:Glycerophospholipid metabolism,ame01100:Metabolic pathways,			Complete proteome,Pyridoxal phosphate,Reference proteome,
GB53086	alcohol dehydrogenase class-3(LOC409773)	Apis mellifera		GO:0006069~ethanol oxidation,		GO:0008270~zinc ion binding,GO:0051903~S-(hydroxymethyl)glutathione dehydrogenase activity,	IPR002085:Alcohol dehydrogenase superfamily, zinc-type,IPR002328:Alcohol dehydrogenase, zinc-type, conserved site,IPR011032:GroES-like,IPR013149:Alcohol dehydrogenase, C-terminal,IPR013154:Alcohol dehydrogenase GroES-like,IPR014183:Alcohol dehydrogenase class III/S-(hydroxymethyl)glutathione dehydrogenase,IPR016040:NAD(P)-binding domain,	ame00010:Glycolysis / Gluconeogenesis,ame00071:Fatty acid degradation,ame00350:Tyrosine metabolism,ame00830:Retinol metabolism,ame00980:Metabolism of xenobiotics by cytochrome P450,ame00982:Drug metabolism - cytochrome P450,ame01100:Metabolic pathways,ame01130:Biosynthesis of antibiotics,ame01200:Carbon metabolism,ame01220:Degradation of aromatic compounds,			Complete proteome,Metal-binding,NAD,Oxidoreductase,Reference proteome,Zinc,
GB45110	aldose 1-epimerase-like(LOC726225)	Apis mellifera						ame00010:Glycolysis / Gluconeogenesis,ame00052:Galactose metabolism,ame01100:Metabolic pathways,ame01130:Biosynthesis of antibiotics,
GB50596	aldose reductase-like(LOC412163)	Apis mellifera				GO:0003723~RNA binding,GO:0004809~tRNA (guanine-N2-)-methyltransferase activity,GO:0016491~oxidoreductase activity,	IPR001395:Aldo/keto reductase,IPR002905:tRNA (guanine(26)-N(2))-dimethyltransferase,IPR018170:Aldo/keto reductase, conserved site,IPR020471:Aldo/keto reductase subgroup,IPR023210:NADP-dependent oxidoreductase domain,		PIRSF000097:aldo-keto reductase,		Complete proteome,Reference proteome,
GB55499	alkaline phosphatase 4-like(LOC551687)	Apis mellifera				GO:0004035~alkaline phosphatase activity,	IPR001952:Alkaline phosphatase,IPR017849:Alkaline phosphatase-like, alpha/beta/alpha,IPR017850:Alkaline-phosphatase-like, core domain,IPR018299:Alkaline phosphatase, active site,	ame00790:Folate biosynthesis,ame01100:Metabolic pathways,		SM00098:alkPPc,	Complete proteome,Hydrolase,Magnesium,Reference proteome,Signal,Zinc,
GB52768	alkaline phosphatase-like(LOC410530)	Apis mellifera			GO:0016021~integral component of membrane,	GO:0004035~alkaline phosphatase activity,	IPR001952:Alkaline phosphatase,IPR017849:Alkaline phosphatase-like, alpha/beta/alpha,IPR017850:Alkaline-phosphatase-like, core domain,IPR018299:Alkaline phosphatase, active site,	ame00790:Folate biosynthesis,ame01100:Metabolic pathways,		SM00098:alkPPc,	Complete proteome,Hydrolase,Magnesium,Membrane,Reference proteome,Signal,Transmembrane,Transmembrane helix,Zinc,
GB47736	alkyldihydroxyacetonephosphate synthase(LOC725343)	Apis mellifera		GO:0008610~lipid biosynthetic process,		GO:0008609~alkylglycerone-phosphate synthase activity,GO:0016614~oxidoreductase activity, acting on CH-OH group of donors,GO:0050660~flavin adenine dinucleotide binding,	IPR004113:FAD-linked oxidase, C-terminal,IPR006094:FAD linked oxidase, N-terminal,IPR016164:FAD-linked oxidase-like, C-terminal,IPR016166:FAD-binding, type 2,IPR016167:FAD-binding, type 2, subdomain 1,IPR016169:CO dehydrogenase flavoprotein-like, FAD-binding, subdomain 2,IPR025650:Alkyldihydroxyacetonephosphate synthase,	ame00565:Ether lipid metabolism,ame01100:Metabolic pathways,ame04146:Peroxisome,			Complete proteome,Reference proteome,
GB47928	allatostatin A(Apime-ASTA)	Apis mellifera		GO:0007218~neuropeptide signaling pathway,	GO:0005576~extracellular region,						Amidation,Cleavage on pair of basic residues,Complete proteome,Direct protein sequencing,Neuropeptide,Reference proteome,Secreted,Signal,	modified residue,peptide:Allatostatin-1,peptide:Allatostatin-2a,peptide:Allatostatin-2b,peptide:Allatostatin-3,peptide:Allatostatin-4,peptide:Allatostatin-5,peptide:Allatostatin-6,peptide:Allatostatin-7a,peptide:Allatostatin-7b,peptide:Allatostatin-7c,signal peptide,
GB50232	alpha-1,6-mannosyl-glycoprotein 2-beta-N-acetylglucosaminyltransferase(LOC726476)	Apis mellifera		GO:0009312~oligosaccharide biosynthetic process,	GO:0005795~Golgi stack,GO:0016021~integral component of membrane,	GO:0008455~alpha-1,6-mannosylglycoprotein 2-beta-N-acetylglucosaminyltransferase activity,	IPR007754:N-acetylglucosaminyltransferase II,	ame00510:N-Glycan biosynthesis,ame01100:Metabolic pathways,			Complete proteome,Membrane,Reference proteome,Transmembrane,Transmembrane helix,
GB49854	alpha-amylase(LOC406114)	Apis mellifera		GO:0005975~carbohydrate metabolic process,		GO:0004556~alpha-amylase activity,GO:0043169~cation binding,	IPR006046:Alpha amylase,IPR006047:Glycosyl hydrolase, family 13, catalytic domain,IPR006048:Alpha-amylase, C-terminal all beta,IPR013780:Glycosyl hydrolase, family 13, all-beta,IPR013781:Glycoside hydrolase, catalytic domain,IPR015902:Glycoside hydrolase, family 13,IPR017853:Glycoside hydrolase, superfamily,	ame00500:Starch and sucrose metabolism,ame01100:Metabolic pathways,		SM00632:Aamy_C,SM00642:Aamy,	Carbohydrate metabolism,Complete proteome,Glycosidase,Hydrolase,Reference proteome,Signal,
GB45023	alpha-tocopherol transfer protein-like(LOC408361)	Apis mellifera			GO:0005622~intracellular,	GO:0005215~transporter activity,	IPR001071:Cellular retinaldehyde binding/alpha-tocopherol transport,IPR001251:CRAL-TRIO domain,IPR011074:CRAL/TRIO, N-terminal domain,			SM00516:SEC14,SM01100:SM01100,	Complete proteome,Reference proteome,
GB49504	alpha-tocopherol transfer protein-like(LOC409740)	Apis mellifera			GO:0005622~intracellular,	GO:0005215~transporter activity,	IPR001071:Cellular retinaldehyde binding/alpha-tocopherol transport,IPR001251:CRAL-TRIO domain,IPR011074:CRAL/TRIO, N-terminal domain,			SM00516:SEC14,	Complete proteome,Reference proteome,
GB52791	ammonium transporter 1-like(LOC552640)	Apis mellifera			GO:0016021~integral component of membrane,	GO:0008519~ammonium transmembrane transporter activity,	IPR001905:Ammonium transporter,IPR024041:Ammonium transporter AmtB-like domain,				Ammonia transport,Complete proteome,Membrane,Reference proteome,Transmembrane,Transmembrane helix,Transport,
GB52021	amyloid beta A4 precursor protein-binding family B member 1-interacting protein(LOC100578818)	Apis mellifera		GO:0007165~signal transduction,			IPR000159:Ras-association,IPR001849:Pleckstrin homology domain,IPR011993:Pleckstrin homology-like domain,			SM00233:PH,SM00314:RA,	Complete proteome,Reference proteome,
GB44129	anaphase-promoting complex subunit 11-like(LOC726378)	Apis mellifera			GO:0005680~anaphase-promoting complex,	GO:0004842~ubiquitin-protein transferase activity,GO:0008270~zinc ion binding,	IPR001841:Zinc finger, RING-type,IPR013083:Zinc finger, RING/FYVE/PHD-type,IPR024991:Anaphase-promoting complex subunit 11,				Complete proteome,Reference proteome,
GB48868	ankycorbin(LOC409678)	Apis mellifera	General function prediction only,
GB40765	ankyrin repeat domain-containing protein 12(LOC414022)	Apis mellifera									Complete proteome,Reference proteome,
GB55772	ankyrin repeat domain-containing protein 29(LOC726529)	Apis mellifera	General function prediction only,
GB45961	ankyrin repeat domain-containing protein 39-like(LOC414036)	Apis mellifera		GO:0009890~negative regulation of biosynthetic process,			IPR002110:Ankyrin repeat,IPR009112:GTP cyclohydrolase I, feedback regulatory protein,IPR020683:Ankyrin repeat-containing domain,			SM00248:ANK,	ANK repeat,Complete proteome,Reference proteome,
GB55183	ankyrin repeat domain-containing protein SOWAHB(LOC410299)	Apis mellifera									Complete proteome,Reference proteome,
GB40304	ankyrin-3-like(LOC413892)	Apis mellifera		GO:0035556~intracellular signal transduction,	GO:0005622~intracellular,		IPR001496:SOCS protein, C-terminal,IPR002110:Ankyrin repeat,IPR020683:Ankyrin repeat-containing domain,			SM00248:ANK,SM00969:SM00969,	ANK repeat,Complete proteome,Reference proteome,
GB51683	annexin B9-like(LOC409533)	Apis mellifera				GO:0005509~calcium ion binding,GO:0005544~calcium-dependent phospholipid binding,	IPR001464:Annexin,IPR018252:Annexin repeat, conserved site,IPR018502:Annexin repeat,			SM00335:ANX,	Annexin,Calcium,Calcium/phospholipid-binding,Complete proteome,Reference proteome,Repeat,
GB48162	anoctamin-8(LOC408908)	Apis mellifera			GO:0016021~integral component of membrane,		IPR007632:Anoctamin/TMEM 16,				Coiled coil,Complete proteome,Membrane,Reference proteome,Transmembrane,Transmembrane helix,
GB55009	another transcription unit protein(LOC551906)	Apis mellifera		GO:0006368~transcription elongation from RNA polymerase II promoter,GO:0016570~histone modification,	GO:0016593~Cdc73/Paf1 complex,		IPR007149:Leo1-like protein,				Complete proteome,Reference proteome,
GB51306	apidaecin(LOC406115)	Apis mellifera		GO:0042742~defense response to bacterium,GO:0045087~innate immune response,	GO:0005576~extracellular region,		IPR004828:Apidaecin,				3D-structure,Antibiotic,Antimicrobial,Cleavage on pair of basic residues,Complete proteome,Direct protein sequencing,Immunity,Innate immunity,Reference proteome,Repeat,Secreted,Signal,	peptide:Apidaecin,peptide:Apidaecin-1A,peptide:Apidaecin-1B,signal peptide,
GB53115	apidermin 1(Apd-1)	Apis mellifera									Complete proteome,Reference proteome,Signal,
GB53119	apidermin 2(Apd-2)	Apis mellifera									Complete proteome,Reference proteome,Signal,
GB53114	apidermin 3(Apd-3)	Apis mellifera									Complete proteome,Reference proteome,Signal,
GB53576	apisimin(LOC406093)	Apis mellifera									Complete proteome,Reference proteome,Signal,	chain:apisimin,signal peptide,
GB55452	apolipophorin-III-like protein(A4)	Apis mellifera		GO:0006869~lipid transport,	GO:0005576~extracellular region,	GO:0008289~lipid binding,	IPR010009:Apolipophorin-III,				Complete proteome,Reference proteome,Signal,
GB54507	apolipophorins(LOC408961)	Apis mellifera	DNA replication, recombination, and repair,
GB45429	apoptotic chromatin condensation inducer in the nucleus(LOC100578161)	Apis mellifera				GO:0000166~nucleotide binding,GO:0003676~nucleic acid binding,	IPR000504:RNA recognition motif domain,IPR012677:Nucleotide-binding, alpha-beta plait,				Complete proteome,Reference proteome,
GB43016	aprataxin(LOC408601)	Apis mellifera		GO:0006281~DNA repair,		GO:0003677~DNA binding,GO:0033699~DNA 5'-adenosine monophosphate hydrolase activity,	IPR011146:HIT-like domain,IPR026963:Aprataxin-like protein,				Complete proteome,Reference proteome,
GB52756	apyrase(LOC408474)	Apis mellifera	Nucleotide transport and metabolism,	GO:0009166~nucleotide catabolic process,		GO:0000166~nucleotide binding,GO:0016788~hydrolase activity, acting on ester bonds,GO:0046872~metal ion binding,	IPR004843:Metallophosphoesterase domain,IPR006146:5'-Nucleotidase, conserved site,IPR006179:5'-Nucleotidase/apyrase,IPR008334:5'-Nucleotidase, C-terminal,				Complete proteome,Hydrolase,Nucleotide-binding,Reference proteome,Signal,
GB41240	aquaporin AQPAn.G-like(LOC552149)	Apis mellifera			GO:0016021~integral component of membrane,	GO:0005215~transporter activity,	IPR000425:Major intrinsic protein,IPR022357:Major intrinsic protein, conserved site,IPR023271:Aquaporin-like,				Complete proteome,Membrane,Reference proteome,Transmembrane,Transmembrane helix,Transport,
GB54446	arginine kinase(Argk)	Apis mellifera				GO:0004054~arginine kinase activity,GO:0005524~ATP binding,GO:0016301~kinase activity,	IPR000749:ATP:guanido phosphotransferase,IPR014746:Glutamine synthetase/guanido kinase, catalytic domain,IPR022413:ATP:guanido phosphotransferase, N-terminal,IPR022414:ATP:guanido phosphotransferase, catalytic domain,IPR022415:ATP:guanido phosphotransferase active site,	ame00330:Arginine and proline metabolism,ame01100:Metabolic pathways,			ATP-binding,Complete proteome,Kinase,Nucleotide-binding,Reference proteome,Transferase,	binding site:ATP,binding site:Substrate,chain:Arginine kinase,nucleotide phosphate-binding region:ATP,region of interest:Substrate binding,
GB54092	arginine-glutamic acid dipeptide repeats protein(LOC409084)	Apis mellifera			GO:0005634~nucleus,	GO:0003700~transcription factor activity, sequence-specific DNA binding,GO:0008270~zinc ion binding,GO:0043565~sequence-specific DNA binding,	IPR000679:Zinc finger, GATA-type,IPR000949:ELM2 domain,IPR001005:SANT/Myb domain,IPR002951:Atrophin-like,IPR009057:Homeodomain-like,IPR017884:SANT domain,	ame04391:Hippo signaling pathway - fly,		SM00401:ZnF_GATA,SM00717:SANT,SM01189:SM01189,	Coiled coil,Complete proteome,Nucleus,Reference proteome,
GB42356	arginine-glutamic acid dipeptide repeats protein(LOC409536)	Apis mellifera		GO:0006396~RNA processing,		GO:0003723~RNA binding,	IPR000061:SWAP/Surp,IPR000467:G-patch domain,			SM00443:G_patch,SM00648:SWAP,	Coiled coil,Complete proteome,Reference proteome,
GB46274	arginine/serine-rich coiled-coil protein 2(LOC100577707)	Apis mellifera									Complete proteome,Reference proteome,
GB54557	arginine/serine-rich protein PNISR-like(LOC726190)	Apis mellifera									Coiled coil,Complete proteome,Reference proteome,
GB54774	armadillo segment polarity protein(arm)	Apis mellifera		GO:0034333~adherens junction assembly,		GO:0004871~signal transducer activity,	IPR000225:Armadillo,IPR011989:Armadillo-like helical,IPR013284:Beta-catenin,IPR016024:Armadillo-type fold,	ame04310:Wnt signaling pathway,		SM00185:ARM,	Complete proteome,Reference proteome,
GB45973	aromatic-L-amino-acid decarboxylase(LOC410638)	Apis mellifera		GO:0006520~cellular amino acid metabolic process,		GO:0016831~carboxy-lyase activity,GO:0030170~pyridoxal phosphate binding,	IPR002129:Pyridoxal phosphate-dependent decarboxylase,IPR010977:Aromatic-L-amino-acid decarboxylase,IPR015421:Pyridoxal phosphate-dependent transferase, major region, subdomain 1,IPR015422:Pyridoxal phosphate-dependent transferase, major region, subdomain 2,IPR015424:Pyridoxal phosphate-dependent transferase,IPR021115:Pyridoxal-phosphate binding site,	ame00350:Tyrosine metabolism,ame00360:Phenylalanine metabolism,ame00380:Tryptophan metabolism,ame01100:Metabolic pathways,			Complete proteome,Lyase,Pyridoxal phosphate,Reference proteome,
GB55830	aromatic-L-amino-acid decarboxylase(LOC410948)	Apis mellifera	Amino acid transport and metabolism,	GO:0006520~cellular amino acid metabolic process,		GO:0016831~carboxy-lyase activity,GO:0030170~pyridoxal phosphate binding,	IPR002129:Pyridoxal phosphate-dependent decarboxylase,IPR010977:Aromatic-L-amino-acid decarboxylase,IPR015421:Pyridoxal phosphate-dependent transferase, major region, subdomain 1,IPR015422:Pyridoxal phosphate-dependent transferase, major region, subdomain 2,IPR015424:Pyridoxal phosphate-dependent transferase,IPR021115:Pyridoxal-phosphate binding site,	ame00350:Tyrosine metabolism,ame00360:Phenylalanine metabolism,ame00380:Tryptophan metabolism,ame01100:Metabolic pathways,			Complete proteome,Pyridoxal phosphate,Reference proteome,
GB47767	arrestin domain-containing protein 2(LOC725542)	Apis mellifera					IPR011021:Arrestin-like, N-terminal,IPR011022:Arrestin C-terminal-like domain,IPR014756:Immunoglobulin E-set,			SM01017:SM01017,	Complete proteome,Reference proteome,
GB44203	arrestin domain-containing protein 3(LOC725510)	Apis mellifera					IPR011021:Arrestin-like, N-terminal,IPR011022:Arrestin C-terminal-like domain,IPR014756:Immunoglobulin E-set,			SM01017:SM01017,	Complete proteome,Reference proteome,
GB42604	arrestin red cell(LOC409006)	Apis mellifera		GO:0007165~signal transduction,			IPR000698:Arrestin,IPR011021:Arrestin-like, N-terminal,IPR011022:Arrestin C-terminal-like domain,IPR014752:Arrestin, C-terminal,IPR014753:Arrestin, N-terminal,IPR014756:Immunoglobulin E-set,	ame04144:Endocytosis,		SM01017:SM01017,	Complete proteome,Reference proteome,
GB44976	ataxin-2 homolog(LOC410253)	Apis mellifera				GO:0003700~transcription factor activity, sequence-specific DNA binding,GO:0043565~sequence-specific DNA binding,	IPR004827:Basic-leucine zipper domain,	ame04711:Circadian rhythm - fly,		SM00338:BRLZ,	Complete proteome,Reference proteome,
GB55453	ataxin-2-like protein(LOC409151)	Apis mellifera	RNA processing and modification,				IPR009604:LsmAD domain,IPR009818:Ataxin-2, C-terminal,IPR025852:SM domain found in ataxin-2,			SM01272:SM01272,	Complete proteome,Reference proteome,Signal,
GB45698	ataxin-7-like protein 3(LOC409799)	Apis mellifera		GO:0006351~transcription, DNA-templated,GO:0016578~histone deubiquitination,GO:0045893~positive regulation of transcription, DNA-templated,	GO:0000124~SAGA complex,GO:0071819~DUBm complex,	GO:0003713~transcription coactivator activity,GO:0008270~zinc ion binding,	IPR013243:SCA7 domain,IPR013246:SAGA complex, Sgf11 subunit,				Activator,Chromatin regulator,Complete proteome,Metal-binding,Nucleus,Reference proteome,Transcription,Transcription regulation,Zinc,Zinc-finger,
GB47743	atypical protein kinase C(LOC413834)	Apis mellifera		GO:0035556~intracellular signal transduction,	GO:0005622~intracellular,	GO:0004697~protein kinase C activity,GO:0005524~ATP binding,GO:0046872~metal ion binding,	IPR000719:Protein kinase, catalytic domain,IPR000961:AGC-kinase, C-terminal,IPR002219:Protein kinase C-like, phorbol ester/diacylglycerol binding,IPR008271:Serine/threonine-protein kinase, active site,IPR011009:Protein kinase-like domain,IPR017441:Protein kinase, ATP binding site,IPR017892:Protein kinase, C-terminal,IPR020454:Diacylglycerol/phorbol-ester binding,	ame04144:Endocytosis,ame04391:Hippo signaling pathway - fly,		SM00109:C1,SM00133:S_TK_X,SM00220:S_TKc,	ATP-binding,Complete proteome,Kinase,Metal-binding,Nucleotide-binding,Reference proteome,Serine/threonine-protein kinase,Transferase,Zinc,Zinc-finger,
GB41669	baculoviral IAP repeat-containing protein 5(LOC409405)	Apis mellifera					IPR001370:Baculoviral inhibition of apoptosis protein repeat,			SM00238:BIR,	Complete proteome,Reference proteome,
GB44588	baculoviral IAP repeat-containing protein 6(LOC411115)	Apis mellifera						ame04120:Ubiquitin mediated proteolysis,
GB46909	basic proline-rich protein(LOC552613)	Apis mellifera					IPR007726:SSXT,				Complete proteome,Reference proteome,
GB41898	basic-leucine zipper transcription factor A(LOC411282)	Apis mellifera		GO:0006915~apoptotic process,	GO:0005622~intracellular,		IPR003508:Caspase-activated nuclease CIDE-N,			SM00266:CAD,	Complete proteome,Reference proteome,
GB49799	battenin(LOC410860)	Apis mellifera			GO:0005765~lysosomal membrane,GO:0016021~integral component of membrane,		IPR003492:Batten's disease protein Cln3,IPR018460:Batten's disease protein Cln3, subgroup,IPR020846:Major facilitator superfamily domain,	ame04142:Lysosome,	PIRSF015974:CLN3 protein/Battenin (Batten disease protein),		Complete proteome,Membrane,Reference proteome,Transmembrane,Transmembrane helix,
GB55575	bestrophin-4-like(LOC411764)	Apis mellifera			GO:0016021~integral component of membrane,		IPR000615:Bestrophin,IPR021134:Bestrophin/UPF0187,				Complete proteome,Membrane,Reference proteome,Transmembrane,Transmembrane helix,
GB42685	beta-1,3-glucan recognition protein 1(B-gluc1)	Apis mellifera		GO:0005975~carbohydrate metabolic process,		GO:0004553~hydrolase activity, hydrolyzing O-glycosyl compounds,GO:0030246~carbohydrate binding,	IPR000757:Glycoside hydrolase, family 16,IPR013320:Concanavalin A-like lectin/glucanase, subgroup,				Complete proteome,Reference proteome,Signal,
GB55998	beta-1,4-N-acetylgalactosaminyltransferase bre-4(LOC411365)	Apis mellifera		GO:0005975~carbohydrate metabolic process,	GO:0016021~integral component of membrane,	GO:0016757~transferase activity, transferring glycosyl groups,	IPR003859:Galactosyltransferase, metazoa,				Complete proteome,Membrane,Reference proteome,Transmembrane,Transmembrane helix,
GB53777	beta-1,4-galactosyltransferase 7(LOC551662)	Apis mellifera						ame00532:Glycosaminoglycan biosynthesis - chondroitin sulfate / dermatan sulfate,ame00534:Glycosaminoglycan biosynthesis - heparan sulfate / heparin,ame01100:Metabolic pathways,
GB48454	beta-amyloid-like protein(LOC551733)	Apis mellifera			GO:0016021~integral component of membrane,	GO:0008201~heparin binding,GO:0046914~transition metal ion binding,	IPR008154:Amyloidogenic glycoprotein, extracellular,IPR008155:Amyloidogenic glycoprotein,IPR011178:Amyloidogenic glycoprotein, copper-binding,IPR015849:Amyloidogenic glycoprotein, heparin-binding,IPR019543:Beta-amyloid precursor protein C-terminal,IPR019744:Amyloidogenic glycoprotein, extracellular domain conserved site,IPR019745:Amyloidogenic glycoprotein, intracellular domain, conserved site,IP…			SM00006:A4_EXTRA,	Coiled coil,Complete proteome,Membrane,Reference proteome,Signal,Transmembrane,Transmembrane helix,
GB52616	beta-catenin-like protein 1(LOC409671)	Apis mellifera					IPR000225:Armadillo,IPR011989:Armadillo-like helical,IPR013180:Domain of unknown function DUF1716, eukaryotic,IPR016024:Armadillo-type fold,	ame03040:Spliceosome,		SM01156:SM01156,	Complete proteome,Reference proteome,
GB55668	bicaudal D-related protein homolog(LOC410851)	Apis mellifera									Coiled coil,Complete proteome,Reference proteome,
GB47991	biogenesis of lysosome-related organelles complex 1 subunit 1(LOC408415)	Apis mellifera			GO:0031083~BLOC-1 complex,		IPR009395:GCN5-like 1,				Complete proteome,Reference proteome,
GB41643	blue-sensitive opsin(Blop)	Apis mellifera		GO:0007602~phototransduction,GO:0018298~protein-chromophore linkage,GO:0050908~detection of light stimulus involved in visual perception,	GO:0016021~integral component of membrane,	GO:0004930~G-protein coupled receptor activity,GO:0009881~photoreceptor activity,	IPR000276:G protein-coupled receptor, rhodopsin-like,IPR000856:Opsin RH3/RH4,IPR001760:Opsin,IPR017452:GPCR, rhodopsin-like, 7TM,IPR027430:Visual pigments (opsins) retinal binding site,			SM01381:SM01381,	Chromophore,Complete proteome,Disulfide bond,G-protein coupled receptor,Glycoprotein,Membrane,Phosphoprotein,Photoreceptor protein,Receptor,Reference proteome,Retinal protein,Sensory transduction,Transducer,Transmembrane,Transmembrane helix,Vision,	chain:Opsin, blue-sensitive,disulfide bond,glycosylation site:N-linked (GlcNAc...),modified residue,sequence conflict,topological domain:Cytoplasmic,topological domain:Extracellular,transmembrane region,
GB41672	bone morphogenetic protein receptor type-1B(LOC408442)	Apis mellifera			GO:0016021~integral component of membrane,	GO:0004675~transmembrane receptor protein serine/threonine kinase activity,GO:0004702~receptor signaling protein serine/threonine kinase activity,GO:0005524~ATP binding,	IPR000333:Activin type II/Transforming growth factor-beta II receptor,IPR000472:TGF-beta receptor/activin receptor, type I/II,IPR000719:Protein kinase, catalytic domain,IPR003605:TGF beta receptor, GS motif,IPR008271:Serine/threonine-protein kinase, active site,IPR011009:Protein kinase-like domain,IPR017441:Protein kinase, ATP binding site,	ame04350:TGF-beta signaling pathway,		SM00220:S_TKc,SM00467:GS,	ATP-binding,Complete proteome,Kinase,Membrane,Nucleotide-binding,Receptor,Reference proteome,Serine/threonine-protein kinase,Transferase,Transmembrane,Transmembrane helix,
GB49332	brain-specific homeobox protein homolog(LOC724801)	Apis mellifera		GO:0006355~regulation of transcription, DNA-templated,	GO:0005634~nucleus,	GO:0043565~sequence-specific DNA binding,	IPR001356:Homeodomain,IPR009057:Homeodomain-like,IPR017970:Homeobox, conserved site,IPR020479:Homeodomain, metazoa,			SM00389:HOX,	Complete proteome,DNA-binding,Homeobox,Nucleus,Reference proteome,
GB40303	broad-complex core protein isoforms 1/2/3/4/5-like(LOC412187)	Apis mellifera					IPR000210:BTB/POZ-like,IPR011333:BTB/POZ fold,			SM00225:BTB,	Complete proteome,Reference proteome,
GB48271	broad-complex(Br-c)	Apis mellifera				GO:0046872~metal ion binding,	IPR000210:BTB/POZ-like,IPR007087:Zinc finger, C2H2,IPR011333:BTB/POZ fold,IPR015880:Zinc finger, C2H2-like,	ame04320:Dorso-ventral axis formation,		SM00225:BTB,SM00355:ZnF_C2H2,	Complete proteome,Reference proteome,
GB44636	bromodomain containing 7(Brd7)	Apis mellifera					IPR001487:Bromodomain,IPR021900:Protein of unknown function DUF3512,			SM00297:BROMO,	Coiled coil,Complete proteome,Reference proteome,
GB50525	bromodomain-containing protein DDB_G0270170(LOC552257)	Apis mellifera									Coiled coil,Complete proteome,Reference proteome,
GB49154	buffy(LOC411613)	Apis mellifera		GO:0042981~regulation of apoptotic process,	GO:0016021~integral component of membrane,		IPR002475:Bcl2-like,IPR026298:Blc2 family,				Complete proteome,Membrane,Reference proteome,Transmembrane,Transmembrane helix,
GB42000	cAMP-specific 3',5'-cyclic phosphodiesterase(LOC411288)	Apis mellifera		GO:0007165~signal transduction,		GO:0004114~3',5'-cyclic-nucleotide phosphodiesterase activity,GO:0046872~metal ion binding,	IPR002073:3'5'-cyclic nucleotide phosphodiesterase, catalytic domain,IPR003607:HD/PDEase domain,IPR023088:3'5'-cyclic nucleotide phosphodiesterase,IPR023174:3'5'-cyclic nucleotide phosphodiesterase, conserved site,	ame00230:Purine metabolism,		SM00471:HDc,	Complete proteome,Hydrolase,Metal-binding,Reference proteome,
GB49908	cGMP-dependent protein kinase foraging(For)	Apis mellifera				GO:0004672~protein kinase activity,GO:0004692~cGMP-dependent protein kinase activity,GO:0005524~ATP binding,GO:0016301~kinase activity,GO:0030553~cGMP binding,	IPR000595:Cyclic nucleotide-binding domain,IPR000719:Protein kinase, catalytic domain,IPR000961:AGC-kinase, C-terminal,IPR002374:cGMP-dependent kinase,IPR008271:Serine/threonine-protein kinase, active site,IPR011009:Protein kinase-like domain,IPR014710:RmlC-like jelly roll fold,IPR017441:Protein kinase, ATP binding site,IPR018488:Cyclic nucleotide-binding, conserved site,IPR018490:Cyclic nucleoti…		PIRSF000559:cGMP-dependent protein kinase,	SM00100:cNMP,SM00133:S_TK_X,SM00220:S_TKc,	ATP-binding,cGMP,cGMP-binding,Kinase,Nucleotide-binding,Serine/threonine-protein kinase,Transferase,
GB51897	cacophony(Cac)	Apis mellifera			GO:0005891~voltage-gated calcium channel complex,	GO:0005245~voltage-gated calcium channel activity,GO:0005509~calcium ion binding,	IPR002048:EF-hand domain,IPR002077:Voltage-dependent calcium channel, alpha-1 subunit,IPR005821:Ion transport domain,IPR014873:Voltage-dependent calcium channel, alpha-1 subunit, IQ domain,IPR027359:Voltage-dependent potassium channel, four helix bundle domain,			SM01062:SM01062,	Calcium,Calcium channel,Calcium transport,Complete proteome,Glycoprotein,Ion channel,Ion transport,Membrane,Metal-binding,Phosphoprotein,Reference proteome,Repeat,Transmembrane,Transmembrane helix,Transport,Voltage-gated channel,
GB41884	calcineurin-binding protein cabin-1-like(LOC412746)	Apis mellifera		GO:0006336~DNA replication-independent nucleosome assembly,			IPR011990:Tetratricopeptide-like helical,IPR013026:Tetratricopeptide repeat-containing domain,IPR019734:Tetratricopeptide repeat,			SM00028:TPR,	Complete proteome,Reference proteome,
GB48539	calcium-dependent protein kinase 4-like(LOC413190)	Apis mellifera				GO:0004674~protein serine/threonine kinase activity,GO:0005524~ATP binding,	IPR000719:Protein kinase, catalytic domain,IPR008271:Serine/threonine-protein kinase, active site,IPR011009:Protein kinase-like domain,IPR017441:Protein kinase, ATP binding site,IPR020636:Calcium/calmodulin-dependent/calcium-dependent protein kinase,			SM00220:S_TKc,	ATP-binding,Complete proteome,Kinase,Nucleotide-binding,Reference proteome,Serine/threonine-protein kinase,Transferase,
GB49320	calcium-transporting ATPase sarcoplasmic/endoplasmic reticulum type(LOC410371)	Apis mellifera			GO:0016021~integral component of membrane,	GO:0005388~calcium-transporting ATPase activity,GO:0005524~ATP binding,GO:0046872~metal ion binding,	IPR001757:Cation-transporting P-type ATPase,IPR004014:Cation-transporting P-type ATPase, N-terminal,IPR005782:Calcium-transporting P-type ATPase, subfamily IIA, SERCA-type,IPR006068:Cation-transporting P-type ATPase, C-terminal,IPR008250:P-type ATPase, A domain,IPR018303:P-type ATPase, phosphorylation site,IPR023214:HAD-like domain,IPR023298:P-type ATPase, transmembrane domain,IPR023299:P-type AT…			SM00831:SM00831,	ATP-binding,Calcium,Calcium transport,Complete proteome,Hydrolase,Ion transport,Membrane,Nucleotide-binding,Reference proteome,Transmembrane,Transmembrane helix,Transport,
GB42814	calcium-transporting ATPase type 2C member 1(LOC724440)	Apis mellifera			GO:0016021~integral component of membrane,	GO:0005388~calcium-transporting ATPase activity,GO:0005524~ATP binding,GO:0046872~metal ion binding,	IPR001757:Cation-transporting P-type ATPase,IPR004014:Cation-transporting P-type ATPase, N-terminal,IPR006068:Cation-transporting P-type ATPase, C-terminal,IPR006413:Calcium-transporting P-type ATPase, subfamily IIA, PMR1-type,IPR008250:P-type ATPase, A domain,IPR018303:P-type ATPase, phosphorylation site,IPR023214:HAD-like domain,IPR023298:P-type ATPase, transmembrane domain,IPR023299:P-type ATP…			SM00831:SM00831,	ATP-binding,Calcium,Calcium transport,Complete proteome,Hydrolase,Ion transport,Membrane,Nucleotide-binding,Reference proteome,Transmembrane,Transmembrane helix,Transport,
GB43245	calcium/calmodulin-dependent 3',5'-cyclic nucleotide phosphodiesterase 1A(LOC724389)	Apis mellifera		GO:0007165~signal transduction,		GO:0004114~3',5'-cyclic-nucleotide phosphodiesterase activity,GO:0046872~metal ion binding,	IPR002073:3'5'-cyclic nucleotide phosphodiesterase, catalytic domain,IPR003607:HD/PDEase domain,IPR013706:3'5'-cyclic nucleotide phosphodiesterase N-terminal,IPR023088:3'5'-cyclic nucleotide phosphodiesterase,IPR023174:3'5'-cyclic nucleotide phosphodiesterase, conserved site,	ame00230:Purine metabolism,		SM00471:HDc,	Complete proteome,Hydrolase,Metal-binding,Reference proteome,
GB49535	calcium/calmodulin-dependent protein kinase II(Camkii)	Apis mellifera				GO:0004683~calmodulin-dependent protein kinase activity,GO:0005524~ATP binding,	IPR000719:Protein kinase, catalytic domain,IPR008271:Serine/threonine-protein kinase, active site,IPR011009:Protein kinase-like domain,IPR013543:Calcium/calmodulin-dependent protein kinase II, association-domain,IPR017441:Protein kinase, ATP binding site,IPR020636:Calcium/calmodulin-dependent/calcium-dependent protein kinase,	ame04310:Wnt signaling pathway,ame04745:Phototransduction - fly,		SM00220:S_TKc,	ATP-binding,Complete proteome,Kinase,Nucleotide-binding,Reference proteome,Serine/threonine-protein kinase,Transferase,
GB49410	calmodulin(LOC551859)	Apis mellifera				GO:0005509~calcium ion binding,	IPR002048:EF-hand domain,IPR011992:EF-hand-like domain,IPR018247:EF-Hand 1, calcium-binding site,	ame04070:Phosphatidylinositol signaling system,ame04745:Phototransduction - fly,		SM00054:EFh,	Complete proteome,Reference proteome,
GB49809	calmodulin-like(LOC408690)	Apis mellifera				GO:0005509~calcium ion binding,	IPR002048:EF-hand domain,IPR011992:EF-hand-like domain,IPR018247:EF-Hand 1, calcium-binding site,			SM00054:EFh,	Complete proteome,Reference proteome,
GB40461	calreticulin(LOC409165)	Apis mellifera		GO:0006457~protein folding,	GO:0005783~endoplasmic reticulum,	GO:0005509~calcium ion binding,	IPR001580:Calreticulin/calnexin,IPR009033:Calreticulin/calnexin, P domain,IPR009169:Calreticulin,IPR013320:Concanavalin A-like lectin/glucanase, subgroup,IPR018124:Calreticulin/calnexin, conserved site,	ame04141:Protein processing in endoplasmic reticulum,ame04145:Phagosome,	PIRSF002356:calreticulin,		Chaperone,Coiled coil,Complete proteome,Endoplasmic reticulum,Reference proteome,Signal,
GB43786	calsyntenin-1(LOC413977)	Apis mellifera		GO:0007156~homophilic cell adhesion via plasma membrane adhesion molecules,	GO:0016021~integral component of membrane,	GO:0005509~calcium ion binding,	IPR001791:Laminin G domain,IPR002126:Cadherin,IPR013320:Concanavalin A-like lectin/glucanase, subgroup,IPR015919:Cadherin-like,IPR026914:Calsyntenin,			SM00112:CA,	Complete proteome,Membrane,Reference proteome,Repeat,Signal,Transmembrane,Transmembrane helix,
GB55463	caprin homolog(LOC409086)	Apis mellifera									Complete proteome,Reference proteome,
GB49981	carbonic anhydrase 7-like(LOC100577841)	Apis mellifera					IPR001148:Alpha carbonic anhydrase,IPR023561:Carbonic anhydrase, alpha-class,	ame00910:Nitrogen metabolism,		SM01057:SM01057,	Complete proteome,Reference proteome,
GB49407	carboxy-terminal domain RNA polymerase II polypeptide A small phosphatase 1(LOC551591)	Apis mellifera				GO:0016791~phosphatase activity,	IPR004274:NLI interacting factor,IPR011948:Dullard phosphatase domain, eukaryotic,IPR023214:HAD-like domain,			SM00577:CPDc,	Complete proteome,Reference proteome,
GB41454	carboxypeptidase D(LOC724816)	Apis mellifera				GO:0004181~metallocarboxypeptidase activity,GO:0008270~zinc ion binding,	IPR000834:Peptidase M14, carboxypeptidase A,IPR008969:Carboxypeptidase-like, regulatory domain,IPR014766:Carboxypeptidase, regulatory domain,			SM00631:Zn_pept,	Complete proteome,Reference proteome,
GB54622	carnitine O-palmitoyltransferase 1, liver isoform(LOC550695)	Apis mellifera						ame00071:Fatty acid degradation,ame01212:Fatty acid metabolism,ame04931:Insulin resistance,
GB55165	casein kinase I-like(LOC412108)	Apis mellifera				GO:0004672~protein kinase activity,GO:0005524~ATP binding,	IPR000719:Protein kinase, catalytic domain,IPR008271:Serine/threonine-protein kinase, active site,IPR011009:Protein kinase-like domain,IPR017441:Protein kinase, ATP binding site,	ame04068:FoxO signaling pathway,ame04310:Wnt signaling pathway,ame04340:Hedgehog signaling pathway,ame04391:Hippo signaling pathway - fly,ame04711:Circadian rhythm - fly,		SM00220:S_TKc,	Complete proteome,Reference proteome,
GB41427	catalase(Cat)	Apis mellifera		GO:0006979~response to oxidative stress,GO:0042744~hydrogen peroxide catabolic process,		GO:0004096~catalase activity,GO:0020037~heme binding,GO:0046872~metal ion binding,	IPR002226:Catalase haem-binding site,IPR010582:Catalase immune-responsive domain,IPR011614:Catalase core domain,IPR018028:Catalase, mono-functional, haem-containing,IPR020835:Catalase-like domain,IPR024708:Catalase active site,IPR024711:Catalase, mono-functional, haem-containing, clades 1 and 3,	ame00380:Tryptophan metabolism,ame00630:Glyoxylate and dicarboxylate metabolism,ame01130:Biosynthesis of antibiotics,ame01200:Carbon metabolism,ame04068:FoxO signaling pathway,ame04146:Peroxisome,	PIRSF038928:monofunctional catalase, clades 1 and 3 type,	SM01060:SM01060,	Heme,Hydrogen peroxide,Iron,Metal-binding,Oxidoreductase,Peroxidase,
GB44972	catenin delta-2(LOC408311)	Apis mellifera		GO:0010172~embryonic body morphogenesis,GO:0016337~single organismal cell-cell adhesion,GO:0032956~regulation of actin cytoskeleton organization,	GO:0005913~cell-cell adherens junction,		IPR000225:Armadillo,IPR011989:Armadillo-like helical,IPR016024:Armadillo-type fold,			SM00185:ARM,	Complete proteome,Reference proteome,
GB54724	cationic amino acid transporter 4(LOC551796)	Apis mellifera			GO:0016021~integral component of membrane,	GO:0015171~amino acid transmembrane transporter activity,	IPR002293:Amino acid/polyamine transporter I,				Complete proteome,Membrane,Reference proteome,Transmembrane,Transmembrane helix,
GB45657	cdc42 homolog(LOC411134)	Apis mellifera		GO:0007264~small GTPase mediated signal transduction,	GO:0005622~intracellular,	GO:0005525~GTP binding,	IPR001806:Small GTPase superfamily,IPR005225:Small GTP-binding protein domain,IPR027417:P-loop containing nucleoside triphosphate hydrolase,	ame04144:Endocytosis,			Complete proteome,Reference proteome,
GB42584	cell adhesion molecule 2-like(LOC409000)	Apis mellifera					IPR003598:Immunoglobulin subtype 2,IPR003599:Immunoglobulin subtype,IPR007110:Immunoglobulin-like domain,IPR013098:Immunoglobulin I-set,IPR013783:Immunoglobulin-like fold,			SM00408:IGc2,SM00409:IG,	Complete proteome,Reference proteome,Signal,
GB53574	cell adhesion molecule 4-like(LOC409707)	Apis mellifera					IPR003598:Immunoglobulin subtype 2,IPR003599:Immunoglobulin subtype,IPR007110:Immunoglobulin-like domain,IPR013098:Immunoglobulin I-set,IPR013151:Immunoglobulin,IPR013783:Immunoglobulin-like fold,			SM00408:IGc2,SM00409:IG,	Complete proteome,Immunoglobulin domain,Reference proteome,Signal,
GB55479	cell division cycle protein 123 homolog(LOC725473)	Apis mellifera		GO:0007049~cell cycle,			IPR009772:D123,				Complete proteome,Reference proteome,
GB45507	cell division cycle protein 23 homolog(LOC413499)	Apis mellifera		GO:0030071~regulation of mitotic metaphase/anaphase transition,	GO:0005680~anaphase-promoting complex,		IPR007192:Cdc23,IPR011990:Tetratricopeptide-like helical,IPR013026:Tetratricopeptide repeat-containing domain,IPR019734:Tetratricopeptide repeat,	ame04120:Ubiquitin mediated proteolysis,		SM00028:TPR,	Complete proteome,Reference proteome,
GB51174	cell surface glycoprotein 1-like(LOC408280)	Apis mellifera									Complete proteome,Reference proteome,Signal,
GB51373	cell wall integrity and stress response component 1-like(LOC100577331)	Apis mellifera		GO:0006030~chitin metabolic process,	GO:0005576~extracellular region,	GO:0008061~chitin binding,	IPR002557:Chitin binding domain,			SM00494:ChtBD2,	Complete proteome,Reference proteome,Signal,
GB49841	centrosomal protein 190kD(Cp190)	Apis mellifera				GO:0003676~nucleic acid binding,GO:0046872~metal ion binding,	IPR007087:Zinc finger, C2H2,IPR013087:Zinc finger C2H2-type/integrase DNA-binding domain,IPR015880:Zinc finger, C2H2-like,			SM00355:ZnF_C2H2,	Complete proteome,Reference proteome,
GB42895	centrosomal protein of 164 kDa(LOC100578774)	Apis mellifera					IPR001202:WW domain,			SM00456:WW,	Coiled coil,Complete proteome,Reference proteome,
GB44086	centrosomal protein of 89 kDa-like(LOC726602)	Apis mellifera	Cell division and chromosome partitioning,	GO:0007005~mitochondrion organization,GO:0007268~chemical synaptic transmission,GO:0042384~cilium assembly,	GO:0005814~centriole,						Coiled coil,Complete proteome,Reference proteome,
GB45199	ceramide kinase(LOC408315)	Apis mellifera	Lipid metabolism / General function prediction only,			GO:0016301~kinase activity,	IPR001206:Diacylglycerol kinase, catalytic domain,IPR016064:ATP-NAD kinase-like domain,	ame00600:Sphingolipid metabolism,		SM00046:DAGKc,	Complete proteome,Reference proteome,
GB46118	cerebellar degeneration-related protein 2-like(LOC408723)	Apis mellifera	Function unknown,				IPR026079:Cerebellar degeneration-related protein 2,				Coiled coil,Complete proteome,Reference proteome,
GB50067	charged multivesicular body protein 3(LOC410607)	Apis mellifera		GO:0007034~vacuolar transport,			IPR005024:Snf7,	ame04144:Endocytosis,			Coiled coil,Complete proteome,Reference proteome,
GB54194	charged multivesicular body protein 4b(LOC411857)	Apis mellifera		GO:0007034~vacuolar transport,			IPR005024:Snf7,	ame04144:Endocytosis,			Coiled coil,Complete proteome,Reference proteome,
GB55547	chemosensory protein 2(CSP2)	Apis mellifera					IPR005055:Insect pheromone-binding protein A10/OS-D,				Complete proteome,Reference proteome,Signal,
GB52324	chemosensory protein 3(CSP3)	Apis mellifera					IPR005055:Insect pheromone-binding protein A10/OS-D,				Complete proteome,Reference proteome,Signal,	signal peptide,
GB52767	chromatin assembly factor 1 subunit A-B(LOC100576805)	Apis mellifera									Coiled coil,Complete proteome,Reference proteome,
GB54984	chromatin complexes subunit BAP18(LOC408633)	Apis mellifera				GO:0003677~DNA binding,	IPR001005:SANT/Myb domain,IPR009057:Homeodomain-like,			SM00717:SANT,	Complete proteome,Reference proteome,
GB49325	chromatin-remodeling complex ATPase chain Iswi(LOC412742)	Apis mellifera		GO:0043044~ATP-dependent chromatin remodeling,	GO:0016589~NURF complex,	GO:0003677~DNA binding,GO:0005524~ATP binding,GO:0016887~ATPase activity,	IPR000330:SNF2-related,IPR001005:SANT/Myb domain,IPR001650:Helicase, C-terminal,IPR009057:Homeodomain-like,IPR014001:Helicase, superfamily 1/2, ATP-binding domain,IPR015194:ISWI HAND domain,IPR015195:SLIDE domain,IPR017884:SANT domain,IPR020838:DBINO domain,IPR027417:P-loop containing nucleoside triphosphate hydrolase,			SM00487:DEXDc,SM00490:HELICc,SM00717:SANT,	Coiled coil,Complete proteome,Nucleus,Reference proteome,
GB51962	chromodomain-helicase-DNA-binding protein 7(LOC726524)	Apis mellifera	Transcription / DNA replication, recombination, and repair,		GO:0005634~nucleus,	GO:0005524~ATP binding,GO:0016817~hydrolase activity, acting on acid anhydrides,	IPR000330:SNF2-related,IPR000953:Chromo domain/shadow,IPR001005:SANT/Myb domain,IPR001650:Helicase, C-terminal,IPR006576:BRK domain,IPR014001:Helicase, superfamily 1/2, ATP-binding domain,IPR016197:Chromo domain-like,IPR023780:Chromo domain,IPR027417:P-loop containing nucleoside triphosphate hydrolase,			SM00298:CHROMO,SM00487:DEXDc,SM00490:HELICc,SM00592:BRK,SM00717:SANT,	Coiled coil,Complete proteome,Nucleus,Reference proteome,
GB50121	chymotrypsin inhibitor(LOC725380)	Apis mellifera			GO:0005576~extracellular region,	GO:0004867~serine-type endopeptidase inhibitor activity,	IPR002919:Trypsin Inhibitor-like, cysteine rich domain,				3D-structure,Complete proteome,Direct protein sequencing,Disulfide bond,Protease inhibitor,Reference proteome,Secreted,Serine protease inhibitor,Signal,	chain:Chymotrypsin inhibitor,disulfide bond,domain:TIL,helix,strand,turn,
GB42962	cilia- and flagella-associated protein 45-like(LOC412021)	Apis mellifera									Coiled coil,Complete proteome,Reference proteome,
GB42794	circadian clock-controlled protein-like(LOC409602)	Apis mellifera					IPR010562:Haemolymph juvenile hormone binding,			SM00700:JHBP,	Complete proteome,Reference proteome,Signal,
GB47718	class A basic helix-loop-helix protein 15-like(LOC100576700)	Apis mellifera					IPR011598:Myc-type, basic helix-loop-helix (bHLH) domain,			SM00353:HLH,	Complete proteome,Reference proteome,
GB55615	class E basic helix-loop-helix protein 22(LOC552277)	Apis mellifera									Complete proteome,Reference proteome,Signal,
GB45050	class E basic helix-loop-helix protein 23(LOC726594)	Apis mellifera					IPR011598:Myc-type, basic helix-loop-helix (bHLH) domain,			SM00353:HLH,	Complete proteome,Reference proteome,
GB41446	clathrin light chain(LOC411595)	Apis mellifera		GO:0006886~intracellular protein transport,GO:0016192~vesicle-mediated transport,	GO:0030130~clathrin coat of trans-Golgi network vesicle,GO:0030132~clathrin coat of coated pit,	GO:0005198~structural molecule activity,	IPR000996:Clathrin light chain,				Coiled coil,Complete proteome,Reference proteome,
GB45147	clavesin-2(LOC552447)	Apis mellifera			GO:0005622~intracellular,	GO:0005215~transporter activity,	IPR001071:Cellular retinaldehyde binding/alpha-tocopherol transport,IPR001251:CRAL-TRIO domain,IPR011074:CRAL/TRIO, N-terminal domain,			SM00516:SEC14,SM01100:SM01100,	Coiled coil,Complete proteome,Reference proteome,
GB44721	cleavage and polyadenylation specificity factor subunit 5(LOC552140)	Apis mellifera		GO:0006378~mRNA polyadenylation,	GO:0005849~mRNA cleavage factor complex,	GO:0003729~mRNA binding,GO:0016787~hydrolase activity,	IPR000086:NUDIX hydrolase domain,IPR015797:NUDIX hydrolase domain-like,IPR016706:Cleavage/polyadenylation specificity factor subunit 5,	ame03015:mRNA surveillance pathway,	PIRSF017888:cleavage and polyadenylation specificity factor subunit 5,		Complete proteome,Reference proteome,
GB46014	cleavage and polyadenylation specificity factor subunit CG7185(LOC551973)	Apis mellifera				GO:0000166~nucleotide binding,GO:0003676~nucleic acid binding,	IPR000504:RNA recognition motif domain,IPR012677:Nucleotide-binding, alpha-beta plait,	ame03015:mRNA surveillance pathway,		SM00360:RRM,	Complete proteome,Reference proteome,
GB53670	clustered mitochondria protein homolog(LOC552519)	Apis mellifera		GO:0048312~intracellular distribution of mitochondria,	GO:0005737~cytoplasm,	GO:0003723~RNA binding,	IPR011990:Tetratricopeptide-like helical,IPR023231:GSKIP/TIF31 domain,IPR025697:CLU domain,IPR027523:Clustered mitochondria protein,				Coiled coil,Complete proteome,Cytoplasm,Reference proteome,RNA-binding,TPR repeat,
GB43991	clusterin-associated protein 1-like(LOC408382)	Apis mellifera					IPR019366:Clusterin-associated protein-1,				Coiled coil,Complete proteome,Reference proteome,
GB46596	clusterin-associated protein 1-like(LOC725083)	Apis mellifera					IPR019366:Clusterin-associated protein-1,				Coiled coil,Complete proteome,Reference proteome,
GB51333	coatomer subunit gamma(LOC412083)	Apis mellifera	Intracellular trafficking and secretion,	GO:0006886~intracellular protein transport,GO:0016192~vesicle-mediated transport,	GO:0000139~Golgi membrane,GO:0030126~COPI vesicle coat,	GO:0005198~structural molecule activity,	IPR002553:Clathrin/coatomer adaptor, adaptin-like, N-terminal,IPR009028:Coatomer/calthrin adaptor appendage, C-terminal subdomain,IPR011989:Armadillo-like helical,IPR013040:Coatomer, gamma subunit, appendage, Ig-like subdomain,IPR013041:Coatomer/clathrin adaptor appendage, Ig-like subdomain,IPR015873:Clathrin alpha-adaptin/coatomer adaptor, appendage, C-terminal subdomain,IPR016024:Armadillo-type…		PIRSF037093:coatomer, gamma subunit,		Complete proteome,Cytoplasm,Cytoplasmic vesicle,ER-Golgi transport,Golgi apparatus,Membrane,Protein transport,Reference proteome,Transport,
GB49028	coatomer subunit zeta-1(LOC550981)	Apis mellifera		GO:0006886~intracellular protein transport,GO:0016192~vesicle-mediated transport,	GO:0030117~membrane coat,		IPR000804:Clathrin adaptor complex, small chain,IPR011012:Longin-like domain,IPR022775:AP complex, mu/sigma subunit,				Complete proteome,Protein transport,Reference proteome,Transport,
GB47204	cohesin subunit SA-1(LOC727407)	Apis mellifera	Cell division and chromosome partitioning,				IPR013721:STAG,IPR016024:Armadillo-type fold,IPR020839:Stromalin conservative domain,				Coiled coil,Complete proteome,Reference proteome,
GB55101	coiled-coil domain-containing protein 12(LOC551200)	Apis mellifera					IPR013169:mRNA splicing factor, Cwf18,	ame03040:Spliceosome,			Coiled coil,Complete proteome,Reference proteome,
GB50764	coiled-coil domain-containing protein 124(LOC410897)	Apis mellifera					IPR009071:High mobility group (HMG) box domain,IPR010422:Protein of unknown function DUF1014,				Coiled coil,Complete proteome,Reference proteome,
GB54162	coiled-coil domain-containing protein 137(LOC726697)	Apis mellifera					IPR026680:Coiled-coil domain-containing protein 137,				Coiled coil,Complete proteome,Reference proteome,
GB50537	coiled-coil domain-containing protein 142(LOC409603)	Apis mellifera					IPR026700:Coiled-coil domain-containing protein 142,				Complete proteome,Reference proteome,
GB55666	coiled-coil domain-containing protein 42 like-2-like(LOC551122)	Apis mellifera					IPR025252:Domain of unknown function DUF4200,				Coiled coil,Complete proteome,Reference proteome,
GB52995	coiled-coil domain-containing protein 85C(LOC725125)	Apis mellifera					IPR019359:Protein of unknown function DUF2216, coiled-coil,				Coiled coil,Complete proteome,Reference proteome,
GB51806	coiled-coil domain-containing protein 93(LOC408609)	Apis mellifera	Cell division and chromosome partitioning,				IPR019159:Protein of unknown function DUF2037,				Coiled coil,Complete proteome,Reference proteome,
GB46169	coiled-coil domain-containing protein R3HCC1L-like(LOC551984)	Apis mellifera				GO:0000166~nucleotide binding,GO:0003676~nucleic acid binding,	IPR001374:Single-stranded nucleic acid binding R3H,IPR012677:Nucleotide-binding, alpha-beta plait,				Coiled coil,Complete proteome,Reference proteome,
GB44994	coiled-coil-helix-coiled-coil-helix domain-containing protein 10, mitochondrial(LOC408308)	Apis mellifera					IPR010625:CHCH,				Complete proteome,Reference proteome,
GB44291	cold shock domain-containing protein E1(LOC414014)	Apis mellifera		GO:0006355~regulation of transcription, DNA-templated,		GO:0003677~DNA binding,	IPR002059:Cold-shock protein, DNA-binding,IPR011129:Cold shock protein,IPR012340:Nucleic acid-binding, OB-fold,IPR019844:Cold-shock conserved site,IPR024642:SUZ-C domain,			SM00357:CSP,	Complete proteome,Reference proteome,
GB40231	collagen alpha chain CG42342-like(LOC551490)	Apis mellifera					IPR008160:Collagen triple helix repeat,				Complete proteome,Reference proteome,
GB47258	collagen alpha-2(IX) chain(LOC412865)	Apis mellifera		GO:0007155~cell adhesion,	GO:0005581~collagen trimer,GO:0031012~extracellular matrix,	GO:0005198~structural molecule activity,	IPR008160:Collagen triple helix repeat,IPR010515:Collagenase NC10/endostatin,IPR016186:C-type lectin-like,IPR016187:C-type lectin fold,				Collagen,Complete proteome,Disulfide bond,Reference proteome,
GB45943	collagen alpha-5(IV) chain(LOC408551)	Apis mellifera			GO:0005578~proteinaceous extracellular matrix,GO:0005581~collagen trimer,	GO:0005201~extracellular matrix structural constituent,	IPR001442:Collagen IV, non-collagenous,IPR008160:Collagen triple helix repeat,IPR016187:C-type lectin fold,	ame04512:ECM-receptor interaction,		SM00111:C4,	Collagen,Complete proteome,Disulfide bond,Extracellular matrix,Reference proteome,Secreted,Signal,
GB41412	complex III assembly factor LYRM7(LOC726662)	Apis mellifera									Complete proteome,Reference proteome,
GB50064	complexin(LOC552844)	Apis mellifera		GO:0006836~neurotransmitter transport,			IPR008849:Synaphin,				Coiled coil,Complete proteome,Reference proteome,
GB45662	conserved oligomeric Golgi complex subunit 4(LOC411125)	Apis mellifera		GO:0006887~exocytosis,GO:0048278~vesicle docking,	GO:0005737~cytoplasm,		IPR009976:Exocyst complex component Sec10-like,IPR013167:Conserved oligomeric Golgi complex, subunit 4,			SM00762:Cog4,	Complete proteome,Reference proteome,
GB41869	constitutive coactivator of PPAR-gamma-like protein 1(LOC413912)	Apis mellifera			GO:0005634~nucleus,		IPR026784:Constitutive coactivator of PPAR-gamma,				Complete proteome,Reference proteome,
GB49533	coronin-2B-like(LOC409316)	Apis mellifera					IPR001680:WD40 repeat,IPR015048:Domain of unknown function DUF1899,IPR015505:Coronin,IPR015943:WD40/YVTN repeat-like-containing domain,IPR017986:WD40-repeat-containing domain,IPR019775:WD40 repeat, conserved site,			SM00320:WD40,SM01166:SM01166,	Coiled coil,Complete proteome,Reference proteome,Repeat,WD repeat,
GB42155	craniofacial development protein 1(LOC726756)	Apis mellifera					IPR011421:BCNT-C domain,IPR027124:SWR1-complex protein 5/Craniofacial development protein,				Coiled coil,Complete proteome,Reference proteome,
GB41688	cullin-1(LOC410565)	Apis mellifera		GO:0006511~ubiquitin-dependent protein catabolic process,	GO:0031461~cullin-RING ubiquitin ligase complex,		IPR001373:Cullin, N-terminal,IPR011991:Winged helix-turn-helix DNA-binding domain,IPR016157:Cullin, conserved site,IPR016158:Cullin homology,IPR016159:Cullin repeat-like-containing domain,IPR019559:Cullin protein, neddylation domain,	ame04120:Ubiquitin mediated proteolysis,ame04141:Protein processing in endoplasmic reticulum,ame04310:Wnt signaling pathway,ame04350:TGF-beta signaling pathway,		SM00182:CULLIN,SM00884:SM00884,	Complete proteome,Reference proteome,
GB44900	cullin-3(LOC552700)	Apis mellifera						ame04120:Ubiquitin mediated proteolysis,
GB54425	cullin-associated NEDD8-dissociated protein 1(LOC409918)	Apis mellifera					IPR011989:Armadillo-like helical,IPR013932:TATA-binding protein interacting (TIP20),IPR016024:Armadillo-type fold,				Complete proteome,Reference proteome,
GB43633	cutA divalent cation tolerance homolog(CUTA)	Apis mellifera		GO:0010038~response to metal ion,			IPR004323:Divalent ion tolerance protein, CutA,IPR011322:Nitrogen regulatory PII-like, alpha/beta,				Complete proteome,Reference proteome,
GB42585	cuticle protein 7(LOC725557)	Apis mellifera				GO:0042302~structural constituent of cuticle,	IPR000618:Insect cuticle protein,				Complete proteome,Reference proteome,
GB46297	cuticular protein 14(CPR14)	Apis mellifera				GO:0042302~structural constituent of cuticle,	IPR000618:Insect cuticle protein,				Complete proteome,Reference proteome,Signal,
GB40299	cuticular protein 5(CPR5)	Apis mellifera				GO:0042302~structural constituent of cuticle,	IPR000618:Insect cuticle protein,				Complete proteome,Reference proteome,
GB41227	cuticular protein analogous to peritrophins 3-B(Cpap3-b)	Apis mellifera		GO:0006030~chitin metabolic process,	GO:0005576~extracellular region,	GO:0008061~chitin binding,	IPR002557:Chitin binding domain,			SM00494:ChtBD2,	Complete proteome,Reference proteome,Signal,
GB41203	cuticular protein analogous to peritrophins 3-C(Cpap3-c)	Apis mellifera		GO:0006030~chitin metabolic process,	GO:0005576~extracellular region,	GO:0008061~chitin binding,	IPR002557:Chitin binding domain,			SM00494:ChtBD2,	Complete proteome,Reference proteome,Signal,
GB41946	cuticular protein analogous to peritrophins 3-D(Cpap3-d)	Apis mellifera		GO:0006030~chitin metabolic process,	GO:0005576~extracellular region,	GO:0008061~chitin binding,	IPR002557:Chitin binding domain,			SM00494:ChtBD2,	Complete proteome,Reference proteome,Signal,
GB42597	cuticular protein(LOC409002)	Apis mellifera									Complete proteome,Reference proteome,Signal,
GB41836	cyclin-G-associated kinase(LOC413462)	Apis mellifera				GO:0004672~protein kinase activity,GO:0005524~ATP binding,	IPR000008:C2 calcium-dependent membrane targeting,IPR000719:Protein kinase, catalytic domain,IPR001623:DnaJ domain,IPR008271:Serine/threonine-protein kinase, active site,IPR011009:Protein kinase-like domain,IPR014020:Tensin phosphatase, C2 domain,			SM00220:S_TKc,SM00271:DnaJ,SM01326:SM01326,	Complete proteome,Reference proteome,
GB40098	cyclin-H(LOC410459)	Apis mellifera		GO:0006351~transcription, DNA-templated,	GO:0070985~TFIIK complex,	GO:0016538~cyclin-dependent protein serine/threonine kinase regulator activity,	IPR006671:Cyclin, N-terminal,IPR013763:Cyclin-like,IPR027081:CyclinH/Ccl1,	ame03022:Basal transcription factors,ame03420:Nucleotide excision repair,		SM00385:CYCLIN,	Complete proteome,Cyclin,Reference proteome,
GB46681	cyclin-K(LOC411062)	Apis mellifera					IPR006671:Cyclin, N-terminal,IPR013763:Cyclin-like,			SM00385:CYCLIN,	Complete proteome,Cyclin,Reference proteome,
GB49026	cyclin-T(LOC410174)	Apis mellifera		GO:0006355~regulation of transcription, DNA-templated,			IPR006671:Cyclin, N-terminal,IPR013763:Cyclin-like,IPR015430:Cyclin T,			SM00385:CYCLIN,	Coiled coil,Complete proteome,Cyclin,Reference proteome,
GB53657	cyclin-dependent kinase 12(LOC409965)	Apis mellifera				GO:0004672~protein kinase activity,GO:0005524~ATP binding,	IPR000719:Protein kinase, catalytic domain,IPR008271:Serine/threonine-protein kinase, active site,IPR011009:Protein kinase-like domain,IPR017441:Protein kinase, ATP binding site,			SM00220:S_TKc,	Complete proteome,Reference proteome,
GB44292	cyclin-dependent kinase 14(LOC552617)	Apis mellifera				GO:0004674~protein serine/threonine kinase activity,GO:0005524~ATP binding,	IPR000719:Protein kinase, catalytic domain,IPR008271:Serine/threonine-protein kinase, active site,IPR011009:Protein kinase-like domain,IPR017441:Protein kinase, ATP binding site,			SM00220:S_TKc,	ATP-binding,Complete proteome,Kinase,Nucleotide-binding,Reference proteome,Serine/threonine-protein kinase,Transferase,
GB55798	cyclin-dependent kinase 5 activator 1(LOC411494)	Apis mellifera			GO:0016533~cyclin-dependent protein kinase 5 holoenzyme complex,	GO:0016534~cyclin-dependent protein kinase 5 activator activity,	IPR004944:Cyclin-dependent kinase 5 activator,IPR013763:Cyclin-like,				Complete proteome,Reference proteome,
GB43092	cyclin-dependent kinase 5(Cdk5)	Apis mellifera				GO:0004674~protein serine/threonine kinase activity,GO:0005524~ATP binding,	IPR000719:Protein kinase, catalytic domain,IPR008271:Serine/threonine-protein kinase, active site,IPR011009:Protein kinase-like domain,IPR017441:Protein kinase, ATP binding site,			SM00220:S_TKc,	ATP-binding,Complete proteome,Kinase,Nucleotide-binding,Reference proteome,Serine/threonine-protein kinase,Transferase,
GB55287	cysteine-rich motor neuron 1 protein(LOC724618)	Apis mellifera			GO:0016021~integral component of membrane,	GO:0004867~serine-type endopeptidase inhibitor activity,	IPR001007:von Willebrand factor, type C,IPR004094:Proteinase inhibitor I15, antistasin-like,IPR011061:Proteinase inhibitor I14/I15, hirudin/antistatin,			SM00214:VWC,	Complete proteome,Membrane,Reference proteome,Transmembrane,Transmembrane helix,
GB53077	cysteine-rich protein 1-like(LOC726733)	Apis mellifera				GO:0008270~zinc ion binding,	IPR001781:Zinc finger, LIM-type,			SM00132:LIM,	Complete proteome,LIM domain,Metal-binding,Reference proteome,Zinc,
GB54311	cystinosin homolog(LOC551080)	Apis mellifera			GO:0016021~integral component of membrane,		IPR005282:Lysosomal cystine transporter,IPR006603:Cystinosin/ERS1p repeat,			SM00679:CTNS,	Complete proteome,Membrane,Reference proteome,Transmembrane,Transmembrane helix,
GB54743	cytochrome P450 306a1(LOC408398)	Apis mellifera	Secondary metabolites biosynthesis, transport, and catabolism,		GO:0016021~integral component of membrane,	GO:0005506~iron ion binding,GO:0016705~oxidoreductase activity, acting on paired donors, with incorporation or reduction of molecular oxygen,GO:0020037~heme binding,	IPR001128:Cytochrome P450,IPR002401:Cytochrome P450, E-class, group I,	ame00981:Insect hormone biosynthesis,			Complete proteome,Membrane,Reference proteome,Transmembrane,Transmembrane helix,
GB47270	cytochrome P450 4C1(LOC413833)	Apis mellifera	Secondary metabolites biosynthesis, transport, and catabolism,
GB51356	cytochrome P450 4G11(Cyp4g11)	Apis mellifera	Secondary metabolites biosynthesis, transport, and catabolism,		GO:0016021~integral component of membrane,	GO:0004497~monooxygenase activity,GO:0005506~iron ion binding,GO:0016705~oxidoreductase activity, acting on paired donors, with incorporation or reduction of molecular oxygen,GO:0020037~heme binding,	IPR001128:Cytochrome P450,IPR002401:Cytochrome P450, E-class, group I,IPR017972:Cytochrome P450, conserved site,				Complete proteome,Heme,Iron,Membrane,Metal-binding,Monooxygenase,Oxidoreductase,Reference proteome,Transmembrane,Transmembrane helix,
GB52023	cytochrome P450 6AQ1(CYP6AQ1)	Apis mellifera	Secondary metabolites biosynthesis, transport, and catabolism,		GO:0016021~integral component of membrane,	GO:0004497~monooxygenase activity,GO:0005506~iron ion binding,GO:0016705~oxidoreductase activity, acting on paired donors, with incorporation or reduction of molecular oxygen,GO:0020037~heme binding,	IPR001128:Cytochrome P450,IPR002401:Cytochrome P450, E-class, group I,IPR017972:Cytochrome P450, conserved site,				Complete proteome,Heme,Iron,Membrane,Metal-binding,Monooxygenase,Oxidoreductase,Reference proteome,Transmembrane,Transmembrane helix,
GB43713	cytochrome P450 9e2(LOC410492)	Apis mellifera	Secondary metabolites biosynthesis, transport, and catabolism,			GO:0004497~monooxygenase activity,GO:0005506~iron ion binding,GO:0016705~oxidoreductase activity, acting on paired donors, with incorporation or reduction of molecular oxygen,GO:0020037~heme binding,	IPR001128:Cytochrome P450,IPR002401:Cytochrome P450, E-class, group I,IPR017972:Cytochrome P450, conserved site,				Complete proteome,Heme,Iron,Metal-binding,Monooxygenase,Oxidoreductase,Reference proteome,
GB51192	cytochrome b-c1 complex subunit Rieske, mitochondrial(LOC411183)	Apis mellifera						ame00190:Oxidative phosphorylation,ame01100:Metabolic pathways,
GB53681	cytochrome b5 reductase 4(LOC410936)	Apis mellifera				GO:0004128~cytochrome-b5 reductase activity, acting on NAD(P)H,GO:0020037~heme binding,GO:0046872~metal ion binding,	IPR001199:Cytochrome b5-like heme/steroid binding domain,IPR001433:Oxidoreductase FAD/NAD(P)-binding,IPR001834:NADH:cytochrome b5 reductase (CBR),IPR008333:Oxidoreductase, FAD-binding domain,IPR017927:Ferredoxin reductase-type FAD-binding domain,IPR017938:Riboflavin synthase-like beta-barrel,IPR018506:Cytochrome b5, heme-binding site,	ame00520:Amino sugar and nucleotide sugar metabolism,		SM01117:SM01117,	Complete proteome,FAD,Flavoprotein,Heme,Iron,Metal-binding,Oxidoreductase,Reference proteome,
GB47610	cytochrome c oxidase subunit 5B, mitochondrial(LOC552610)	Apis mellifera			GO:0005740~mitochondrial envelope,	GO:0004129~cytochrome-c oxidase activity,	IPR002124:Cytochrome c oxidase, subunit Vb,	ame00190:Oxidative phosphorylation,ame01100:Metabolic pathways,			Complete proteome,Reference proteome,
GB53749	cytochrome c oxidase subunit 6A1, mitochondrial(LOC726042)	Apis mellifera			GO:0005751~mitochondrial respiratory chain complex IV,	GO:0004129~cytochrome-c oxidase activity,	IPR001349:Cytochrome c oxidase, subunit VIa,	ame00190:Oxidative phosphorylation,ame01100:Metabolic pathways,			Complete proteome,Reference proteome,
GB41793	cytochrome c-type heme lyase(LOC408968)	Apis mellifera			GO:0005739~mitochondrion,	GO:0004408~holocytochrome-c synthase activity,	IPR000511:Cytochrome c/c1 haem-lyase,	ame00860:Porphyrin and chlorophyll metabolism,			Complete proteome,Reference proteome,
GB46369	cytochrome c1, heme protein, mitochondrial(LOC413605)	Apis mellifera	Energy production and conversion,		GO:0016021~integral component of membrane,	GO:0009055~electron carrier activity,GO:0020037~heme binding,	IPR002326:Cytochrome c1,IPR009056:Cytochrome c domain,IPR021157:Cytochrome c1, transmembrane anchor, C-terminal,	ame00190:Oxidative phosphorylation,ame01100:Metabolic pathways,			Complete proteome,Membrane,Reference proteome,Transmembrane,Transmembrane helix,
GB49233	cytoplasmic polyadenylation element-binding protein 2(LOC724704)	Apis mellifera						ame04320:Dorso-ventral axis formation,			Coiled coil,Complete proteome,Reference proteome,
GB42210	cytosolic carboxypeptidase 6(LOC552096)	Apis mellifera				GO:0004181~metallocarboxypeptidase activity,GO:0008270~zinc ion binding,	IPR000834:Peptidase M14, carboxypeptidase A,				Complete proteome,Reference proteome,
GB44041	dachshund homolog 2(LOC411009)	Apis mellifera					IPR003380:Transforming protein Ski,IPR009061:DNA binding domain, putative,				Coiled coil,Complete proteome,Reference proteome,
GB45762	death-associated protein kinase 1-like(LOC411980)	Apis mellifera		GO:0007165~signal transduction,		GO:0004672~protein kinase activity,GO:0005524~ATP binding,	IPR000488:Death domain,IPR000719:Protein kinase, catalytic domain,IPR002110:Ankyrin repeat,IPR008271:Serine/threonine-protein kinase, active site,IPR011009:Protein kinase-like domain,IPR011029:Death-like domain,IPR017441:Protein kinase, ATP binding site,IPR020683:Ankyrin repeat-containing domain,IPR027417:P-loop containing nucleoside triphosphate hydrolase,			SM00220:S_TKc,SM00248:ANK,	ANK repeat,Complete proteome,Reference proteome,
GB51337	dedicator of cytokinesis protein 3(LOC725928)	Apis mellifera		GO:0007264~small GTPase mediated signal transduction,	GO:0005622~intracellular,	GO:0005085~guanyl-nucleotide exchange factor activity,	IPR010703:Dedicator of cytokinesis C-terminal,IPR026791:Dedicator of cytokinesis,IPR027007:DHR-1 domain,IPR027357:DHR-2 domain,				Complete proteome,Reference proteome,
GB42787	dentin sialophosphoprotein-like(LOC100576271)	Apis mellifera									Complete proteome,Reference proteome,
GB47689	deoxyhypusine hydroxylase(LOC410763)	Apis mellifera	Energy production and conversion,	GO:0008612~peptidyl-lysine modification to peptidyl-hypusine,		GO:0019135~deoxyhypusine monooxygenase activity,GO:0046872~metal ion binding,	IPR004155:PBS lyase HEAT-like repeat,IPR011989:Armadillo-like helical,IPR016024:Armadillo-type fold,IPR021133:HEAT, type 2,IPR027517:Deoxyhypusine hydroxylase,			SM00567:EZ_HEAT,	Complete proteome,Hypusine biosynthesis,Iron,Metal-binding,Monooxygenase,Oxidoreductase,Reference proteome,
GB46537	deoxyribonuclease-2-alpha(LOC413489)	Apis mellifera				GO:0004531~deoxyribonuclease II activity,	IPR004947:Deoxyribonuclease II,	ame04142:Lysosome,			Complete proteome,Reference proteome,Signal,
GB40109	diacylglycerol O-acyltransferase 1(LOC552377)	Apis mellifera		GO:0019432~triglyceride biosynthetic process,	GO:0005789~endoplasmic reticulum membrane,GO:0016021~integral component of membrane,	GO:0004144~diacylglycerol O-acyltransferase activity,	IPR004299:Membrane bound O-acyl transferase, MBOAT,IPR014371:Sterol O-acyltransferase, ACAT/DAG/ARE types,IPR027251:Diacylglycerol O-acyltransferase 1,	ame00561:Glycerolipid metabolism,ame00830:Retinol metabolism,ame01100:Metabolic pathways,	PIRSF000439:sterol O-acyltransferase, ACAT/DAG/ARE types,PIRSF500231:diacylglycerol O-acyltransferase [Parent=PIRSF000439],		Acyltransferase,Complete proteome,Endoplasmic reticulum,Membrane,Reference proteome,Transferase,Transmembrane,Transmembrane helix,
GB50415	diacylglycerol kinase theta(LOC408809)	Apis mellifera	Lipid metabolism / General function prediction only,	GO:0007205~protein kinase C-activating G-protein coupled receptor signaling pathway,GO:0035556~intracellular signal transduction,	GO:0005622~intracellular,	GO:0003676~nucleic acid binding,GO:0004143~diacylglycerol kinase activity,GO:0005524~ATP binding,GO:0046872~metal ion binding,	IPR000159:Ras-association,IPR000504:RNA recognition motif domain,IPR000756:Diacylglycerol kinase, accessory domain,IPR001206:Diacylglycerol kinase, catalytic domain,IPR002219:Protein kinase C-like, phorbol ester/diacylglycerol binding,IPR012677:Nucleotide-binding, alpha-beta plait,IPR016064:ATP-NAD kinase-like domain,IPR020454:Diacylglycerol/phorbol-ester binding,	ame00561:Glycerolipid metabolism,ame00564:Glycerophospholipid metabolism,ame01100:Metabolic pathways,ame04070:Phosphatidylinositol signaling system,		SM00045:DAGKa,SM00046:DAGKc,SM00109:C1,SM00314:RA,	ATP-binding,Complete proteome,Kinase,Metal-binding,Nucleotide-binding,Reference proteome,Transferase,Zinc,Zinc-finger,
GB44122	dihydroceramide fatty acyl 2-hydroxylase FAH2(LOC726585)	Apis mellifera		GO:0006633~fatty acid biosynthetic process,	GO:0016021~integral component of membrane,	GO:0005506~iron ion binding,GO:0016491~oxidoreductase activity,	IPR001199:Cytochrome b5-like heme/steroid binding domain,IPR006694:Fatty acid hydroxylase,				Complete proteome,Membrane,Reference proteome,Transmembrane,Transmembrane helix,
GB50057	dihydroorotate dehydrogenase (quinone), mitochondrial(LOC100577081)	Apis mellifera		GO:0006207~'de novo' pyrimidine nucleobase biosynthetic process,GO:0044205~'de novo' UMP biosynthetic process,	GO:0005743~mitochondrial inner membrane,	GO:0004152~dihydroorotate dehydrogenase activity,	IPR001295:Dihydroorotate dehydrogenase, conserved site,IPR005719:Dihydroorotate dehydrogenase, class 2,IPR005720:Dihydroorotate dehydrogenase domain,IPR013785:Aldolase-type TIM barrel,	ame00240:Pyrimidine metabolism,ame01100:Metabolic pathways,			Complete proteome,Flavoprotein,FMN,Membrane,Mitochondrion,Mitochondrion inner membrane,Oxidoreductase,Reference proteome,
GB53299	dipeptidase 1-like(LOC409231)	Apis mellifera			GO:0016021~integral component of membrane,GO:0031225~anchored component of membrane,	GO:0008237~metallopeptidase activity,GO:0016805~dipeptidase activity,GO:0046872~metal ion binding,	IPR008257:Peptidase M19, renal dipeptidase,				Complete proteome,Dipeptidase,Disulfide bond,Glycoprotein,GPI-anchor,Hydrolase,Lipoprotein,Membrane,Metal-binding,Metalloprotease,Protease,Reference proteome,Transmembrane,Transmembrane helix,Zinc,
GB45029	dipeptidyl aminopeptidase-like protein 6(LOC410336)	Apis mellifera			GO:0016021~integral component of membrane,	GO:0008236~serine-type peptidase activity,	IPR001375:Peptidase S9, prolyl oligopeptidase, catalytic domain,IPR002469:Peptidase S9B, dipeptidylpeptidase IV N-terminal,				Complete proteome,Membrane,Reference proteome,Transmembrane,Transmembrane helix,
GB44355	diphthamide biosynthesis protein 1(LOC552087)	Apis mellifera		GO:0017183~peptidyl-diphthamide biosynthetic process from peptidyl-histidine,			IPR016435:Diphthamide synthesis, eukaryotic DPH1/archaeal DPH2,				Complete proteome,Reference proteome,
GB44279	discoidin domain-containing receptor 2(LOC411201)	Apis mellifera			GO:0016021~integral component of membrane,	GO:0004713~protein tyrosine kinase activity,GO:0005524~ATP binding,	IPR000719:Protein kinase, catalytic domain,IPR001245:Serine-threonine/tyrosine-protein kinase catalytic domain,IPR008266:Tyrosine-protein kinase, active site,IPR011009:Protein kinase-like domain,IPR020635:Tyrosine-protein kinase, catalytic domain,			SM00219:TyrKc,	Complete proteome,Membrane,Reference proteome,Transmembrane,Transmembrane helix,
GB44276	discoidin domain-containing receptor 2-like(LOC411212)	Apis mellifera			GO:0016021~integral component of membrane,		IPR000421:Coagulation factor 5/8 C-terminal type domain,IPR008979:Galactose-binding domain-like,			SM00231:FA58C,	Complete proteome,Membrane,Reference proteome,Signal,Transmembrane,Transmembrane helix,
GB42894	disheveled-associated activator of morphogenesis 1(LOC409001)	Apis mellifera						ame04310:Wnt signaling pathway,
GB50160	disintegrin and metalloproteinase domain-containing protein 10-like(LOC410609)	Apis mellifera			GO:0016021~integral component of membrane,	GO:0004222~metalloendopeptidase activity,	IPR001590:Peptidase M12B, ADAM/reprolysin,IPR001762:Blood coagulation inhibitor, Disintegrin,IPR002870:Peptidase M12B, propeptide,IPR024079:Metallopeptidase, catalytic domain,			SM00050:DISIN,	Complete proteome,Disulfide bond,Membrane,Reference proteome,Signal,Transmembrane,Transmembrane helix,
GB40648	disks large 1 tumor suppressor protein(LOC724292)	Apis mellifera					IPR001452:Src homology-3 domain,IPR001478:PDZ domain,IPR008144:Guanylate kinase,IPR008145:Guanylate kinase/L-type calcium channel,IPR020590:Guanylate kinase, conserved site,IPR027417:P-loop containing nucleoside triphosphate hydrolase,	ame04391:Hippo signaling pathway - fly,		SM00072:GuKc,SM00228:PDZ,SM00326:SH3,	Complete proteome,Reference proteome,SH3 domain,
GB40095	distal-less(Dll)	Apis mellifera		GO:0006355~regulation of transcription, DNA-templated,	GO:0005634~nucleus,	GO:0043565~sequence-specific DNA binding,	IPR000047:Helix-turn-helix motif,IPR001356:Homeodomain,IPR009057:Homeodomain-like,IPR017970:Homeobox, conserved site,IPR020479:Homeodomain, metazoa,			SM00389:HOX,	Complete proteome,DNA-binding,Homeobox,Nucleus,Reference proteome,
GB46569	dnaJ homolog subfamily A member 1(LOC724368)	Apis mellifera	Posttranslational modification, protein turnover, chaperones,	GO:0006457~protein folding,GO:0009408~response to heat,		GO:0005524~ATP binding,	IPR001305:Heat shock protein DnaJ, cysteine-rich domain,IPR001623:DnaJ domain,IPR002939:Chaperone DnaJ, C-terminal,IPR008971:HSP40/DnaJ peptide-binding,IPR012724:Chaperone DnaJ,	ame04141:Protein processing in endoplasmic reticulum,		SM00271:DnaJ,	Complete proteome,Reference proteome,
GB43856	dnaJ homolog subfamily C member 11(LOC409991)	Apis mellifera					IPR001623:DnaJ domain,IPR024586:DnaJ-like protein C11, C-terminal,			SM00271:DnaJ,	Complete proteome,Reference proteome,
GB55532	dnaJ homolog subfamily C member 2(LOC413209)	Apis mellifera	Translation, ribosomal structure and biogenesis / Posttranslational modification, protein turnover, chaperones,		GO:0005634~nucleus,	GO:0003677~DNA binding,	IPR001005:SANT/Myb domain,IPR001623:DnaJ domain,IPR009057:Homeodomain-like,IPR017877:Myb-like domain,IPR017884:SANT domain,IPR018253:DnaJ domain, conserved site,			SM00271:DnaJ,SM00717:SANT,	Coiled coil,Complete proteome,Nucleus,Reference proteome,
GB45851	dnaJ homolog subfamily C member 22(LOC410730)	Apis mellifera			GO:0016021~integral component of membrane,		IPR001623:DnaJ domain,IPR007829:TM2,			SM00271:DnaJ,	Coiled coil,Complete proteome,Membrane,Reference proteome,Transmembrane,Transmembrane helix,
GB41796	dnaJ homolog subfamily C member 7(LOC410037)	Apis mellifera					IPR001623:DnaJ domain,IPR011990:Tetratricopeptide-like helical,IPR013026:Tetratricopeptide repeat-containing domain,IPR019734:Tetratricopeptide repeat,			SM00028:TPR,SM00271:DnaJ,	Complete proteome,Reference proteome,
GB49666	dnaJ homolog subfamily C member 8(LOC410294)	Apis mellifera					IPR001623:DnaJ domain,			SM00271:DnaJ,	Complete proteome,Reference proteome,
GB55063	dnaJ homolog subfamily C member 9-like(LOC409892)	Apis mellifera					IPR001611:Leucine-rich repeat,IPR001623:DnaJ domain,IPR003591:Leucine-rich repeat, typical subtype,IPR018253:DnaJ domain, conserved site,			SM00271:DnaJ,SM00369:LRR_TYP,	Coiled coil,Complete proteome,Reference proteome,
GB46774	dnaJ protein homolog 1(LOC411071)	Apis mellifera		GO:0006457~protein folding,			IPR001623:DnaJ domain,IPR002939:Chaperone DnaJ, C-terminal,IPR008971:HSP40/DnaJ peptide-binding,IPR018253:DnaJ domain, conserved site,	ame04141:Protein processing in endoplasmic reticulum,		SM00271:DnaJ,	Complete proteome,Reference proteome,
GB43171	dolichyl-diphosphooligosaccharide--protein glycosyltransferase subunit STT3A(LOC409265)	Apis mellifera		GO:0006486~protein glycosylation,	GO:0016021~integral component of membrane,	GO:0004576~oligosaccharyl transferase activity,	IPR003674:Oligosaccharyl transferase, STT3 subunit,	ame00510:N-Glycan biosynthesis,ame01100:Metabolic pathways,ame04141:Protein processing in endoplasmic reticulum,			Complete proteome,Membrane,Reference proteome,Transmembrane,Transmembrane helix,
GB53361	dopamine N-acetyltransferase-like(LOC411294)	Apis mellifera					IPR016181:Acyl-CoA N-acyltransferase,				Complete proteome,Reference proteome,
GB50192	dopamine receptor, D1(Dop1)	Apis mellifera			GO:0005887~integral component of plasma membrane,	GO:0004952~dopamine neurotransmitter receptor activity,	IPR000276:G protein-coupled receptor, rhodopsin-like,IPR000929:Dopamine receptor family,IPR017452:GPCR, rhodopsin-like, 7TM,	ame04080:Neuroactive ligand-receptor interaction,		SM01381:SM01381,	Complete proteome,G-protein coupled receptor,Membrane,Receptor,Reference proteome,Transducer,Transmembrane,Transmembrane helix,
GB44031	dorsal(Dl)	Apis mellifera		GO:0006357~regulation of transcription from RNA polymerase II promoter,GO:0007219~Notch signaling pathway,GO:0007275~multicellular organism development,	GO:0005634~nucleus,GO:0005737~cytoplasm,GO:0016021~integral component of membrane,	GO:0003677~DNA binding,GO:0003700~transcription factor activity, sequence-specific DNA binding,GO:0005509~calcium ion binding,	IPR000152:EGF-type aspartate/asparagine hydroxylation site,IPR000451:NF-kappa-B/Rel/Dorsal,IPR000742:Epidermal growth factor-like domain,IPR001774:Delta/Serrate/lag-2 (DSL) protein,IPR001881:EGF-like calcium-binding,IPR002909:Cell surface receptor IPT/TIG,IPR008967:p53-like transcription factor, DNA-binding,IPR009030:Insulin-like growth factor binding protein, N-terminal,IPR011363:Dorsal protein,…		PIRSF001716:dorsal protein,	SM00051:DSL,SM00179:EGF_CA,SM00181:EGF,SM00429:IPT,	Complete proteome,Developmental protein,Disulfide bond,EGF-like domain,Membrane,Nucleus,Reference proteome,Repeat,Signal,Transmembrane,Transmembrane helix,
GB41423	dosage compensation regulator(LOC413074)	Apis mellifera				GO:0003676~nucleic acid binding,GO:0005524~ATP binding,GO:0008026~ATP-dependent helicase activity,	IPR001650:Helicase, C-terminal,IPR002464:DNA/RNA helicase, ATP-dependent, DEAH-box type, conserved site,IPR007502:Helicase-associated domain,IPR011545:DNA/RNA helicase, DEAD/DEAH box type, N-terminal,IPR011709:Domain of unknown function DUF1605,IPR014001:Helicase, superfamily 1/2, ATP-binding domain,IPR014720:Double-stranded RNA-binding-like domain,IPR027417:P-loop containing nucleoside triphosph…			SM00358:DSRM,SM00487:DEXDc,SM00490:HELICc,SM00847:SM00847,	ATP-binding,Complete proteome,Hydrolase,Nucleotide-binding,Reference proteome,
GB55036	doublesex(Dsx)	Apis mellifera			GO:0005634~nucleus,	GO:0003700~transcription factor activity, sequence-specific DNA binding,GO:0043565~sequence-specific DNA binding,	IPR001275:DM DNA-binding,IPR014932:Doublesex dimerisation,IPR026607:DMRT/protein doublesex/protein male abnormal 3,			SM00301:DM,SM01143:SM01143,
GB54244	drebrin-like protein(LOC409548)	Apis mellifera			GO:0005622~intracellular,		IPR001452:Src homology-3 domain,IPR002108:Actin-binding, cofilin/tropomyosin type,			SM00102:ADF,SM00326:SH3,	Coiled coil,Complete proteome,Reference proteome,
GB51894	dual specificity mitogen-activated protein kinase kinase hemipterous(LOC413389)	Apis mellifera				GO:0004672~protein kinase activity,GO:0005524~ATP binding,	IPR000719:Protein kinase, catalytic domain,IPR008271:Serine/threonine-protein kinase, active site,IPR011009:Protein kinase-like domain,	ame04141:Protein processing in endoplasmic reticulum,		SM00220:S_TKc,	Coiled coil,Complete proteome,Reference proteome,
GB43223	dynactin subunit 5(LOC408323)	Apis mellifera					IPR001451:Bacterial transferase hexapeptide repeat,IPR011004:Trimeric LpxA-like,				Complete proteome,Reference proteome,
GB47039	dynamin(LOC410923)	Apis mellifera						ame04144:Endocytosis,
GB55875	dynein assembly factor with WDR repeat domains 1(LOC411414)	Apis mellifera	Cell envelope biogenesis, outer membrane,				IPR001680:WD40 repeat,IPR011044:Quinoprotein amine dehydrogenase, beta chain-like,IPR015943:WD40/YVTN repeat-like-containing domain,IPR017986:WD40-repeat-containing domain,IPR019775:WD40 repeat, conserved site,IPR020472:G-protein beta WD-40 repeat,			SM00320:WD40,	Complete proteome,Reference proteome,
GB50548	dynein heavy chain 2, axonemal(LOC412775)	Apis mellifera	Cytoskeleton,
GB47065	dynein regulatory complex protein 1(LOC100578233)	Apis mellifera									Coiled coil,Complete proteome,Reference proteome,
GB52195	dystrobrevin beta(LOC411673)	Apis mellifera	Function unknown,
GB46696	dystroglycan(LOC408826)	Apis mellifera						ame04512:ECM-receptor interaction,
GB51545	dystrophin, isoforms A/C/F/G/H-like(LOC413968)	Apis mellifera					IPR001589:Actinin-type, actin-binding, conserved site,IPR001715:Calponin homology domain,IPR002017:Spectrin repeat,IPR018159:Spectrin/alpha-actinin,			SM00033:CH,SM00150:SPEC,	Actin-binding,Coiled coil,Complete proteome,Reference proteome,Repeat,
GB45841	early growth response protein 1-like(LOC725776)	Apis mellifera	General function prediction only,			GO:0003676~nucleic acid binding,GO:0046872~metal ion binding,	IPR007087:Zinc finger, C2H2,IPR013087:Zinc finger C2H2-type/integrase DNA-binding domain,				Complete proteome,Reference proteome,
GB40094	ecdysis triggering hormone(Eth)	Apis mellifera									Complete proteome,Reference proteome,
GB48059	ecdysone receptor(Ecr)	Apis mellifera		GO:0006351~transcription, DNA-templated,	GO:0005634~nucleus,	GO:0004884~ecdysteroid hormone receptor activity,GO:0005496~steroid binding,GO:0008270~zinc ion binding,GO:0043565~sequence-specific DNA binding,	IPR000536:Nuclear hormone receptor, ligand-binding, core,IPR001628:Zinc finger, nuclear hormone receptor-type,IPR001723:Steroid hormone receptor,IPR003069:Ecdysteroid receptor,IPR013088:Zinc finger, NHR/GATA-type,			SM00399:ZnF_C4,SM00430:HOLI,	Complete proteome,DNA-binding,Metal-binding,Nucleus,Receptor,Reference proteome,Transcription,Transcription regulation,Zinc,Zinc-finger,
GB49105	ecdysteroid-regulated gene E74(E74)	Apis mellifera			GO:0005634~nucleus,	GO:0003700~transcription factor activity, sequence-specific DNA binding,GO:0043565~sequence-specific DNA binding,	IPR000418:Ets domain,IPR011991:Winged helix-turn-helix DNA-binding domain,			SM00413:ETS,	Complete proteome,DNA-binding,Nucleus,Reference proteome,
GB48884	egl nine homolog 1(LOC413929)	Apis mellifera				GO:0046872~metal ion binding,	IPR002893:Zinc finger, MYND-type,				Complete proteome,Metal-binding,Reference proteome,Zinc,Zinc-finger,
GB42220	electroneutral sodium bicarbonate exchanger 1(LOC409792)	Apis mellifera			GO:0016021~integral component of membrane,	GO:0005452~inorganic anion exchanger activity,	IPR003020:Bicarbonate transporter, eukaryotic,IPR011531:Bicarbonate transporter, C-terminal,IPR013769:Band 3 cytoplasmic domain,IPR016152:Phosphotransferase/anion transporter,				Complete proteome,Ion transport,Membrane,Reference proteome,Transmembrane,Transmembrane helix,Transport,
GB45286	elongation factor 1-gamma(LOC551211)	Apis mellifera	Posttranslational modification, protein turnover, chaperones,			GO:0003746~translation elongation factor activity,	IPR001662:Translation elongation factor EF1B, gamma chain, conserved,IPR004045:Glutathione S-transferase, N-terminal,IPR004046:Glutathione S-transferase, C-terminal,IPR010987:Glutathione S-transferase, C-terminal-like,IPR012336:Thioredoxin-like fold,			SM01183:SM01183,	Complete proteome,Elongation factor,Protein biosynthesis,Reference proteome,
GB52743	encore(enc)	Apis mellifera				GO:0003676~nucleic acid binding,	IPR001374:Single-stranded nucleic acid binding R3H,IPR024771:SUZ domain,	ame04320:Dorso-ventral axis formation,		SM00393:R3H,	Complete proteome,Reference proteome,
GB50373	endophilin-A(LOC408623)	Apis mellifera						ame04144:Endocytosis,
GB49038	endophilin-B1(LOC551100)	Apis mellifera			GO:0005737~cytoplasm,		IPR004148:BAR domain,IPR027267:Arfaptin homology (AH) domain/BAR domain,	ame04144:Endocytosis,		SM00721:BAR,	Coiled coil,Complete proteome,Reference proteome,
GB42326	endoplasmic reticulum aminopeptidase 2-like(LOC412263)	Apis mellifera	Amino acid transport and metabolism,		GO:0016021~integral component of membrane,	GO:0008237~metallopeptidase activity,GO:0008270~zinc ion binding,	IPR001930:Peptidase M1, alanine aminopeptidase/leukotriene A4 hydrolase,IPR014782:Peptidase M1, membrane alanine aminopeptidase, N-terminal,IPR024571:Domain of unknown function DUF3358,				Complete proteome,Membrane,Reference proteome,Transmembrane,Transmembrane helix,
GB48171	endothelial differentiation-related factor 1 homolog(LOC550875)	Apis mellifera				GO:0043565~sequence-specific DNA binding,	IPR001387:Helix-turn-helix,IPR010982:Lambda repressor-like, DNA-binding domain,IPR013729:Multiprotein bridging factor 1, N-terminal,			SM00530:HTH_XRE,	Complete proteome,Reference proteome,
GB53862	endothelin-converting enzyme 1(LOC411396)	Apis mellifera	Posttranslational modification, protein turnover, chaperones,
GB44307	epidermal growth factor receptor substrate 15-like 1(LOC727227)	Apis mellifera						ame04144:Endocytosis,
GB55160	epsin-2(LOC413680)	Apis mellifera						ame04144:Endocytosis,
GB50141	erythroid differentiation-related factor 1(LOC409664)	Apis mellifera									Coiled coil,Complete proteome,Reference proteome,
GB44576	ester hydrolase C11orf54 homolog(LOC411385)	Apis mellifera			GO:0005634~nucleus,		IPR015021:Domain of unknown function DUF1907,			SM01168:SM01168,	Complete proteome,Reference proteome,
GB43571	esterase A2(LOC406105)	Apis mellifera	Lipid metabolism,			GO:0016787~hydrolase activity,	IPR002018:Carboxylesterase, type B,IPR019826:Carboxylesterase type B, active site,				Complete proteome,Hydrolase,Reference proteome,
GB48746	esterase E4-like(LOC410187)	Apis mellifera					IPR002018:Carboxylesterase, type B,IPR019819:Carboxylesterase type B, conserved site,				Complete proteome,Reference proteome,Signal,
GB47299	esterase FE4-like(LOC409171)	Apis mellifera				GO:0016787~hydrolase activity,	IPR002018:Carboxylesterase, type B,IPR019819:Carboxylesterase type B, conserved site,IPR019826:Carboxylesterase type B, active site,				Complete proteome,Hydrolase,Reference proteome,
GB55921	esterase FE4-like(LOC409173)	Apis mellifera	Lipid metabolism,			GO:0016787~hydrolase activity,	IPR002018:Carboxylesterase, type B,IPR019819:Carboxylesterase type B, conserved site,IPR019826:Carboxylesterase type B, active site,				Complete proteome,Hydrolase,Reference proteome,Signal,
GB47975	esterase FE4-like(LOC411223)	Apis mellifera	Lipid metabolism,			GO:0016787~hydrolase activity,	IPR002018:Carboxylesterase, type B,IPR019826:Carboxylesterase type B, active site,				Complete proteome,Hydrolase,Reference proteome,
GB44544	estrogen-related receptor(Err)	Apis mellifera		GO:0006351~transcription, DNA-templated,	GO:0005634~nucleus,	GO:0003700~transcription factor activity, sequence-specific DNA binding,GO:0003707~steroid hormone receptor activity,GO:0005496~steroid binding,GO:0008270~zinc ion binding,GO:0043565~sequence-specific DNA binding,	IPR000536:Nuclear hormone receptor, ligand-binding, core,IPR001628:Zinc finger, nuclear hormone receptor-type,IPR001723:Steroid hormone receptor,IPR013088:Zinc finger, NHR/GATA-type,IPR024178:Oestrogen receptor/oestrogen-related receptor,		PIRSF002527:estrogen receptor-like nuclear receptor,	SM00399:ZnF_C4,SM00430:HOLI,	Complete proteome,DNA-binding,Metal-binding,Nucleus,Receptor,Reference proteome,Transcription,Transcription regulation,Zinc,Zinc-finger,
GB42281	ethanolamine-phosphate cytidylyltransferase(LOC551931)	Apis mellifera		GO:0009058~biosynthetic process,		GO:0003824~catalytic activity,	IPR004821:Cytidyltransferase-like domain,IPR014729:Rossmann-like alpha/beta/alpha sandwich fold,	ame00564:Glycerophospholipid metabolism,ame01100:Metabolic pathways,			Complete proteome,Reference proteome,
GB45540	ets DNA-binding protein pokkuri(LOC100576369)	Apis mellifera		GO:0000122~negative regulation of transcription from RNA polymerase II promoter,GO:0001709~cell fate determination,GO:0045596~negative regulation of cell differentiation,	GO:0005634~nucleus,	GO:0003700~transcription factor activity, sequence-specific DNA binding,GO:0043565~sequence-specific DNA binding,	IPR000418:Ets domain,IPR003118:Pointed domain,IPR011991:Winged helix-turn-helix DNA-binding domain,IPR013761:Sterile alpha motif/pointed domain,	ame04013:MAPK signaling pathway - fly,ame04320:Dorso-ventral axis formation,		SM00251:SAM_PNT,SM00413:ETS,	Complete proteome,DNA-binding,Nucleus,Reference proteome,
GB51710	eukaryotic initiation factor 4A-I(LOC411989)	Apis mellifera				GO:0003676~nucleic acid binding,GO:0004386~helicase activity,GO:0005524~ATP binding,	IPR000629:RNA helicase, ATP-dependent, DEAD-box, conserved site,IPR001650:Helicase, C-terminal,IPR011545:DNA/RNA helicase, DEAD/DEAH box type, N-terminal,IPR014001:Helicase, superfamily 1/2, ATP-binding domain,IPR014014:RNA helicase, DEAD-box type, Q motif,IPR027417:P-loop containing nucleoside triphosphate hydrolase,	ame03013:RNA transport,		SM00487:DEXDc,SM00490:HELICc,	ATP-binding,Complete proteome,Helicase,Hydrolase,Nucleotide-binding,Reference proteome,
GB44941	eukaryotic peptide chain release factor GTP-binding subunit ERF3A(LOC413943)	Apis mellifera	Translation, ribosomal structure and biogenesis,			GO:0003924~GTPase activity,GO:0005525~GTP binding,	IPR000795:Elongation factor, GTP-binding domain,IPR004160:Translation elongation factor EFTu/EF1A, C-terminal,IPR004161:Translation elongation factor EFTu/EF1A, domain 2,IPR009000:Translation elongation/initiation factor/Ribosomal, beta-barrel,IPR009001:Translation elongation factor EF1A/initiation factor IF2gamma, C-terminal,IPR009818:Ataxin-2, C-terminal,IPR027417:P-loop containing nucleoside t…	ame03015:mRNA surveillance pathway,			Complete proteome,Reference proteome,
GB41874	eukaryotic translation initiation factor 3 subunit C(LOC551184)	Apis mellifera		GO:0001731~formation of translation preinitiation complex,GO:0006446~regulation of translational initiation,	GO:0005852~eukaryotic translation initiation factor 3 complex,GO:0016282~eukaryotic 43S preinitiation complex,GO:0033290~eukaryotic 48S preinitiation complex,	GO:0003743~translation initiation factor activity,	IPR000717:Proteasome component (PCI) domain,IPR008905:Eukaryotic translation initiation factor 3 subunit C, N-terminal domain,IPR011991:Winged helix-turn-helix DNA-binding domain,IPR027516:Eukaryotic translation initiation factor 3 subunit C,	ame03013:RNA transport,		SM00088:PINT,	Coiled coil,Complete proteome,Cytoplasm,Initiation factor,Protein biosynthesis,Reference proteome,
GB49943	eukaryotic translation initiation factor 3 subunit D(LOC409550)	Apis mellifera		GO:0001731~formation of translation preinitiation complex,GO:0006446~regulation of translational initiation,	GO:0005852~eukaryotic translation initiation factor 3 complex,GO:0016282~eukaryotic 43S preinitiation complex,GO:0033290~eukaryotic 48S preinitiation complex,	GO:0003743~translation initiation factor activity,	IPR007783:Eukaryotic translation initiation factor 3 subunit D,	ame03013:RNA transport,	PIRSF016281:translation initiation factor eIF-3, subunit d,		Complete proteome,Cytoplasm,Initiation factor,Protein biosynthesis,Reference proteome,
GB45285	eukaryotic translation initiation factor 3 subunit F(LOC413145)	Apis mellifera		GO:0001731~formation of translation preinitiation complex,GO:0006446~regulation of translational initiation,	GO:0005852~eukaryotic translation initiation factor 3 complex,GO:0016282~eukaryotic 43S preinitiation complex,GO:0033290~eukaryotic 48S preinitiation complex,	GO:0003743~translation initiation factor activity,	IPR000555:JAB1/Mov34/MPN/PAD-1,IPR024969:Rpn11/EIF3F C-terminal domain,IPR027531:Eukaryotic translation initiation factor 3 subunit F,	ame03013:RNA transport,		SM00232:JAB_MPN,	Complete proteome,Cytoplasm,Initiation factor,Protein biosynthesis,Reference proteome,
GB46420	eukaryotic translation initiation factor 3 subunit I(LOC409258)	Apis mellifera		GO:0001731~formation of translation preinitiation complex,GO:0006446~regulation of translational initiation,	GO:0005852~eukaryotic translation initiation factor 3 complex,GO:0016282~eukaryotic 43S preinitiation complex,GO:0033290~eukaryotic 48S preinitiation complex,	GO:0003743~translation initiation factor activity,	IPR001680:WD40 repeat,IPR015943:WD40/YVTN repeat-like-containing domain,IPR017986:WD40-repeat-containing domain,IPR019775:WD40 repeat, conserved site,IPR020472:G-protein beta WD-40 repeat,IPR027525:Eukaryotic translation initiation factor 3 subunit I,	ame03013:RNA transport,		SM00320:WD40,	Complete proteome,Cytoplasm,Initiation factor,Protein biosynthesis,Reference proteome,Repeat,WD repeat,
GB46247	eukaryotic translation initiation factor 3, subunit H(Eif3h)	Apis mellifera						ame03013:RNA transport,
GB46035	eukaryotic translation initiation factor 4 gamma 2(LOC411154)	Apis mellifera				GO:0003723~RNA binding,	IPR003307:W2 domain,IPR003890:MIF4G-like, type 3,IPR003891:Initiation factor eIF-4 gamma, MA3,IPR016021:MIF4-like, type 1/2/3,IPR016024:Armadillo-type fold,	ame03013:RNA transport,		SM00515:eIF5C,SM00543:MIF4G,SM00544:MA3,	Complete proteome,Reference proteome,
GB49597	eukaryotic translation initiation factor 4B(LOC409560)	Apis mellifera		GO:0006413~translational initiation,GO:0097010~eukaryotic translation initiation factor 4F complex assembly,		GO:0000166~nucleotide binding,GO:0003723~RNA binding,	IPR000504:RNA recognition motif domain,IPR012677:Nucleotide-binding, alpha-beta plait,	ame03013:RNA transport,ame04150:mTOR signaling pathway,		SM00360:RRM,	Complete proteome,Reference proteome,
GB51712	eukaryotic translation initiation factor 4E-binding protein 1(LOC725039)	Apis mellifera		GO:0045947~negative regulation of translational initiation,			IPR008606:Eukaryotic translation initiation factor 4E binding,	ame03013:RNA transport,			Complete proteome,Reference proteome,
GB50247	eukaryotic translation initiation factor 5B-like(LOC100577551)	Apis mellifera									Coiled coil,Complete proteome,Reference proteome,
GB45534	exocyst complex component 7(LOC551576)	Apis mellifera		GO:0006887~exocytosis,	GO:0000145~exocyst,		IPR004140:Exocyst complex protein Exo70,IPR016159:Cullin repeat-like-containing domain,				Complete proteome,Reference proteome,
GB50021	exonuclease 3'-5' domain-containing protein 2(LOC725586)	Apis mellifera				GO:0003676~nucleic acid binding,GO:0008408~3'-5' exonuclease activity,	IPR002562:3'-5' exonuclease domain,IPR012337:Ribonuclease H-like domain,			SM00474:35EXOc,	Complete proteome,Reference proteome,Signal,
GB52911	exosome complex component CSL4(LOC552072)	Apis mellifera	Translation, ribosomal structure and biogenesis,		GO:0000178~exosome (RNase complex),	GO:0003723~RNA binding,	IPR012340:Nucleic acid-binding, OB-fold,IPR019495:Exosome complex component CSL4,IPR025721:Exosome complex component, N-terminal domain,	ame03018:RNA degradation,			Complete proteome,Reference proteome,
GB54367	exosome component 10(LOC413532)	Apis mellifera		GO:0006396~RNA processing,	GO:0000176~nuclear exosome (RNase complex),	GO:0000166~nucleotide binding,GO:0003676~nucleic acid binding,GO:0008408~3'-5' exonuclease activity,	IPR002121:HRDC domain,IPR002562:3'-5' exonuclease domain,IPR010997:HRDC-like,IPR012337:Ribonuclease H-like domain,IPR012588:Exosome-associated factor Rrp6, N-terminal,	ame03018:RNA degradation,		SM00341:HRDC,SM00474:35EXOc,	Coiled coil,Complete proteome,Reference proteome,
GB45084	exportin-4-like(LOC725887)	Apis mellifera					IPR016024:Armadillo-type fold,				Coiled coil,Complete proteome,Reference proteome,
GB55700	exportin-6(LOC726133)	Apis mellifera	Nuclear structure / Intracellular trafficking and secretion,	GO:0006886~intracellular protein transport,	GO:0005622~intracellular,		IPR001494:Importin-beta, N-terminal,IPR011989:Armadillo-like helical,IPR013598:Exportin-1/Importin-beta-like,IPR016024:Armadillo-type fold,			SM00913:SM00913,	Complete proteome,Reference proteome,
GB52702	facilitated trehalose transporter Tret1(LOC552592)	Apis mellifera			GO:0016021~integral component of membrane,	GO:0022891~substrate-specific transmembrane transporter activity,	IPR003663:Sugar/inositol transporter,IPR005828:General substrate transporter,IPR005829:Sugar transporter, conserved site,IPR020846:Major facilitator superfamily domain,				Complete proteome,Membrane,Reference proteome,Transmembrane,Transmembrane helix,Transport,
GB54123	facilitated trehalose transporter Tret1-2 homolog(LOC408456)	Apis mellifera			GO:0016021~integral component of membrane,	GO:0022891~substrate-specific transmembrane transporter activity,	IPR003663:Sugar/inositol transporter,IPR005828:General substrate transporter,IPR005829:Sugar transporter, conserved site,IPR020846:Major facilitator superfamily domain,				Complete proteome,Membrane,Reference proteome,Transmembrane,Transmembrane helix,Transport,
GB41602	facilitated trehalose transporter Tret1-like(LOC408478)	Apis mellifera			GO:0016021~integral component of membrane,	GO:0022891~substrate-specific transmembrane transporter activity,	IPR003663:Sugar/inositol transporter,IPR005828:General substrate transporter,IPR020846:Major facilitator superfamily domain,				Complete proteome,Membrane,Reference proteome,Transmembrane,Transmembrane helix,
GB54806	facilitated trehalose transporter Tret1-like(LOC551553)	Apis mellifera			GO:0016021~integral component of membrane,	GO:0022857~transmembrane transporter activity,	IPR005828:General substrate transporter,IPR005829:Sugar transporter, conserved site,IPR020846:Major facilitator superfamily domain,				Complete proteome,Membrane,Reference proteome,Transmembrane,Transmembrane helix,
GB47723	facilitated trehalose transporter Tret1-like(LOC724874)	Apis mellifera			GO:0016021~integral component of membrane,	GO:0022891~substrate-specific transmembrane transporter activity,	IPR003663:Sugar/inositol transporter,IPR005828:General substrate transporter,IPR005829:Sugar transporter, conserved site,IPR020846:Major facilitator superfamily domain,				Complete proteome,Membrane,Reference proteome,Transmembrane,Transmembrane helix,Transport,
GB53672	failed axon connections(LOC409643)	Apis mellifera					IPR010987:Glutathione S-transferase, C-terminal-like,IPR012336:Thioredoxin-like fold,IPR026928:Failed axon connections,				Coiled coil,Complete proteome,Reference proteome,
GB40824	far upstream element-binding protein 3(LOC552294)	Apis mellifera				GO:0003723~RNA binding,	IPR004087:K Homology domain,IPR004088:K Homology domain, type 1,IPR015096:Domain of unknown function DUF1897,			SM00322:KH,	Complete proteome,Reference proteome,
GB40120	fas apoptotic inhibitory molecule 1(LOC726648)	Apis mellifera		GO:0043066~negative regulation of apoptotic process,			IPR010695:Fas apoptotic inhibitory molecule,				Complete proteome,Reference proteome,
GB40716	fatty acid-binding protein, adipocyte-like(LOC410034)	Apis mellifera				GO:0005215~transporter activity,GO:0008289~lipid binding,	IPR000463:Cytosolic fatty-acid binding,IPR000566:Lipocalin/cytosolic fatty-acid binding protein domain,IPR011038:Calycin-like,IPR012674:Calycin,				Complete proteome,Reference proteome,
GB49380	fatty acyl-CoA reductase 1(FAR1)	Apis mellifera				GO:0080019~fatty-acyl-CoA reductase (alcohol-forming) activity,	IPR013120:Male sterility, NAD-binding,IPR016040:NAD(P)-binding domain,IPR026055:Fatty acyl-CoA reductase,	ame04146:Peroxisome,			Complete proteome,Lipid biosynthesis,Lipid metabolism,NADP,Oxidoreductase,Reference proteome,
GB52308	fatty acyl-CoA reductase 1-like(LOC724560)	Apis mellifera			GO:0016021~integral component of membrane,	GO:0080019~fatty-acyl-CoA reductase (alcohol-forming) activity,	IPR013120:Male sterility, NAD-binding,IPR016040:NAD(P)-binding domain,IPR026055:Fatty acyl-CoA reductase,				Complete proteome,Lipid biosynthesis,Lipid metabolism,Membrane,NADP,Oxidoreductase,Reference proteome,Transmembrane,Transmembrane helix,
GB46165	fibroblast growth factor receptor homolog 1(LOC413200)	Apis mellifera						ame04144:Endocytosis,
GB45173	fibrosin-1-like protein(LOC551735)	Apis mellifera									Coiled coil,Complete proteome,Reference proteome,
GB51104	filamin-A(LOC410171)	Apis mellifera					IPR001298:Filamin/ABP280 repeat,IPR001589:Actinin-type, actin-binding, conserved site,IPR001715:Calponin homology domain,IPR013783:Immunoglobulin-like fold,IPR014756:Immunoglobulin E-set,IPR017868:Filamin/ABP280 repeat-like,			SM00033:CH,SM00557:IG_FLMN,	Actin-binding,Complete proteome,Reference proteome,Repeat,
GB46479	flocculation protein FLO11(LOC409093)	Apis mellifera			GO:0005634~nucleus,		IPR000953:Chromo domain/shadow,IPR016197:Chromo domain-like,IPR023780:Chromo domain,			SM00298:CHROMO,	Coiled coil,Complete proteome,Nucleus,Reference proteome,
GB41773	flocculation protein FLO11-like(LOC408970)	Apis mellifera									Complete proteome,Reference proteome,Signal,
GB48020	flocculation protein FLO11-like(LOC552041)	Apis mellifera									Coiled coil,Complete proteome,Reference proteome,Signal,
GB50522	flocculation protein FLO11-like(LOC726457)	Apis mellifera			GO:0005615~extracellular space,		IPR000215:Serpin family,IPR023796:Serpin domain,				Complete proteome,Reference proteome,Signal,
GB53116	flocculation protein FLO11-like(LOC727165)	Apis mellifera									Complete proteome,Reference proteome,
GB51863	flotillin-2(LOC726243)	Apis mellifera					IPR001107:Band 7 protein,			SM00244:PHB,	Coiled coil,Complete proteome,Reference proteome,
GB51035	folliculin-interacting protein 2(LOC409702)	Apis mellifera					IPR026156:Folliculin-interacting protein family,				Complete proteome,Reference proteome,
GB42758	forkhead box protein D3-like(LOC724315)	Apis mellifera				GO:0003700~transcription factor activity, sequence-specific DNA binding,GO:0043565~sequence-specific DNA binding,	IPR001766:Transcription factor, fork head,IPR011991:Winged helix-turn-helix DNA-binding domain,IPR018122:Transcription factor, fork head, conserved site,			SM00339:FH,	Complete proteome,DNA-binding,Reference proteome,
GB41801	formin-like protein 14(LOC726643)	Apis mellifera					IPR003124:WH2 domain,				Complete proteome,Reference proteome,
GB53820	gametogenetin-binding protein 2-like(LOC724214)	Apis mellifera					IPR026073:Gametogenetin-binding protein 2,				Coiled coil,Complete proteome,Reference proteome,
GB40975	gamma-aminobutyric acid receptor subunit beta(LOC406124)	Apis mellifera			GO:0005886~plasma membrane,GO:0016021~integral component of membrane,GO:0030054~cell junction,GO:0045202~synapse,	GO:0004890~GABA-A receptor activity,GO:0005230~extracellular ligand-gated ion channel activity,	IPR002289:Gamma-aminobutyric-acid A receptor, beta subunit,IPR006028:Gamma-aminobutyric acid A receptor,IPR006029:Neurotransmitter-gated ion-channel transmembrane domain,IPR006201:Neurotransmitter-gated ion-channel,IPR006202:Neurotransmitter-gated ion-channel ligand-binding,IPR018000:Neurotransmitter-gated ion-channel, conserved site,	ame04080:Neuroactive ligand-receptor interaction,			Cell junction,Cell membrane,Disulfide bond,Ion channel,Ion transport,Membrane,Receptor,Signal,Synapse,Transmembrane,Transmembrane helix,Transport,
GB52790	gamma-aminobutyric acid receptor-associated protein(LOC725184)	Apis mellifera		GO:0006914~autophagy,			IPR004241:Autophagy protein Atg8 ubiquitin-like,	ame04068:FoxO signaling pathway,ame04140:Regulation of autophagy,			Autophagy,Complete proteome,Reference proteome,
GB49239	gamma-aminobutyric acid type B receptor subunit 2(LOC410140)	Apis mellifera						ame04080:Neuroactive ligand-receptor interaction,
GB53753	gamma-glutamyltranspeptidase 1-like(LOC726158)	Apis mellifera		GO:0006749~glutathione metabolic process,	GO:0016021~integral component of membrane,	GO:0003840~gamma-glutamyltransferase activity,	IPR000101:Gamma-glutamyltranspeptidase,	ame00430:Taurine and hypotaurine metabolism,ame00460:Cyanoamino acid metabolism,ame00480:Glutathione metabolism,ame00590:Arachidonic acid metabolism,ame01100:Metabolic pathways,			Complete proteome,Membrane,Reference proteome,Transmembrane,Transmembrane helix,
GB55940	gamma-tubulin complex component 3(LOC726073)	Apis mellifera		GO:0007020~microtubule nucleation,	GO:0000922~spindle pole,GO:0005737~cytoplasm,GO:0005815~microtubule organizing center,GO:0005874~microtubule,		IPR007259:Spc97/Spc98,				Complete proteome,Cytoplasm,Cytoskeleton,Microtubule,Reference proteome,
GB50972	gastrulation defective protein 1 homolog(LOC410205)	Apis mellifera					IPR001680:WD40 repeat,IPR015943:WD40/YVTN repeat-like-containing domain,IPR017986:WD40-repeat-containing domain,IPR019775:WD40 repeat, conserved site,			SM00320:WD40,	Complete proteome,Reference proteome,
GB43883	gem-associated protein 2(LOC551751)	Apis mellifera		GO:0000245~spliceosomal complex assembly,GO:0000387~spliceosomal snRNP assembly,	GO:0005681~spliceosomal complex,		IPR017364:Survival of motor neuron protein interacting, gemin2,	ame03013:RNA transport,	PIRSF038038:survival of motor neuron protein-interacting protein 1,		Complete proteome,Reference proteome,
GB55459	general transcription factor IIH subunit 1(LOC550895)	Apis mellifera		GO:0006289~nucleotide-excision repair,GO:0006351~transcription, DNA-templated,	GO:0000439~core TFIIH complex,		IPR005607:BSD,IPR011993:Pleckstrin homology-like domain,IPR013876:TFIIH p62 subunit, N-terminal,IPR027079:TFIIH subunit Tfb1/p62,	ame03022:Basal transcription factors,ame03420:Nucleotide excision repair,		SM00751:BSD,	Complete proteome,Reference proteome,
GB42561	general transcription factor IIH subunit 3(LOC411231)	Apis mellifera		GO:0006289~nucleotide-excision repair,GO:0006355~regulation of transcription, DNA-templated,	GO:0000439~core TFIIH complex,		IPR002035:von Willebrand factor, type A,IPR004600:TFIIH subunit Tfb4/p34,	ame03022:Basal transcription factors,ame03420:Nucleotide excision repair,			Complete proteome,Reference proteome,
GB43007	glucose dehydrogenase [FAD, quinone](LOC410734)	Apis mellifera				GO:0016614~oxidoreductase activity, acting on CH-OH group of donors,GO:0050660~flavin adenine dinucleotide binding,	IPR000172:Glucose-methanol-choline oxidoreductase, N-terminal,IPR007867:Glucose-methanol-choline oxidoreductase, C-terminal,IPR012132:Glucose-methanol-choline oxidoreductase,IPR023753:Pyridine nucleotide-disulphide oxidoreductase, FAD/NAD(P)-binding domain,		PIRSF000137:glucose-methanol-choline oxidoreductase,		Complete proteome,Reference proteome,
GB44548	glucose dehydrogenase [FAD, quinone](LOC551044)	Apis mellifera				GO:0016614~oxidoreductase activity, acting on CH-OH group of donors,GO:0050660~flavin adenine dinucleotide binding,	IPR000172:Glucose-methanol-choline oxidoreductase, N-terminal,IPR007867:Glucose-methanol-choline oxidoreductase, C-terminal,IPR012132:Glucose-methanol-choline oxidoreductase,IPR023753:Pyridine nucleotide-disulphide oxidoreductase, FAD/NAD(P)-binding domain,IPR027424:Glucose Oxidase, domain 2,		PIRSF000137:glucose-methanol-choline oxidoreductase,		Complete proteome,Reference proteome,
GB51815	glucose dehydrogenase [FAD, quinone](LOC552425)	Apis mellifera				GO:0016614~oxidoreductase activity, acting on CH-OH group of donors,GO:0050660~flavin adenine dinucleotide binding,	IPR000172:Glucose-methanol-choline oxidoreductase, N-terminal,IPR007867:Glucose-methanol-choline oxidoreductase, C-terminal,IPR012132:Glucose-methanol-choline oxidoreductase,IPR023753:Pyridine nucleotide-disulphide oxidoreductase, FAD/NAD(P)-binding domain,		PIRSF000137:glucose-methanol-choline oxidoreductase,		Complete proteome,Reference proteome,Signal,
GB44549	glucose oxidase(LOC406081)	Apis mellifera				GO:0016614~oxidoreductase activity, acting on CH-OH group of donors,GO:0046562~glucose oxidase activity,GO:0050660~flavin adenine dinucleotide binding,	IPR000172:Glucose-methanol-choline oxidoreductase, N-terminal,IPR007867:Glucose-methanol-choline oxidoreductase, C-terminal,IPR012132:Glucose-methanol-choline oxidoreductase,IPR023753:Pyridine nucleotide-disulphide oxidoreductase, FAD/NAD(P)-binding domain,		PIRSF000137:glucose-methanol-choline oxidoreductase,		Complete proteome,Oxidoreductase,Reference proteome,
GB40980	glucose transporter type 1(LOC409933)	Apis mellifera						ame04931:Insulin resistance,
GB49568	glutamate receptor ionotropic, kainate 2(LOC411049)	Apis mellifera			GO:0016021~integral component of membrane,	GO:0004970~ionotropic glutamate receptor activity,	IPR001320:Ionotropic glutamate receptor,IPR001508:NMDA receptor,IPR001638:Extracellular solute-binding protein, family 3,			SM00079:PBPe,	Complete proteome,Ion channel,Ion transport,Ligand-gated ion channel,Membrane,Receptor,Reference proteome,Transmembrane,Transmembrane helix,Transport,
GB49268	glutamate receptor ionotropic, kainate 2-like(LOC410788)	Apis mellifera			GO:0016021~integral component of membrane,GO:0030054~cell junction,GO:0045211~postsynaptic membrane,	GO:0004970~ionotropic glutamate receptor activity,GO:0005234~extracellular-glutamate-gated ion channel activity,	IPR001320:Ionotropic glutamate receptor,IPR001508:NMDA receptor,IPR001828:Extracellular ligand-binding receptor,IPR019594:Glutamate receptor, L-glutamate/glycine-binding,			SM00079:PBPe,SM00918:SM00918,	Cell junction,Cell membrane,Complete proteome,Ion channel,Ion transport,Ligand-gated ion channel,Membrane,Postsynaptic cell membrane,Receptor,Reference proteome,Signal,Synapse,Transmembrane,Transmembrane helix,Transport,
GB49273	glutamate receptor, ionotropic, kainate 2(LOC408645)	Apis mellifera			GO:0016021~integral component of membrane,GO:0030054~cell junction,GO:0045211~postsynaptic membrane,	GO:0004970~ionotropic glutamate receptor activity,GO:0005234~extracellular-glutamate-gated ion channel activity,	IPR001320:Ionotropic glutamate receptor,IPR001828:Extracellular ligand-binding receptor,IPR019594:Glutamate receptor, L-glutamate/glycine-binding,			SM00079:PBPe,SM00918:SM00918,	Cell junction,Cell membrane,Complete proteome,Ion channel,Ion transport,Ligand-gated ion channel,Membrane,Postsynaptic cell membrane,Receptor,Reference proteome,Signal,Synapse,Transmembrane,Transmembrane helix,Transport,
GB41863	glutamate receptor-interacting protein 1(LOC408965)	Apis mellifera					IPR001478:PDZ domain,			SM00228:PDZ,	Complete proteome,Reference proteome,
GB40577	glutamate--cysteine ligase catalytic subunit(LOC100578132)	Apis mellifera		GO:0006750~glutathione biosynthetic process,		GO:0004357~glutamate-cysteine ligase activity,	IPR004308:Glutamate-cysteine ligase catalytic subunit,	ame00480:Glutathione metabolism,ame01100:Metabolic pathways,			Complete proteome,Reference proteome,
GB43543	glutamate-gated chloride channel(GluCl)	Apis mellifera			GO:0005886~plasma membrane,GO:0016021~integral component of membrane,GO:0030054~cell junction,GO:0045202~synapse,	GO:0005230~extracellular ligand-gated ion channel activity,	IPR006028:Gamma-aminobutyric acid A receptor,IPR006029:Neurotransmitter-gated ion-channel transmembrane domain,IPR006201:Neurotransmitter-gated ion-channel,IPR006202:Neurotransmitter-gated ion-channel ligand-binding,IPR015680:Glutamate-Gated Chloride Channel,IPR018000:Neurotransmitter-gated ion-channel, conserved site,				Cell junction,Cell membrane,Complete proteome,Disulfide bond,Ion channel,Ion transport,Membrane,Reference proteome,Signal,Synapse,Transmembrane,Transmembrane helix,Transport,
GB45288	glutaredoxin-related protein 5, mitochondrial(LOC552835)	Apis mellifera		GO:0045454~cell redox homeostasis,	GO:0005623~cell,	GO:0009055~electron carrier activity,GO:0015035~protein disulfide oxidoreductase activity,	IPR002109:Glutaredoxin,IPR004480:Monothiol glutaredoxin-related,IPR012336:Thioredoxin-like fold,				Complete proteome,Reference proteome,
GB50265	glutathione S-transferase D1(GstD1)	Apis mellifera	Posttranslational modification, protein turnover, chaperones,				IPR004045:Glutathione S-transferase, N-terminal,IPR004046:Glutathione S-transferase, C-terminal,IPR010987:Glutathione S-transferase, C-terminal-like,IPR012336:Thioredoxin-like fold,	ame00480:Glutathione metabolism,ame00980:Metabolism of xenobiotics by cytochrome P450,ame00982:Drug metabolism - cytochrome P450,			Complete proteome,Reference proteome,
GB44319	glycerate kinase(LOC411541)	Apis mellifera					IPR007835:MOFRL domain,IPR025286:Domain of unknown function DUF4147,				Coiled coil,Complete proteome,Reference proteome,
GB49186	glycerophosphocholine phosphodiesterase GPCPD1-like(LOC410117)	Apis mellifera		GO:0006629~lipid metabolic process,		GO:0008081~phosphoric diester hydrolase activity,	IPR017946:PLC-like phosphodiesterase, TIM beta/alpha-barrel domain,	ame00564:Glycerophospholipid metabolism,			Complete proteome,Reference proteome,
GB41782	glycine dehydrogenase (decarboxylating), mitochondrial(LOC100577053)	Apis mellifera		GO:0006546~glycine catabolic process,		GO:0004375~glycine dehydrogenase (decarboxylating) activity,GO:0016829~lyase activity,	IPR001597:Aromatic amino acid beta-eliminating lyase/threonine aldolase,IPR003437:Glycine cleavage system P protein, homodimeric,IPR015421:Pyridoxal phosphate-dependent transferase, major region, subdomain 1,IPR015424:Pyridoxal phosphate-dependent transferase,IPR020581:Glycine cleavage system P protein,	ame00260:Glycine, serine and threonine metabolism,ame00630:Glyoxylate and dicarboxylate metabolism,ame01100:Metabolic pathways,ame01130:Biosynthesis of antibiotics,ame01200:Carbon metabolism,			Complete proteome,Pyridoxal phosphate,Reference proteome,
GB43112	glycine-rich cell wall structural protein-like(LOC552459)	Apis mellifera									Complete proteome,Reference proteome,Signal,
GB54391	glycogen [starch] synthase(LOC552328)	Apis mellifera		GO:0005978~glycogen biosynthetic process,		GO:0004373~glycogen (starch) synthase activity,	IPR008631:Glycogen synthase,	ame00500:Starch and sucrose metabolism,ame04931:Insulin resistance,			Complete proteome,Glycogen biosynthesis,Glycosyltransferase,Reference proteome,Transferase,
GB42652	glycogenin-1(LOC552421)	Apis mellifera									Complete proteome,Reference proteome,
GB52948	glycosyltransferase-like protein LARGE1(LOC551749)	Apis mellifera			GO:0016021~integral component of membrane,	GO:0016757~transferase activity, transferring glycosyl groups,	IPR002495:Glycosyl transferase, family 8,				Complete proteome,Membrane,Reference proteome,Transferase,Transmembrane,Transmembrane helix,
GB52774	glycylpeptide N-tetradecanoyltransferase 1(LOC552485)	Apis mellifera	Lipid metabolism,
GB50973	golgin subfamily A member 6-like protein 22(LOC726121)	Apis mellifera					IPR001478:PDZ domain,			SM00228:PDZ,	Coiled coil,Complete proteome,Reference proteome,
GB50607	grpE protein homolog, mitochondrial(LOC551769)	Apis mellifera	Posttranslational modification, protein turnover, chaperones,
GB42828	guanine nucleotide exchange factor for Rab-3A-like(LOC409085)	Apis mellifera					IPR009449:GDPGTP exchange factor Sec2p,				Coiled coil,Complete proteome,Reference proteome,
GB54181	guanine nucleotide-binding protein G(I)/G(S)/G(T) subunit beta-1(LOC410497)	Apis mellifera		GO:0007165~signal transduction,			IPR001632:G-protein, beta subunit,IPR001680:WD40 repeat,IPR015943:WD40/YVTN repeat-like-containing domain,IPR016346:Guanine nucleotide-binding protein, beta subunit,IPR017986:WD40-repeat-containing domain,IPR019775:WD40 repeat, conserved site,IPR020472:G-protein beta WD-40 repeat,			SM00320:WD40,	Complete proteome,Reference proteome,Repeat,WD repeat,
GB43282	guanine nucleotide-binding protein G(q) subunit alpha(LOC550818)	Apis mellifera						ame04745:Phototransduction - fly,
GB44186	guanine nucleotide-binding protein G(s) subunit alpha(LOC411011)	Apis mellifera		GO:0007186~G-protein coupled receptor signaling pathway,		GO:0003924~GTPase activity,GO:0004871~signal transducer activity,GO:0005525~GTP binding,	IPR000367:G-protein alpha subunit, group S,IPR001019:Guanine nucleotide binding protein (G-protein), alpha subunit,IPR011025:G protein alpha subunit, helical insertion,IPR027417:P-loop containing nucleoside triphosphate hydrolase,			SM00275:SM00275,	Complete proteome,GTP-binding,Nucleotide-binding,Reference proteome,
GB51657	guanine nucleotide-binding protein subunit beta-like protein(LOC100578157)	Apis mellifera					IPR001680:WD40 repeat,IPR015943:WD40/YVTN repeat-like-containing domain,IPR017986:WD40-repeat-containing domain,IPR019775:WD40 repeat, conserved site,			SM00320:WD40,	Complete proteome,Reference proteome,
GB54314	guanine nucleotide-binding protein-like 3 homolog(LOC724161)	Apis mellifera				GO:0005525~GTP binding,	IPR006073:GTP binding domain,IPR014813:Guanine nucleotide-binding protein-like 3, N-terminal domain,IPR023179:GTP-binding protein, orthogonal bundle domain,IPR027417:P-loop containing nucleoside triphosphate hydrolase,	ame03008:Ribosome biogenesis in eukaryotes,			Coiled coil,Complete proteome,Reference proteome,
GB44014	gustatory receptor 10(Gr10)	Apis mellifera		GO:0050909~sensory perception of taste,	GO:0005886~plasma membrane,GO:0016021~integral component of membrane,	GO:0004930~G-protein coupled receptor activity,	IPR000276:G protein-coupled receptor, rhodopsin-like,IPR013604:7TM chemoreceptor,IPR017452:GPCR, rhodopsin-like, 7TM,				Cell membrane,Complete proteome,G-protein coupled receptor,Membrane,Receptor,Reference proteome,Transducer,Transmembrane,Transmembrane helix,
GB40382	gustatory receptor for sugar taste 43a(LOC725483)	Apis mellifera		GO:0050909~sensory perception of taste,	GO:0005886~plasma membrane,GO:0016021~integral component of membrane,		IPR013604:7TM chemoreceptor,				Cell membrane,Complete proteome,Membrane,Reference proteome,Transmembrane,Transmembrane helix,
GB44678	hairless(H)	Apis mellifera									Complete proteome,Reference proteome,
GB50730	heat shock protein 70Cb ortholog(LOC408706)	Apis mellifera				GO:0005524~ATP binding,	IPR013126:Heat shock protein 70 family,IPR018181:Heat shock protein 70, conserved site,	ame04141:Protein processing in endoplasmic reticulum,			ATP-binding,Coiled coil,Complete proteome,Nucleotide-binding,Reference proteome,
GB45495	heat shock protein 83(LOC411700)	Apis mellifera		GO:0006457~protein folding,GO:0006950~response to stress,		GO:0005524~ATP binding,	IPR001404:Heat shock protein Hsp90,IPR003594:Histidine kinase-like ATPase, ATP-binding domain,IPR019805:Heat shock protein Hsp90, conserved site,IPR020568:Ribosomal protein S5 domain 2-type fold,IPR020575:Heat shock protein Hsp90, N-terminal,	ame04141:Protein processing in endoplasmic reticulum,	PIRSF002583:heat shock protein, HSP90/HTPG types,	SM00387:HATPase_c,	Coiled coil,Complete proteome,Reference proteome,
GB40976	heat shock protein 90(Hsp90)	Apis mellifera		GO:0006457~protein folding,GO:0006950~response to stress,		GO:0005524~ATP binding,	IPR001404:Heat shock protein Hsp90,IPR003594:Histidine kinase-like ATPase, ATP-binding domain,IPR020568:Ribosomal protein S5 domain 2-type fold,IPR020575:Heat shock protein Hsp90, N-terminal,	ame04141:Protein processing in endoplasmic reticulum,	PIRSF002583:heat shock protein, HSP90/HTPG types,	SM00387:HATPase_c,	Complete proteome,Reference proteome,Stress response,
GB50609	heat shock protein Hsp70Ab-like(LOC410620)	Apis mellifera				GO:0005524~ATP binding,	IPR013126:Heat shock protein 70 family,IPR018181:Heat shock protein 70, conserved site,	ame03040:Spliceosome,ame04141:Protein processing in endoplasmic reticulum,ame04144:Endocytosis,			ATP-binding,Coiled coil,Complete proteome,Nucleotide-binding,Reference proteome,
GB40866	heat shock protein cognate 4(Hsc70-4)	Apis mellifera				GO:0005524~ATP binding,	IPR013126:Heat shock protein 70 family,IPR018181:Heat shock protein 70, conserved site,	ame03040:Spliceosome,ame04141:Protein processing in endoplasmic reticulum,ame04144:Endocytosis,			ATP-binding,Coiled coil,Complete proteome,Nucleotide-binding,Reference proteome,
GB48999	helix-loop-helix protein 11(LOC726729)	Apis mellifera					IPR011598:Myc-type, basic helix-loop-helix (bHLH) domain,			SM00353:HLH,	Coiled coil,Complete proteome,Reference proteome,
GB55000	hemicentin-1-like(LOC725460)	Apis mellifera			GO:0016021~integral component of membrane,		IPR003598:Immunoglobulin subtype 2,IPR003599:Immunoglobulin subtype,IPR007110:Immunoglobulin-like domain,IPR013106:Immunoglobulin V-set,IPR013783:Immunoglobulin-like fold,			SM00408:IGc2,SM00409:IG,	Complete proteome,Membrane,Reference proteome,Transmembrane,Transmembrane helix,
GB51391	hemicentin-2(LOC412859)	Apis mellifera			GO:0016021~integral component of membrane,		IPR003598:Immunoglobulin subtype 2,IPR003599:Immunoglobulin subtype,IPR003961:Fibronectin, type III,IPR007110:Immunoglobulin-like domain,IPR013098:Immunoglobulin I-set,IPR013162:CD80-like, immunoglobulin C2-set,IPR013783:Immunoglobulin-like fold,			SM00408:IGc2,SM00409:IG,	Complete proteome,Disulfide bond,Immunoglobulin domain,Membrane,Reference proteome,Repeat,Transmembrane,Transmembrane helix,
GB44412	hemicentin-2(LOC413370)	Apis mellifera			GO:0016021~integral component of membrane,		IPR003598:Immunoglobulin subtype 2,IPR003599:Immunoglobulin subtype,IPR007110:Immunoglobulin-like domain,IPR013106:Immunoglobulin V-set,IPR013151:Immunoglobulin,IPR013162:CD80-like, immunoglobulin C2-set,IPR013783:Immunoglobulin-like fold,			SM00408:IGc2,SM00409:IG,	Complete proteome,Disulfide bond,Immunoglobulin domain,Membrane,Reference proteome,Repeat,Transmembrane,Transmembrane helix,
GB44117	hemicentin-2(LOC413423)	Apis mellifera			GO:0016021~integral component of membrane,		IPR003598:Immunoglobulin subtype 2,IPR003599:Immunoglobulin subtype,IPR003961:Fibronectin, type III,IPR007110:Immunoglobulin-like domain,IPR013098:Immunoglobulin I-set,IPR013783:Immunoglobulin-like fold,	ame04391:Hippo signaling pathway - fly,		SM00060:FN3,SM00408:IGc2,SM00409:IG,	Complete proteome,Membrane,Reference proteome,Repeat,Signal,Transmembrane,Transmembrane helix,
GB52158	hemocyte protein-glutamine gamma-glutamyltransferase-like(LOC409425)	Apis mellifera		GO:0018149~peptide cross-linking,		GO:0003810~protein-glutamine gamma-glutamyltransferase activity,	IPR001102:Transglutaminase, N-terminal,IPR002931:Transglutaminase-like,IPR008958:Transglutaminase, C-terminal,IPR013783:Immunoglobulin-like fold,IPR013808:Transglutaminase, conserved site,IPR014756:Immunoglobulin E-set,IPR023608:Protein-glutamine gamma-glutamyltransferase, eukaryota,		PIRSF000459:protein-glutamine gamma-glutamyltransferase/erythrocyte membrane protein band 4.2,	SM00460:TGc,	Complete proteome,Reference proteome,
GB47229	heparan sulfate glucosamine 3-O-sulfotransferase 6(LOC413133)	Apis mellifera			GO:0016021~integral component of membrane,	GO:0008146~sulfotransferase activity,	IPR000863:Sulfotransferase domain,IPR027417:P-loop containing nucleoside triphosphate hydrolase,	ame00534:Glycosaminoglycan biosynthesis - heparan sulfate / heparin,			Complete proteome,Membrane,Reference proteome,Transmembrane,Transmembrane helix,
GB40057	heterogeneous nuclear ribonucleoprotein 27C(LOC409961)	Apis mellifera				GO:0000166~nucleotide binding,GO:0003676~nucleic acid binding,	IPR000504:RNA recognition motif domain,IPR012677:Nucleotide-binding, alpha-beta plait,	ame03015:mRNA surveillance pathway,		SM00360:RRM,	Complete proteome,Reference proteome,
GB41392	heterogeneous nuclear ribonucleoprotein A1, A2/B1 homolog(LOC552027)	Apis mellifera				GO:0000166~nucleotide binding,GO:0003676~nucleic acid binding,	IPR000504:RNA recognition motif domain,IPR012677:Nucleotide-binding, alpha-beta plait,	ame03040:Spliceosome,		SM00360:RRM,	Complete proteome,Reference proteome,
GB44996	hexamerin 110(Hex110)	Apis mellifera					IPR000896:Hemocyanin/hexamerin middle domain,IPR005203:Hemocyanin, C-terminal,IPR005204:Hemocyanin, N-terminal,IPR008922:Uncharacterised domain, di-copper centre,IPR013788:Hemocyanin/hexamerin,IPR014756:Immunoglobulin E-set,				Complete proteome,Reference proteome,Signal,
GB51697	hexamerin 70b(HEX70b)	Apis mellifera					IPR000896:Hemocyanin/hexamerin middle domain,IPR005203:Hemocyanin, C-terminal,IPR005204:Hemocyanin, N-terminal,IPR008922:Uncharacterised domain, di-copper centre,IPR013788:Hemocyanin/hexamerin,IPR014756:Immunoglobulin E-set,				Complete proteome,Reference proteome,Signal,
GB47079	hexokinase type 2(LOC551005)	Apis mellifera	Carbohydrate transport and metabolism,	GO:0001678~cellular glucose homeostasis,GO:0006096~glycolytic process,	GO:0005623~cell,	GO:0004396~hexokinase activity,GO:0005524~ATP binding,GO:0005536~glucose binding,	IPR001312:Hexokinase,IPR019807:Hexokinase, conserved site,IPR022672:Hexokinase, N-terminal,IPR022673:Hexokinase, C-terminal,	ame00010:Glycolysis / Gluconeogenesis,ame00051:Fructose and mannose metabolism,ame00052:Galactose metabolism,ame00500:Starch and sucrose metabolism,ame00520:Amino sugar and nucleotide sugar metabolism,ame01100:Metabolic pathways,ame01130:Biosynthesis of antibiotics,ame01200:Carbon metabolism,			ATP-binding,Complete proteome,Glycolysis,Kinase,Nucleotide-binding,Reference proteome,Transferase,
GB49562	hexokinase-1-like(LOC408818)	Apis mellifera	Carbohydrate transport and metabolism,	GO:0001678~cellular glucose homeostasis,GO:0006096~glycolytic process,	GO:0005623~cell,	GO:0004396~hexokinase activity,GO:0005524~ATP binding,GO:0005536~glucose binding,	IPR001312:Hexokinase,IPR019807:Hexokinase, conserved site,IPR022672:Hexokinase, N-terminal,IPR022673:Hexokinase, C-terminal,	ame00010:Glycolysis / Gluconeogenesis,ame00051:Fructose and mannose metabolism,ame00052:Galactose metabolism,ame00500:Starch and sucrose metabolism,ame00520:Amino sugar and nucleotide sugar metabolism,ame01100:Metabolic pathways,ame01130:Biosynthesis of antibiotics,ame01200:Carbon metabolism,			ATP-binding,Complete proteome,Glycolysis,Kinase,Nucleotide-binding,Reference proteome,Transferase,
GB49095	high affinity copper uptake protein 1(LOC551217)	Apis mellifera			GO:0016021~integral component of membrane,	GO:0005375~copper ion transmembrane transporter activity,	IPR007274:Ctr copper transporter,				Complete proteome,Membrane,Reference proteome,Transmembrane,Transmembrane helix,
GB47828	high mobility group protein DSP1(LOC725551)	Apis mellifera						ame03410:Base excision repair,
GB41372	high-affinity choline transporter 1-like(LOC409043)	Apis mellifera		GO:0055085~transmembrane transport,	GO:0016021~integral component of membrane,	GO:0005215~transporter activity,	IPR001734:Sodium/solute symporter,				Complete proteome,Membrane,Reference proteome,Transmembrane,Transmembrane helix,
GB54689	hippocampus abundant transcript 1 protein-like(LOC552258)	Apis mellifera		GO:0055085~transmembrane transport,	GO:0016021~integral component of membrane,	GO:0005215~transporter activity,	IPR001958:Tetracycline resistance protein, TetA/multidrug resistance protein MdtG,IPR005829:Sugar transporter, conserved site,IPR011701:Major facilitator superfamily,IPR020846:Major facilitator superfamily domain,				Complete proteome,Membrane,Reference proteome,Transmembrane,Transmembrane helix,
GB50822	histamine-gated chloride channel 1(Hiscl1)	Apis mellifera			GO:0005886~plasma membrane,GO:0016021~integral component of membrane,GO:0030054~cell junction,GO:0045202~synapse,	GO:0005230~extracellular ligand-gated ion channel activity,	IPR006028:Gamma-aminobutyric acid A receptor,IPR006029:Neurotransmitter-gated ion-channel transmembrane domain,IPR006201:Neurotransmitter-gated ion-channel,IPR006202:Neurotransmitter-gated ion-channel ligand-binding,IPR018000:Neurotransmitter-gated ion-channel, conserved site,				Cell junction,Cell membrane,Complete proteome,Disulfide bond,Ion channel,Ion transport,Membrane,Reference proteome,Synapse,Transmembrane,Transmembrane helix,Transport,
GB47379	histidine decarboxylase(LOC408587)	Apis mellifera	Amino acid transport and metabolism,	GO:0006520~cellular amino acid metabolic process,		GO:0016831~carboxy-lyase activity,GO:0030170~pyridoxal phosphate binding,	IPR002129:Pyridoxal phosphate-dependent decarboxylase,IPR010977:Aromatic-L-amino-acid decarboxylase,IPR015421:Pyridoxal phosphate-dependent transferase, major region, subdomain 1,IPR015422:Pyridoxal phosphate-dependent transferase, major region, subdomain 2,IPR015424:Pyridoxal phosphate-dependent transferase,IPR021115:Pyridoxal-phosphate binding site,	ame00340:Histidine metabolism,ame01100:Metabolic pathways,			Complete proteome,Pyridoxal phosphate,Reference proteome,
GB47482	histone H1.2-like(LOC100577833)	Apis mellifera		GO:0006334~nucleosome assembly,	GO:0000786~nucleosome,GO:0005634~nucleus,	GO:0003677~DNA binding,	IPR005818:Histone H1/H5,IPR005819:Histone H5,IPR011991:Winged helix-turn-helix DNA-binding domain,			SM00526:H15,	Chromosome,Complete proteome,DNA-binding,Nucleus,Reference proteome,
GB44317	histone H2A-like(LOC724818)	Apis mellifera	DNA replication, recombination, and repair,
GB55583	histone acetyltransferase p300-like(LOC726280)	Apis mellifera						ame04068:FoxO signaling pathway,ame04310:Wnt signaling pathway,ame04330:Notch signaling pathway,ame04350:TGF-beta signaling pathway,ame04630:Jak-STAT signaling pathway,
GB43894	histone deacetylase 3(LOC412350)	Apis mellifera	Chromatin structure and dynamics / Secondary metabolites biosynthesis, transport, and catabolism,	GO:0006351~transcription, DNA-templated,GO:0006355~regulation of transcription, DNA-templated,	GO:0005634~nucleus,	GO:0032041~NAD-dependent histone deacetylase activity (H3-K14 specific),	IPR000286:Histone deacetylase superfamily,IPR003084:Histone deacetylase,IPR023801:Histone deacetylase domain,		PIRSF037913:histone deacetylase class I, eukaryotic type,		Chromatin regulator,Complete proteome,Hydrolase,Nucleus,Reference proteome,Transcription,Transcription regulation,
GB42681	histone deacetylase complex subunit SAP130-A-like(LOC413821)	Apis mellifera		GO:0006355~regulation of transcription, DNA-templated,			IPR024137:Histone deacetylase complex subunit SAP130,				Complete proteome,Reference proteome,
GB50091	histone-lysine N-methyltransferase 2D-like(LOC726302)	Apis mellifera	Transcription / Cell division and chromosome partitioning,			GO:0003676~nucleic acid binding,GO:0046872~metal ion binding,	IPR007087:Zinc finger, C2H2,IPR013087:Zinc finger C2H2-type/integrase DNA-binding domain,IPR015880:Zinc finger, C2H2-like,			SM00355:ZnF_C2H2,	Coiled coil,Complete proteome,Reference proteome,
GB51895	histone-lysine N-methyltransferase EHMT2(LOC413388)	Apis mellifera	General function prediction only,		GO:0005634~nucleus,GO:0005694~chromosome,	GO:0008270~zinc ion binding,GO:0018024~histone-lysine N-methyltransferase activity,	IPR001214:SET domain,IPR002110:Ankyrin repeat,IPR007728:Pre-SET domain,IPR020683:Ankyrin repeat-containing domain,	ame00310:Lysine degradation,		SM00248:ANK,SM00317:SET,SM00468:PreSET,	ANK repeat,Chromosome,Complete proteome,Nucleus,Reference proteome,
GB41639	histone-lysine N-methyltransferase ash1(LOC727238)	Apis mellifera						ame00310:Lysine degradation,
GB44285	homeobox protein 5(LOC409107)	Apis mellifera									Complete proteome,Reference proteome,
GB52781	homeobox protein ARX-like(LOC725502)	Apis mellifera		GO:0006355~regulation of transcription, DNA-templated,	GO:0005634~nucleus,	GO:0043565~sequence-specific DNA binding,	IPR001356:Homeodomain,IPR009057:Homeodomain-like,IPR017970:Homeobox, conserved site,			SM00389:HOX,	Complete proteome,DNA-binding,Homeobox,Nucleus,Reference proteome,
GB46956	homeobox protein B-H2-like(LOC725590)	Apis mellifera		GO:0006355~regulation of transcription, DNA-templated,	GO:0005634~nucleus,	GO:0043565~sequence-specific DNA binding,	IPR001356:Homeodomain,IPR009057:Homeodomain-like,IPR017970:Homeobox, conserved site,IPR020479:Homeodomain, metazoa,			SM00389:HOX,	Complete proteome,DNA-binding,Homeobox,Nucleus,Reference proteome,
GB51909	homeobox protein MSX-2(LOC413391)	Apis mellifera		GO:0006355~regulation of transcription, DNA-templated,	GO:0005634~nucleus,	GO:0043565~sequence-specific DNA binding,	IPR001356:Homeodomain,IPR009057:Homeodomain-like,IPR017970:Homeobox, conserved site,IPR020479:Homeodomain, metazoa,			SM00389:HOX,	Complete proteome,DNA-binding,Homeobox,Nucleus,Reference proteome,
GB49375	homeobox protein PKNOX2-like(LOC724727)	Apis mellifera		GO:0006355~regulation of transcription, DNA-templated,	GO:0005634~nucleus,	GO:0003677~DNA binding,	IPR001356:Homeodomain,IPR008422:Homeobox KN domain,IPR009057:Homeodomain-like,			SM00389:HOX,	Complete proteome,DNA-binding,Homeobox,Nucleus,Reference proteome,
GB49866	homeobox protein orthopedia(LOC724120)	Apis mellifera		GO:0006355~regulation of transcription, DNA-templated,GO:0007275~multicellular organism development,	GO:0005634~nucleus,	GO:0043565~sequence-specific DNA binding,	IPR001356:Homeodomain,IPR003654:OAR domain,IPR009057:Homeodomain-like,IPR017970:Homeobox, conserved site,			SM00389:HOX,	Coiled coil,Complete proteome,Developmental protein,DNA-binding,Homeobox,Nucleus,Reference proteome,
GB55411	homeodomain-interacting protein kinase 2(LOC408664)	Apis mellifera				GO:0004672~protein kinase activity,GO:0005524~ATP binding,	IPR000719:Protein kinase, catalytic domain,IPR008271:Serine/threonine-protein kinase, active site,IPR011009:Protein kinase-like domain,IPR017441:Protein kinase, ATP binding site,			SM00220:S_TKc,	Coiled coil,Complete proteome,Reference proteome,
GB51299	homeotic protein deformed(LOC724252)	Apis mellifera		GO:0007275~multicellular organism development,	GO:0005634~nucleus,	GO:0003700~transcription factor activity, sequence-specific DNA binding,GO:0043565~sequence-specific DNA binding,	IPR001356:Homeodomain,IPR001827:Homeobox protein, antennapedia type, conserved site,IPR009057:Homeodomain-like,IPR017970:Homeobox, conserved site,IPR017995:Homeobox protein, antennapedia type,IPR020479:Homeodomain, metazoa,			SM00389:HOX,	Complete proteome,Developmental protein,DNA-binding,Homeobox,Nucleus,Reference proteome,
GB51302	homeotic protein proboscipedia(LOC410648)	Apis mellifera		GO:0007275~multicellular organism development,	GO:0005634~nucleus,	GO:0003700~transcription factor activity, sequence-specific DNA binding,GO:0043565~sequence-specific DNA binding,	IPR001356:Homeodomain,IPR001827:Homeobox protein, antennapedia type, conserved site,IPR009057:Homeodomain-like,IPR017970:Homeobox, conserved site,IPR020479:Homeodomain, metazoa,			SM00389:HOX,	Complete proteome,Developmental protein,DNA-binding,Homeobox,Nucleus,Reference proteome,
GB40074	hormone receptor-like in 38(LOC551592)	Apis mellifera		GO:0006351~transcription, DNA-templated,	GO:0005634~nucleus,	GO:0003707~steroid hormone receptor activity,GO:0004879~RNA polymerase II transcription factor activity, ligand-activated sequence-specific DNA binding,GO:0008270~zinc ion binding,GO:0043565~sequence-specific DNA binding,	IPR000536:Nuclear hormone receptor, ligand-binding, core,IPR001628:Zinc finger, nuclear hormone receptor-type,IPR001723:Steroid hormone receptor,IPR003070:Orphan nuclear receptor,IPR013088:Zinc finger, NHR/GATA-type,			SM00399:ZnF_C4,SM00430:HOLI,	Complete proteome,DNA-binding,Metal-binding,Nucleus,Receptor,Reference proteome,Transcription,Transcription regulation,Zinc,Zinc-finger,
GB52436	host cell factor 1(LOC551801)	Apis mellifera	Function unknown,General function prediction only,
GB54990	hrp65 protein-like(LOC726178)	Apis mellifera				GO:0000166~nucleotide binding,GO:0003676~nucleic acid binding,	IPR000504:RNA recognition motif domain,IPR012677:Nucleotide-binding, alpha-beta plait,IPR012975:NOPS,			SM00360:RRM,	Coiled coil,Complete proteome,Reference proteome,
GB52775	hyaluronoglucosaminidase(LOC406146)	Apis mellifera		GO:0005975~carbohydrate metabolic process,GO:0006952~defense response,	GO:0005576~extracellular region,GO:0016021~integral component of membrane,	GO:0004415~hyalurononglucosaminidase activity,	IPR001329:Glycoside hydrolase, family 56, allergen Api/Dol m 2,IPR013785:Aldolase-type TIM barrel,IPR017853:Glycoside hydrolase, superfamily,IPR018155:Hyaluronidase,	ame00531:Glycosaminoglycan degradation,ame01100:Metabolic pathways,	PIRSF038193:hyaluronidase,		3D-structure,Allergen,Complete proteome,Direct protein sequencing,Disulfide bond,Glycoprotein,Glycosidase,Hydrolase,Membrane,Reference proteome,Secreted,Signal,Transmembrane,Transmembrane helix,Zymogen,	active site:Proton donor,chain:Hyaluronidase,disulfide bond,glycosylation site:N-linked (GlcNAc...),glycosylation site:N-linked (GlcNAc...) (complex),helix,sequence conflict,sequence variant,signal peptide,strand,
GB41890	hybrid signal transduction histidine kinase D(LOC411276)	Apis mellifera		GO:0006351~transcription, DNA-templated,	GO:0005634~nucleus,	GO:0003700~transcription factor activity, sequence-specific DNA binding,GO:0043565~sequence-specific DNA binding,	IPR001766:Transcription factor, fork head,IPR011991:Winged helix-turn-helix DNA-binding domain,			SM00339:FH,	Coiled coil,Complete proteome,DNA-binding,Nucleus,Reference proteome,Transcription,
GB47876	hyperpolarization-activated ion channel(Amih)	Apis mellifera			GO:0016021~integral component of membrane,	GO:0005216~ion channel activity,GO:0005249~voltage-gated potassium channel activity,	IPR000595:Cyclic nucleotide-binding domain,IPR003938:Potassium channel, voltage-dependent, EAG/ELK/ERG,IPR005821:Ion transport domain,IPR013621:Ion transport N-terminal,IPR014710:RmlC-like jelly roll fold,IPR018488:Cyclic nucleotide-binding, conserved site,IPR018490:Cyclic nucleotide-binding-like,			SM00100:cNMP,	Ion channel,Ion transport,Membrane,Transmembrane,Transmembrane helix,Transport,
GB41757	immunoglobulin domain-containing protein oig-1-like(LOC726411)	Apis mellifera					IPR003598:Immunoglobulin subtype 2,IPR003599:Immunoglobulin subtype,IPR007110:Immunoglobulin-like domain,IPR013783:Immunoglobulin-like fold,			SM00408:IGc2,SM00409:IG,	Complete proteome,Reference proteome,Signal,
GB40656	importin subunit alpha(LOC727561)	Apis mellifera		GO:0006606~protein import into nucleus,	GO:0005634~nucleus,GO:0005737~cytoplasm,	GO:0008565~protein transporter activity,	IPR000225:Armadillo,IPR002652:Importin-alpha, importin-beta-binding domain,IPR011989:Armadillo-like helical,IPR016024:Armadillo-type fold,			SM00185:ARM,	Complete proteome,Reference proteome,
GB48949	importin-7(LOC551725)	Apis mellifera	Posttranslational modification, protein turnover, chaperones,
GB40818	inactive(LOC726119)	Apis mellifera			GO:0016021~integral component of membrane,	GO:0005216~ion channel activity,	IPR002110:Ankyrin repeat,IPR005821:Ion transport domain,IPR020683:Ankyrin repeat-containing domain,IPR020846:Major facilitator superfamily domain,			SM00248:ANK,	ANK repeat,Complete proteome,Membrane,Reference proteome,Repeat,Transmembrane,Transmembrane helix,
GB40490	inhibitor of growth protein 5(LOC551029)	Apis mellifera	Chromatin structure and dynamics,	GO:0008285~negative regulation of cell proliferation,GO:0016573~histone acetylation,	GO:0070776~MOZ/MORF histone acetyltransferase complex,	GO:0008270~zinc ion binding,	IPR001965:Zinc finger, PHD-type,IPR011011:Zinc finger, FYVE/PHD-type,IPR013083:Zinc finger, RING/FYVE/PHD-type,IPR019786:Zinc finger, PHD-type, conserved site,IPR019787:Zinc finger, PHD-finger,IPR024610:Inhibitor of growth protein, N-terminal,			SM00249:PHD,SM01408:SM01408,	Chromatin regulator,Coiled coil,Complete proteome,Metal-binding,Nucleus,Reference proteome,Zinc,Zinc-finger,
GB51278	innexin inx3(LOC551165)	Apis mellifera		GO:0006811~ion transport,	GO:0005921~gap junction,GO:0016021~integral component of membrane,		IPR000990:Innexin,				Cell junction,Complete proteome,Gap junction,Ion channel,Ion transport,Membrane,Reference proteome,Transmembrane,Transmembrane helix,Transport,
GB50661	inosine triphosphate pyrophosphatase(LOC726205)	Apis mellifera		GO:0009117~nucleotide metabolic process,GO:0009204~deoxyribonucleoside triphosphate catabolic process,	GO:0005737~cytoplasm,	GO:0000166~nucleotide binding,GO:0046872~metal ion binding,GO:0047429~nucleoside-triphosphate diphosphatase activity,	IPR002637:Ham1-like protein,IPR027502:Inosine triphosphate pyrophosphatase,	ame00230:Purine metabolism,ame00983:Drug metabolism - other enzymes,ame01100:Metabolic pathways,			Complete proteome,Cytoplasm,Hydrolase,Magnesium,Manganese,Metal-binding,Nucleotide metabolism,Nucleotide-binding,Reference proteome,
GB55706	inositol monophosphatase 2-like(LOC726463)	Apis mellifera		GO:0046854~phosphatidylinositol phosphorylation,GO:0046855~inositol phosphate dephosphorylation,		GO:0008934~inositol monophosphate 1-phosphatase activity,	IPR000760:Inositol monophosphatase,IPR020550:Inositol monophosphatase, conserved site,IPR020552:Inositol monophosphatase, Lithium-sensitive,IPR020583:Inositol monophosphatase, metal-binding site,	ame00562:Inositol phosphate metabolism,ame01100:Metabolic pathways,ame04070:Phosphatidylinositol signaling system,			Complete proteome,Reference proteome,
GB55515	inositol oxygenase(LOC408650)	Apis mellifera		GO:0019310~inositol catabolic process,	GO:0005737~cytoplasm,	GO:0005506~iron ion binding,GO:0050113~inositol oxygenase activity,	IPR007828:Inositol oxygenase,	ame00053:Ascorbate and aldarate metabolism,ame00562:Inositol phosphate metabolism,			Complete proteome,Reference proteome,
GB41220	inositol-trisphosphate 3-kinase A(LOC413817)	Apis mellifera				GO:0008440~inositol-1,4,5-trisphosphate 3-kinase activity,	IPR005522:Inositol polyphosphate kinase,	ame00562:Inositol phosphate metabolism,ame01100:Metabolic pathways,ame04070:Phosphatidylinositol signaling system,			Complete proteome,Kinase,Reference proteome,Transferase,
GB53353	insulin-like peptide receptor(LOC411297)	Apis mellifera						ame04068:FoxO signaling pathway,ame04931:Insulin resistance,
GB55425	insulin-like receptor-like(InR-2)	Apis mellifera		GO:0007169~transmembrane receptor protein tyrosine kinase signaling pathway,	GO:0016021~integral component of membrane,	GO:0004714~transmembrane receptor protein tyrosine kinase activity,GO:0005524~ATP binding,	IPR000494:EGF receptor, L domain,IPR000719:Protein kinase, catalytic domain,IPR001245:Serine-threonine/tyrosine-protein kinase catalytic domain,IPR002011:Tyrosine-protein kinase, receptor class II, conserved site,IPR003961:Fibronectin, type III,IPR006211:Furin-like cysteine-rich domain,IPR006212:Furin-like repeat,IPR008266:Tyrosine-protein kinase, active site,IPR009030:Insulin-like growth factor …	ame04068:FoxO signaling pathway,ame04931:Insulin resistance,		SM00060:FN3,SM00219:TyrKc,SM00261:FU,	ATP-binding,Complete proteome,Disulfide bond,Kinase,Membrane,Nucleotide-binding,Phosphoprotein,Receptor,Reference proteome,Repeat,Transferase,Transmembrane,Transmembrane helix,Tyrosine-protein kinase,
GB52503	integrator complex subunit 7(LOC413351)	Apis mellifera		GO:0016180~snRNA processing,	GO:0032039~integrator complex,		IPR011989:Armadillo-like helical,IPR016024:Armadillo-type fold,				Complete proteome,Reference proteome,
GB45498	integrin-alpha FG-GAP repeat-containing protein 2-like(LOC551451)	Apis mellifera			GO:0005743~mitochondrial inner membrane,GO:0016021~integral component of membrane,	GO:0008236~serine-type peptidase activity,	IPR000223:Peptidase S26A, signal peptidase I,IPR015927:Peptidase S24/S26A/S26B/S26C,IPR019756:Peptidase S26A, signal peptidase I, serine active site,IPR019759:Peptidase S24/S26A/S26B,				Complete proteome,Hydrolase,Membrane,Mitochondrion,Mitochondrion inner membrane,Protease,Reference proteome,Transmembrane,Transmembrane helix,
GB48446	interferon regulatory factor 2-binding protein-like B(LOC409876)	Apis mellifera					IPR013083:Zinc finger, RING/FYVE/PHD-type,IPR022750:Interferon regulatory factor 2-binding protein 1 & 2, zinc finger,				Complete proteome,Reference proteome,
GB44170	intraflagellar transport protein 43 homolog(LOC724653)	Apis mellifera			GO:0030991~intraciliary transport particle A,						Complete proteome,Reference proteome,
GB43054	jazigo(LOC409786)	Apis mellifera					IPR014768:GTPase-binding/formin homology 3,IPR015425:Actin-binding FH2,IPR016024:Armadillo-type fold,			SM00498:FH2,	Complete proteome,Reference proteome,
GB45140	junctophilin-1-like(LOC552577)	Apis mellifera	Function unknown,				IPR003409:MORN motif,			SM00698:MORN,	Complete proteome,Reference proteome,Repeat,
GB48685	kell blood group glycoprotein homolog(LOC724433)	Apis mellifera	Posttranslational modification, protein turnover, chaperones,		GO:0016021~integral component of membrane,	GO:0004222~metalloendopeptidase activity,	IPR000718:Peptidase M13,IPR008753:Peptidase M13, N-terminal domain,IPR018497:Peptidase M13, C-terminal domain,IPR024079:Metallopeptidase, catalytic domain,				Complete proteome,Membrane,Reference proteome,Transmembrane,Transmembrane helix,
GB46585	keratinocyte proline-rich protein-like(LOC100578514)	Apis mellifera									Complete proteome,Reference proteome,Signal,
GB45525	kin of IRRE-like protein 2(LOC726148)	Apis mellifera			GO:0016021~integral component of membrane,		IPR003598:Immunoglobulin subtype 2,IPR003599:Immunoglobulin subtype,IPR007110:Immunoglobulin-like domain,IPR013162:CD80-like, immunoglobulin C2-set,IPR013783:Immunoglobulin-like fold,			SM00408:IGc2,SM00409:IG,	Complete proteome,Disulfide bond,Immunoglobulin domain,Membrane,Reference proteome,Repeat,Transmembrane,Transmembrane helix,
GB46877	kinase suppressor of Ras 2(LOC409498)	Apis mellifera		GO:0035556~intracellular signal transduction,	GO:0005622~intracellular,	GO:0004674~protein serine/threonine kinase activity,GO:0005524~ATP binding,GO:0046872~metal ion binding,	IPR000719:Protein kinase, catalytic domain,IPR001245:Serine-threonine/tyrosine-protein kinase catalytic domain,IPR002219:Protein kinase C-like, phorbol ester/diacylglycerol binding,IPR008271:Serine/threonine-protein kinase, active site,IPR011009:Protein kinase-like domain,IPR017441:Protein kinase, ATP binding site,IPR025561:Kinase suppressor of RAS, SAM-like domain,			SM00109:C1,SM00220:S_TKc,	ATP-binding,Complete proteome,Kinase,Metal-binding,Nucleotide-binding,Reference proteome,Serine/threonine-protein kinase,Transferase,Zinc,
GB55846	kinesin 12(LOC410959)	Apis mellifera		GO:0007018~microtubule-based movement,	GO:0005874~microtubule,	GO:0003777~microtubule motor activity,GO:0005524~ATP binding,	IPR001752:Kinesin, motor domain,IPR019821:Kinesin, motor region, conserved site,IPR027417:P-loop containing nucleoside triphosphate hydrolase,			SM00129:KISc,	ATP-binding,Coiled coil,Complete proteome,Microtubule,Motor protein,Nucleotide-binding,Reference proteome,
GB49896	kinesin 2A(LOC409676)	Apis mellifera		GO:0007018~microtubule-based movement,	GO:0005874~microtubule,	GO:0003777~microtubule motor activity,GO:0005524~ATP binding,	IPR001752:Kinesin, motor domain,IPR019821:Kinesin, motor region, conserved site,IPR027417:P-loop containing nucleoside triphosphate hydrolase,			SM00129:KISc,	ATP-binding,Coiled coil,Complete proteome,Microtubule,Motor protein,Nucleotide-binding,Reference proteome,
GB42645	kinesin B(LOC552173)	Apis mellifera		GO:0007018~microtubule-based movement,		GO:0003777~microtubule motor activity,					Coiled coil,Complete proteome,Reference proteome,
GB53365	kinesin light chain(LOC726991)	Apis mellifera			GO:0005871~kinesin complex,	GO:0003777~microtubule motor activity,	IPR002151:Kinesin light chain,IPR011990:Tetratricopeptide-like helical,IPR013026:Tetratricopeptide repeat-containing domain,IPR015792:Kinesin light chain repeat,IPR019734:Tetratricopeptide repeat,			SM00028:TPR,	Coiled coil,Complete proteome,Reference proteome,
GB42693	la protein homolog(LOC411833)	Apis mellifera		GO:0006396~RNA processing,	GO:0005634~nucleus,GO:0030529~intracellular ribonucleoprotein complex,	GO:0000166~nucleotide binding,GO:0003723~RNA binding,	IPR000504:RNA recognition motif domain,IPR002344:Lupus La protein,IPR006630:RNA-binding protein Lupus La,IPR011991:Winged helix-turn-helix DNA-binding domain,IPR012677:Nucleotide-binding, alpha-beta plait,IPR014886:RNA-binding motif,			SM00360:RRM,SM00715:LA,	Complete proteome,Reference proteome,
GB46019	la-related protein 1B(LOC724517)	Apis mellifera					IPR006607:Protein of unknown function DM15,IPR006630:RNA-binding protein Lupus La,IPR011991:Winged helix-turn-helix DNA-binding domain,			SM00684:DM15,SM00715:LA,	Complete proteome,Reference proteome,
GB42747	la-related protein 4(LOC411476)	Apis mellifera				GO:0000166~nucleotide binding,	IPR006630:RNA-binding protein Lupus La,IPR011991:Winged helix-turn-helix DNA-binding domain,IPR012677:Nucleotide-binding, alpha-beta plait,			SM00715:LA,	Complete proteome,Reference proteome,
GB41212	laccase-5-like(LOC552811)	Apis mellifera				GO:0005507~copper ion binding,GO:0016491~oxidoreductase activity,	IPR001117:Multicopper oxidase, type 1,IPR002355:Multicopper oxidase, copper-binding site,IPR008972:Cupredoxin,IPR011706:Multicopper oxidase, type 2,IPR011707:Multicopper oxidase, type 3,				Complete proteome,Copper,Metal-binding,Oxidoreductase,Reference proteome,Signal,
GB52504	lachesin-like(LOC413350)	Apis mellifera					IPR003598:Immunoglobulin subtype 2,IPR003599:Immunoglobulin subtype,IPR007110:Immunoglobulin-like domain,IPR013098:Immunoglobulin I-set,IPR013106:Immunoglobulin V-set,IPR013783:Immunoglobulin-like fold,			SM00406:IGv,SM00408:IGc2,SM00409:IG,	Complete proteome,Reference proteome,
GB40673	lambda crystallin-like protein(Cryl1)	Apis mellifera		GO:0006631~fatty acid metabolic process,		GO:0003857~3-hydroxyacyl-CoA dehydrogenase activity,	IPR006108:3-hydroxyacyl-CoA dehydrogenase, C-terminal,IPR006176:3-hydroxyacyl-CoA dehydrogenase, NAD binding,IPR006180:3-hydroxyacyl-CoA dehydrogenase, conserved site,IPR008927:6-phosphogluconate dehydrogenase, C-terminal-like,IPR013328:Dehydrogenase, multihelical,IPR016040:NAD(P)-binding domain,	ame00040:Pentose and glucuronate interconversions,ame01100:Metabolic pathways,			Complete proteome,Reference proteome,
GB40219	lateral signaling target protein 2 homolog(LOC100576428)	Apis mellifera			GO:0016021~integral component of membrane,						Complete proteome,Membrane,Reference proteome,Transmembrane,Transmembrane helix,
GB42224	leucine-rich repeat and calponin homology domain-containing protein 1(LOC409027)	Apis mellifera	Function unknown,		GO:0016021~integral component of membrane,		IPR001611:Leucine-rich repeat,IPR001715:Calponin homology domain,IPR003591:Leucine-rich repeat, typical subtype,			SM00033:CH,SM00369:LRR_TYP,	Complete proteome,Membrane,Reference proteome,Transmembrane,Transmembrane helix,
GB55624	leucine-rich repeat and immunoglobulin-like domain-containing nogo receptor-interacting protein 3(LOC410825)	Apis mellifera	Function unknown,		GO:0016021~integral component of membrane,		IPR001611:Leucine-rich repeat,IPR003591:Leucine-rich repeat, typical subtype,IPR003598:Immunoglobulin subtype 2,IPR007110:Immunoglobulin-like domain,IPR013783:Immunoglobulin-like fold,			SM00369:LRR_TYP,SM00408:IGc2,	Complete proteome,Membrane,Reference proteome,Signal,Transmembrane,Transmembrane helix,
GB40617	leucine-rich repeat transmembrane protein FLRT3-like(LOC100578238)	Apis mellifera			GO:0016021~integral component of membrane,		IPR000483:Cysteine-rich flanking region, C-terminal,IPR003591:Leucine-rich repeat, typical subtype,			SM00082:LRRCT,SM00369:LRR_TYP,	Complete proteome,Leucine-rich repeat,Membrane,Reference proteome,Transmembrane,Transmembrane helix,
GB49397	leucine-rich repeat-containing protein 15(LOC410373)	Apis mellifera	Function unknown,				IPR001611:Leucine-rich repeat,IPR003591:Leucine-rich repeat, typical subtype,			SM00369:LRR_TYP,	Complete proteome,Reference proteome,Signal,
GB44192	leucine-rich repeat-containing protein 26-like(LOC100576745)	Apis mellifera					IPR001611:Leucine-rich repeat,IPR003591:Leucine-rich repeat, typical subtype,			SM00369:LRR_TYP,	Complete proteome,Reference proteome,Signal,
GB55523	leucine-rich repeats and immunoglobulin-like domains protein 3(LOC726128)	Apis mellifera	Function unknown,
GB54556	leucine-zipper-like transcriptional regulator 1(LOC411262)	Apis mellifera					IPR000210:BTB/POZ-like,IPR006652:Kelch repeat type 1,IPR011043:Galactose oxidase/kelch, beta-propeller,IPR011333:BTB/POZ fold,IPR015915:Kelch-type beta propeller,			SM00225:BTB,SM00612:Kelch,	Complete proteome,Reference proteome,
GB43446	leukocyte tyrosine kinase receptor(LOC408718)	Apis mellifera		GO:0007169~transmembrane receptor protein tyrosine kinase signaling pathway,	GO:0016021~integral component of membrane,	GO:0004714~transmembrane receptor protein tyrosine kinase activity,GO:0005524~ATP binding,	IPR000719:Protein kinase, catalytic domain,IPR000998:MAM domain,IPR001245:Serine-threonine/tyrosine-protein kinase catalytic domain,IPR002011:Tyrosine-protein kinase, receptor class II, conserved site,IPR002172:Low-density lipoprotein (LDL) receptor class A repeat,IPR008266:Tyrosine-protein kinase, active site,IPR011009:Protein kinase-like domain,IPR013320:Concanavalin A-like lectin/glucanase, su…			SM00137:MAM,SM00192:LDLa,SM00219:TyrKc,	Complete proteome,Disulfide bond,Membrane,Phosphoprotein,Receptor,Reference proteome,Transmembrane,Transmembrane helix,
GB44526	leupaxin(LOC551919)	Apis mellifera		GO:0007160~cell-matrix adhesion,	GO:0005856~cytoskeleton,	GO:0008270~zinc ion binding,	IPR001781:Zinc finger, LIM-type,IPR001904:Paxillin,			SM00132:LIM,	Complete proteome,LIM domain,Metal-binding,Reference proteome,Zinc,
GB50207	ligand-gated ion channel pHCl(pHCl)	Apis mellifera			GO:0005886~plasma membrane,GO:0016021~integral component of membrane,	GO:0005230~extracellular ligand-gated ion channel activity,	IPR006028:Gamma-aminobutyric acid A receptor,IPR006029:Neurotransmitter-gated ion-channel transmembrane domain,IPR006201:Neurotransmitter-gated ion-channel,IPR006202:Neurotransmitter-gated ion-channel ligand-binding,				Cell membrane,Complete proteome,Ion channel,Ion transport,Membrane,Reference proteome,Transmembrane,Transmembrane helix,Transport,
GB53406	lin-52 protein(Lin-52)	Apis mellifera		GO:0006351~transcription, DNA-templated,GO:0007049~cell cycle,	GO:0070176~DRM complex,		IPR018737:DREAM complex, subunit Lin-52,				Complete proteome,Reference proteome,
GB55469	lipoma HMGIC fusion partner-like(LOC724852)	Apis mellifera			GO:0016021~integral component of membrane,		IPR019372:Lipoma HMGIC fusion partner-like protein,				Complete proteome,Membrane,Reference proteome,Signal,Transmembrane,Transmembrane helix,
GB51411	lisH domain-containing protein ARMC9-like(LOC725065)	Apis mellifera					IPR016024:Armadillo-type fold,				Complete proteome,Reference proteome,
GB55703	lissencephaly-1 homolog(LOC408869)	Apis mellifera						ame00565:Ether lipid metabolism,ame01100:Metabolic pathways,
GB45810	locomotion-related protein Hikaru genki(LOC408595)	Apis mellifera					IPR000436:Sushi/SCR/CCP,IPR003599:Immunoglobulin subtype,IPR007110:Immunoglobulin-like domain,IPR013783:Immunoglobulin-like fold,			SM00032:CCP,SM00409:IG,	Complete proteome,Disulfide bond,Reference proteome,
GB50196	long wavelength sensitive opsin 1(Lop1)	Apis mellifera		GO:0007601~visual perception,GO:0007602~phototransduction,GO:0018298~protein-chromophore linkage,	GO:0016021~integral component of membrane,	GO:0004930~G-protein coupled receptor activity,GO:0009881~photoreceptor activity,	IPR000276:G protein-coupled receptor, rhodopsin-like,IPR001391:Opsin lateral eye type,IPR001760:Opsin,IPR017452:GPCR, rhodopsin-like, 7TM,IPR027430:Visual pigments (opsins) retinal binding site,				Chromophore,Complete proteome,Disulfide bond,G-protein coupled receptor,Glycoprotein,Membrane,Phosphoprotein,Photoreceptor protein,Receptor,Reference proteome,Retinal protein,Sensory transduction,Transducer,Transmembrane,Transmembrane helix,Vision,	chain:Rhodopsin, long-wavelength,disulfide bond,glycosylation site:N-linked (GlcNAc...),modified residue,topological domain:Cytoplasmic,topological domain:Extracellular,transmembrane region,
GB50034	long wavelength sensitive opsin 2(Lop2)	Apis mellifera		GO:0007601~visual perception,GO:0007602~phototransduction,GO:0018298~protein-chromophore linkage,	GO:0016021~integral component of membrane,	GO:0004930~G-protein coupled receptor activity,GO:0009881~photoreceptor activity,	IPR000276:G protein-coupled receptor, rhodopsin-like,IPR001735:Opsin RH1/RH2,IPR001760:Opsin,IPR017452:GPCR, rhodopsin-like, 7TM,IPR027430:Visual pigments (opsins) retinal binding site,				Chromophore,Complete proteome,Disulfide bond,G-protein coupled receptor,Membrane,Photoreceptor protein,Receptor,Reference proteome,Retinal protein,Sensory transduction,Transducer,Transmembrane,Transmembrane helix,
GB44020	long-chain fatty acid transport protein 1(LOC408920)	Apis mellifera		GO:0008152~metabolic process,	GO:0016021~integral component of membrane,	GO:0003824~catalytic activity,	IPR000873:AMP-dependent synthetase/ligase,IPR020845:AMP-binding, conserved site,IPR025110:Domain of unknown function DUF4009,	ame04931:Insulin resistance,			Complete proteome,Membrane,Reference proteome,Transmembrane,Transmembrane helix,
GB43230	low-density lipoprotein receptor-related protein 2(LOC100576279)	Apis mellifera					IPR002172:Low-density lipoprotein (LDL) receptor class A repeat,IPR006149:EB domain,IPR023415:Low-density lipoprotein (LDL) receptor class A, conserved site,			SM00192:LDLa,	Complete proteome,Disulfide bond,Reference proteome,Signal,
GB40498	low-density lipoprotein receptor-related protein 2(LOC552358)	Apis mellifera			GO:0016021~integral component of membrane,	GO:0005509~calcium ion binding,	IPR000033:LDLR class B repeat,IPR000152:EGF-type aspartate/asparagine hydroxylation site,IPR000742:Epidermal growth factor-like domain,IPR001881:EGF-like calcium-binding,IPR002172:Low-density lipoprotein (LDL) receptor class A repeat,IPR009030:Insulin-like growth factor binding protein, N-terminal,IPR011042:Six-bladed beta-propeller, TolB-like,IPR013032:EGF-like, conserved site,IPR018097:EGF-like…	ame04340:Hedgehog signaling pathway,		SM00135:LY,SM00179:EGF_CA,SM00181:EGF,SM00192:LDLa,	Complete proteome,Disulfide bond,EGF-like domain,Membrane,Reference proteome,Repeat,Transmembrane,Transmembrane helix,
GB49469	lymphocyte cytosolic protein 2(LOC551213)	Apis mellifera					IPR013761:Sterile alpha motif/pointed domain,				Complete proteome,Reference proteome,
GB49155	lysine--tRNA ligase(LOC551538)	Apis mellifera		GO:0006430~lysyl-tRNA aminoacylation,	GO:0005737~cytoplasm,	GO:0003676~nucleic acid binding,GO:0004824~lysine-tRNA ligase activity,GO:0005524~ATP binding,	IPR002313:Lysine-tRNA ligase, class II,IPR004364:Aminoacyl-tRNA synthetase, class II (D/K/N),IPR004365:Nucleic acid binding, OB-fold, tRNA/helicase-type,IPR006195:Aminoacyl-tRNA synthetase, class II,IPR012340:Nucleic acid-binding, OB-fold,IPR018149:Lysyl-tRNA synthetase, class II, C-terminal,IPR018150:Aminoacyl-tRNA synthetase, class II (D/K/N)-like,	ame00970:Aminoacyl-tRNA biosynthesis,			Coiled coil,Complete proteome,Reference proteome,
GB53787	lysine-specific demethylase 3B(LOC408944)	Apis mellifera					IPR003347:JmjC domain,			SM00558:JmjC,	Coiled coil,Complete proteome,Reference proteome,
GB48386	lysine-specific histone demethylase 1A(LOC726469)	Apis mellifera		GO:0006355~regulation of transcription, DNA-templated,GO:0034720~histone H3-K4 demethylation,	GO:0005634~nucleus,	GO:0003677~DNA binding,GO:0016491~oxidoreductase activity,GO:0050660~flavin adenine dinucleotide binding,	IPR002937:Amine oxidase,IPR007526:SWIRM domain,IPR009057:Homeodomain-like,IPR011991:Winged helix-turn-helix DNA-binding domain,IPR017366:Histone lysine-specific demethylase,IPR023753:Pyridine nucleotide-disulphide oxidoreductase, FAD/NAD(P)-binding domain,		PIRSF038051:lysine-specific histone demethylase,		Coiled coil,Complete proteome,FAD,Flavoprotein,Reference proteome,
[truncated: 885 more rows]

## Sheet: sTable11d
Supplementary Table 11d. GO cluster of down-regulated DEGs of 14-day-old adults with 1 ppb imidacloprid treatment.
Annotation Cluster 1	Enrichment Score: 2.1994874415772556
Category	Term	Count	%	PValue	Genes	List Total	Pop Hits	Pop Total	Fold Enrichment	Bonferroni	Benjamini	FDR (100X)
KEGG_PATHWAY	ame00062:Fatty acid elongation	9	0.508187	0.00078282	GB46772, GB40083, GB50970, GB45128, GB53132, GB49609, GB50269, GB42351, GB54258	444	12	2113	3.56926	0.0889815	0.0455271	0.893597
[truncated: 477 more rows]

## Sheet: sTable11e
Supplementary Table 11e. GO cluster of down-regulated DEGs of 14-day-old adults with 1 ppb imidacloprid treatment.
[truncated: 58 more rows]

[truncated: 15 more sheets: sTable11f, sTable12a, sTable12b, sTable12c, Table12d, sTable12e, sTable12f, sTable13a, sTable13b, sTable13c, sTable13d, sTable13e, sTable13f, Sheet7, Sheet3]
