# Supplementary material for: Missing Nurse Bees—Early Transcriptomic Switch From Nurse Bee to Forager Induced by Sublethal Imidacloprid
Source: Front Genet. 2021 Jun 17;12:665927. doi: 10.3389/fgene.2021.665927 (PMC8248817; doi:10.3389/fgene.2021.665927)
Supplement: Supplementary file 1 [file Data_Sheet_1.zip › Table 14 - 16.xlsx]

## Sheet: sTable14a
Supplementary Table 14a. GO cluster of up-regulated DEGs of 20-day-old adults with 1 ppb imidacloprid treatment.
Annotation Cluster 1	Enrichment Score: 0.32511865952539126
Category	Term	Count	%	PValue	Genes	List Total	Pop Hits	Pop Total	Fold Enrichment	Bonferroni	Benjamini	FDR (100X)
GOTERM_CC_DIRECT	GO:0016021~integral component of membrane	3	33.3333	0.274948	GB41741, GB48432, GB54662	3	1879	3583	1.90687	0.274948	0.274948	27.4948
UP_KEYWORDS	Transmembrane helix	3	33.3333	0.562523	GB41741, GB48432, GB54662	9	1890	8471	1.494	0.998658	0.963371	98.9176
UP_KEYWORDS	Transmembrane	3	33.3333	0.563496	GB41741, GB48432, GB54662	9	1893	8471	1.49164	0.998682	0.89036	98.9307
UP_KEYWORDS	Membrane	3	33.3333	0.57444	GB41741, GB48432, GB54662	9	1927	8471	1.46532	0.998924	0.818898	99.0695

## Sheet: sTable14b
Supplementary Table 14b. GO chart of up-regulated DEGs of 20-day-old adults with 1 ppb imidacloprid treatment.
Category	Term	Count	%	PValue	Genes	List Total	Pop Hits	Pop Total	Fold Enrichment	Bonferroni	Benjamini	FDR (100X)
UP_KEYWORDS	Signal	4	44.4444	0.0600227	GB50831, GB42552, GB42475, GB43247	9	1012	8471	3.72025	0.390549	0.390549	28.7427

## Sheet: sTable14c
Supplementary Table 14c. GO table of up-regulated DEGs of 20-day-old adults with 1 ppb imidacloprid treatment.
ID	Gene Name	Species	GOTERM_BP_DIRECT	GOTERM_CC_DIRECT	GOTERM_MF_DIRECT	INTERPRO	KEGG_PATHWAY	SMART	UP_KEYWORDS	UP_SEQ_FEATURE
GB41741	NADH dehydrogenase [ubiquinone] 1 beta subcomplex subunit 5, mitochondrial(LOC408477)	Apis mellifera		GO:0016021~integral component of membrane,		IPR019173:NADH:ubiquinone oxidoreductase, NDUFB5/SGDH subunit,	ame00190:Oxidative phosphorylation,ame01100:Metabolic pathways,		Complete proteome,Membrane,Reference proteome,Transmembrane,Transmembrane helix,
GB43247	alpha-glucosidase(Hbg3)	Apis mellifera	GO:0005975~carbohydrate metabolic process,		GO:0003824~catalytic activity,GO:0004558~alpha-1,4-glucosidase activity,GO:0032450~maltose alpha-glucosidase activity,	IPR006047:Glycosyl hydrolase, family 13, catalytic domain,IPR013781:Glycoside hydrolase, catalytic domain,IPR015902:Glycoside hydrolase, family 13,IPR017853:Glycoside hydrolase, superfamily,	ame00052:Galactose metabolism,ame00500:Starch and sucrose metabolism,ame01100:Metabolic pathways,	SM00642:Aamy,	Complete proteome,Direct protein sequencing,Glycoprotein,Glycosidase,Hydrolase,Reference proteome,Signal,	chain:Alpha-glucosidase,glycosylation site:N-linked (GlcNAc...),signal peptide,
GB42552	enolase-phosphatase E1(LOC100577098)	Apis mellifera							Complete proteome,Reference proteome,Signal,
GB48110	forkhead box protein I1-ema-like(LOC726400)	Apis mellifera			GO:0003700~transcription factor activity, sequence-specific DNA binding,GO:0043565~sequence-specific DNA binding,	IPR001766:Transcription factor, fork head,IPR011991:Winged helix-turn-helix DNA-binding domain,IPR018122:Transcription factor, fork head, conserved site,		SM00339:FH,	Complete proteome,DNA-binding,Reference proteome,
GB42475	phospholipase B1, membrane-associated-like(LOC551805)	Apis mellifera			GO:0016788~hydrolase activity, acting on ester bonds,	IPR001087:Lipase, GDSL,			Complete proteome,Reference proteome,Signal,
GB53188	protein ABHD11-like(LOC414038)	Apis mellifera				IPR000073:Alpha/beta hydrolase fold-1,			Complete proteome,Reference proteome,
GB50831	protein canopy homolog 2(LOC410890)	Apis mellifera				IPR021852:Domain of unknown function DUF3456,			Complete proteome,Reference proteome,Signal,
GB54662	small integral membrane protein 8(LOC100577797)	Apis mellifera		GO:0016021~integral component of membrane,		IPR026686:UPF0708 protein C6orf162,			Complete proteome,Membrane,Reference proteome,Transmembrane,Transmembrane helix,
GB48432	transmembrane protein 223(LOC100578811)	Apis mellifera		GO:0016021~integral component of membrane,		IPR026100:Transmembrane protein 223,			Complete proteome,Membrane,Reference proteome,Transmembrane,Transmembrane helix,

## Sheet: sTable14d
Supplementary Table 14d. GO table of down-regulated DEGs of 20-day-old adults with 1 ppb imidacloprid treatment.
ID	Gene Name	Species	UP_KEYWORDS
GB54914	myeloma-overexpressed gene 2 protein homolog(LOC724639)	Apis mellifera	Complete proteome,Reference proteome,
GB42857	uncharacterized LOC100577151(LOC100577151)	Apis mellifera	Complete proteome,Reference proteome,Signal,

## Sheet: sTable15a
Supplementary Table 15a. GO cluster of up-regulated DEGs of 20-day-old adults with 10 ppb imidacloprid treatment.
Annotation Cluster 1	Enrichment Score: 0.2886056126452754
Category	Term	Count	%	PValue	Genes	List Total	Pop Hits	Pop Total	Fold Enrichment	Bonferroni	Benjamini	FDR (100X)
UP_KEYWORDS	Transmembrane helix	4	33.3333	0.459018	GB41741, GB48432, GB50573, GB54662	12	1890	8471	1.494	0.996031	0.937002	97.0861
UP_KEYWORDS	Transmembrane	4	33.3333	0.460176	GB41741, GB48432, GB50573, GB54662	12	1893	8471	1.49164	0.996107	0.84269	97.1219
UP_KEYWORDS	Membrane	4	33.3333	0.473264	GB41741, GB48432, GB50573, GB54662	12	1927	8471	1.46532	0.996879	0.763634	97.501
GOTERM_CC_DIRECT	GO:0016021~integral component of membrane	4	33.3333	0.701005	GB41741, GB48432, GB50573, GB54662	7	1879	3583	1.08964	0.97327	0.97327	97.7642

## Sheet: sTable15b
Supplementary Table 15b. GO table of up-regulated DEGs of 20-day-old adults with 10 ppb imidacloprid treatment.
ID	Gene Name	Species	GOTERM_BP_DIRECT	GOTERM_CC_DIRECT	GOTERM_MF_DIRECT	INTERPRO	KEGG_PATHWAY	SMART	UP_KEYWORDS
GB43442	D-tyrosyl-tRNA(Tyr) deacylase 1(LOC100579024)	Apis mellifera	GO:0019478~D-amino acid catabolic process,	GO:0005737~cytoplasm,	GO:0016788~hydrolase activity, acting on ester bonds,	IPR003732:D-tyrosyl-tRNA(Tyr) deacylase,IPR023509:D-Tyr tRNAtyr deacylase-like domain,			Complete proteome,Hydrolase,Reference proteome,
GB41741	NADH dehydrogenase [ubiquinone] 1 beta subcomplex subunit 5, mitochondrial(LOC408477)	Apis mellifera		GO:0016021~integral component of membrane,		IPR019173:NADH:ubiquinone oxidoreductase, NDUFB5/SGDH subunit,	ame00190:Oxidative phosphorylation,ame01100:Metabolic pathways,		Complete proteome,Membrane,Reference proteome,Transmembrane,Transmembrane helix,
GB46306	RNA polymerase I-specific transcription initiation factor RRN3(LOC726812)	Apis mellifera				IPR007991:RNA polymerase I specific transcription initiation factor RRN3,			Complete proteome,Reference proteome,
GB48110	forkhead box protein I1-ema-like(LOC726400)	Apis mellifera			GO:0003700~transcription factor activity, sequence-specific DNA binding,GO:0043565~sequence-specific DNA binding,	IPR001766:Transcription factor, fork head,IPR011991:Winged helix-turn-helix DNA-binding domain,IPR018122:Transcription factor, fork head, conserved site,		SM00339:FH,	Complete proteome,DNA-binding,Reference proteome,
GB50831	protein canopy homolog 2(LOC410890)	Apis mellifera				IPR021852:Domain of unknown function DUF3456,			Complete proteome,Reference proteome,Signal,
GB52560	protein penguin(LOC725197)	Apis mellifera			GO:0003723~RNA binding,	IPR001313:Pumilio RNA-binding repeat,IPR011989:Armadillo-like helical,IPR012959:CPL,IPR016024:Armadillo-type fold,		SM00025:Pumilio,	Complete proteome,Reference proteome,Repeat,
GB42324	protein-lysine N-methyltransferase mettl10(LOC552181)	Apis mellifera		GO:0005737~cytoplasm,	GO:0016279~protein-lysine N-methyltransferase activity,	IPR025714:Methyltransferase domain,IPR026635:N-lysine methyltransferase See1-like,			Complete proteome,Cytoplasm,Methyltransferase,Reference proteome,S-adenosyl-L-methionine,Transferase,
GB54662	small integral membrane protein 8(LOC100577797)	Apis mellifera		GO:0016021~integral component of membrane,		IPR026686:UPF0708 protein C6orf162,			Complete proteome,Membrane,Reference proteome,Transmembrane,Transmembrane helix,
GB48432	transmembrane protein 223(LOC100578811)	Apis mellifera		GO:0016021~integral component of membrane,		IPR026100:Transmembrane protein 223,			Complete proteome,Membrane,Reference proteome,Transmembrane,Transmembrane helix,
GB50477	uncharacterized LOC100577527(LOC100577527)	Apis mellifera							Complete proteome,Reference proteome,Signal,
GB45366	uncharacterized LOC725879(LOC725879)	Apis mellifera	GO:0034508~centromere complex assembly,	GO:0000776~kinetochore,		IPR012485:Centromere protein Cenp-I,			Complete proteome,Reference proteome,
GB50573	uncharacterized LOC726094(LOC726094)	Apis mellifera		GO:0016021~integral component of membrane,		IPR012464:Protein of unknown function DUF1676,			Complete proteome,Membrane,Reference proteome,Signal,Transmembrane,Transmembrane helix,

## Sheet: sTable15c
Supplementary Table 15c. GO table of down-regulated DEGs of 20-day-old adults with 10 ppb imidacloprid treatment.
ID	Gene Name	Species	COG_ONTOLOGY	GOTERM_CC_DIRECT	INTERPRO	KEGG_PATHWAY	UP_KEYWORDS
GB49607	lysosome-associated membrane glycoprotein 1(LOC409495)	Apis mellifera		GO:0016021~integral component of membrane,	IPR002000:Lysosome-associated membrane glycoprotein,	ame04142:Lysosome,ame04145:Phagosome,	Complete proteome,Membrane,Reference proteome,Signal,Transmembrane,Transmembrane helix,
GB54914	myeloma-overexpressed gene 2 protein homolog(LOC724639)	Apis mellifera					Complete proteome,Reference proteome,
GB49396	sodium- and chloride-dependent GABA transporter 1(LOC408381)	Apis mellifera	General function prediction only,

## Sheet: sTable16a
Supplementary Table 16a. GO table of up-regulated DEGs of 20-day-old adults with 50 ppb imidacloprid treatment.
ID	Gene Name	Species	COG_ONTOLOGY	GOTERM_MF_DIRECT	INTERPRO	UP_KEYWORDS
GB46514	esterase B1-like(LOC552229)	Apis mellifera	Lipid metabolism,	GO:0016787~hydrolase activity,	IPR002018:Carboxylesterase, type B,IPR019819:Carboxylesterase type B, conserved site,IPR019826:Carboxylesterase type B, active site,	Complete proteome,Hydrolase,Reference proteome,Signal,

## Sheet: sTable16b
Supplementary Table 16b. GO table of down-regulated DEGs of 20-day-old adults with 50 ppb imidacloprid treatment.
ID	Gene Name	Species	GOTERM_CC_DIRECT	GOTERM_MF_DIRECT	INTERPRO	SMART	UP_KEYWORDS
GB53116	flocculation protein FLO11-like(LOC727165)	Apis mellifera					Complete proteome,Reference proteome,
GB54914	myeloma-overexpressed gene 2 protein homolog(LOC724639)	Apis mellifera					Complete proteome,Reference proteome,
GB49078	nose resistant to fluoxetine protein 6-like(LOC411564)	Apis mellifera	GO:0016021~integral component of membrane,	GO:0016747~transferase activity, transferring acyl groups other than amino-acyl groups,	IPR002656:Acyltransferase 3,IPR006621:Nose resistant-to-fluoxetine protein, N-terminal,	SM00703:NRF,	Complete proteome,Membrane,Reference proteome,Signal,Transmembrane,Transmembrane helix,
GB42857	uncharacterized LOC100577151(LOC100577151)	Apis mellifera					Complete proteome,Reference proteome,Signal,
