# Supplementary material for: Missing Nurse Bees—Early Transcriptomic Switch From Nurse Bee to Forager Induced by Sublethal Imidacloprid
Source: Front Genet. 2021 Jun 17;12:665927. doi: 10.3389/fgene.2021.665927 (PMC8248817; doi:10.3389/fgene.2021.665927)
Supplement: Supplementary file 1 [file Data_Sheet_1.zip › Table 17.xlsx]

## Sheet: sTable17a_TF_forager
Supplementary Table 17a. Read counts of DEGs related to transcriptional regulators of honey bee behavioral state at different developmental ages after imidacloprid treatment.
9-day-old larvae	Gene ID	H2O			DMSO			1 ng			10 ng			50 ng
		1	2	3	1	2	3	1	2	3	1	2	3	1	2	3
	GB40634	17	17	20	12	10	14	43	11	18	20	20	10	4	0	0
	GB43820	716	428	598	746	293	955	278	947	646	438	861	649	105	127	122
	GB55306	149	211	196	114	238	141	83	83	87	79	72	49	22	1	7
	GB42692	687	536	692	595	749	804	370	605	666	282	408	309	1	92	33
	GB46492	196	346	337	408	153	310	330	366	304	209	211	105	6	1	24
	GB44204	1150	1245	773	585	796	1290	336	597	578	140	357	314	2	49	35
	GB51299	118	230	147	152	103	291	94	73	87	84	175	115	77	43	92
	GB51303	86	0	58	20	20	79	2	22	2	12	55	3	0	6	0
	GB53401	2532	3044	3058	2272	3391	3372	2004	1582	1550	1009	1315	771	136	277	46
	GB55596	192	158	174	114	199	152	64	55	62	38	13	24	17	1	11
	GB42472	0	0	0	0	0	6	0	0	0	0	0	0	0	0	0
	GB50091	3605	1909	3178	3489	2543	3931	1267	2982	3052	2168	2907	2541	60	283	95
	GB50342	49	16	96	33	26	39	17	26	25	26	8	13	17	0	17
	GB47799	6978	5017	5935	9732	4949	11081	3973	7846	7369	5468	7970	7937	154	457	129
	GB52039	2792	2083	2678	1466	1766	2548	1226	2057	1988	926	1544	1707	59	566	183
	numbers of mapped read	1.20574e+07	1.14826e+07	12759403	1.38886e+07	8.80475e+06	14449192	1.12351e+07	12619344	12104798	12803492	1.3678e+07	10883402	1316287	2148065	1.35317e+06
0-day-old adults	Gene ID	H2O			DMSO			1 ng			10 ng			50 ng
		1	2	3	1	2	3	1	2	3	1	2	3	1	2	3
	GB40634	1	0	7	2	4	2	0	0	5	0	1	1	1	0	0
	GB43820	2789	3260	6023	4638	3512	1711	4264	3208	5390	5727	7096	4312	8601	8448	4169
	GB55306	24	22	9	19	12	2	13	13	5	5	18	3	5	4	0
	GB42692	0	20	8	10	35	1	10	5	0	0	1	2	3	6	9
	GB46492	7	11	12	2	2	8	5	5	4	1	0	7	3	2	0
	GB44204	0	2	0	2	18	0	0	0	1	2	3	0	0	0	2
	GB51299	156	160	206	354	413	178	223	289	185	330	151	346	230	355	264
	GB51303	0	10	4	5	2	3	2	45	24	32	28	54	26	45	28
	GB53401	10	30	30	71	100	58	27	15	12	15	19	30	27	3	14
	GB55596	2	6	8	10	15	1	5	15	2	8	16	19	18	14	30
	GB42472	0	1	0	0	0	0	0	0	0	4	0	1	0	0	0
	GB50091	147	163	257	241	193	73	286	54	67	92	84	57	106	75	64
	GB50342	0	2	0	2	12	0	3	0	3	16	6	3	3	0	3
	GB47799	93	71	96	154	95	49	110	32	10	61	35	54	70	39	40
	GB52039	93	79	33	61	82	43	113	72	44	54	57	129	27	53	32
	numbers of mapped read	2682949	2.82285e+06	3790896	4.60948e+06	4.31323e+06	2.66657e+06	3.12426e+06	2.77143e+06	2.45727e+06	3.72502e+06	3.3083e+06	3.48048e+06	3.47757e+06	3.64234e+06	2.0012e+06
7-day-old adults	Gene ID	H2O			DMSO			1 ng			10 ng			50 ng
		1	2	3	1	2	3	1	2	3	1	2	3	1	2	3
	GB40634	19	2	20	6	0	13	3	5	3	6	1	5	6	1	10
	GB43820	1275	1524	1328	1121	684	729	1557	655	997	3343	3737	3532	3380	1984	2310
	GB55306	50	49	52	53	31	37	50	22	71	33	63	20	69	91	78
	GB42692	42	28	76	88	74	107	42	31	111	1	79	40	13	151	71
	GB46492	16	13	37	15	5	13	5	5	12	12	5	4	3	8	12
	GB44204	80	44	107	133	280	171	64	30	176	98	75	51	11	181	133
	GB51299	554	816	643	787	619	629	904	512	483	448	661	817	1062	792	486
	GB51303	80	71	170	198	230	249	92	49	187	38	166	51	49	170	143
	GB53401	40	123	70	103	45	73	44	40	84	41	106	67	68	111	61
	GB55596	120	166	212	332	351	380	148	107	446	101	258	51	10	410	272
	GB42472	9	1	20	25	11	5	11	4	17	4	6	11	0	5	15
	GB50091	238	347	469	643	784	591	309	185	745	411	822	411	314	704	535
	GB50342	109	53	160	225	199	266	104	37	171	35	91	37	72	197	150
	GB47799	230	180	265	410	549	382	318	193	306	125	214	246	216	302	329
	GB52039	69	116	124	152	136	171	104	96	262	75	204	180	90	309	212
	numbers of mapped read	5718498	6.80712e+06	6874323	8.44112e+06	5.33878e+06	8.74691e+06	6739414	3.83027e+06	6604455	5.85159e+06	6.31671e+06	5.67989e+06	6890554	8305382	6248374
14-day-old adults	Gene ID	H2O			DMSO			1 ng			10 ng			50 ng
		1	2	3	1	2	3	1	2	3	1	2	3	1	2	3
	GB40634	0	4	1	0	4	0	7	5	5	34	13	22	14	15	10
	GB43820	7166	6650	5380	1352	2229	1580	35032	25503	28610	24070	19552	19181	19359	17343	20721
	GB55306	32	14	12	7	2	20	109	65	62	192	109	127	98	156	116
	GB42692	41	33	36	2	3	5	1493	1152	584	4392	2169	3045	1826	1793	1500
	GB46492	12	6	3	2	1	0	46	24	25	141	30	40	47	86	32
	GB44204	3	1	5	0	1	1	43	42	20	473	143	244	137	335	71
	GB51299	2137	2026	1221	195	176	232	6290	3103	4436	6554	4455	5444	2678	3169	2309
	GB51303	15	12	21	4	2	0	39	28	18	57	22	51	40	45	26
	GB53401	180	149	154	33	79	18	532	224	177	2246	415	1117	405	999	252
	GB55596	14	4	6	5	5	3	172	109	61	498	181	242	139	205	101
	GB42472	0	4	0	0	0	0	4	2	1	10	0	1	2	7	1
	GB50091	329	267	282	63	66	89	8740	5451	4687	14935	6917	8573	12948	7902	8148
	GB50342	11	1	4	4	1	4	37	32	24	202	55	71	58	79	27
	GB47799	483	781	498	55	68	50	3332	1805	1689	2605	1310	1664	1650	1978	1710
	GB52039	480	283	295	56	114	48	1780	756	1548	2883	1011	1922	2161	2002	1517
	numbers of mapped read	1.12582e+07	14985233	9454584	4036505	4.17309e+06	3.82218e+06	45986566	3.23827e+07	33084758	5.10419e+07	34631597	37174925	24238658	2.93021e+07	2.67711e+07
20-day-old adults	Gene ID	H2O			DMSO			1 ng			10 ng			50 ng
		1	2	3	1	2	3	1	2	3	1	2	3	1	2	3
	GB40634	3	36	40	55	46	39	61	71	61	49	57	99	41	34	96
	GB43820	3742	43548	31378	39040	34506	30119	20118	33241	27479	46400	30116	53110	48214	17963	68625
	GB55306	16	190	221	367	551	443	373	546	389	369	325	568	372	334	755
	GB42692	370	3299	3002	3980	5316	4713	4209	6640	4312	5247	5288	6434	5256	3177	8588
	GB46492	5	69	163	168	224	217	260	178	169	163	142	180	111	158	244
	GB44204	31	325	353	423	676	634	849	1146	758	531	824	762	612	374	799
	GB51299	665	5477	8161	6087	4529	5121	8976	7994	6125	9787	7113	8518	8604	4384	9848
	GB51303	4	40	98	71	118	132	125	100	57	77	85	99	48	69	120
	GB53401	125	782	1717	1733	2279	2102	3556	2191	1543	1302	1803	2133	1130	1038	1836
	GB55596	21	225	454	374	386	378	669	520	280	422	399	448	318	186	376
	GB42472	0	6	14	18	13	15	36	21	24	10	20	34	16	12	26
	GB50091	1154	13193	13805	16514	14951	15878	14761	18049	12313	16008	18049	19085	17340	8250	18568
	GB50342	11	73	148	141	197	173	240	301	225	197	172	187	105	135	249
	GB47799	319	3352	4139	3600	4467	4176	4648	5865	5857	3871	3994	5820	4487	2928	7241
	GB52039	273	2806	3673	3152	4636	5644	3549	4767	3879	3971	3989	4209	3473	2661	6960
	numbers of mapped read	5.43353e+07	53967909	5.60213e+07	5.99534e+07	49537482	50240111	4.81786e+07	53312213	4.28564e+07	68190905	55278311	7.74054e+07	75281959	34051762	7.58861e+07
*Differentially expressed genes are marked as yellow.

## Sheet: sTable17b_nAChR
Supplementary Table 17b. Read counts of DEGs related to nAChR family subunit genes at different developmental ages after imidacloprid treatment.
9-day-old larvae	Gene ID	H2O			DMSO			1 ng			10 ng			50 ng
		1	2	3	1	2	3	1	2	3	1	2	3	1	2	3
	GB43416	0	0	1	0	0	0	0	0	0	0	0	0	0	0	35
	GB40923	7	7	8	11	0	7	18	4	4	28	5	13	0	0	1
	GB53427	825	1003	1057	1742	887	2881	2127	1826	1407	1570	1386	1517	62	75	111
	GB53428	8	31	23	30	24	26	67	37	18	33	19	28	7	0	6
	GB53055	9	36	3	0	42	18	2	0	0	16	0	1	0	0	0
	numbers of mapped read	1.20574e+07	1.14826e+07	12759403	1.38886e+07	8.80475e+06	14449192	1.12351e+07	12619344	12104798	12803492	1.3678e+07	10883402	1316287	2148065	1.35317e+06
0-day-old adults	Gene ID	H2O			DMSO			1 ng			10 ng			50 ng
		1	2	3	1	2	3	1	2	3	1	2	3	1	2	3
	GB43416	0	3	7	10	0	0	1	12	1	9	0	1	0	10	8
	GB40923	7	5	4	19	17	18	11	13	1	3	3	4	0	0	1
	GB53427	22	16	8	19	15	18	33	6	12	7	7	13	13	13	3
	GB53428	8	6	9	9	8	4	0	7	5	2	2	5	6	10	14
	GB53055	0	0	0	0	0	0	0	0	0	0	0	0	0	0	0
	numbers of mapped read	2682949	2.82285e+06	3790896	4.60948e+06	4.31323e+06	2.66657e+06	3.12426e+06	2.77143e+06	2.45727e+06	3.72502e+06	3.3083e+06	3.48048e+06	3.47757e+06	3.64234e+06	2.0012e+06
7-day-old adults	Gene ID	H2O			DMSO			1 ng			10 ng			50 ng
		1	2	3	1	2	3	1	2	3	1	2	3	1	2	3
	GB43416	41	35	51	46	17	39	44	17	39	28	14	9	13	108	48
	GB40923	5	32	8	28	0	11	14	20	2	2	7	0	4	5	10
	GB53427	38	34	24	25	40	53	45	14	42	27	56	37	19	62	71
	GB53428	72	36	56	58	36	50	24	23	30	39	25	17	36	52	92
	GB53055	45	28	36	55	50	45	25	12	60	2	21	5	12	106	100
	numbers of mapped read	5718498	6.80712e+06	6874323	8.44112e+06	5.33878e+06	8.74691e+06	6739414	3.83027e+06	6604455	5.85159e+06	6.31671e+06	5.67989e+06	6890554	8305382	6248374
14-day-old adults	Gene ID	H2O			DMSO			1 ng			10 ng			50 ng
		1	2	3	1	2	3	1	2	3	1	2	3	1	2	3
	GB43416	3	5	4	0	0	0	123	92	111	170	102	118	122	121	132
	GB40923	17	3	5	0	0	1	27	15	16	109	28	31	36	43	35
	GB53427	7	9	14	5	5	2	521	279	543	613	362	343	457	431	494
	GB53428	18	19	9	5	6	3	40	20	11	22	11	14	18	14	8
	GB53055	4	0	3	1	0	0	25	8	13	98	14	34	47	74	47
	numbers of mapped read	1.12582e+07	14985233	9454584	4036505	4.17309e+06	3.82218e+06	45986566	3.23827e+07	33084758	5.10419e+07	34631597	37174925	24238658	2.93021e+07	2.67711e+07
20-day-old adults	Gene ID	H2O			DMSO			1 ng			10 ng			50 ng
		1	2	3	1	2	3	1	2	3	1	2	3	1	2	3
	GB43416	27	288	292	303	288	374	210	397	342	479	284	590	408	205	475
	GB40923	11	121	126	200	217	168	198	276	261	214	158	359	196	139	412
	GB53427	80	610	740	765	526	1004	825	737	499	973	1015	1110	1176	523	874
	GB53428	1	33	39	40	38	63	70	52	58	50	34	60	38	22	105
	GB53055	6	110	185	182	283	253	359	472	266	212	186	266	156	165	325
	numbers of mapped read	5.43353e+07	53967909	5.60213e+07	5.99534e+07	49537482	50240111	4.81786e+07	53312213	4.28564e+07	68190905	55278311	7.74054e+07	75281959	34051762	7.58861e+07
*Differentially expressed genes are marked as yellow.
