# Supplementary material for: Missing Nurse Bees—Early Transcriptomic Switch From Nurse Bee to Forager Induced by Sublethal Imidacloprid
Source: Front Genet. 2021 Jun 17;12:665927. doi: 10.3389/fgene.2021.665927 (PMC8248817; doi:10.3389/fgene.2021.665927)
Supplement: Supplementary file 1 [file Data_Sheet_1.zip › Table 18.xlsx]

## Sheet: sTable18a
sTable 18a. Honey bee genes and funcions that could be commonly identified as differentially expressed genes after differen neonicotinoids treatment.
ID	funcions
GB40162	PREDICTED: chondroitin sulfate synthase 1-like [Apis florea]
GB40164	PREDICTED: lysozyme c-1 [Apis mellifera]
GB40253	PREDICTED: muscle-specific protein 20-like [Apis mellifera]
GB40287	PREDICTED: probable cytochrome P450 6a14 isoform 1 [Apis mellifera]
GB40304	PREDICTED: ankyrin-1-like [Apis mellifera]
GB40356	PREDICTED: LOW QUALITY PROTEIN: spondin-1-like [Apis florea]
GB40493	PREDICTED: mpv17-like protein 2-like [Apis florea]
GB40566	cuticular protein 6 precursor [Apis mellifera]
GB40567	Serine protease nudel [Camponotus floridanus]
GB40616	odorant binding protein 12 precursor [Apis mellifera]
GB40694	PREDICTED: MOXD1 homolog 2-like [Apis mellifera]
GB40728	PREDICTED: zinc metalloproteinase nas-15-like isoform 2 [Apis mellifera]
GB40818	PREDICTED: transient receptor potential cation channel subfamily V member 6-like [Bombus terrestris]
GB40837	PREDICTED: alpha-tocopherol transfer protein-like [Apis mellifera]
GB40856	PREDICTED: matrix metalloproteinase-25-like [Apis mellifera]
GB40867	dopamine transporter [Apis mellifera]
GB40967	tyrosine hydroxylase [Apis mellifera]
GB40973	PREDICTED: glutamate receptor 1-like [Bombus impatiens]
GB41126	PREDICTED: synaptic vesicle glycoprotein 2C-like [Apis florea]
GB41182	PREDICTED: proton-associated sugar transporter A-like isoform 1 [Apis mellifera]
GB41203	cuticular protein analogous to peritrophins 3-C precursor [Apis mellifera]
GB41220	PREDICTED: inositol-trisphosphate 3-kinase A-like [Apis mellifera]
GB41227	cuticular protein analogous to peritrophins 3-B precursor [Apis mellifera]
GB41240	PREDICTED: aquaporin AQPAn.G-like [Apis mellifera]
GB41270	PREDICTED: chondroitin proteoglycan-2-like [Apis mellifera]
GB41283	PREDICTED: waprin-Phi1-like isoform 2 [Apis mellifera]
GB41302	PREDICTED: venom acid phosphatase Acph-1-like [Apis mellifera]
GB41308	"PREDICTED: actin, clone 205-like isoform 1 [Apis mellifera]"
GB41310	"PREDICTED: actin, clone 205-like [Apis mellifera]"
GB41311	"PREDICTED: actin, indirect flight muscle-like [Apis mellifera]"
GB41326	PREDICTED: venom acid phosphatase Acph-1-like [Apis mellifera]
GB41332	PREDICTED: angiotensin-converting enzyme-like [Apis mellifera]
GB41338	venom acid phosphatase Acph-1 precursor [Apis mellifera]
GB41339	PREDICTED: venom acid phosphatase Acph-1-like [Apis mellifera]
GB41630	PREDICTED: ephrin type-A receptor 7-like [Apis florea]
GB41643	"opsin, blue-sensitive [Apis mellifera]"
GB41757	PREDICTED: hemicentin-1-like [Apis mellifera]
GB41777	PREDICTED: regucalcin-like [Apis mellifera]
GB41815	PREDICTED: solute carrier family 35 member E1 homolog [Apis florea]
GB41856	acetylcholinesterase 2 precursor [Apis mellifera]
GB41862	PREDICTED: putative protein kinase C delta type homolog [Apis mellifera]
GB41911	"PREDICTED: procollagen-lysine,2-oxoglutarate 5-dioxygenase 3-like [Apis mellifera]"
GB41946	cuticular protein analogous to peritrophins 3-D precursor [Apis mellifera]
GB41997	"PREDICTED: cAMP-specific 3',5'-cyclic phosphodiesterase [Apis mellifera]"
GB42049	PREDICTED: transcription factor kayak-like isoform 2 [Apis florea]
GB42141	"PREDICTED: probable medium-chain specific acyl-CoA dehydrogenase, mitochondrial-like [Apis mellifera]"
GB42142	PREDICTED: nuclear hormone receptor FTZ-F1 [Apis mellifera]
GB42351	PREDICTED: estradiol 17-beta-dehydrogenase 12-like [Apis mellifera]
GB42460	PREDICTED: glucose dehydrogenase [acceptor] isoform 3 [Apis mellifera]
GB42468	"PREDICTED: phospholipase B1, membrane-associated-like [Apis mellifera]"
GB42469	"PREDICTED: phospholipase B1, membrane-associated-like [Apis florea]"
GB42540	secapin-3 precursor [Apis mellifera]
GB42549	PREDICTED: 4-nitrophenylphosphatase-like [Apis mellifera]
GB42550	"PREDICTED: MOSC domain-containing protein 1, mitochondrial-like [Apis mellifera]"
GB42571	PREDICTED: myosin regulatory light chain sqh-like [Apis mellifera]
GB42580	"PREDICTED: d-beta-hydroxybutyrate dehydrogenase, mitochondrial-like [Bombus terrestris]"
GB42581	cuticular protein 11 precursor [Apis mellifera]
GB42673	PREDICTED: retinol dehydrogenase 10-A-like [Apis mellifera]
GB42798	PREDICTED: circadian clock-controlled protein-like [Apis mellifera]
GB42802	PREDICTED: MFS-type transporter C6orf192 homolog [Apis mellifera]
GB42865	PREDICTED: solute carrier organic anion transporter family member 3A1-like [Apis florea]
GB42869	PREDICTED: adenylate cyclase type 10-like [Bombus terrestris]
GB42942	PREDICTED: sodium/hydrogen exchanger 5-like [Bombus terrestris]
GB43006	PREDICTED: glucose dehydrogenase [acceptor] [Apis mellifera]
GB43022	Krueppel homologous protein 1 [Apis mellifera]
GB43173	PREDICTED: probable chitinase 3-like [Acyrthosiphon pisum]
GB43247	alpha-glucosidase precursor [Apis mellifera]
GB43314	PREDICTED: thyrotropin-releasing hormone-degrading ectoenzyme-like [Apis mellifera]
GB43377	"PREDICTED: dynein-1-beta heavy chain, flagellar inner arm I1 complex-like [Bombus impatiens]"
GB43422	PREDICTED: sorting nexin-24-like isoform 1 [Apis florea]
GB43504	PREDICTED: neural/ectodermal development factor IMP-L2 [Apis mellifera]
GB43509	PREDICTED: pancreatic triacylglycerol lipase-like [Apis mellifera]
GB43510	PREDICTED: pancreatic triacylglycerol lipase-like [Apis mellifera]
GB43672	PREDICTED: transient-receptor-potential-like protein-like [Apis florea]
GB43693	PREDICTED: probable cytochrome P450 305a1 [Apis mellifera]
GB43713	PREDICTED: cytochrome P450 9e2 [Apis mellifera]
GB43715	PREDICTED: cytochrome P450 9e2 [Apis mellifera]
GB43716	PREDICTED: cytochrome P450 9e2 [Apis mellifera]
GB43727	PREDICTED: cytochrome P450 9e2 [Apis mellifera]
GB43728	PREDICTED: cytochrome P450 9e2 isoform 4 [Apis mellifera]
GB43738	phenoloxidase subunit A3 [Apis mellifera]
GB43778	PREDICTED: enhancer of split mgamma protein-like [Apis mellifera]
GB43788	PREDICTED: enhancer of split mbeta protein-like [Apis mellifera]
GB43870	PREDICTED: basement membrane-specific heparan sulfate proteoglycan core protein-like [Apis mellifera]
GB43953	PREDICTED: cycle [Apis mellifera]
GB43963	PREDICTED: tyrosine kinase receptor Cad96Ca-like [Apis mellifera]
GB44002	PREDICTED: fibril-forming collagen alpha chain-like [Apis mellifera]
GB44074	PREDICTED: tubulin beta-1 chain-like [Apis mellifera]
GB44105	PREDICTED: E3 ubiquitin-protein ligase MYLIP-like [Apis florea]
GB44116	"acyl-CoA synthetase family member 2, mitochondrial precursor [Apis mellifera]"
GB44120	PREDICTED: venom serine protease 34 [Apis mellifera]
GB44143	PREDICTED: oxidative stress-induced growth inhibitor 1-like [Apis mellifera]
GB44146	PREDICTED: uncharacterized peptidase C1-like protein F26E4.3-like [Apis mellifera]
GB44209	PREDICTED: alcohol dehydrogenase [NADP+] A-like [Apis mellifera]
GB44214	filamin-like [Apis mellifera]
GB44230	PREDICTED: methyltransferase-like protein 7A-like [Bombus terrestris]
GB44479	PREDICTED: tetratricopeptide repeat protein 25-like [Apis mellifera]
GB44493	PREDICTED: arylsulfatase B-like isoform 2 [Apis mellifera]
GB44494	PREDICTED: arylsulfatase B-like [Apis mellifera]
GB44513	PREDICTED: cytochrome P450 4c3 [Apis mellifera]
GB44548	PREDICTED: glucose dehydrogenase [acceptor] isoform 1 [Apis mellifera]
GB44550	PREDICTED: nephrin-like [Apis mellifera]
GB44824	corazonin receptor [Apis mellifera]
GB44987	PREDICTED: vesicular glutamate transporter 2.1-like [Apis mellifera]
GB44996	hexamerin 110 [Apis mellifera]
GB45073	PREDICTED: fibrillin-1 [Papio anubis]
GB45159	PREDICTED: cation transport regulator-like protein 1-like [Apis mellifera]
GB45174	PREDICTED: troponin C-like [Apis florea]
GB45211	"PREDICTED: troponin C, isoform 3 isoform 1 [Nasonia vitripennis]"
GB45220	PREDICTED: galactosylgalactosylxylosylprotein 3-beta-glucuronosyltransferase P [Apis mellifera]
GB45427	Krueppel homologous protein 1 [Apis mellifera]
GB45501	PREDICTED: LOW QUALITY PROTEIN: homeobox protein otx5-B-like [Bombus terrestris]
GB45524	PREDICTED: kin of IRRE-like protein 3-like [Bombus terrestris]
GB45596	PREDICTED: elongation of very long chain fatty acids protein 6-like [Apis mellifera]
GB45796	"PREDICTED: major royal jelly protein 3-like, partial [Apis mellifera]"
GB45850	PREDICTED: cellular retinaldehyde binding protein [Apis mellifera]
GB45855	PREDICTED: putative serine protease K12H4.7-like [Apis mellifera]
GB45911	PREDICTED: protein lethal(2)essential for life-like [Apis mellifera]
GB45943	PREDICTED: collagen alpha-2(IV) chain-like [Bombus impatiens]
GB45951	yellow-f precursor [Apis mellifera]
GB45955	PREDICTED: beta-galactosidase-like [Apis mellifera]
GB45968	Collagen alpha-1(IV) chain [Harpegnathos saltator]
GB45969	PREDICTED: tyrosine aminotransferase-like [Apis mellifera]
GB45986	PREDICTED: scavenger receptor class B member 1 [Apis mellifera]
GB46030	PREDICTED: glycine receptor subunit alpha-2 [Apis mellifera]
GB46083	"cytochrome c oxidase subunit I, partial (mitochondrion) [Flustra foliacea]"
GB46091	PREDICTED: semaphorin-2A [Apis mellifera]
GB46184	PREDICTED: x-ray repair cross-complementing protein 5-like [Apis mellifera]
GB46223	"Chain A, Apis Mellifera Obp14 In Complex With Ta6br14"
GB46224	odorant binding protein 15 precursor [Apis mellifera]
GB46225	odorant binding protein 16 precursor [Apis mellifera]
GB46228	odorant binding protein 19 precursor [Apis mellifera]
GB46229	odorant binding protein 20 precursor [Apis mellifera]
GB46230	odorant binding protein 21 precursor [Apis mellifera]
GB46277	PREDICTED: phospholipase A2 isozymes PA3A/PA3B/PA5 [Apis mellifera]
GB46301	"PREDICTED: 1-phosphatidylinositol-4,5-bisphosphate phosphodiesterase-like [Apis florea]"
GB46302	"PREDICTED: 1-phosphatidylinositol-4,5-bisphosphate phosphodiesterase-like isoform 1 [Acyrthosiphon pisum]"
GB46305	PREDICTED: sn1-specific diacylglycerol lipase beta-like [Apis mellifera]
GB46366	PREDICTED: 15-hydroxyprostaglandin dehydrogenase [NAD+]-like [Apis mellifera]
GB46597	PREDICTED: sodium-independent sulfate anion transporter-like [Apis florea]
GB46697	PREDICTED: carbonic anhydrase 2 [Apis mellifera]
GB46792	PREDICTED: inosine-5'-monophosphate dehydrogenase isoform 1 [Apis mellifera]
GB46814	PREDICTED: cytochrome P450 6k1 [Apis mellifera]
GB47278	PREDICTED: sodium-independent sulfate anion transporter-like [Apis florea]
GB47279	PREDICTED: cytochrome P450 6k1 [Apis mellifera]
GB47318	abaecin precursor [Apis mellifera]
GB47391	PREDICTED: nuclear pore complex protein Nup107-like [Bombus terrestris]
GB47505	PREDICTED: histone H2B.3-like [Megachile rotundata]
GB47513	PREDICTED: probable nuclear hormone receptor HR3-like [Apis florea]
GB47546	apidaecins type 14 precursor [Apis mellifera]
GB47563	PREDICTED: slit homolog 3 protein-like [Bombus impatiens]
GB47565	PREDICTED: slit homolog 2 protein-like [Apis mellifera]
GB47566	PREDICTED: tyrosine-protein kinase Btk29A-like [Apis mellifera]
GB47662	PREDICTED: protein spinster homolog 1-like [Apis mellifera]
GB47675	PREDICTED: heparan sulfate 2-O-sulfotransferase pipe-like [Apis mellifera]
GB47736	PREDICTED: alkyldihydroxyacetonephosphate synthase-like [Apis florea]
GB47902	PREDICTED: endocuticle structural glycoprotein SgAbd-1-like [Apis mellifera]
GB47903	PREDICTED: endocuticle structural glycoprotein SgAbd-1 [Apis mellifera]
GB47918	Netrin receptor UNC5C [Harpegnathos saltator]
GB47931	PREDICTED: facilitated trehalose transporter Tret1-like [Apis mellifera]
GB47942	PREDICTED: LOW QUALITY PROTEIN: transient-receptor-potential-like protein [Apis mellifera]
GB47961	PREDICTED: mitogen-activated protein kinase kinase kinase 4-like [Bombus impatiens]
GB47970	"PREDICTED: alpha-aminoadipic semialdehyde synthase, mitochondrial-like [Bombus terrestris]"
GB47971	"PREDICTED: protein msta, isoform A-like [Apis mellifera]"
GB48007	"another B-box affiliate, isoform A [Drosophila melanogaster]"
GB48022	PREDICTED: protein henna-like isoform 2 [Apis mellifera]
GB48066	PREDICTED: bifunctional 3'-phosphoadenosine 5'-phosphosulfate synthase 2-like [Apis mellifera]
GB48172	"PREDICTED: GDP-mannose 4,6 dehydratase-like [Apis mellifera]"
GB48330	PREDICTED: sodium channel protein Nach [Apis mellifera]
GB48343	PREDICTED: lysosome membrane protein 2 [Apis mellifera]
GB48358	PREDICTED: chromosome transmission fidelity protein 8 homolog [Apis mellifera]
GB48364	PREDICTED: inactive hydroxysteroid dehydrogenase-like protein 1-like [Apis mellifera]
GB48511	"PREDICTED: phospholipase B1, membrane-associated-like [Apis mellifera]"
GB48790	PREDICTED: monocarboxylate transporter 9-like [Apis mellifera]
GB48794	yellow-like protein [Apis mellifera]
GB48815	PREDICTED: tyrosine-protein kinase Drl-like [Apis florea]
GB48850	PREDICTED: fatty-acid amide hydrolase 2-A-like isoform 2 [Apis mellifera]
GB48905	glutathione S-transferase S1 [Apis mellifera]
GB48993	PREDICTED: cytochrome P450 6a8 [Apis mellifera]
GB49021	cuticular protein precursor [Apis mellifera]
GB49109	PREDICTED: leucine-rich repeat-containing protein 20-like isoform 2 [Apis mellifera]
GB49175	PREDICTED: 4-hydroxyphenylpyruvate dioxygenase-like [Apis mellifera]
GB49219	PREDICTED: armadillo repeat-containing protein 4-like [Apis florea]
GB49306	"PREDICTED: ATP synthase subunit gamma, mitochondrial [Apis mellifera]"
GB49322	PREDICTED: LOW QUALITY PROTEIN: anoctamin-4-like [Apis florea]
GB49336	"Acetyl-CoA carboxylase, isoform A [Drosophila melanogaster]"
GB49376	PREDICTED: f-box/LRR-repeat protein 21-like [Apis mellifera]
GB49380	fatty acyl-CoA reductase 1 [Apis mellifera]
GB49394	PREDICTED: laccase-2-like [Apis florea]
GB49396	PREDICTED: sodium- and chloride-dependent GABA transporter 1 [Apis mellifera]
GB49433	PREDICTED: H/ACA ribonucleoprotein complex subunit 2-like protein [Apis mellifera]
GB49439	PREDICTED: protein phosphatase 1 regulatory subunit 3C-B-like [Apis mellifera]
GB49473	PREDICTED: Y+L amino acid transporter 2-like [Apis florea]
GB49543	PREDICTED: alanine--glyoxylate aminotransferase 2-like [Apis mellifera]
GB49544	vitellogenin precursor [Apis mellifera]
GB49562	PREDICTED: hexokinase-2-like [Apis mellifera]
GB49614	"PREDICTED: glutathione S-transferase 1, partial [Apis mellifera]"
GB49626	cytochrome P450 4aa1-like [Apis mellifera]
GB49689	PREDICTED: peroxidase [Apis mellifera]
GB49708	PREDICTED: synaptic vesicle glycoprotein 2C-like [Apis mellifera]
GB49726	PREDICTED: thrombospondin type-1 domain-containing protein 4-like [Apis mellifera]
GB49727	PREDICTED: prostaglandin E2 receptor EP4 subtype-like [Apis mellifera]
GB49750	PREDICTED: leucine-rich repeat neuronal protein 3-like [Apis mellifera]
GB49801	PREDICTED: solute carrier family 41 member 2-like [Apis mellifera]
GB49826	PREDICTED: sterol O-acyltransferase 1-like [Apis mellifera]
GB49845	chitin synthase [Danaus plexippus]
GB49875	PREDICTED: probable cytochrome P450 6a14 isoform 1 [Apis mellifera]
GB49876	PREDICTED: probable cytochrome P450 6a14 [Apis mellifera]
GB49877	PREDICTED: probable cytochrome P450 6a14 [Apis mellifera]
GB49885	PREDICTED: probable cytochrome P450 6a13 isoform 1 [Apis mellifera]
GB49886	PREDICTED: probable cytochrome P450 6a14 [Apis mellifera]
GB49887	PREDICTED: probable cytochrome P450 6a13 [Apis mellifera]
GB49901	PREDICTED: protein bowel-like [Apis mellifera]
GB49937	PREDICTED: bifunctional ATP-dependent dihydroxyacetone kinase/FAD-AMP lyase (cyclizing)-like [Apis mellifera]
GB49942	PREDICTED: mitochondrial dicarboxylate carrier-like isoform 1 [Apis mellifera]
GB50061	PREDICTED: DOMON domain-containing protein CG14681-like [Apis mellifera]
GB50098	PREDICTED: arrestin homolog isoform 1 [Apis mellifera]
GB50124	PREDICTED: astakine-like [Apis mellifera]
GB50170	PREDICTED: DOMON domain-containing protein CG14681-like [Bombus terrestris]
GB50236	cuticular protein CPF2 isoform 1 precursor [Apis mellifera]
GB50423	PREDICTED: reticulon-4 receptor-like [Apis mellifera]
GB50438	cuticular protein 27 precursor [Apis mellifera]
GB50453	cuticular protein 19 precursor [Apis mellifera]
GB50457	PREDICTED: progestin and adipoQ receptor family member 3-like [Megachile rotundata]
GB50509	PREDICTED: nimrod C2 [Apis mellifera]
GB50705	PREDICTED: serine/threonine-protein kinase PLK1-like [Bombus terrestris]
GB50795	PREDICTED: transcription factor AP-2-epsilon-like [Bombus impatiens]
GB50890	PREDICTED: solute carrier organic anion transporter family member 5A1-like [Apis florea]
GB50909	"PREDICTED: dual 3',5'-cyclic-AMP and -GMP phosphodiesterase 11-like [Bombus terrestris]"
GB50933	PREDICTED: transcription factor GATA-5 [Apis mellifera]
GB50936	odorant binding protein 10 precursor [Apis mellifera]
GB50970	"PREDICTED: 3-ketoacyl-CoA thiolase, mitochondrial-like [Apis mellifera]"
GB51125	PREDICTED: inositol-3-phosphate synthase 1-B isoform 1 [Apis mellifera]
GB51189	PREDICTED: chaoptin [Apis mellifera]
GB51223	hymenoptaecin preproprotein [Apis mellifera]
GB51236	PREDICTED: acyl-CoA Delta(11) desaturase-like [Apis mellifera]
GB51247	PREDICTED: elongation of very long chain fatty acids protein AAEL008004-like [Apis mellifera]
GB51356	cytochrome P450 4G11 [Apis mellifera]
GB51369	"opsin, ultraviolet-sensitive [Apis mellifera]"
GB51391	PREDICTED: hemicentin-2-like isoform 2 [Bombus terrestris]
GB51487	PREDICTED: proton-coupled amino acid transporter 4-like [Apis mellifera]
GB51504	PREDICTED: solute carrier family 23 member 2-like [Apis mellifera]
GB51580	PREDICTED: LOW QUALITY PROTEIN: long-chain-fatty-acid--CoA ligase ACSBG2-like [Apis florea]
GB51583	"PREDICTED: kynurenine/alpha-aminoadipate aminotransferase, mitochondrial-like [Apis florea]"
GB51593	"alpha1,3-fucosyltransferase C [Apis mellifera carnica]"
GB51612	PREDICTED: latrophilin Cirl-like isoform 1 [Apis mellifera]
GB51698	hexamerin [Apis mellifera]
GB51704	PREDICTED: NADPH--cytochrome P450 reductase-like [Apis mellifera]
GB51751	PREDICTED: beta-glucuronidase-like [Apis mellifera]
GB51814	PREDICTED: glucose dehydrogenase [acceptor] [Apis mellifera]
GB51815	PREDICTED: glucose dehydrogenase [acceptor] [Apis mellifera]
GB52014	PREDICTED: collagen alpha-1(XI) chain-like isoform 1 [Apis mellifera]
GB52019	PREDICTED: ras-associated and pleckstrin homology domains-containing protein 1-like [Apis florea]
GB52023	PREDICTED: cytochrome P450 6k1-like [Apis florea]
GB52052	PREDICTED: venom carboxylesterase-6-like [Apis mellifera]
GB52097	PREDICTED: scavenger receptor class B member 1 [Apis mellifera]
GB52161	PREDICTED: flexible cuticle protein 12-like [Apis florea]
GB52194	PREDICTED: collagen alpha-2(IV) chain-like [Apis mellifera]
GB52326	chemosensory protein 4 precursor [Apis mellifera]
GB52348	PREDICTED: probable saccharopine dehydrogenase-like isoform 1 [Apis mellifera]
GB52454	PREDICTED: brain protein 44-like [Apis mellifera]
GB52512	PREDICTED: 60S ribosomal protein L28 [Apis mellifera]
GB52630	PREDICTED: ninjurin-1-like [Megachile rotundata]
GB52658	PREDICTED: general transcription factor 3C polypeptide 5-like [Apis mellifera]
GB52756	apyrase precursor [Apis mellifera]
GB52761	PREDICTED: runt-related transcription factor 1-like [Apis mellifera]
GB52775	hyaluronidase precursor [Apis mellifera]
GB52785	"PREDICTED: beta,beta-carotene 9',10'-oxygenase isoform 1 [Apis mellifera]"
GB53053	nicotinic acetylcholine receptor alpha7 subunit precursor [Apis mellifera]
GB53119	apidermin 2 precursor [Apis mellifera]
GB53124	PREDICTED: vesicular glutamate transporter 2-like [Apis mellifera]
GB53201	"PREDICTED: 39S ribosomal protein L44, mitochondrial [Apis mellifera]"
GB53288	"PREDICTED: homogentisate 1,2-dioxygenase-like [Bombus impatiens]"
GB53312	PREDICTED: putative glycerol kinase 5-like isoform 2 [Apis mellifera]
GB53354	PREDICTED: PI-PLC X domain-containing protein 1 [Apis mellifera]
GB53367	odorant binding protein 5 precursor [Apis mellifera]
GB53368	odorant binding protein 6 precursor [Apis mellifera]
GB53372	odorant binding protein 4 precursor [Apis mellifera]
GB53525	PREDICTED: fatty acyl-CoA reductase 1-like [Apis florea]
GB53565	PREDICTED: endochitinase isoform 2 [Apis mellifera]
GB53576	apisimin precursor [Apis mellifera]
GB53579	PREDICTED: glucosylceramidase-like [Apis mellifera]
GB53798	PREDICTED: esterase E4-like [Apis mellifera]
GB53831	PREDICTED: abhydrolase domain-containing protein 3 isoform 2 [Apis mellifera]
GB53872	PREDICTED: elongation of very long chain fatty acids protein 6-like [Apis mellifera]
GB53897	PREDICTED: BAI1-associated protein 3-like [Apis mellifera]
GB53927	PREDICTED: lipase member H-A-like [Apis mellifera]
GB54302	PREDICTED: elongation of very long chain fatty acids protein AAEL008004-like [Apis mellifera]
GB54321	PREDICTED: RuvB-like 2 [Apis mellifera]
GB54396	PREDICTED: elongation of very long chain fatty acids protein AAEL008004-like [Apis mellifera]
GB54401	PREDICTED: elongation of very long chain fatty acids protein AAEL008004-like [Apis mellifera]
GB54404	"PREDICTED: elongation of very long chain fatty acids protein AAEL008004-like, partial [Apis mellifera]"
GB54467	PREDICTED: beta-2 adrenergic receptor isoform 1 [Apis mellifera]
GB54522	PREDICTED: Bardet-Biedl syndrome 2 protein homolog [Apis mellifera]
GB54674	Trophoblast glycoprotein [Acromyrmex echinatior]
GB54731	WD repeat-containing protein 63 [Acromyrmex echinatior]
GB54749	PREDICTED: ras-related protein RabJ-like [Apis mellifera]
GB54835	PREDICTED: eyes absent homolog 4 [Apis mellifera]
GB54881	"PREDICTED: glutamate receptor 1-like, partial [Apis mellifera]"
GB54918	GABA neurotransmitter transporter-1A [Apis mellifera]
GB54942	PREDICTED: G-protein coupled receptor Mth2-like [Apis mellifera]
GB54970	chemosensory protein 6 precursor [Apis mellifera]
GB54979	PREDICTED: 60S ribosomal protein L21 [Apis mellifera]
GB55007	PREDICTED: serine protease snake [Apis mellifera]
GB55039	PREDICTED: cysteine sulfinic acid decarboxylase-like [Apis mellifera]
GB55040	PREDICTED: elongation of very long chain fatty acids protein 4-like [Apis florea]
GB55098	PREDICTED: progestin and adipoQ receptor family member 4-like [Apis florea]
GB55204	major royal jelly protein [Apis mellifera]
GB55205	major royal jelly protein 1 precursor [Apis mellifera]
GB55206	major royal jelly protein 4 precursor [Apis mellifera]
GB55207	major royal jelly protein 6 precursor [Apis mellifera]
GB55210	PREDICTED: major royal jelly protein 2-like [Apis florea]
GB55212	major royal jelly protein 2 precursor [Apis mellifera]
GB55213	major royal jelly protein 7 precursor [Apis mellifera]
GB55214	major royal jelly protein 8 precursor [Apis mellifera]
GB55215	major royal jelly protein 9 precursor [Apis mellifera]
GB55225	"PREDICTED: sushi, von Willebrand factor type A, EGF and pentraxin domain-containing protein 1-like [Apis florea]"
GB55239	PREDICTED: anion exchange protein 2-like [Megachile rotundata]
GB55257	PREDICTED: probable cytochrome P450 6a13 [Apis mellifera]
GB55389	PREDICTED: spondin-1 [Apis mellifera]
GB55400	PREDICTED: otopetrin-2-like [Apis mellifera]
GB55499	PREDICTED: alkaline phosphatase 4-like [Apis mellifera]
GB55503	PREDICTED: solute carrier family 41 member 1-like [Apis mellifera]
GB55511	PREDICTED: growth/differentiation factor 8-like isoform 1 [Apis mellifera]
GB55547	chemosensory protein 2 precursor [Apis mellifera]
GB55570	PREDICTED: transmembrane protein 53-like [Apis mellifera]
GB55669	PREDICTED: cytochrome P450 9e2 [Apis mellifera]
GB55701	PREDICTED: putative aldehyde dehydrogenase family 7 member A1 homolog isoform 2 [Apis mellifera]
GB55729	PREDICTED: major royal jelly protein 1 [Apis mellifera]

## Sheet: sTable18b
Supplementary Table 18b. GO cluster analysis of commonly identified DEGs of honey bee among differen neonicotinoids treatment.
Annotation Cluster 1	Enrichment Score: 6.208064251366899
Category	Term	Count	%	PValue	Genes	List Total	Pop Hits	Pop Total	Fold Enrichment	Bonferroni	Benjamini	FDR (100X)
INTERPRO	IPR002076:GNS1/SUR4 membrane protein	8	2.99625	6.51969e-08	GB54396, GB53872, GB54302, GB55040, GB45596, GB51247, GB54404, GB54401	223	14	7258	18.5983	2.57524e-05	6.43817e-06	9.07705e-05
UP_KEYWORDS	Fatty acid metabolism	9	3.37079	8.43135e-08	GB51236, GB54396, GB53872, GB54302, GB55040, GB45596, GB51247, GB54404, GB54401	229	23	8471	14.4748	9.02151e-06	2.25538e-06	9.47735e-05
UP_KEYWORDS	Fatty acid biosynthesis	9	3.37079	8.43135e-08	GB51236, GB54396, GB53872, GB54302, GB55040, GB45596, GB51247, GB54404, GB54401	229	23	8471	14.4748	9.02151e-06	2.25538e-06	9.47735e-05
UP_KEYWORDS	Lipid metabolism	11	4.11985	2.85591e-07	GB51236, GB54396, GB53872, GB54302, GB49380, GB55040, GB53579, GB45596, GB51247, GB54404, GB54401	229	46	8471	8.84574	3.05578e-05	6.11163e-06	0.000321021
GOTERM_MF_DIRECT	GO:0102336~3-oxo-arachidoyl-CoA synthase activity	8	2.99625	3.02889e-07	GB54396, GB53872, GB54302, GB55040, GB45596, GB51247, GB54404, GB54401	161	14	4152	14.7365	3.45288e-05	3.45288e-05	0.000344465
GOTERM_MF_DIRECT	GO:0102337~3-oxo-cerotoyl-CoA synthase activity	8	2.99625	3.02889e-07	GB54396, GB53872, GB54302, GB55040, GB45596, GB51247, GB54404, GB54401	161	14	4152	14.7365	3.45288e-05	3.45288e-05	0.000344465
GOTERM_MF_DIRECT	GO:0102338~3-oxo-lignoceronyl-CoA synthase activity	8	2.99625	3.02889e-07	GB54396, GB53872, GB54302, GB55040, GB45596, GB51247, GB54404, GB54401	161	14	4152	14.7365	3.45288e-05	3.45288e-05	0.000344465
UP_KEYWORDS	Lipid biosynthesis	10	3.74532	6.63973e-07	GB51236, GB54396, GB53872, GB54302, GB49380, GB55040, GB45596, GB51247, GB54404, GB54401	229	39	8471	9.48494	7.10426e-05	1.18408e-05	0.000746344
GOTERM_BP_DIRECT	GO:0006633~fatty acid biosynthetic process	9	3.37079	1.05651e-06	GB49336, GB54396, GB53872, GB54302, GB55040, GB45596, GB51247, GB54404, GB54401	83	28	2671	10.3438	6.65581e-05	6.65581e-05	0.00106977
UP_KEYWORDS	Transferase	17	6.36704	0.00321895	GB45159, GB54302, GB49562, GB53312, GB55040, GB48905, GB54396, GB53872, GB47566, GB50970, GB49826, GB45596, GB41220, GB51247, GB54404, GB54401, GB50705	229	277	8471	2.27022	0.291768	0.0227364	3.55924
Annotation Cluster 2	Enrichment Score: 6.108278657641892
Category	Term	Count	%	PValue	Genes	List Total	Pop Hits	Pop Total	Fold Enrichment	Bonferroni	Benjamini	FDR (100X)
SMART	SM00708:PhBP	9	3.37079	2.00498e-09	GB46228, GB46225, GB53372, GB53367, GB53368, GB46224, GB46223, GB50936, GB46230	74	18	3159	21.3446	1.34334e-07	1.34334e-07	2.05637e-06
INTERPRO	IPR006170:Pheromone/general odorant binding protein	10	3.74532	7.01759e-09	GB46228, GB46225, GB53372, GB40616, GB53367, GB53368, GB46224, GB46223, GB50936, GB46230	223	22	7258	14.7941	2.77194e-06	9.23982e-07	9.77025e-06
GOTERM_MF_DIRECT	GO:0005549~odorant binding	10	3.74532	0.0336407	GB46228, GB46225, GB53372, GB40616, GB53367, GB53368, GB46224, GB46223, GB50936, GB46230	161	116	4152	2.22317	0.979779	0.298574	32.2379
Annotation Cluster 3	Enrichment Score: 5.306901655344519
Category	Term	Count	%	PValue	Genes	List Total	Pop Hits	Pop Total	Fold Enrichment	Bonferroni	Benjamini	FDR (100X)
UP_KEYWORDS	Glycoprotein	11	4.11985	6.29211e-09	GB51369, GB55204, GB55212, GB41643, GB55206, GB55205, GB43247, GB41338, GB49544, GB52775, GB48343	229	32	8471	12.7157	6.73255e-07	3.36628e-07	7.07271e-06
UP_KEYWORDS	Secreted	14	5.24345	6.76103e-08	GB44002, GB45968, GB45943, GB55204, GB55511, GB55212, GB55206, GB43510, GB55205, GB52014, GB47546, GB41338, GB49544, GB52775	229	74	8471	6.99835	7.23427e-06	2.41143e-06	7.5998e-05
GOTERM_CC_DIRECT	GO:0005576~extracellular region	17	6.36704	1.14233e-07	GB41283, GB41946, GB53565, GB55204, GB55212, GB55511, GB55206, GB55205, GB43510, GB47546, GB41203, GB41338, GB41270, GB49544, GB52775, GB41227, GB49021	107	113	3583	5.03771	2.85582e-06	2.85582e-06	9.26798e-05
UP_SEQ_FEATURE	glycosylation site:N-linked (GlcNAc...)	8	2.99625	0.00066906	GB51369, GB55204, GB55212, GB41643, GB55206, GB55205, GB43247, GB52775	13	12	64	3.28205	0.0309667	0.0309667	0.633683
UP_SEQ_FEATURE	signal peptide	11	4.11985	0.089831	GB51223, GB55204, GB55212, GB53576, GB55206, GB55205, GB43247, GB41338, GB47546, GB49544, GB52775	13	40	64	1.35385	0.988012	0.890512	59.0991
Annotation Cluster 4	Enrichment Score: 3.6435507400048897
Category	Term	Count	%	PValue	Genes	List Total	Pop Hits	Pop Total	Fold Enrichment	Bonferroni	Benjamini	FDR (100X)
COG_ONTOLOGY	Secondary metabolites biosynthesis, transport, and catabolism	14	5.24345	4.39044e-09	GB46814, GB40287, GB49885, GB52023, GB49887, GB48993, GB49886, GB44513, GB49876, GB51356, GB43693, GB43713, GB52785, GB47279	36	47	859	7.10757	4.82948e-08	4.82948e-08	2.73501e-06
UP_KEYWORDS	Iron	10	3.74532	4.80583e-05	GB46814, GB49885, GB52023, GB44513, GB40967, GB51356, GB48022, GB43693, GB43713, GB49175	229	64	8471	5.77989	0.00512916	0.000734353	0.0540071
INTERPRO	IPR017972:Cytochrome P450, conserved site	7	2.62172	0.000132139	GB46814, GB49885, GB52023, GB44513, GB51356, GB43693, GB43713	223	27	7258	8.43813	0.0508596	0.00866202	0.183814
INTERPRO	IPR002401:Cytochrome P450, E-class, group I	7	2.62172	0.000132139	GB46814, GB49885, GB52023, GB44513, GB51356, GB43693, GB43713	223	27	7258	8.43813	0.0508596	0.00866202	0.183814
UP_KEYWORDS	Monooxygenase	7	2.62172	0.000214351	GB46814, GB49885, GB52023, GB44513, GB51356, GB43693, GB43713	229	33	8471	7.84663	0.022677	0.00286315	0.240679
INTERPRO	IPR001128:Cytochrome P450	7	2.62172	0.000245469	GB46814, GB49885, GB52023, GB44513, GB51356, GB43693, GB43713	223	30	7258	7.59432	0.0924188	0.0137577	0.341214
GOTERM_MF_DIRECT	GO:0005506~iron ion binding	9	3.37079	0.000355914	GB46814, GB49885, GB52023, GB44513, GB40967, GB51356, GB48022, GB43693, GB43713	161	47	4152	4.93828	0.039769	0.0134361	0.404022
UP_KEYWORDS	Oxidoreductase	12	4.49438	0.000371493	GB51236, GB46814, GB46792, GB49380, GB49885, GB52023, GB44513, GB55701, GB42141, GB51356, GB43693, GB43713	229	120	8471	3.69913	0.0389772	0.00360776	0.416787
UP_KEYWORDS	Heme	7	2.62172	0.000411252	GB46814, GB49885, GB52023, GB44513, GB51356, GB43693, GB43713	229	37	8471	6.99835	0.0430585	0.00366103	0.461299
GOTERM_MF_DIRECT	GO:0004497~monooxygenase activity	7	2.62172	0.000450082	GB46814, GB49885, GB52023, GB44513, GB51356, GB43693, GB43713	161	27	4152	6.68599	0.0500262	0.0127483	0.510668
GOTERM_MF_DIRECT	GO:0016705~oxidoreductase activity, acting on paired donors, with incorporation or reduction of molecular oxygen	7	2.62172	0.0011744	GB46814, GB49885, GB52023, GB44513, GB51356, GB43693, GB43713	161	32	4152	5.6413	0.125376	0.0264364	1.3275
GOTERM_MF_DIRECT	GO:0020037~heme binding	7	2.62172	0.0181388	GB46814, GB49885, GB52023, GB44513, GB51356, GB43693, GB43713	161	55	4152	3.28221	0.875917	0.206949	18.7939
UP_KEYWORDS	Metal-binding	17	6.36704	0.0425849	GB46814, GB46792, GB40967, GB49175, GB47971, GB50909, GB40728, GB49885, GB52023, GB48007, GB44513, GB51356, GB48022, GB43693, GB46697, GB43713, GB43738	229	371	8471	1.69502	0.9905	0.198873	38.6866
Annotation Cluster 5	Enrichment Score: 3.4654542695113997
Category	Term	Count	%	PValue	Genes	List Total	Pop Hits	Pop Total	Fold Enrichment	Bonferroni	Benjamini	FDR (100X)
GOTERM_MF_DIRECT	GO:0005201~extracellular matrix structural constituent	5	1.87266	3.00085e-05	GB44002, GB52014, GB45968, GB45943, GB45073	161	6	4152	21.4907	0.00341517	0.00170905	0.0341222
INTERPRO	IPR008160:Collagen triple helix repeat	5	1.87266	5.41483e-05	GB44002, GB52014, GB45968, GB45943, GB52194	223	8	7258	20.3419	0.021162	0.00426869	0.0753617
KEGG_PATHWAY	ame04512:ECM-receptor interaction	5	1.87266	0.000593179	GB44002, GB52014, GB45968, GB45943, GB41126	56	16	2113	11.7913	0.0372627	0.0188082	0.600978
UP_KEYWORDS	Extracellular matrix	4	1.49813	0.00200744	GB44002, GB52014, GB45968, GB45943	229	10	8471	14.7965	0.193468	0.0152407	2.23343
GOTERM_CC_DIRECT	GO:0005578~proteinaceous extracellular matrix	5	1.87266	0.00243261	GB44002, GB52014, GB45968, GB45943, GB45073	107	20	3583	8.3715	0.0590726	0.0299859	1.95664
Annotation Cluster 6	Enrichment Score: 2.175964099160908
Category	Term	Count	%	PValue	Genes	List Total	Pop Hits	Pop Total	Fold Enrichment	Bonferroni	Benjamini	FDR (100X)
INTERPRO	IPR002557:Chitin binding domain	6	2.24719	0.003928	GB53565, GB41946, GB41203, GB41270, GB41227, GB49021	223	35	7258	5.5795	0.788729	0.14398	5.33211
SMART	SM00494:ChtBD2	5	1.87266	0.00402584	GB53565, GB41946, GB41203, GB41270, GB41227	74	29	3159	7.36021	0.236831	0.126404	4.05293
GOTERM_MF_DIRECT	GO:0008061~chitin binding	6	2.24719	0.0101582	GB53565, GB41946, GB41203, GB41270, GB41227, GB49021	161	35	4152	4.42094	0.687751	0.15319	10.9628
GOTERM_BP_DIRECT	GO:0006030~chitin metabolic process	5	1.87266	0.0123112	GB41946, GB41203, GB41270, GB41227, GB49021	83	30	2671	5.36345	0.541786	0.229056	11.7884
Annotation Cluster 7	Enrichment Score: 1.9018555865034714
Category	Term	Count	%	PValue	Genes	List Total	Pop Hits	Pop Total	Fold Enrichment	Bonferroni	Benjamini	FDR (100X)
INTERPRO	IPR020846:Major facilitator superfamily domain	12	4.49438	0.00158256	GB42802, GB42865, GB44987, GB48790, GB50890, GB47931, GB41182, GB41126, GB53124, GB49708, GB47662, GB40818	223	126	7258	3.09972	0.465064	0.0671511	2.18094
INTERPRO	IPR011701:Major facilitator superfamily	6	2.24719	0.0223152	GB42802, GB44987, GB48790, GB53124, GB49708, GB47662	223	53	7258	3.68458	0.999866	0.374482	26.9629
GOTERM_BP_DIRECT	GO:0055085~transmembrane transport	7	2.62172	0.055779	GB42802, GB51504, GB44987, GB48790, GB53124, GB49708, GB47662	83	90	2671	2.50295	0.973107	0.514792	44.0749
Annotation Cluster 8	Enrichment Score: 1.795885118766784
Category	Term	Count	%	PValue	Genes	List Total	Pop Hits	Pop Total	Fold Enrichment	Bonferroni	Benjamini	FDR (100X)
INTERPRO	IPR000896:Hemocyanin/hexamerin middle domain	3	1.1236	0.00876259	GB51698, GB44996, GB43738	223	5	7258	19.5283	0.969084	0.251517	11.5325
INTERPRO	IPR008922:Uncharacterised domain, di-copper centre	3	1.1236	0.00876259	GB51698, GB44996, GB43738	223	5	7258	19.5283	0.969084	0.251517	11.5325
INTERPRO	IPR005203:Hemocyanin, C-terminal	3	1.1236	0.00876259	GB51698, GB44996, GB43738	223	5	7258	19.5283	0.969084	0.251517	11.5325
INTERPRO	IPR013788:Hemocyanin/hexamerin	3	1.1236	0.00876259	GB51698, GB44996, GB43738	223	5	7258	19.5283	0.969084	0.251517	11.5325
INTERPRO	IPR005204:Hemocyanin, N-terminal	3	1.1236	0.00876259	GB51698, GB44996, GB43738	223	5	7258	19.5283	0.969084	0.251517	11.5325
INTERPRO	IPR014756:Immunoglobulin E-set	3	1.1236	0.324733	GB51698, GB44996, GB43738	223	38	7258	2.56951	1	0.986542	99.5775
Annotation Cluster 9	Enrichment Score: 1.6539757303285003
Category	Term	Count	%	PValue	Genes	List Total	Pop Hits	Pop Total	Fold Enrichment	Bonferroni	Benjamini	FDR (100X)
UP_KEYWORDS	Glycosidase	6	2.24719	0.00111134	GB53565, GB53579, GB43247, GB45955, GB52775, GB51751	229	30	8471	7.39825	0.112174	0.00911049	1.24213
INTERPRO	IPR017853:Glycoside hydrolase, superfamily	6	2.24719	0.00866033	GB53565, GB53579, GB43247, GB45955, GB52775, GB51751	223	42	7258	4.64958	0.967798	0.268267	11.4054
INTERPRO	IPR013781:Glycoside hydrolase, catalytic domain	5	1.87266	0.0192504	GB53565, GB53579, GB43247, GB45955, GB51751	223	34	7258	4.78634	0.999537	0.347249	23.71
GOTERM_BP_DIRECT	GO:0005975~carbohydrate metabolic process	7	2.62172	0.0324586	GB53565, GB53312, GB53579, GB43247, GB45955, GB52775, GB51751	83	79	2671	2.85146	0.874922	0.405303	28.4027
KEGG_PATHWAY	ame00531:Glycosaminoglycan degradation	3	1.1236	0.0431872	GB45955, GB52775, GB51751	56	13	2113	8.70742	0.940718	0.269436	36.1412
KEGG_PATHWAY	ame04142:Lysosome	3	1.1236	0.458817	GB53579, GB45955, GB51751	56	59	2113	1.91858	1	0.939605	99.8046
Annotation Cluster 10	Enrichment Score: 1.5931272578126296
Category	Term	Count	%	PValue	Genes	List Total	Pop Hits	Pop Total	Fold Enrichment	Bonferroni	Benjamini	FDR (100X)
GOTERM_MF_DIRECT	GO:0016614~oxidoreductase activity, acting on CH-OH group of donors	5	1.87266	0.0106031	GB43006, GB44548, GB51814, GB51815, GB47736	161	23	4152	5.60627	0.703352	0.140927	11.4169
INTERPRO	IPR012132:Glucose-methanol-choline oxidoreductase	4	1.49813	0.0117746	GB43006, GB44548, GB51814, GB51815	223	16	7258	8.13677	0.990708	0.302247	15.2026
INTERPRO	IPR007867:Glucose-methanol-choline oxidoreductase, C-terminal	4	1.49813	0.0190492	GB43006, GB44548, GB51814, GB51815	223	19	7258	6.85202	0.999498	0.360382	23.4918
INTERPRO	IPR000172:Glucose-methanol-choline oxidoreductase, N-terminal	4	1.49813	0.0250042	GB43006, GB44548, GB51814, GB51815	223	21	7258	6.19944	0.999955	0.393537	29.7105
PIR_SUPERFAMILY	PIRSF000137:glucose-methanol-choline oxidoreductase	4	1.49813	0.0282636	GB43006, GB44548, GB51814, GB51815	23	16	502	5.45652	0.42001	0.42001	19.3355
GOTERM_MF_DIRECT	GO:0050660~flavin adenine dinucleotide binding	6	2.24719	0.0483366	GB43006, GB44548, GB51814, GB51815, GB47736, GB42141	161	52	4152	2.97563	0.996475	0.375414	43.0755
INTERPRO	IPR023753:Pyridine nucleotide-disulphide oxidoreductase, FAD/NAD(P)-binding domain	5	1.87266	0.086763	GB43006, GB44548, GB51814, GB51815, GB44143	223	55	7258	2.95883	1	0.775472	71.7367
Annotation Cluster 11	Enrichment Score: 1.375883792655461
Category	Term	Count	%	PValue	Genes	List Total	Pop Hits	Pop Total	Fold Enrichment	Bonferroni	Benjamini	FDR (100X)
UP_KEYWORDS	Transmembrane helix	64	23.97	0.0325864	GB41643, GB44550, GB45986, GB50509, GB51391, GB48343, GB46305, GB53872, GB52023, GB44987, GB49801, GB44513, GB41126, GB51247, GB54404, GB52775, GB54401, GB54918, GB49708, GB42550, GB53831, GB46814, GB54302, GB49942, GB51504, GB52097, GB51487, GB49727, GB47662, GB40818, GB53053, GB50457, GB50890, GB45596, GB51356, GB47918, GB51236, GB55040, GB41182, GB42673, GB42802, GB40867, GB54396, GB54467, GB4…	229	1890	8471	1.25261	0.971126	0.178756	31.0916
UP_KEYWORDS	Membrane	65	24.3446	0.0333931	GB41643, GB44550, GB45986, GB50509, GB51391, GB48343, GB46305, GB53872, GB52023, GB44987, GB49801, GB44513, GB41126, GB51247, GB54404, GB52775, GB54401, GB54918, GB49708, GB42550, GB53831, GB46814, GB54302, GB49942, GB51504, GB52097, GB51487, GB49727, GB47662, GB40818, GB53053, GB50457, GB50890, GB45596, GB51356, GB47918, GB51236, GB55040, GB41182, GB42673, GB42802, GB40867, GB54396, GB54467, GB4…	229	1927	8471	1.24776	0.973592	0.174088	31.7347
UP_KEYWORDS	Transmembrane	64	23.97	0.0335734	GB41643, GB44550, GB45986, GB50509, GB51391, GB48343, GB46305, GB53872, GB52023, GB44987, GB49801, GB44513, GB41126, GB51247, GB54404, GB52775, GB54401, GB54918, GB49708, GB42550, GB53831, GB46814, GB54302, GB49942, GB51504, GB52097, GB51487, GB49727, GB47662, GB40818, GB53053, GB50457, GB50890, GB45596, GB51356, GB47918, GB51236, GB55040, GB41182, GB42673, GB42802, GB40867, GB54396, GB54467, GB4…	229	1893	8471	1.25063	0.974114	0.166984	31.8777
GOTERM_CC_DIRECT	GO:0016021~integral component of membrane	64	23.97	0.0858571	GB41643, GB44550, GB45986, GB50509, GB51391, GB48343, GB46305, GB53872, GB52023, GB44987, GB49801, GB44513, GB41126, GB51247, GB54404, GB52775, GB54401, GB54918, GB49708, GB42550, GB53831, GB46814, GB54302, GB49942, GB51504, GB52097, GB51487, GB49727, GB47662, GB40818, GB53053, GB50457, GB50890, GB45596, GB51356, GB47918, GB51236, GB55040, GB41182, GB42673, GB42802, GB40867, GB54396, GB54467, GB4…	107	1879	3583	1.14055	0.893989	0.526721	51.7276
Annotation Cluster 12	Enrichment Score: 1.3026467203969312
Category	Term	Count	%	PValue	Genes	List Total	Pop Hits	Pop Total	Fold Enrichment	Bonferroni	Benjamini	FDR (100X)
COG_ONTOLOGY	Lipid metabolism	6	2.24719	0.0158552	GB49336, GB53798, GB52052, GB51580, GB41856, GB42141	36	38	859	3.76754	0.161218	0.0841496	9.47651
INTERPRO	IPR019826:Carboxylesterase type B, active site	3	1.1236	0.0502391	GB53798, GB52052, GB41856	223	12	7258	8.13677	1	0.620741	51.2096
INTERPRO	IPR002018:Carboxylesterase, type B	3	1.1236	0.155184	GB53798, GB52052, GB41856	223	23	7258	4.24527	1	0.883371	90.4425
Annotation Cluster 13	Enrichment Score: 1.0287364972913629
Category	Term	Count	%	PValue	Genes	List Total	Pop Hits	Pop Total	Fold Enrichment	Bonferroni	Benjamini	FDR (100X)
GOTERM_MF_DIRECT	GO:0030170~pyridoxal phosphate binding	5	1.87266	0.0567293	GB49543, GB45969, GB51583, GB55039, GB42550	161	38	4152	3.39327	0.998716	0.400788	48.5307
INTERPRO	IPR015422:Pyridoxal phosphate-dependent transferase, major region, subdomain 2	4	1.49813	0.0903961	GB49543, GB45969, GB51583, GB55039	223	35	7258	3.71967	1	0.776197	73.2625
INTERPRO	IPR015421:Pyridoxal phosphate-dependent transferase, major region, subdomain 1	4	1.49813	0.115739	GB49543, GB45969, GB51583, GB55039	223	39	7258	3.33816	1	0.82364	81.9589
INTERPRO	IPR015424:Pyridoxal phosphate-dependent transferase	4	1.49813	0.129305	GB49543, GB45969, GB51583, GB55039	223	41	7258	3.17533	1	0.848318	85.4527
Annotation Cluster 14	Enrichment Score: 0.7086590110293891
Category	Term	Count	%	PValue	Genes	List Total	Pop Hits	Pop Total	Fold Enrichment	Bonferroni	Benjamini	FDR (100X)
INTERPRO	IPR017452:GPCR, rhodopsin-like, 7TM	5	1.87266	0.105628	GB54467, GB51369, GB44824, GB41643, GB49727	223	59	7258	2.75823	1	0.804686	78.8644
INTERPRO	IPR000276:G protein-coupled receptor, rhodopsin-like	5	1.87266	0.105628	GB54467, GB51369, GB44824, GB41643, GB49727	223	59	7258	2.75823	1	0.804686	78.8644
GOTERM_MF_DIRECT	GO:0004930~G-protein coupled receptor activity	5	1.87266	0.145895	GB54467, GB51369, GB44824, GB41643, GB49727	161	53	4152	2.43291	1	0.723111	83.362
UP_KEYWORDS	G-protein coupled receptor	4	1.49813	0.150938	GB51369, GB44824, GB41643, GB49727	229	50	8471	2.9593	1	0.548781	84.1059
UP_KEYWORDS	Receptor	7	2.62172	0.360783	GB51369, GB44824, GB41643, GB53053, GB40973, GB49727, GB48343	229	181	8471	1.4306	1	0.84145	99.3463
UP_KEYWORDS	Transducer	4	1.49813	0.631547	GB51369, GB44824, GB41643, GB49727	229	120	8471	1.23304	1	0.974875	99.9987
Annotation Cluster 15	Enrichment Score: 0.705388976826673
Category	Term	Count	%	PValue	Genes	List Total	Pop Hits	Pop Total	Fold Enrichment	Bonferroni	Benjamini	FDR (100X)
SMART	SM00408:IGc2	5	1.87266	0.0866517	GB47918, GB41757, GB43504, GB44550, GB51391	74	73	3159	2.92392	0.997695	0.780891	60.5293
SMART	SM00409:IG	5	1.87266	0.111899	GB47918, GB41757, GB43504, GB44550, GB51391	74	80	3159	2.66807	0.999648	0.796111	70.3917
INTERPRO	IPR003598:Immunoglobulin subtype 2	5	1.87266	0.183926	GB47918, GB41757, GB43504, GB44550, GB51391	223	73	7258	2.22925	1	0.912213	94.0973
INTERPRO	IPR003599:Immunoglobulin subtype	5	1.87266	0.228603	GB47918, GB41757, GB43504, GB44550, GB51391	223	80	7258	2.03419	1	0.950973	97.3046
INTERPRO	IPR007110:Immunoglobulin-like domain	5	1.87266	0.289406	GB47918, GB41757, GB43504, GB44550, GB51391	223	89	7258	1.82849	1	0.978843	99.1406
INTERPRO	IPR013783:Immunoglobulin-like fold	5	1.87266	0.496398	GB47918, GB41757, GB43504, GB44550, GB51391	223	119	7258	1.36752	1	0.9992	99.9929
Annotation Cluster 16	Enrichment Score: 0.06559093906552754
Category	Term	Count	%	PValue	Genes	List Total	Pop Hits	Pop Total	Fold Enrichment	Bonferroni	Benjamini	FDR (100X)
INTERPRO	IPR017441:Protein kinase, ATP binding site	4	1.49813	0.665571	GB47566, GB43963, GB50705, GB47961	223	111	7258	1.17287	1	0.999985	100
INTERPRO	IPR000719:Protein kinase, catalytic domain	4	1.49813	0.878283	GB47566, GB43963, GB50705, GB47961	223	162	7258	0.803632	1	1	100
INTERPRO	IPR011009:Protein kinase-like domain	4	1.49813	0.935971	GB47566, GB43963, GB50705, GB47961	223	191	7258	0.681614	1	1	100
GOTERM_MF_DIRECT	GO:0005524~ATP binding	10	3.74532	0.998952	GB49336, GB48066, GB47566, GB49562, GB52761, GB43963, GB50705, GB47961, GB41311, GB54321	161	519	4152	0.496894	1	1	100
Annotation Cluster 17	Enrichment Score: 0.030773750210342034
Category	Term	Count	%	PValue	Genes	List Total	Pop Hits	Pop Total	Fold Enrichment	Bonferroni	Benjamini	FDR (100X)
UP_KEYWORDS	Nucleotide-binding	8	2.99625	0.896798	GB49336, GB47566, GB49562, GB44074, GB50705, GB41311, GB54321, GB52756	229	383	8471	0.772664	1	0.999496	100
UP_KEYWORDS	ATP-binding	6	2.24719	0.902483	GB49336, GB47566, GB49562, GB50705, GB41311, GB54321	229	294	8471	0.754924	1	0.999473	100
GOTERM_MF_DIRECT	GO:0005524~ATP binding	10	3.74532	0.998952	GB49336, GB48066, GB47566, GB49562, GB52761, GB43963, GB50705, GB47961, GB41311, GB54321	161	519	4152	0.496894	1	1	100
Annotation Cluster 18	Enrichment Score: 0.007628744989723165
Category	Term	Count	%	PValue	Genes	List Total	Pop Hits	Pop Total	Fold Enrichment	Bonferroni	Benjamini	FDR (100X)
GOTERM_BP_DIRECT	GO:0006355~regulation of transcription, DNA-templated	3	1.1236	0.952335	GB43778, GB45501, GB54321	83	151	2671	0.639352	1	1	100
UP_KEYWORDS	Nucleus	3	1.1236	0.996723	GB43778, GB45501, GB54321	229	286	8471	0.38802	1	1	100
GOTERM_CC_DIRECT	GO:0005634~nucleus	5	1.87266	0.999423	GB52761, GB43778, GB45501, GB50933, GB54321	107	437	3583	0.383135	1	1	100

## Sheet: sTable18c
Supplementary Table 18c. GO chart of commonly identified DEGs of honey bee among differen neonicotinoids treatment.
Category	Term	Count	%	PValue	Genes	List Total	Pop Hits	Pop Total	Fold Enrichment	Bonferroni	Benjamini	FDR(100X)
UP_KEYWORDS	Signal	87	32.5843	1.94025e-24	GB40356, GB41326, GB42798, GB44550, GB41946, GB50453, GB45943, GB50509, GB40566, GB55215, GB55214, GB55213, GB55212, GB43510, GB47546, GB47903, GB52775, GB43693, GB41227, GB52052, GB51698, GB45073, GB49726, GB55007, GB52194, GB45951, GB46228, GB42469, GB55204, GB50423, GB53576, GB46225, GB42468, GB51814, GB55206, GB55205, GB51815, GB53053, GB53579, GB55207, GB41270, GB40616, GB46224, GB46223, GB5…	229	1012	8471	3.18008	2.07607e-22	2.07607e-22	2.18096e-21
INTERPRO	IPR017996:Major royal jelly	12	4.49438	1.67853e-11	GB55215, GB55214, GB55204, GB55213, GB55212, GB55206, GB55205, GB55207, GB48794, GB45796, GB55729, GB45951	223	23	7258	16.9811	6.63017e-09	6.63017e-09	2.33693e-08
INTERPRO	IPR011042:Six-bladed beta-propeller, TolB-like	13	4.86891	2.23688e-10	GB55215, GB55214, GB55204, GB55213, GB55212, GB55206, GB55205, GB48007, GB55207, GB48794, GB45796, GB55729, GB45951	223	35	7258	12.0889	8.83567e-08	4.41783e-08	3.1143e-07
SMART	SM00708:PhBP	9	3.37079	2.00498e-09	GB46228, GB46225, GB53372, GB53367, GB53368, GB46224, GB46223, GB50936, GB46230	74	18	3159	21.3446	1.34334e-07	1.34334e-07	2.05637e-06
COG_ONTOLOGY	Secondary metabolites biosynthesis, transport, and catabolism	14	5.24345	4.39044e-09	GB46814, GB40287, GB49885, GB52023, GB49887, GB48993, GB49886, GB44513, GB49876, GB51356, GB43693, GB43713, GB52785, GB47279	36	47	859	7.10757	4.82948e-08	4.82948e-08	2.73501e-06
UP_KEYWORDS	Glycoprotein	11	4.11985	6.29211e-09	GB51369, GB55204, GB55212, GB41643, GB55206, GB55205, GB43247, GB41338, GB49544, GB52775, GB48343	229	32	8471	12.7157	6.73255e-07	3.36628e-07	7.07271e-06
INTERPRO	IPR006170:Pheromone/general odorant binding protein	10	3.74532	7.01759e-09	GB46228, GB46225, GB53372, GB40616, GB53367, GB53368, GB46224, GB46223, GB50936, GB46230	223	22	7258	14.7941	2.77194e-06	9.23982e-07	9.77025e-06
INTERPRO	IPR002076:GNS1/SUR4 membrane protein	8	2.99625	6.51969e-08	GB54396, GB53872, GB54302, GB55040, GB45596, GB51247, GB54404, GB54401	223	14	7258	18.5983	2.57524e-05	6.43817e-06	9.07705e-05
UP_KEYWORDS	Secreted	14	5.24345	6.76103e-08	GB44002, GB45968, GB45943, GB55204, GB55511, GB55212, GB55206, GB43510, GB55205, GB52014, GB47546, GB41338, GB49544, GB52775	229	74	8471	6.99835	7.23427e-06	2.41143e-06	7.5998e-05
UP_KEYWORDS	Fatty acid metabolism	9	3.37079	8.43135e-08	GB51236, GB54396, GB53872, GB54302, GB55040, GB45596, GB51247, GB54404, GB54401	229	23	8471	14.4748	9.02151e-06	2.25538e-06	9.47735e-05
UP_KEYWORDS	Fatty acid biosynthesis	9	3.37079	8.43135e-08	GB51236, GB54396, GB53872, GB54302, GB55040, GB45596, GB51247, GB54404, GB54401	229	23	8471	14.4748	9.02151e-06	2.25538e-06	9.47735e-05
GOTERM_CC_DIRECT	GO:0005576~extracellular region	17	6.36704	1.14233e-07	GB41283, GB41946, GB53565, GB55204, GB55212, GB55511, GB55206, GB55205, GB43510, GB47546, GB41203, GB41338, GB41270, GB49544, GB52775, GB41227, GB49021	107	113	3583	5.03771	2.85582e-06	2.85582e-06	9.26798e-05
UP_KEYWORDS	Lipid metabolism	11	4.11985	2.85591e-07	GB51236, GB54396, GB53872, GB54302, GB49380, GB55040, GB53579, GB45596, GB51247, GB54404, GB54401	229	46	8471	8.84574	3.05578e-05	6.11163e-06	0.000321021
GOTERM_MF_DIRECT	GO:0102336~3-oxo-arachidoyl-CoA synthase activity	8	2.99625	3.02889e-07	GB54396, GB53872, GB54302, GB55040, GB45596, GB51247, GB54404, GB54401	161	14	4152	14.7365	3.45288e-05	3.45288e-05	0.000344465
GOTERM_MF_DIRECT	GO:0102338~3-oxo-lignoceronyl-CoA synthase activity	8	2.99625	3.02889e-07	GB54396, GB53872, GB54302, GB55040, GB45596, GB51247, GB54404, GB54401	161	14	4152	14.7365	3.45288e-05	3.45288e-05	0.000344465
GOTERM_MF_DIRECT	GO:0102337~3-oxo-cerotoyl-CoA synthase activity	8	2.99625	3.02889e-07	GB54396, GB53872, GB54302, GB55040, GB45596, GB51247, GB54404, GB54401	161	14	4152	14.7365	3.45288e-05	3.45288e-05	0.000344465
UP_KEYWORDS	Lipid biosynthesis	10	3.74532	6.63973e-07	GB51236, GB54396, GB53872, GB54302, GB49380, GB55040, GB45596, GB51247, GB54404, GB54401	229	39	8471	9.48494	7.10426e-05	1.18408e-05	0.000746344
GOTERM_BP_DIRECT	GO:0006633~fatty acid biosynthetic process	9	3.37079	1.05651e-06	GB49336, GB54396, GB53872, GB54302, GB55040, GB45596, GB51247, GB54404, GB54401	83	28	2671	10.3438	6.65581e-05	6.65581e-05	0.00106977
GOTERM_MF_DIRECT	GO:0005201~extracellular matrix structural constituent	5	1.87266	3.00085e-05	GB44002, GB52014, GB45968, GB45943, GB45073	161	6	4152	21.4907	0.00341517	0.00170905	0.0341222
UP_KEYWORDS	Iron	10	3.74532	4.80583e-05	GB46814, GB49885, GB52023, GB44513, GB40967, GB51356, GB48022, GB43693, GB43713, GB49175	229	64	8471	5.77989	0.00512916	0.000734353	0.0540071
INTERPRO	IPR008160:Collagen triple helix repeat	5	1.87266	5.41483e-05	GB44002, GB52014, GB45968, GB45943, GB52194	223	8	7258	20.3419	0.021162	0.00426869	0.0753617
INTERPRO	IPR017972:Cytochrome P450, conserved site	7	2.62172	0.000132139	GB46814, GB49885, GB52023, GB44513, GB51356, GB43693, GB43713	223	27	7258	8.43813	0.0508596	0.00866202	0.183814
INTERPRO	IPR002401:Cytochrome P450, E-class, group I	7	2.62172	0.000132139	GB46814, GB49885, GB52023, GB44513, GB51356, GB43693, GB43713	223	27	7258	8.43813	0.0508596	0.00866202	0.183814
KEGG_PATHWAY	ame01100:Metabolic pathways	32	11.985	0.000143149	GB49306, GB46792, GB51580, GB40967, GB49937, GB42141, GB51583, GB48905, GB51751, GB49175, GB46277, GB51125, GB40162, GB43247, GB55499, GB41220, GB52775, GB49562, GB42351, GB53288, GB45955, GB47970, GB49336, GB48172, GB48066, GB50970, GB47736, GB53579, GB55701, GB49543, GB45969, GB48022	56	678	2113	1.78087	0.00912032	0.00912032	0.14533
UP_KEYWORDS	Monooxygenase	7	2.62172	0.000214351	GB46814, GB49885, GB52023, GB44513, GB51356, GB43693, GB43713	229	33	8471	7.84663	0.022677	0.00286315	0.240679
INTERPRO	IPR001128:Cytochrome P450	7	2.62172	0.000245469	GB46814, GB49885, GB52023, GB44513, GB51356, GB43693, GB43713	223	30	7258	7.59432	0.0924188	0.0137577	0.341214
GOTERM_BP_DIRECT	GO:0009072~aromatic amino acid family metabolic process	4	1.49813	0.000266907	GB40967, GB45969, GB48022, GB49175	83	5	2671	25.7446	0.0166768	0.00837345	0.269929
UP_KEYWORDS	Disulfide bond	16	5.99251	0.000297435	GB51369, GB41643, GB44550, GB45968, GB45073, GB45943, GB55007, GB51391, GB48343, GB44120, GB55511, GB53053, GB55225, GB41338, GB49544, GB52775	229	199	8471	2.97417	0.031329	0.00353045	0.333826
UP_KEYWORDS	Hydrolase	18	6.74157	0.00034878	GB53798, GB52052, GB41856, GB42549, GB45955, GB55007, GB51751, GB52756, GB54321, GB46305, GB53565, GB50909, GB40728, GB43247, GB53579, GB55499, GB41338, GB52775	229	247	8471	2.69572	0.0366379	0.00372564	0.39135
GOTERM_MF_DIRECT	GO:0005506~iron ion binding	9	3.37079	0.000355914	GB46814, GB49885, GB52023, GB44513, GB40967, GB51356, GB48022, GB43693, GB43713	161	47	4152	4.93828	0.039769	0.0134361	0.404022
UP_KEYWORDS	Oxidoreductase	12	4.49438	0.000371493	GB51236, GB46814, GB46792, GB49380, GB49885, GB52023, GB44513, GB55701, GB42141, GB51356, GB43693, GB43713	229	120	8471	3.69913	0.0389772	0.00360776	0.416787
UP_KEYWORDS	Heme	7	2.62172	0.000411252	GB46814, GB49885, GB52023, GB44513, GB51356, GB43693, GB43713	229	37	8471	6.99835	0.0430585	0.00366103	0.461299
GOTERM_MF_DIRECT	GO:0004497~monooxygenase activity	7	2.62172	0.000450082	GB46814, GB49885, GB52023, GB44513, GB51356, GB43693, GB43713	161	27	4152	6.68599	0.0500262	0.0127483	0.510668
KEGG_PATHWAY	ame04512:ECM-receptor interaction	5	1.87266	0.000593179	GB44002, GB52014, GB45968, GB45943, GB41126	56	16	2113	11.7913	0.0372627	0.0188082	0.600978
UP_SEQ_FEATURE	glycosylation site:N-linked (GlcNAc...)	8	2.99625	0.00066906	GB51369, GB55204, GB55212, GB41643, GB55206, GB55205, GB43247, GB52775	13	12	64	3.28205	0.0309667	0.0309667	0.633683
INTERPRO	IPR000618:Insect cuticle protein	7	2.62172	0.000930483	GB50438, GB42581, GB52161, GB50453, GB47903, GB47902, GB40566	223	38	7258	5.99552	0.307683	0.0449236	1.28771
UP_KEYWORDS	Glycosidase	6	2.24719	0.00111134	GB53565, GB53579, GB43247, GB45955, GB52775, GB51751	229	30	8471	7.39825	0.112174	0.00911049	1.24213
GOTERM_MF_DIRECT	GO:0016705~oxidoreductase activity, acting on paired donors, with incorporation or reduction of molecular oxygen	7	2.62172	0.0011744	GB46814, GB49885, GB52023, GB44513, GB51356, GB43693, GB43713	161	32	4152	5.6413	0.125376	0.0264364	1.3275
INTERPRO	IPR020846:Major facilitator superfamily domain	12	4.49438	0.00158256	GB42802, GB42865, GB44987, GB48790, GB50890, GB47931, GB41182, GB41126, GB53124, GB49708, GB47662, GB40818	223	126	7258	3.09972	0.465064	0.0671511	2.18094
UP_KEYWORDS	Extracellular matrix	4	1.49813	0.00200744	GB44002, GB52014, GB45968, GB45943	229	10	8471	14.7965	0.193468	0.0152407	2.23343
KEGG_PATHWAY	ame01212:Fatty acid metabolism	6	2.24719	0.0022961	GB49336, GB51236, GB50970, GB51580, GB42351, GB42141	56	37	2113	6.11873	0.136809	0.0478567	2.30824
GOTERM_CC_DIRECT	GO:0005578~proteinaceous extracellular matrix	5	1.87266	0.00243261	GB44002, GB52014, GB45968, GB45943, GB45073	107	20	3583	8.3715	0.0590726	0.0299859	1.95664
GOTERM_MF_DIRECT	GO:0042302~structural constituent of cuticle	7	2.62172	0.00295553	GB50438, GB42581, GB52161, GB50453, GB47903, GB47902, GB40566	161	38	4152	4.75057	0.286398	0.0546861	3.31017
UP_KEYWORDS	Transferase	17	6.36704	0.00321895	GB45159, GB54302, GB49562, GB53312, GB55040, GB48905, GB54396, GB53872, GB47566, GB50970, GB49826, GB45596, GB41220, GB51247, GB54404, GB54401, GB50705	229	277	8471	2.27022	0.291768	0.0227364	3.55924
INTERPRO	IPR002557:Chitin binding domain	6	2.24719	0.003928	GB53565, GB41946, GB41203, GB41270, GB41227, GB49021	223	35	7258	5.5795	0.788729	0.14398	5.33211
SMART	SM00494:ChtBD2	5	1.87266	0.00402584	GB53565, GB41946, GB41203, GB41270, GB41227	74	29	3159	7.36021	0.236831	0.126404	4.05293
KEGG_PATHWAY	ame00350:Tyrosine metabolism	4	1.49813	0.00608445	GB40967, GB45969, GB53288, GB49175	56	15	2113	10.0619	0.323345	0.0930324	6.0118
SMART	SM00209:TSP1	4	1.49813	0.00637959	GB40356, GB47918, GB55389, GB49726	74	17	3159	10.0445	0.348711	0.133189	6.35327
INTERPRO	IPR017853:Glycoside hydrolase, superfamily	6	2.24719	0.00866033	GB53565, GB53579, GB43247, GB45955, GB52775, GB51751	223	42	7258	4.64958	0.967798	0.268267	11.4054
INTERPRO	IPR013788:Hemocyanin/hexamerin	3	1.1236	0.00876259	GB51698, GB44996, GB43738	223	5	7258	19.5283	0.969084	0.251517	11.5325
INTERPRO	IPR008922:Uncharacterised domain, di-copper centre	3	1.1236	0.00876259	GB51698, GB44996, GB43738	223	5	7258	19.5283	0.969084	0.251517	11.5325
INTERPRO	IPR000896:Hemocyanin/hexamerin middle domain	3	1.1236	0.00876259	GB51698, GB44996, GB43738	223	5	7258	19.5283	0.969084	0.251517	11.5325
INTERPRO	IPR005203:Hemocyanin, C-terminal	3	1.1236	0.00876259	GB51698, GB44996, GB43738	223	5	7258	19.5283	0.969084	0.251517	11.5325
INTERPRO	IPR005204:Hemocyanin, N-terminal	3	1.1236	0.00876259	GB51698, GB44996, GB43738	223	5	7258	19.5283	0.969084	0.251517	11.5325
GOTERM_MF_DIRECT	GO:0008061~chitin binding	6	2.24719	0.0101582	GB53565, GB41946, GB41203, GB41270, GB41227, GB49021	161	35	4152	4.42094	0.687751	0.15319	10.9628
GOTERM_MF_DIRECT	GO:0016614~oxidoreductase activity, acting on CH-OH group of donors	5	1.87266	0.0106031	GB43006, GB44548, GB51814, GB51815, GB47736	161	23	4152	5.60627	0.703352	0.140927	11.4169
INTERPRO	IPR012132:Glucose-methanol-choline oxidoreductase	4	1.49813	0.0117746	GB43006, GB44548, GB51814, GB51815	223	16	7258	8.13677	0.990708	0.302247	15.2026
GOTERM_BP_DIRECT	GO:0006030~chitin metabolic process	5	1.87266	0.0123112	GB41946, GB41203, GB41270, GB41227, GB49021	83	30	2671	5.36345	0.541786	0.229056	11.7884
INTERPRO	IPR001087:Lipase, GDSL	3	1.1236	0.0128802	GB42469, GB42468, GB48511	223	6	7258	16.2735	0.994028	0.306335	16.5139
INTERPRO	IPR000884:Thrombospondin, type 1 repeat	4	1.49813	0.0139803	GB40356, GB47918, GB55389, GB49726	223	17	7258	7.65814	0.996156	0.309781	17.8
COG_ONTOLOGY	Lipid metabolism	6	2.24719	0.0158552	GB49336, GB53798, GB52052, GB51580, GB41856, GB42141	36	38	859	3.76754	0.161218	0.0841496	9.47651
INTERPRO	IPR002159:CD36 antigen	3	1.1236	0.0176714	GB45986, GB52097, GB48343	223	7	7258	13.9488	0.999126	0.356069	21.982
GOTERM_MF_DIRECT	GO:0020037~heme binding	7	2.62172	0.0181388	GB46814, GB49885, GB52023, GB44513, GB51356, GB43693, GB43713	161	55	4152	3.28221	0.875917	0.206949	18.7939
INTERPRO	IPR007867:Glucose-methanol-choline oxidoreductase, C-terminal	4	1.49813	0.0190492	GB43006, GB44548, GB51814, GB51815	223	19	7258	6.85202	0.999498	0.360382	23.4918
INTERPRO	IPR013781:Glycoside hydrolase, catalytic domain	5	1.87266	0.0192504	GB53565, GB53579, GB43247, GB45955, GB51751	223	34	7258	4.78634	0.999537	0.347249	23.71
UP_KEYWORDS	Transport	13	4.86891	0.0195243	GB46597, GB40867, GB49306, GB49942, GB42865, GB53053, GB50890, GB47931, GB41240, GB40973, GB52454, GB47278, GB54918	229	227	8471	2.11844	0.878733	0.123536	19.8792
KEGG_PATHWAY	ame00520:Amino sugar and nucleotide sugar metabolism	5	1.87266	0.0220886	GB49845, GB53565, GB48172, GB49562, GB43173	56	42	2113	4.49192	0.760576	0.248665	20.3011
INTERPRO	IPR011701:Major facilitator superfamily	6	2.24719	0.0223152	GB42802, GB44987, GB48790, GB53124, GB49708, GB47662	223	53	7258	3.68458	0.999866	0.374482	26.9629
UP_KEYWORDS	Antibiotic	3	1.1236	0.0229211	GB51223, GB55205, GB47546	229	9	8471	12.3304	0.916349	0.135797	22.9447
UP_KEYWORDS	Antimicrobial	3	1.1236	0.0229211	GB51223, GB55205, GB47546	229	9	8471	12.3304	0.916349	0.135797	22.9447
KEGG_PATHWAY	ame00071:Fatty acid degradation	4	1.49813	0.0229404	GB50970, GB51580, GB55701, GB42141	56	24	2113	6.28869	0.773563	0.219287	21.0035
INTERPRO	IPR000172:Glucose-methanol-choline oxidoreductase, N-terminal	4	1.49813	0.0250042	GB43006, GB44548, GB51814, GB51815	223	21	7258	6.19944	0.999955	0.393537	29.7105
GOTERM_MF_DIRECT	GO:0003993~acid phosphatase activity	4	1.49813	0.0256606	GB41326, GB41338, GB41339, GB41302	161	17	4152	6.06796	0.948362	0.256472	25.5943
KEGG_PATHWAY	ame00360:Phenylalanine metabolism	3	1.1236	0.026188	GB45969, GB48022, GB49175	56	10	2113	11.3196	0.817018	0.215434	23.6308
PIR_SUPERFAMILY	PIRSF000137:glucose-methanol-choline oxidoreductase	4	1.49813	0.0282636	GB43006, GB44548, GB51814, GB51815	23	16	502	5.45652	0.42001	0.42001	19.3355
GOTERM_BP_DIRECT	GO:0005975~carbohydrate metabolic process	7	2.62172	0.0324586	GB53565, GB53312, GB53579, GB43247, GB45955, GB52775, GB51751	83	79	2671	2.85146	0.874922	0.405303	28.4027
UP_KEYWORDS	Transmembrane helix	64	23.97	0.0325864	GB41643, GB44550, GB45986, GB50509, GB51391, GB48343, GB46305, GB53872, GB52023, GB44987, GB49801, GB44513, GB41126, GB51247, GB54404, GB52775, GB54401, GB54918, GB49708, GB42550, GB53831, GB46814, GB54302, GB49942, GB51504, GB52097, GB51487, GB49727, GB47662, GB40818, GB53053, GB50457, GB50890, GB45596, GB51356, GB47918, GB51236, GB55040, GB41182, GB42673, GB42802, GB40867, GB54396, GB54467, GB4…	229	1890	8471	1.25261	0.971126	0.178756	31.0916
UP_KEYWORDS	Membrane	65	24.3446	0.0333931	GB41643, GB44550, GB45986, GB50509, GB51391, GB48343, GB46305, GB53872, GB52023, GB44987, GB49801, GB44513, GB41126, GB51247, GB54404, GB52775, GB54401, GB54918, GB49708, GB42550, GB53831, GB46814, GB54302, GB49942, GB51504, GB52097, GB51487, GB49727, GB47662, GB40818, GB53053, GB50457, GB50890, GB45596, GB51356, GB47918, GB51236, GB55040, GB41182, GB42673, GB42802, GB40867, GB54396, GB54467, GB4…	229	1927	8471	1.24776	0.973592	0.174088	31.7347
UP_KEYWORDS	Transmembrane	64	23.97	0.0335734	GB41643, GB44550, GB45986, GB50509, GB51391, GB48343, GB46305, GB53872, GB52023, GB44987, GB49801, GB44513, GB41126, GB51247, GB54404, GB52775, GB54401, GB54918, GB49708, GB42550, GB53831, GB46814, GB54302, GB49942, GB51504, GB52097, GB51487, GB49727, GB47662, GB40818, GB53053, GB50457, GB50890, GB45596, GB51356, GB47918, GB51236, GB55040, GB41182, GB42673, GB42802, GB40867, GB54396, GB54467, GB4…	229	1893	8471	1.25063	0.974114	0.166984	31.8777
GOTERM_MF_DIRECT	GO:0005549~odorant binding	10	3.74532	0.0336407	GB46228, GB46225, GB53372, GB40616, GB53367, GB53368, GB46224, GB46223, GB50936, GB46230	161	116	4152	2.22317	0.979779	0.298574	32.2379
KEGG_PATHWAY	ame00310:Lysine degradation	4	1.49813	0.0345168	GB41911, GB55701, GB51583, GB47970	56	28	2113	5.39031	0.8944	0.244981	30.0124
UP_KEYWORDS	Metal-binding	17	6.36704	0.0425849	GB46814, GB46792, GB40967, GB49175, GB47971, GB50909, GB40728, GB49885, GB52023, GB48007, GB44513, GB51356, GB48022, GB43693, GB46697, GB43713, GB43738	229	371	8471	1.69502	0.9905	0.198873	38.6866
KEGG_PATHWAY	ame00531:Glycosaminoglycan degradation	3	1.1236	0.0431872	GB45955, GB52775, GB51751	56	13	2113	8.70742	0.940718	0.269436	36.1412
SMART	SM00686:DM13	2	0.749064	0.0456903	GB50061, GB50170	74	2	3159	42.6892	0.95643	0.543126	38.1004
SMART	SM00111:C4	2	0.749064	0.0456903	GB45968, GB45943	74	2	3159	42.6892	0.95643	0.543126	38.1004
SMART	SM00038:COLFI	2	0.749064	0.0456903	GB44002, GB52014	74	2	3159	42.6892	0.95643	0.543126	38.1004
GOTERM_MF_DIRECT	GO:0005215~transporter activity	6	2.24719	0.0483366	GB42865, GB45850, GB51504, GB50890, GB41240, GB40837	161	52	4152	2.97563	0.996475	0.375414	43.0755
GOTERM_MF_DIRECT	GO:0050660~flavin adenine dinucleotide binding	6	2.24719	0.0483366	GB43006, GB44548, GB51814, GB51815, GB47736, GB42141	161	52	4152	2.97563	0.996475	0.375414	43.0755
INTERPRO	IPR019826:Carboxylesterase type B, active site	3	1.1236	0.0502391	GB53798, GB52052, GB41856	223	12	7258	8.13677	1	0.620741	51.2096
GOTERM_BP_DIRECT	GO:0055085~transmembrane transport	7	2.62172	0.055779	GB42802, GB51504, GB44987, GB48790, GB53124, GB49708, GB47662	83	90	2671	2.50295	0.973107	0.514792	44.0749
KEGG_PATHWAY	ame01130:Biosynthesis of antibiotics	9	3.37079	0.0566863	GB51125, GB48066, GB49562, GB50970, GB55701, GB42141, GB45969, GB51583, GB47970	56	163	2113	2.08337	0.976122	0.311666	44.7247
GOTERM_MF_DIRECT	GO:0030170~pyridoxal phosphate binding	5	1.87266	0.0567293	GB49543, GB45969, GB51583, GB55039, GB42550	161	38	4152	3.39327	0.998716	0.400788	48.5307
INTERPRO	IPR016187:C-type lectin fold	3	1.1236	0.0582037	GB45968, GB55225, GB45943	223	13	7258	7.51087	1	0.659271	56.6074
INTERPRO	IPR018301:Aromatic amino acid hydroxylase, iron/copper binding site	2	0.749064	0.0602424	GB40967, GB48022	223	2	7258	32.5471	1	0.655986	57.8971
INTERPRO	IPR019545:DM13 domain	2	0.749064	0.0602424	GB50061, GB50170	223	2	7258	32.5471	1	0.655986	57.8971
INTERPRO	IPR019773:Tyrosine 3-monooxygenase-like	2	0.749064	0.0602424	GB40967, GB48022	223	2	7258	32.5471	1	0.655986	57.8971
INTERPRO	IPR000885:Fibrillar collagen, C-terminal	2	0.749064	0.0602424	GB44002, GB52014	223	2	7258	32.5471	1	0.655986	57.8971
INTERPRO	IPR001442:Collagen IV, non-collagenous	2	0.749064	0.0602424	GB45968, GB45943	223	2	7258	32.5471	1	0.655986	57.8971
INTERPRO	IPR000856:Opsin RH3/RH4	2	0.749064	0.0602424	GB51369, GB41643	223	2	7258	32.5471	1	0.655986	57.8971
INTERPRO	IPR019774:Aromatic amino acid hydroxylase, C-terminal	2	0.749064	0.0602424	GB40967, GB48022	223	2	7258	32.5471	1	0.655986	57.8971
INTERPRO	IPR001273:Aromatic amino acid hydroxylase	2	0.749064	0.0602424	GB40967, GB48022	223	2	7258	32.5471	1	0.655986	57.8971
INTERPRO	IPR000560:Histidine phosphatase superfamily, clade-2	3	1.1236	0.06657	GB41326, GB41338, GB41339	223	14	7258	6.97438	1	0.678193	61.6767
SMART	SM00131:KU	2	0.749064	0.067757	GB40356, GB55389	74	3	3159	28.4595	0.990912	0.609438	51.3053
SMART	SM00210:TSPN	2	0.749064	0.067757	GB52014, GB52194	74	3	3159	28.4595	0.990912	0.609438	51.3053
SMART	SM00664:DoH	2	0.749064	0.067757	GB50061, GB50170	74	3	3159	28.4595	0.990912	0.609438	51.3053
UP_KEYWORDS	Vision	2	0.749064	0.0786013	GB51369, GB41643	229	3	8471	24.6608	0.999843	0.328438	60.1554
UP_KEYWORDS	Collagen	2	0.749064	0.0786013	GB45968, GB45943	229	3	8471	24.6608	0.999843	0.328438	60.1554
KEGG_PATHWAY	ame00052:Galactose metabolism	3	1.1236	0.0857779	GB49562, GB43247, GB45955	56	19	2113	5.95771	0.996784	0.40654	59.791
PIR_SUPERFAMILY	PIRSF000336:tyrosine 3-monooxygenase	2	0.749064	0.0858124	GB40967, GB48022	23	2	502	21.8261	0.818168	0.573582	48.9517
GOTERM_CC_DIRECT	GO:0016021~integral component of membrane	64	23.97	0.0858571	GB41643, GB44550, GB45986, GB50509, GB51391, GB48343, GB46305, GB53872, GB52023, GB44987, GB49801, GB44513, GB41126, GB51247, GB54404, GB52775, GB54401, GB54918, GB49708, GB42550, GB53831, GB46814, GB54302, GB49942, GB51504, GB52097, GB51487, GB49727, GB47662, GB40818, GB53053, GB50457, GB50890, GB45596, GB51356, GB47918, GB51236, GB55040, GB41182, GB42673, GB42802, GB40867, GB54396, GB54467, GB4…	107	1879	3583	1.14055	0.893989	0.526721	51.7276
GOTERM_CC_DIRECT	GO:0005581~collagen trimer	2	0.749064	0.086176	GB45968, GB45943	107	3	3583	22.324	0.894909	0.430635	51.8641
SMART	SM00408:IGc2	5	1.87266	0.0866517	GB47918, GB41757, GB43504, GB44550, GB51391	74	73	3159	2.92392	0.997695	0.636554	60.5293
INTERPRO	IPR023753:Pyridine nucleotide-disulphide oxidoreductase, FAD/NAD(P)-binding domain	5	1.87266	0.086763	GB43006, GB44548, GB51814, GB51815, GB44143	223	55	7258	2.95883	1	0.761648	71.7367
INTERPRO	IPR020901:Proteinase inhibitor I2, Kunitz, conserved site	2	0.749064	0.0889946	GB40356, GB55389	223	3	7258	21.6981	1	0.757322	72.6832
INTERPRO	IPR006667:SLC41 divalent cation transporters, integral membrane domain	2	0.749064	0.0889946	GB55503, GB49801	223	3	7258	21.6981	1	0.757322	72.6832
INTERPRO	IPR009465:Spondin, N-terminal	2	0.749064	0.0889946	GB40356, GB55389	223	3	7258	21.6981	1	0.757322	72.6832
UP_SEQ_FEATURE	signal peptide	11	4.11985	0.089831	GB51223, GB55204, GB55212, GB53576, GB55206, GB55205, GB43247, GB41338, GB47546, GB49544, GB52775	13	40	64	1.35385	0.988012	0.890512	59.0991
INTERPRO	IPR015422:Pyridoxal phosphate-dependent transferase, major region, subdomain 2	4	1.49813	0.0903961	GB49543, GB45969, GB51583, GB55039	223	35	7258	3.71967	1	0.749951	73.2625
INTERPRO	IPR017849:Alkaline phosphatase-like, alpha/beta/alpha	3	1.1236	0.0937691	GB44494, GB44493, GB55499	223	17	7258	5.7436	1	0.750677	74.6103
INTERPRO	IPR017850:Alkaline-phosphatase-like, core domain	3	1.1236	0.0937691	GB44494, GB44493, GB55499	223	17	7258	5.7436	1	0.750677	74.6103

## Sheet: sTable18d
Supplementary Table 18d. GO table of commonly identified DEGs of honey bee among differen neonicotinoids treatment.
ID	Gene Name	Species	COG_ONTOLOGY	GOTERM_BP_DIRECT	GOTERM_CC_DIRECT	GOTERM_MF_DIRECT	INTERPRO	KEGG_PATHWAY	PIR_SUPERFAMILY	SMART	UP_KEYWORDS	UP_SEQ_FEATURE
GB44209	1,5-anhydro-D-fructose reductase-like(LOC411202)	Apis mellifera				GO:0016491~oxidoreductase activity,	IPR001395:Aldo/keto reductase,IPR018170:Aldo/keto reductase, conserved site,IPR020471:Aldo/keto reductase subgroup,IPR023210:NADP-dependent oxidoreductase domain,		PIRSF000097:aldo-keto reductase,		Complete proteome,Reference proteome,
GB50970	3-ketoacyl-CoA thiolase, mitochondrial(LOC408291)	Apis mellifera		GO:0008152~metabolic process,		GO:0016747~transferase activity, transferring acyl groups other than amino-acyl groups,	IPR002155:Thiolase,IPR016039:Thiolase-like,IPR020610:Thiolase, active site,IPR020613:Thiolase, conserved site,IPR020615:Thiolase, acyl-enzyme intermediate active site,IPR020616:Thiolase, N-terminal,IPR020617:Thiolase, C-terminal,	ame00062:Fatty acid elongation,ame00071:Fatty acid degradation,ame00280:Valine, leucine and isoleucine degradation,ame01100:Metabolic pathways,ame01130:Biosynthesis of antibiotics,ame01212:Fatty acid metabolism,	PIRSF000429:acetyl-CoA acetyltransferase,		Acyltransferase,Complete proteome,Reference proteome,Transferase,
GB53201	39S ribosomal protein L44, mitochondrial(LOC551321)	Apis mellifera	Transcription,	GO:0006396~RNA processing,		GO:0004525~ribonuclease III activity,	IPR000999:Ribonuclease III domain,			SM00535:RIBOc,	Complete proteome,Reference proteome,
GB49175	4-hydroxyphenylpyruvate dioxygenase(LOC725400)	Apis mellifera		GO:0009072~aromatic amino acid family metabolic process,		GO:0003868~4-hydroxyphenylpyruvate dioxygenase activity,GO:0046872~metal ion binding,	IPR004360:Glyoxalase/fosfomycin resistance/dioxygenase domain,IPR005956:4-hydroxyphenylpyruvate dioxygenase,	ame00130:Ubiquinone and other terpenoid-quinone biosynthesis,ame00350:Tyrosine metabolism,ame00360:Phenylalanine metabolism,ame01100:Metabolic pathways,	PIRSF009283:4-hydroxyphenylpyruvate dioxygenase,		Complete proteome,Iron,Metal-binding,Reference proteome,
GB42549	4-nitrophenylphosphatase-like(LOC551405)	Apis mellifera	Carbohydrate transport and metabolism,			GO:0016787~hydrolase activity,	IPR006357:HAD-superfamily hydrolase, subfamily IIA,IPR023214:HAD-like domain,IPR023215:Nitrophenylphosphatase-like domain,		PIRSF000915:monoester phosphate phosphatase, PGP type,		Complete proteome,Hydrolase,Reference proteome,
GB54979	60S ribosomal protein L21(LOC726056)	Apis mellifera		GO:0006412~translation,	GO:0005840~ribosome,	GO:0003735~structural constituent of ribosome,	IPR001147:Ribosomal protein L21e,IPR008991:Translation protein SH3-like domain,IPR018259:Ribosomal protein L21e, conserved site,	ame03010:Ribosome,			Complete proteome,Reference proteome,
GB52512	60S ribosomal protein L28(LOC552774)	Apis mellifera		GO:0006412~translation,	GO:0005840~ribosome,	GO:0003735~structural constituent of ribosome,	IPR002672:Ribosomal protein L28e,	ame03010:Ribosome,			Complete proteome,Reference proteome,
GB49306	ATP synthase, H+ transporting, mitochondrial F1 complex, gamma polypeptide 1(LOC552699)	Apis mellifera		GO:0015986~ATP synthesis coupled proton transport,	GO:0045261~proton-transporting ATP synthase complex, catalytic core F(1),	GO:0046933~proton-transporting ATP synthase activity, rotational mechanism,GO:0046961~proton-transporting ATPase activity, rotational mechanism,	IPR000131:ATPase, F1 complex, gamma subunit,IPR023632:ATPase, F1 complex, gamma subunit conserved site,	ame00190:Oxidative phosphorylation,ame01100:Metabolic pathways,			ATP synthesis,CF(1),Complete proteome,Hydrogen ion transport,Ion transport,Reference proteome,Transport,
GB54522	Bardet-Biedl syndrome 2 protein homolog(LOC412827)	Apis mellifera		GO:0035058~nonmotile primary cilium assembly,	GO:0005737~cytoplasm,GO:0005856~cytoskeleton,GO:0034464~BBSome,		IPR016616:Bardet-Biedl syndrome 2 protein,IPR017986:WD40-repeat-containing domain,		PIRSF013684:Bardet-Biedl syndrome 2 protein,		Cell projection,Cilium,Complete proteome,Cytoplasm,Cytoskeleton,Reference proteome,
GB42580	D-beta-hydroxybutyrate dehydrogenase, mitochondrial(LOC725710)	Apis mellifera			GO:0016021~integral component of membrane,		IPR002347:Glucose/ribitol dehydrogenase,IPR016040:NAD(P)-binding domain,				Complete proteome,Membrane,Reference proteome,Transmembrane,Transmembrane helix,
GB47662	D-galactonate transporter(LOC412925)	Apis mellifera		GO:0055085~transmembrane transport,	GO:0016021~integral component of membrane,		IPR011701:Major facilitator superfamily,IPR020846:Major facilitator superfamily domain,				Complete proteome,Membrane,Reference proteome,Transmembrane,Transmembrane helix,
GB49376	F-box/LRR-repeat protein 3-like(LOC724642)	Apis mellifera									Complete proteome,Reference proteome,
GB54918	GABA neurotransmitter transporter-1A(Gat-a)	Apis mellifera			GO:0016021~integral component of membrane,	GO:0005328~neurotransmitter:sodium symporter activity,	IPR000175:Sodium:neurotransmitter symporter,				Complete proteome,Membrane,Reference proteome,Symport,Transmembrane,Transmembrane helix,Transport,
GB50933	GATA-binding factor A(LOC725350)	Apis mellifera			GO:0005634~nucleus,	GO:0003700~transcription factor activity, sequence-specific DNA binding,GO:0008270~zinc ion binding,GO:0043565~sequence-specific DNA binding,	IPR000679:Zinc finger, GATA-type,IPR013088:Zinc finger, NHR/GATA-type,			SM00401:ZnF_GATA,	Complete proteome,Reference proteome,
GB48172	GDP-mannose 4,6 dehydratase(LOC411696)	Apis mellifera		GO:0019673~GDP-mannose metabolic process,		GO:0008446~GDP-mannose 4,6-dehydratase activity,	IPR006368:GDP-mannose 4,6-dehydratase,IPR016040:NAD(P)-binding domain,	ame00051:Fructose and mannose metabolism,ame00520:Amino sugar and nucleotide sugar metabolism,ame01100:Metabolic pathways,			Complete proteome,Reference proteome,
GB49433	H/ACA ribonucleoprotein complex subunit 2-like protein(LOC552781)	Apis mellifera						ame03008:Ribosome biogenesis in eukaryotes,
GB42802	MFS-type transporter SLC18B1-like(LOC412764)	Apis mellifera		GO:0055085~transmembrane transport,	GO:0016021~integral component of membrane,		IPR011701:Major facilitator superfamily,IPR020846:Major facilitator superfamily domain,				Complete proteome,Membrane,Reference proteome,Signal,Transmembrane,Transmembrane helix,
GB40694	MOXD1 homolog 2(LOC410362)	Apis mellifera				GO:0005507~copper ion binding,GO:0016715~oxidoreductase activity, acting on paired donors, with incorporation or reduction of molecular oxygen, reduced ascorbate as one donor, and incorporation of one atom of oxygen,	IPR000323:Copper type II, ascorbate-dependent monooxygenase, N-terminal,IPR000945:Dopamine-beta-monooxygenase,IPR008977:PHM/PNGase F domain,IPR014784:Copper type II, ascorbate-dependent monooxygenase-like, C-terminal,				Complete proteome,Reference proteome,
GB53354	PI-PLC X domain-containing protein 1(LOC726934)	Apis mellifera		GO:0006629~lipid metabolic process,		GO:0008081~phosphoric diester hydrolase activity,	IPR000909:Phospholipase C, phosphatidylinositol-specific , X domain,IPR017946:PLC-like phosphodiesterase, TIM beta/alpha-barrel domain,			SM00148:PLCXc,	Complete proteome,Reference proteome,
GB49937	PTS-dependent dihydroxyacetone kinase, dihydroxyacetone-binding subunit DhaK-like(LOC413697)	Apis mellifera		GO:0006071~glycerol metabolic process,		GO:0004371~glycerone kinase activity,	IPR004006:Dak kinase,IPR004007:Dak phosphatase,	ame00561:Glycerolipid metabolism,ame01100:Metabolic pathways,ame01200:Carbon metabolism,		SM01120:SM01120,	Complete proteome,Reference proteome,
GB48007	RING finger protein nhl-1(LOC408420)	Apis mellifera	Function unknown,		GO:0016021~integral component of membrane,	GO:0008270~zinc ion binding,	IPR001258:NHL repeat,IPR001841:Zinc finger, RING-type,IPR011042:Six-bladed beta-propeller, TolB-like,IPR013017:NHL repeat, subgroup,IPR013083:Zinc finger, RING/FYVE/PHD-type,IPR027370:RING-type zinc-finger, LisH dimerisation motif,			SM00184:RING,	Coiled coil,Complete proteome,Membrane,Metal-binding,Reference proteome,Transmembrane,Transmembrane helix,Zinc,Zinc-finger,
GB49336	acetyl-CoA carboxylase(LOC552286)	Apis mellifera	Lipid metabolism,	GO:0006633~fatty acid biosynthetic process,		GO:0003989~acetyl-CoA carboxylase activity,GO:0004075~biotin carboxylase activity,GO:0005524~ATP binding,GO:0046872~metal ion binding,	IPR000022:Carboxyl transferase,IPR000089:Biotin/lipoyl attachment,IPR001882:Biotin-binding site,IPR005479:Carbamoyl-phosphate synthetase large subunit-like, ATP-binding domain,IPR005481:Carbamoyl-phosphate synthase, large subunit, N-terminal,IPR005482:Biotin carboxylase, C-terminal,IPR011053:Single hybrid motif,IPR011054:Rudiment single hybrid motif,IPR011761:ATP-grasp fold,IPR011762:Acetyl-coenz…	ame00061:Fatty acid biosynthesis,ame00620:Pyruvate metabolism,ame00640:Propanoate metabolism,ame01100:Metabolic pathways,ame01212:Fatty acid metabolism,		SM00878:SM00878,	ATP-binding,Biotin,Complete proteome,Ligase,Nucleotide-binding,Reference proteome,
GB41856	acetylcholinesterase 2(AChE-2)	Apis mellifera	Lipid metabolism,	GO:0001507~acetylcholine catabolic process in synaptic cleft,	GO:0043083~synaptic cleft,	GO:0003990~acetylcholinesterase activity,	IPR000997:Cholinesterase,IPR001445:Acetylcholinesterase, insect,IPR002018:Carboxylesterase, type B,IPR019819:Carboxylesterase type B, conserved site,IPR019826:Carboxylesterase type B, active site,	ame00564:Glycerophospholipid metabolism,			Complete proteome,Hydrolase,Reference proteome,Signal,
GB46277	acidic phospholipase A2 PA4(LOC409277)	Apis mellifera						ame00564:Glycerophospholipid metabolism,ame00565:Ether lipid metabolism,ame00590:Arachidonic acid metabolism,ame00592:alpha-Linolenic acid metabolism,ame01100:Metabolic pathways,
GB41311	actin, alpha skeletal muscle-like(LOC725404)	Apis mellifera				GO:0005524~ATP binding,	IPR004000:Actin-related protein,IPR004001:Actin, conserved site,IPR020902:Actin/actin-like conserved site,			SM00268:ACTIN,	ATP-binding,Complete proteome,Nucleotide-binding,Reference proteome,
GB41310	actin, muscle-like(LOC410075)	Apis mellifera						ame04145:Phagosome,ame04391:Hippo signaling pathway - fly,ame04745:Phototransduction - fly,
GB51236	acyl-CoA Delta(11) desaturase(LOC552417)	Apis mellifera		GO:0006636~unsaturated fatty acid biosynthetic process,	GO:0016021~integral component of membrane,	GO:0004768~stearoyl-CoA 9-desaturase activity,	IPR005804:Fatty acid desaturase, type 1,IPR009160:Delta-9 acyl-CoA desaturase, haem/steroid binding domain-containing,IPR015876:Fatty acid desaturase, type 1, core,	ame01040:Biosynthesis of unsaturated fatty acids,ame01212:Fatty acid metabolism,	PIRSF000345:Delta-9 acyl-CoA desaturase with heme/steroid binding domain,		Complete proteome,Fatty acid biosynthesis,Fatty acid metabolism,Lipid biosynthesis,Lipid metabolism,Membrane,Oxidoreductase,Reference proteome,Transmembrane,Transmembrane helix,
GB44116	acyl-CoA synthetase family member 2(ACSF2)	Apis mellifera		GO:0008152~metabolic process,		GO:0003824~catalytic activity,	IPR000873:AMP-dependent synthetase/ligase,IPR020845:AMP-binding, conserved site,IPR025110:Domain of unknown function DUF4009,				Complete proteome,Reference proteome,
GB49543	alanine--glyoxylate aminotransferase 2-like(LOC408817)	Apis mellifera	Amino acid transport and metabolism,			GO:0008483~transaminase activity,GO:0030170~pyridoxal phosphate binding,	IPR005814:Aminotransferase class-III,IPR015421:Pyridoxal phosphate-dependent transferase, major region, subdomain 1,IPR015422:Pyridoxal phosphate-dependent transferase, major region, subdomain 2,IPR015424:Pyridoxal phosphate-dependent transferase,	ame00564:Glycerophospholipid metabolism,ame01100:Metabolic pathways,			Complete proteome,Pyridoxal phosphate,Reference proteome,
GB55499	alkaline phosphatase 4-like(LOC551687)	Apis mellifera				GO:0004035~alkaline phosphatase activity,	IPR001952:Alkaline phosphatase,IPR017849:Alkaline phosphatase-like, alpha/beta/alpha,IPR017850:Alkaline-phosphatase-like, core domain,IPR018299:Alkaline phosphatase, active site,	ame00790:Folate biosynthesis,ame01100:Metabolic pathways,		SM00098:alkPPc,	Complete proteome,Hydrolase,Magnesium,Reference proteome,Signal,Zinc,
GB47736	alkyldihydroxyacetonephosphate synthase(LOC725343)	Apis mellifera		GO:0008610~lipid biosynthetic process,		GO:0008609~alkylglycerone-phosphate synthase activity,GO:0016614~oxidoreductase activity, acting on CH-OH group of donors,GO:0050660~flavin adenine dinucleotide binding,	IPR004113:FAD-linked oxidase, C-terminal,IPR006094:FAD linked oxidase, N-terminal,IPR016164:FAD-linked oxidase-like, C-terminal,IPR016166:FAD-binding, type 2,IPR016167:FAD-binding, type 2, subdomain 1,IPR016169:CO dehydrogenase flavoprotein-like, FAD-binding, subdomain 2,IPR025650:Alkyldihydroxyacetonephosphate synthase,	ame00565:Ether lipid metabolism,ame01100:Metabolic pathways,ame04146:Peroxisome,			Complete proteome,Reference proteome,
GB47970	alpha-aminoadipic semialdehyde synthase, mitochondrial(LOC552130)	Apis mellifera				GO:0016491~oxidoreductase activity,	IPR005097:Saccharopine dehydrogenase / Homospermidine synthase,IPR007698:Alanine dehydrogenase/PNT, NAD(H)-binding domain,IPR007886:Alanine dehydrogenase/pyridine nucleotide transhydrogenase, N-terminal,IPR016040:NAD(P)-binding domain,	ame00310:Lysine degradation,ame01100:Metabolic pathways,ame01130:Biosynthesis of antibiotics,		SM01002:SM01002,SM01003:SM01003,	Complete proteome,Reference proteome,
GB43247	alpha-glucosidase(Hbg3)	Apis mellifera		GO:0005975~carbohydrate metabolic process,		GO:0003824~catalytic activity,GO:0004558~alpha-1,4-glucosidase activity,GO:0032450~maltose alpha-glucosidase activity,	IPR006047:Glycosyl hydrolase, family 13, catalytic domain,IPR013781:Glycoside hydrolase, catalytic domain,IPR015902:Glycoside hydrolase, family 13,IPR017853:Glycoside hydrolase, superfamily,	ame00052:Galactose metabolism,ame00500:Starch and sucrose metabolism,ame01100:Metabolic pathways,		SM00642:Aamy,	Complete proteome,Direct protein sequencing,Glycoprotein,Glycosidase,Hydrolase,Reference proteome,Signal,	chain:Alpha-glucosidase,glycosylation site:N-linked (GlcNAc...),signal peptide,
GB40837	alpha-tocopherol transfer protein-like(LOC551761)	Apis mellifera			GO:0005622~intracellular,	GO:0005215~transporter activity,	IPR001071:Cellular retinaldehyde binding/alpha-tocopherol transport,IPR001251:CRAL-TRIO domain,IPR011074:CRAL/TRIO, N-terminal domain,			SM00516:SEC14,SM01100:SM01100,	Complete proteome,Reference proteome,Signal,
GB40304	ankyrin-3-like(LOC413892)	Apis mellifera		GO:0035556~intracellular signal transduction,	GO:0005622~intracellular,		IPR001496:SOCS protein, C-terminal,IPR002110:Ankyrin repeat,IPR020683:Ankyrin repeat-containing domain,			SM00248:ANK,SM00969:SM00969,	ANK repeat,Complete proteome,Reference proteome,
GB47546	apidaecin 1(Apid1)	Apis mellifera		GO:0042742~defense response to bacterium,GO:0045087~innate immune response,	GO:0005576~extracellular region,		IPR004828:Apidaecin,				Antibiotic,Antimicrobial,Cleavage on pair of basic residues,Complete proteome,Direct protein sequencing,Immunity,Innate immunity,Reference proteome,Repeat,Secreted,Signal,	peptide:Apidaecin-1A,peptide:Apidaecin-1B,peptide:Apidaecin-2,signal peptide,
GB53119	apidermin 2(Apd-2)	Apis mellifera									Complete proteome,Reference proteome,Signal,
GB53576	apisimin(LOC406093)	Apis mellifera									Complete proteome,Reference proteome,Signal,	chain:apisimin,signal peptide,
GB52756	apyrase(LOC408474)	Apis mellifera	Nucleotide transport and metabolism,	GO:0009166~nucleotide catabolic process,		GO:0000166~nucleotide binding,GO:0016788~hydrolase activity, acting on ester bonds,GO:0046872~metal ion binding,	IPR004843:Metallophosphoesterase domain,IPR006146:5'-Nucleotidase, conserved site,IPR006179:5'-Nucleotidase/apyrase,IPR008334:5'-Nucleotidase, C-terminal,				Complete proteome,Hydrolase,Nucleotide-binding,Reference proteome,Signal,
GB41240	aquaporin AQPAn.G-like(LOC552149)	Apis mellifera			GO:0016021~integral component of membrane,	GO:0005215~transporter activity,	IPR000425:Major intrinsic protein,IPR022357:Major intrinsic protein, conserved site,IPR023271:Aquaporin-like,				Complete proteome,Membrane,Reference proteome,Transmembrane,Transmembrane helix,Transport,
GB44494	arylsulfatase B-like(LOC411657)	Apis mellifera		GO:0008152~metabolic process,		GO:0008484~sulfuric ester hydrolase activity,	IPR000917:Sulfatase,IPR017849:Alkaline phosphatase-like, alpha/beta/alpha,IPR017850:Alkaline-phosphatase-like, core domain,IPR024607:Sulfatase, conserved site,				Complete proteome,Reference proteome,
GB44493	arylsulfatase B-like(LOC551758)	Apis mellifera		GO:0008152~metabolic process,		GO:0008484~sulfuric ester hydrolase activity,	IPR000917:Sulfatase,IPR017849:Alkaline phosphatase-like, alpha/beta/alpha,IPR017850:Alkaline-phosphatase-like, core domain,IPR024607:Sulfatase, conserved site,				Complete proteome,Reference proteome,
GB50124	astakine-like(LOC100577112)	Apis mellifera					IPR023569:Prokineticin domain,				Complete proteome,Reference proteome,Signal,
GB45955	beta-galactosidase-like(LOC725756)	Apis mellifera		GO:0005975~carbohydrate metabolic process,		GO:0004565~beta-galactosidase activity,	IPR001944:Glycoside hydrolase, family 35,IPR008979:Galactose-binding domain-like,IPR013781:Glycoside hydrolase, catalytic domain,IPR017853:Glycoside hydrolase, superfamily,IPR019801:Glycoside hydrolase, family 35, conserved site,IPR025300:Beta-galactosidase jelly roll domain,IPR026283:Beta-galactosidase 1-like,	ame00052:Galactose metabolism,ame00511:Other glycan degradation,ame00531:Glycosaminoglycan degradation,ame00600:Sphingolipid metabolism,ame00604:Glycosphingolipid biosynthesis - ganglio series,ame01100:Metabolic pathways,ame04142:Lysosome,	PIRSF006336:beta-galactosidase,		Complete proteome,Glycosidase,Hydrolase,Reference proteome,
GB51751	beta-glucuronidase(LOC409814)	Apis mellifera		GO:0005975~carbohydrate metabolic process,	GO:0005764~lysosome,	GO:0004566~beta-glucuronidase activity,	IPR006101:Glycoside hydrolase, family 2,IPR006102:Glycoside hydrolase, family 2, immunoglobulin-like beta-sandwich,IPR006103:Glycoside hydrolase, family 2, TIM barrel,IPR006104:Glycoside hydrolase, family 2, N-terminal,IPR008979:Galactose-binding domain-like,IPR013781:Glycoside hydrolase, catalytic domain,IPR013812:Glycoside hydrolase, family 2/20, immunoglobulin-like beta-sandwich domain,IPR0178…	ame00040:Pentose and glucuronate interconversions,ame00531:Glycosaminoglycan degradation,ame00860:Porphyrin and chlorophyll metabolism,ame00983:Drug metabolism - other enzymes,ame01100:Metabolic pathways,ame04142:Lysosome,			Complete proteome,Glycosidase,Hydrolase,Lysosome,Reference proteome,
GB48066	bifunctional 3'-phosphoadenosine 5'-phosphosulfate synthase 2-like(LOC413048)	Apis mellifera		GO:0000103~sulfate assimilation,		GO:0004020~adenylylsulfate kinase activity,GO:0004781~sulfate adenylyltransferase (ATP) activity,GO:0005524~ATP binding,	IPR002650:Sulphate adenylyltransferase,IPR002891:Adenylylsulphate kinase,IPR014729:Rossmann-like alpha/beta/alpha sandwich fold,IPR015947:PUA-like domain,IPR024951:Sulphate adenylyltransferase catalytic domain,IPR025980:ATP-sulfurylase PUA-like domain,IPR027417:P-loop containing nucleoside triphosphate hydrolase,	ame00230:Purine metabolism,ame00450:Selenocompound metabolism,ame00920:Sulfur metabolism,ame01100:Metabolic pathways,ame01130:Biosynthesis of antibiotics,			Complete proteome,Reference proteome,
GB41643	blue-sensitive opsin(Blop)	Apis mellifera		GO:0007602~phototransduction,GO:0018298~protein-chromophore linkage,GO:0050908~detection of light stimulus involved in visual perception,	GO:0016021~integral component of membrane,	GO:0004930~G-protein coupled receptor activity,GO:0009881~photoreceptor activity,	IPR000276:G protein-coupled receptor, rhodopsin-like,IPR000856:Opsin RH3/RH4,IPR001760:Opsin,IPR017452:GPCR, rhodopsin-like, 7TM,IPR027430:Visual pigments (opsins) retinal binding site,			SM01381:SM01381,	Chromophore,Complete proteome,Disulfide bond,G-protein coupled receptor,Glycoprotein,Membrane,Phosphoprotein,Photoreceptor protein,Receptor,Reference proteome,Retinal protein,Sensory transduction,Transducer,Transmembrane,Transmembrane helix,Vision,	chain:Opsin, blue-sensitive,disulfide bond,glycosylation site:N-linked (GlcNAc...),modified residue,sequence conflict,topological domain:Cytoplasmic,topological domain:Extracellular,transmembrane region,
GB46697	carbonic anhydrase 1(LOC408827)	Apis mellifera		GO:0006730~one-carbon metabolic process,		GO:0004089~carbonate dehydratase activity,GO:0008270~zinc ion binding,	IPR001148:Alpha carbonic anhydrase,IPR018338:Carbonic anhydrase, alpha-class, conserved site,IPR018438:Carbonic anhydrase, CA-VII,IPR023561:Carbonic anhydrase, alpha-class,	ame00910:Nitrogen metabolism,		SM01057:SM01057,	Complete proteome,Metal-binding,Reference proteome,Zinc,
GB52785	carotenoid isomerooxygenase(LOC410521)	Apis mellifera	Secondary metabolites biosynthesis, transport, and catabolism,			GO:0016702~oxidoreductase activity, acting on single donors with incorporation of molecular oxygen, incorporation of two atoms of oxygen,	IPR004294:Carotenoid oxygenase,				Complete proteome,Reference proteome,
GB51189	chaoptin(LOC411864)	Apis mellifera	Function unknown,
GB55547	chemosensory protein 2(CSP2)	Apis mellifera					IPR005055:Insect pheromone-binding protein A10/OS-D,				Complete proteome,Reference proteome,Signal,
GB52326	chemosensory protein 4(CSP4)	Apis mellifera					IPR005055:Insect pheromone-binding protein A10/OS-D,				Complete proteome,Reference proteome,Signal,
GB41270	chondroitin proteoglycan-2-like(LOC100577576)	Apis mellifera		GO:0006030~chitin metabolic process,	GO:0005576~extracellular region,	GO:0008061~chitin binding,	IPR002557:Chitin binding domain,			SM00494:ChtBD2,	Complete proteome,Reference proteome,Signal,
GB40162	chondroitin sulfate synthase 1(LOC413549)	Apis mellifera			GO:0016021~integral component of membrane,GO:0032580~Golgi cisterna membrane,	GO:0008376~acetylgalactosaminyltransferase activity,	IPR008428:Chondroitin N-acetylgalactosaminyltransferase,	ame00532:Glycosaminoglycan biosynthesis - chondroitin sulfate / dermatan sulfate,ame01100:Metabolic pathways,			Complete proteome,Membrane,Reference proteome,Transmembrane,Transmembrane helix,
GB48358	chromosome transmission fidelity protein 8 homolog(LOC726016)	Apis mellifera		GO:0007064~mitotic sister chromatid cohesion,	GO:0031390~Ctf18 RFC-like complex,		IPR018607:Chromosome transmission fidelity protein 8,				Complete proteome,Reference proteome,
GB45850	clavesin-2(LOC408596)	Apis mellifera			GO:0005622~intracellular,	GO:0005215~transporter activity,	IPR001071:Cellular retinaldehyde binding/alpha-tocopherol transport,IPR001251:CRAL-TRIO domain,IPR011074:CRAL/TRIO, N-terminal domain,			SM00516:SEC14,SM01100:SM01100,	Complete proteome,Reference proteome,
GB52014	collagen alpha-1(I) chain-like(LOC408394)	Apis mellifera			GO:0005578~proteinaceous extracellular matrix,	GO:0005201~extracellular matrix structural constituent,	IPR000885:Fibrillar collagen, C-terminal,IPR001791:Laminin G domain,IPR008160:Collagen triple helix repeat,IPR013320:Concanavalin A-like lectin/glucanase, subgroup,	ame04512:ECM-receptor interaction,		SM00038:COLFI,SM00210:TSPN,	Complete proteome,Extracellular matrix,Reference proteome,Secreted,
GB44002	collagen alpha-1(I) chain-like(LOC410038)	Apis mellifera			GO:0005578~proteinaceous extracellular matrix,	GO:0005201~extracellular matrix structural constituent,	IPR000885:Fibrillar collagen, C-terminal,IPR008160:Collagen triple helix repeat,	ame04512:ECM-receptor interaction,		SM00038:COLFI,	Complete proteome,Extracellular matrix,Reference proteome,Secreted,Signal,
GB45968	collagen alpha-1(IV) chain(LOC408552)	Apis mellifera			GO:0005578~proteinaceous extracellular matrix,GO:0005581~collagen trimer,	GO:0005201~extracellular matrix structural constituent,	IPR001442:Collagen IV, non-collagenous,IPR008160:Collagen triple helix repeat,IPR016187:C-type lectin fold,	ame04512:ECM-receptor interaction,		SM00111:C4,	Collagen,Complete proteome,Disulfide bond,Extracellular matrix,Reference proteome,Secreted,Signal,
GB52194	collagen alpha-2(IX) chain-like(LOC409448)	Apis mellifera					IPR001791:Laminin G domain,IPR008160:Collagen triple helix repeat,IPR013320:Concanavalin A-like lectin/glucanase, subgroup,			SM00210:TSPN,	Complete proteome,Reference proteome,Signal,
GB45943	collagen alpha-5(IV) chain(LOC408551)	Apis mellifera			GO:0005578~proteinaceous extracellular matrix,GO:0005581~collagen trimer,	GO:0005201~extracellular matrix structural constituent,	IPR001442:Collagen IV, non-collagenous,IPR008160:Collagen triple helix repeat,IPR016187:C-type lectin fold,	ame04512:ECM-receptor interaction,		SM00111:C4,	Collagen,Complete proteome,Disulfide bond,Extracellular matrix,Reference proteome,Secreted,Signal,
GB44824	corazonin receptor(Crzr)	Apis mellifera			GO:0016021~integral component of membrane,	GO:0004930~G-protein coupled receptor activity,	IPR000276:G protein-coupled receptor, rhodopsin-like,IPR017452:GPCR, rhodopsin-like, 7TM,				Complete proteome,G-protein coupled receptor,Membrane,Receptor,Reference proteome,Transducer,Transmembrane,Transmembrane helix,
GB42581	cuticular protein 11(CPR11)	Apis mellifera				GO:0042302~structural constituent of cuticle,	IPR000618:Insect cuticle protein,				Complete proteome,Reference proteome,Signal,
GB50453	cuticular protein 19(CPR19)	Apis mellifera				GO:0042302~structural constituent of cuticle,	IPR000618:Insect cuticle protein,				Complete proteome,Reference proteome,Signal,
GB50438	cuticular protein 27(CPR27)	Apis mellifera				GO:0042302~structural constituent of cuticle,	IPR000618:Insect cuticle protein,				Complete proteome,Reference proteome,Signal,
GB52161	cuticular protein 28(CPR28)	Apis mellifera				GO:0042302~structural constituent of cuticle,	IPR000618:Insect cuticle protein,				Complete proteome,Reference proteome,
GB40566	cuticular protein 6(CPR6)	Apis mellifera				GO:0042302~structural constituent of cuticle,	IPR000618:Insect cuticle protein,				Complete proteome,Reference proteome,Signal,
GB41227	cuticular protein analogous to peritrophins 3-B(Cpap3-b)	Apis mellifera		GO:0006030~chitin metabolic process,	GO:0005576~extracellular region,	GO:0008061~chitin binding,	IPR002557:Chitin binding domain,			SM00494:ChtBD2,	Complete proteome,Reference proteome,Signal,
GB41203	cuticular protein analogous to peritrophins 3-C(Cpap3-c)	Apis mellifera		GO:0006030~chitin metabolic process,	GO:0005576~extracellular region,	GO:0008061~chitin binding,	IPR002557:Chitin binding domain,			SM00494:ChtBD2,	Complete proteome,Reference proteome,Signal,
GB41946	cuticular protein analogous to peritrophins 3-D(Cpap3-d)	Apis mellifera		GO:0006030~chitin metabolic process,	GO:0005576~extracellular region,	GO:0008061~chitin binding,	IPR002557:Chitin binding domain,			SM00494:ChtBD2,	Complete proteome,Reference proteome,Signal,
GB49021	cuticular protein(LOC724464)	Apis mellifera		GO:0006030~chitin metabolic process,	GO:0005576~extracellular region,	GO:0008061~chitin binding,	IPR002557:Chitin binding domain,				Complete proteome,Reference proteome,
GB55039	cysteine sulfinic acid decarboxylase-like(LOC409063)	Apis mellifera		GO:0019752~carboxylic acid metabolic process,		GO:0016831~carboxy-lyase activity,GO:0030170~pyridoxal phosphate binding,	IPR002129:Pyridoxal phosphate-dependent decarboxylase,IPR015421:Pyridoxal phosphate-dependent transferase, major region, subdomain 1,IPR015422:Pyridoxal phosphate-dependent transferase, major region, subdomain 2,IPR015424:Pyridoxal phosphate-dependent transferase,				Complete proteome,Lyase,Pyridoxal phosphate,Reference proteome,
GB51356	cytochrome P450 4G11(Cyp4g11)	Apis mellifera	Secondary metabolites biosynthesis, transport, and catabolism,		GO:0016021~integral component of membrane,	GO:0004497~monooxygenase activity,GO:0005506~iron ion binding,GO:0016705~oxidoreductase activity, acting on paired donors, with incorporation or reduction of molecular oxygen,GO:0020037~heme binding,	IPR001128:Cytochrome P450,IPR002401:Cytochrome P450, E-class, group I,IPR017972:Cytochrome P450, conserved site,				Complete proteome,Heme,Iron,Membrane,Metal-binding,Monooxygenase,Oxidoreductase,Reference proteome,Transmembrane,Transmembrane helix,
GB44513	cytochrome P450 4c3(LOC552679)	Apis mellifera	Secondary metabolites biosynthesis, transport, and catabolism,		GO:0016021~integral component of membrane,	GO:0004497~monooxygenase activity,GO:0005506~iron ion binding,GO:0016705~oxidoreductase activity, acting on paired donors, with incorporation or reduction of molecular oxygen,GO:0020037~heme binding,	IPR001128:Cytochrome P450,IPR002401:Cytochrome P450, E-class, group I,IPR017972:Cytochrome P450, conserved site,				Complete proteome,Heme,Iron,Membrane,Metal-binding,Monooxygenase,Oxidoreductase,Reference proteome,Transmembrane,Transmembrane helix,
GB52023	cytochrome P450 6AQ1(CYP6AQ1)	Apis mellifera	Secondary metabolites biosynthesis, transport, and catabolism,		GO:0016021~integral component of membrane,	GO:0004497~monooxygenase activity,GO:0005506~iron ion binding,GO:0016705~oxidoreductase activity, acting on paired donors, with incorporation or reduction of molecular oxygen,GO:0020037~heme binding,	IPR001128:Cytochrome P450,IPR002401:Cytochrome P450, E-class, group I,IPR017972:Cytochrome P450, conserved site,				Complete proteome,Heme,Iron,Membrane,Metal-binding,Monooxygenase,Oxidoreductase,Reference proteome,Transmembrane,Transmembrane helix,
GB49886	cytochrome P450 6AS2(CYP6AS2)	Apis mellifera	Secondary metabolites biosynthesis, transport, and catabolism,
GB49876	cytochrome P450 6a2(LOC724946)	Apis mellifera	Secondary metabolites biosynthesis, transport, and catabolism,
GB47279	cytochrome P450 6k1(LOC551560)	Apis mellifera	Secondary metabolites biosynthesis, transport, and catabolism,
GB46814	cytochrome P450 6k1(LOC552418)	Apis mellifera	Secondary metabolites biosynthesis, transport, and catabolism,		GO:0016021~integral component of membrane,	GO:0004497~monooxygenase activity,GO:0005506~iron ion binding,GO:0016705~oxidoreductase activity, acting on paired donors, with incorporation or reduction of molecular oxygen,GO:0020037~heme binding,	IPR001128:Cytochrome P450,IPR002401:Cytochrome P450, E-class, group I,IPR017972:Cytochrome P450, conserved site,				Complete proteome,Heme,Iron,Membrane,Metal-binding,Monooxygenase,Oxidoreductase,Reference proteome,Transmembrane,Transmembrane helix,
GB43713	cytochrome P450 9e2(LOC410492)	Apis mellifera	Secondary metabolites biosynthesis, transport, and catabolism,			GO:0004497~monooxygenase activity,GO:0005506~iron ion binding,GO:0016705~oxidoreductase activity, acting on paired donors, with incorporation or reduction of molecular oxygen,GO:0020037~heme binding,	IPR001128:Cytochrome P450,IPR002401:Cytochrome P450, E-class, group I,IPR017972:Cytochrome P450, conserved site,				Complete proteome,Heme,Iron,Metal-binding,Monooxygenase,Oxidoreductase,Reference proteome,
GB40867	dopamine transporter(Dat)	Apis mellifera			GO:0016021~integral component of membrane,	GO:0005328~neurotransmitter:sodium symporter activity,GO:0008080~N-acetyltransferase activity,	IPR000175:Sodium:neurotransmitter symporter,IPR000182:GNAT domain,IPR016181:Acyl-CoA N-acyltransferase,				Complete proteome,Membrane,Reference proteome,Symport,Transmembrane,Transmembrane helix,Transport,
GB50909	dual 3',5'-cyclic-AMP and -GMP phosphodiesterase 11-like(LOC100577138)	Apis mellifera		GO:0007165~signal transduction,		GO:0004114~3',5'-cyclic-nucleotide phosphodiesterase activity,GO:0046872~metal ion binding,	IPR002073:3'5'-cyclic nucleotide phosphodiesterase, catalytic domain,IPR003018:GAF domain,IPR003607:HD/PDEase domain,IPR023088:3'5'-cyclic nucleotide phosphodiesterase,IPR023174:3'5'-cyclic nucleotide phosphodiesterase, conserved site,	ame00230:Purine metabolism,		SM00065:GAF,SM00471:HDc,	Complete proteome,Hydrolase,Metal-binding,Reference proteome,
GB45596	elongation of very long chain fatty acids protein 6(LOC725031)	Apis mellifera		GO:0006633~fatty acid biosynthetic process,	GO:0016021~integral component of membrane,	GO:0102336~3-oxo-arachidoyl-CoA synthase activity,GO:0102337~3-oxo-cerotoyl-CoA synthase activity,GO:0102338~3-oxo-lignoceronyl-CoA synthase activity,	IPR002076:GNS1/SUR4 membrane protein,				Complete proteome,Fatty acid biosynthesis,Fatty acid metabolism,Lipid biosynthesis,Lipid metabolism,Membrane,Reference proteome,Transferase,Transmembrane,Transmembrane helix,
GB53872	elongation of very long chain fatty acids protein 6-like(LOC725842)	Apis mellifera		GO:0006633~fatty acid biosynthetic process,	GO:0016021~integral component of membrane,	GO:0102336~3-oxo-arachidoyl-CoA synthase activity,GO:0102337~3-oxo-cerotoyl-CoA synthase activity,GO:0102338~3-oxo-lignoceronyl-CoA synthase activity,	IPR002076:GNS1/SUR4 membrane protein,				Complete proteome,Fatty acid biosynthesis,Fatty acid metabolism,Lipid biosynthesis,Lipid metabolism,Membrane,Reference proteome,Transferase,Transmembrane,Transmembrane helix,
GB55040	elongation of very long chain fatty acids protein 7(LOC725255)	Apis mellifera		GO:0006633~fatty acid biosynthetic process,	GO:0016021~integral component of membrane,	GO:0102336~3-oxo-arachidoyl-CoA synthase activity,GO:0102337~3-oxo-cerotoyl-CoA synthase activity,GO:0102338~3-oxo-lignoceronyl-CoA synthase activity,	IPR002076:GNS1/SUR4 membrane protein,				Complete proteome,Fatty acid biosynthesis,Fatty acid metabolism,Lipid biosynthesis,Lipid metabolism,Membrane,Reference proteome,Transferase,Transmembrane,Transmembrane helix,
GB54302	elongation of very long chain fatty acids protein AAEL008004(LOC551938)	Apis mellifera		GO:0006633~fatty acid biosynthetic process,	GO:0016021~integral component of membrane,	GO:0102336~3-oxo-arachidoyl-CoA synthase activity,GO:0102337~3-oxo-cerotoyl-CoA synthase activity,GO:0102338~3-oxo-lignoceronyl-CoA synthase activity,	IPR002076:GNS1/SUR4 membrane protein,				Complete proteome,Fatty acid biosynthesis,Fatty acid metabolism,Lipid biosynthesis,Lipid metabolism,Membrane,Reference proteome,Transferase,Transmembrane,Transmembrane helix,
GB51247	elongation of very long chain fatty acids protein AAEL008004-like(LOC413789)	Apis mellifera		GO:0006633~fatty acid biosynthetic process,	GO:0016021~integral component of membrane,	GO:0102336~3-oxo-arachidoyl-CoA synthase activity,GO:0102337~3-oxo-cerotoyl-CoA synthase activity,GO:0102338~3-oxo-lignoceronyl-CoA synthase activity,	IPR002076:GNS1/SUR4 membrane protein,				Complete proteome,Fatty acid biosynthesis,Fatty acid metabolism,Lipid biosynthesis,Lipid metabolism,Membrane,Reference proteome,Transferase,Transmembrane,Transmembrane helix,
GB54404	elongation of very long chain fatty acids protein AAEL008004-like(LOC550828)	Apis mellifera		GO:0006633~fatty acid biosynthetic process,	GO:0016021~integral component of membrane,	GO:0102336~3-oxo-arachidoyl-CoA synthase activity,GO:0102337~3-oxo-cerotoyl-CoA synthase activity,GO:0102338~3-oxo-lignoceronyl-CoA synthase activity,	IPR002076:GNS1/SUR4 membrane protein,				Complete proteome,Fatty acid biosynthesis,Fatty acid metabolism,Lipid biosynthesis,Lipid metabolism,Membrane,Reference proteome,Transferase,Transmembrane,Transmembrane helix,
GB54396	elongation of very long chain fatty acids protein AAEL008004-like(LOC724552)	Apis mellifera		GO:0006633~fatty acid biosynthetic process,	GO:0016021~integral component of membrane,	GO:0102336~3-oxo-arachidoyl-CoA synthase activity,GO:0102337~3-oxo-cerotoyl-CoA synthase activity,GO:0102338~3-oxo-lignoceronyl-CoA synthase activity,	IPR002076:GNS1/SUR4 membrane protein,				Complete proteome,Fatty acid biosynthesis,Fatty acid metabolism,Lipid biosynthesis,Lipid metabolism,Membrane,Reference proteome,Transferase,Transmembrane,Transmembrane helix,
GB54401	elongation of very long chain fatty acids protein AAEL008004-like(LOC724867)	Apis mellifera		GO:0006633~fatty acid biosynthetic process,	GO:0016021~integral component of membrane,	GO:0102336~3-oxo-arachidoyl-CoA synthase activity,GO:0102337~3-oxo-cerotoyl-CoA synthase activity,GO:0102338~3-oxo-lignoceronyl-CoA synthase activity,	IPR002076:GNS1/SUR4 membrane protein,				Complete proteome,Fatty acid biosynthesis,Fatty acid metabolism,Lipid biosynthesis,Lipid metabolism,Membrane,Reference proteome,Transferase,Transmembrane,Transmembrane helix,
GB53565	endochitinase(LOC551600)	Apis mellifera		GO:0005975~carbohydrate metabolic process,GO:0006032~chitin catabolic process,	GO:0005576~extracellular region,	GO:0004568~chitinase activity,GO:0008061~chitin binding,	IPR001223:Glycoside hydrolase, family 18, catalytic domain,IPR001579:Glycoside hydrolase, chitinase active site,IPR002557:Chitin binding domain,IPR011583:Chitinase II,IPR013781:Glycoside hydrolase, catalytic domain,IPR017853:Glycoside hydrolase, superfamily,	ame00520:Amino sugar and nucleotide sugar metabolism,		SM00494:ChtBD2,SM00636:Glyco_18,	Complete proteome,Glycosidase,Hydrolase,Reference proteome,
GB47902	endocuticle structural glycoprotein SgAbd-1(LOC724624)	Apis mellifera				GO:0042302~structural constituent of cuticle,	IPR000618:Insect cuticle protein,				Complete proteome,Reference proteome,
GB47903	endocuticle structural glycoprotein SgAbd-2(LOC727392)	Apis mellifera				GO:0042302~structural constituent of cuticle,	IPR000618:Insect cuticle protein,				Complete proteome,Reference proteome,Signal,
GB43778	enhancer of split m7 protein-like(LOC409822)	Apis mellifera		GO:0006351~transcription, DNA-templated,GO:0006355~regulation of transcription, DNA-templated,	GO:0005634~nucleus,	GO:0003677~DNA binding,	IPR003650:Orange,IPR011598:Myc-type, basic helix-loop-helix (bHLH) domain,			SM00353:HLH,SM00511:ORANGE,	Complete proteome,Nucleus,Reference proteome,Transcription,Transcription regulation,
GB53798	esterase E4-like(LOC409801)	Apis mellifera	Lipid metabolism,			GO:0016787~hydrolase activity,	IPR002018:Carboxylesterase, type B,IPR019826:Carboxylesterase type B, active site,				Complete proteome,Hydrolase,Reference proteome,Signal,
GB47931	facilitated trehalose transporter Tret1-like(LOC551957)	Apis mellifera			GO:0016021~integral component of membrane,	GO:0022891~substrate-specific transmembrane transporter activity,	IPR003663:Sugar/inositol transporter,IPR005828:General substrate transporter,IPR005829:Sugar transporter, conserved site,IPR020846:Major facilitator superfamily domain,				Complete proteome,Membrane,Reference proteome,Transmembrane,Transmembrane helix,Transport,
GB49380	fatty acyl-CoA reductase 1(FAR1)	Apis mellifera				GO:0080019~fatty-acyl-CoA reductase (alcohol-forming) activity,	IPR013120:Male sterility, NAD-binding,IPR016040:NAD(P)-binding domain,IPR026055:Fatty acyl-CoA reductase,	ame04146:Peroxisome,			Complete proteome,Lipid biosynthesis,Lipid metabolism,NADP,Oxidoreductase,Reference proteome,
GB48850	fatty-acid amide hydrolase 2-B-like(LOC551094)	Apis mellifera				GO:0016884~carbon-nitrogen ligase activity, with glutamine as amido-N-donor,	IPR000120:Amidase,IPR020556:Amidase, conserved site,IPR023631:Amidase signature domain,				Complete proteome,Reference proteome,
GB45073	fibrillin-2-like(LOC100577456)	Apis mellifera			GO:0005578~proteinaceous extracellular matrix,	GO:0005201~extracellular matrix structural constituent,GO:0005509~calcium ion binding,	IPR000152:EGF-type aspartate/asparagine hydroxylation site,IPR000742:Epidermal growth factor-like domain,IPR001881:EGF-like calcium-binding,IPR009030:Insulin-like growth factor binding protein, N-terminal,IPR011398:Fibrillin,IPR013032:EGF-like, conserved site,IPR017878:TB domain,IPR018097:EGF-like calcium-binding, conserved site,IPR024731:EGF domain, merozoite surface protein 1-like,IPR026823:Com…		PIRSF036312:fibrillin,	SM00179:EGF_CA,SM00181:EGF,	Complete proteome,Disulfide bond,EGF-like domain,Reference proteome,Repeat,Signal,
GB52658	general transcription factor 3C polypeptide 5(LOC727205)	Apis mellifera					IPR019136:Transcription factor IIIC, subunit 5,				Complete proteome,Reference proteome,
GB43006	glucose dehydrogenase [FAD, quinone](LOC408603)	Apis mellifera				GO:0016614~oxidoreductase activity, acting on CH-OH group of donors,GO:0050660~flavin adenine dinucleotide binding,	IPR000172:Glucose-methanol-choline oxidoreductase, N-terminal,IPR007867:Glucose-methanol-choline oxidoreductase, C-terminal,IPR012132:Glucose-methanol-choline oxidoreductase,IPR023753:Pyridine nucleotide-disulphide oxidoreductase, FAD/NAD(P)-binding domain,		PIRSF000137:glucose-methanol-choline oxidoreductase,		Complete proteome,FAD,Flavoprotein,Reference proteome,Signal,
GB51814	glucose dehydrogenase [FAD, quinone](LOC410747)	Apis mellifera				GO:0016614~oxidoreductase activity, acting on CH-OH group of donors,GO:0050660~flavin adenine dinucleotide binding,	IPR000172:Glucose-methanol-choline oxidoreductase, N-terminal,IPR007867:Glucose-methanol-choline oxidoreductase, C-terminal,IPR012132:Glucose-methanol-choline oxidoreductase,IPR023753:Pyridine nucleotide-disulphide oxidoreductase, FAD/NAD(P)-binding domain,		PIRSF000137:glucose-methanol-choline oxidoreductase,		Complete proteome,Reference proteome,Signal,
GB44548	glucose dehydrogenase [FAD, quinone](LOC551044)	Apis mellifera				GO:0016614~oxidoreductase activity, acting on CH-OH group of donors,GO:0050660~flavin adenine dinucleotide binding,	IPR000172:Glucose-methanol-choline oxidoreductase, N-terminal,IPR007867:Glucose-methanol-choline oxidoreductase, C-terminal,IPR012132:Glucose-methanol-choline oxidoreductase,IPR023753:Pyridine nucleotide-disulphide oxidoreductase, FAD/NAD(P)-binding domain,IPR027424:Glucose Oxidase, domain 2,		PIRSF000137:glucose-methanol-choline oxidoreductase,		Complete proteome,Reference proteome,
GB51815	glucose dehydrogenase [FAD, quinone](LOC552425)	Apis mellifera				GO:0016614~oxidoreductase activity, acting on CH-OH group of donors,GO:0050660~flavin adenine dinucleotide binding,	IPR000172:Glucose-methanol-choline oxidoreductase, N-terminal,IPR007867:Glucose-methanol-choline oxidoreductase, C-terminal,IPR012132:Glucose-methanol-choline oxidoreductase,IPR023753:Pyridine nucleotide-disulphide oxidoreductase, FAD/NAD(P)-binding domain,		PIRSF000137:glucose-methanol-choline oxidoreductase,		Complete proteome,Reference proteome,Signal,
GB40973	glutamate receptor 1(LOC411220)	Apis mellifera			GO:0016021~integral component of membrane,GO:0030054~cell junction,GO:0045211~postsynaptic membrane,	GO:0004970~ionotropic glutamate receptor activity,GO:0005234~extracellular-glutamate-gated ion channel activity,	IPR001320:Ionotropic glutamate receptor,IPR001828:Extracellular ligand-binding receptor,IPR019594:Glutamate receptor, L-glutamate/glycine-binding,			SM00079:PBPe,SM00918:SM00918,	Cell junction,Cell membrane,Complete proteome,Ion channel,Ion transport,Ligand-gated ion channel,Membrane,Postsynaptic cell membrane,Receptor,Reference proteome,Synapse,Transmembrane,Transmembrane helix,Transport,
GB49614	glutathione S-transferase 1(LOC725942)	Apis mellifera					IPR004045:Glutathione S-transferase, N-terminal,IPR012336:Thioredoxin-like fold,				Complete proteome,Reference proteome,
GB48905	glutathione S-transferase S1(GstS1)	Apis mellifera				GO:0016740~transferase activity,	IPR004045:Glutathione S-transferase, N-terminal,IPR004046:Glutathione S-transferase, C-terminal,IPR010987:Glutathione S-transferase, C-terminal-like,IPR012336:Thioredoxin-like fold,	ame00590:Arachidonic acid metabolism,ame01100:Metabolic pathways,			Complete proteome,Reference proteome,Transferase,
GB51391	hemicentin-2(LOC412859)	Apis mellifera			GO:0016021~integral component of membrane,		IPR003598:Immunoglobulin subtype 2,IPR003599:Immunoglobulin subtype,IPR003961:Fibronectin, type III,IPR007110:Immunoglobulin-like domain,IPR013098:Immunoglobulin I-set,IPR013162:CD80-like, immunoglobulin C2-set,IPR013783:Immunoglobulin-like fold,			SM00408:IGc2,SM00409:IG,	Complete proteome,Disulfide bond,Immunoglobulin domain,Membrane,Reference proteome,Repeat,Transmembrane,Transmembrane helix,
GB44996	hexamerin 110(Hex110)	Apis mellifera					IPR000896:Hemocyanin/hexamerin middle domain,IPR005203:Hemocyanin, C-terminal,IPR005204:Hemocyanin, N-terminal,IPR008922:Uncharacterised domain, di-copper centre,IPR013788:Hemocyanin/hexamerin,IPR014756:Immunoglobulin E-set,				Complete proteome,Reference proteome,Signal,
GB51698	hexamerin 70a(Hex70a)	Apis mellifera					IPR000896:Hemocyanin/hexamerin middle domain,IPR005203:Hemocyanin, C-terminal,IPR005204:Hemocyanin, N-terminal,IPR008922:Uncharacterised domain, di-copper centre,IPR013788:Hemocyanin/hexamerin,IPR014756:Immunoglobulin E-set,				Signal,
GB49562	hexokinase-1-like(LOC408818)	Apis mellifera	Carbohydrate transport and metabolism,	GO:0001678~cellular glucose homeostasis,GO:0006096~glycolytic process,	GO:0005623~cell,	GO:0004396~hexokinase activity,GO:0005524~ATP binding,GO:0005536~glucose binding,	IPR001312:Hexokinase,IPR019807:Hexokinase, conserved site,IPR022672:Hexokinase, N-terminal,IPR022673:Hexokinase, C-terminal,	ame00010:Glycolysis / Gluconeogenesis,ame00051:Fructose and mannose metabolism,ame00052:Galactose metabolism,ame00500:Starch and sucrose metabolism,ame00520:Amino sugar and nucleotide sugar metabolism,ame01100:Metabolic pathways,ame01130:Biosynthesis of antibiotics,ame01200:Carbon metabolism,			ATP-binding,Complete proteome,Glycolysis,Kinase,Nucleotide-binding,Reference proteome,Transferase,
GB45501	homeotic protein ocelliless(otd2)	Apis mellifera		GO:0006355~regulation of transcription, DNA-templated,	GO:0005634~nucleus,	GO:0043565~sequence-specific DNA binding,	IPR001356:Homeodomain,IPR009057:Homeodomain-like,IPR017970:Homeobox, conserved site,			SM00389:HOX,	Complete proteome,DNA-binding,Homeobox,Nucleus,Reference proteome,
GB53288	homogentisate 1,2-dioxygenase(LOC551465)	Apis mellifera						ame00350:Tyrosine metabolism,ame01100:Metabolic pathways,
GB52775	hyaluronoglucosaminidase(LOC406146)	Apis mellifera		GO:0005975~carbohydrate metabolic process,GO:0006952~defense response,	GO:0005576~extracellular region,GO:0016021~integral component of membrane,	GO:0004415~hyalurononglucosaminidase activity,	IPR001329:Glycoside hydrolase, family 56, allergen Api/Dol m 2,IPR013785:Aldolase-type TIM barrel,IPR017853:Glycoside hydrolase, superfamily,IPR018155:Hyaluronidase,	ame00531:Glycosaminoglycan degradation,ame01100:Metabolic pathways,	PIRSF038193:hyaluronidase,		3D-structure,Allergen,Complete proteome,Direct protein sequencing,Disulfide bond,Glycoprotein,Glycosidase,Hydrolase,Membrane,Reference proteome,Secreted,Signal,Transmembrane,Transmembrane helix,Zymogen,	active site:Proton donor,chain:Hyaluronidase,disulfide bond,glycosylation site:N-linked (GlcNAc...),glycosylation site:N-linked (GlcNAc...) (complex),helix,sequence conflict,sequence variant,signal peptide,strand,
GB51223	hymenoptaecin(LOC406142)	Apis mellifera		GO:0042742~defense response to bacterium,GO:0045087~innate immune response,							Antibiotic,Antimicrobial,Cleavage on pair of basic residues,Complete proteome,Immunity,Innate immunity,Reference proteome,Signal,	chain:Hymenoptaecin,sequence variant,signal peptide,
GB41757	immunoglobulin domain-containing protein oig-1-like(LOC726411)	Apis mellifera					IPR003598:Immunoglobulin subtype 2,IPR003599:Immunoglobulin subtype,IPR007110:Immunoglobulin-like domain,IPR013783:Immunoglobulin-like fold,			SM00408:IGc2,SM00409:IG,	Complete proteome,Reference proteome,Signal,
GB40818	inactive(LOC726119)	Apis mellifera			GO:0016021~integral component of membrane,	GO:0005216~ion channel activity,	IPR002110:Ankyrin repeat,IPR005821:Ion transport domain,IPR020683:Ankyrin repeat-containing domain,IPR020846:Major facilitator superfamily domain,			SM00248:ANK,	ANK repeat,Complete proteome,Membrane,Reference proteome,Repeat,Transmembrane,Transmembrane helix,
GB55511	inhibin beta C chain(LOC726478)	Apis mellifera		GO:0040007~growth,	GO:0005576~extracellular region,		IPR001111:Transforming growth factor-beta, N-terminal,IPR001839:Transforming growth factor-beta, C-terminal,IPR002405:Inhibin, alpha subunit,IPR015615:Transforming growth factor-beta-related,IPR017948:Transforming growth factor beta, conserved site,			SM00204:TGFB,	Complete proteome,Disulfide bond,Growth factor,Reference proteome,Secreted,Signal,
GB46792	inosine-5'-monophosphate dehydrogenase 1b(LOC550673)	Apis mellifera		GO:0006177~GMP biosynthetic process,	GO:0005737~cytoplasm,	GO:0000166~nucleotide binding,GO:0003938~IMP dehydrogenase activity,GO:0046872~metal ion binding,	IPR000644:Cystathionine beta-synthase, core,IPR001093:IMP dehydrogenase/GMP reductase,IPR005990:Inosine-5'-monophosphate dehydrogenase,IPR013785:Aldolase-type TIM barrel,IPR015875:IMP dehydrogenase / GMP reductase, conserved site,	ame00230:Purine metabolism,ame00983:Drug metabolism - other enzymes,ame01100:Metabolic pathways,	PIRSF000130:inosine-5'-monophosphate dehydrogenase,	SM00116:CBS,	CBS domain,Complete proteome,Cytoplasm,GMP biosynthesis,Metal-binding,NAD,Oxidoreductase,Potassium,Purine biosynthesis,Reference proteome,Repeat,
GB51125	inositol-3-phosphate synthase 1-B(LOC551143)	Apis mellifera		GO:0006021~inositol biosynthetic process,GO:0008654~phospholipid biosynthetic process,		GO:0004512~inositol-3-phosphate synthase activity,	IPR002587:Myo-inositol-1-phosphate synthase,IPR013021:Myo-inositol-1-phosphate synthase, GAPDH-like,IPR016040:NAD(P)-binding domain,	ame00562:Inositol phosphate metabolism,ame01100:Metabolic pathways,ame01130:Biosynthesis of antibiotics,	PIRSF015578:myo-inositol-1-phosphate synthase,		Complete proteome,Reference proteome,
GB41220	inositol-trisphosphate 3-kinase A(LOC413817)	Apis mellifera				GO:0008440~inositol-1,4,5-trisphosphate 3-kinase activity,	IPR005522:Inositol polyphosphate kinase,	ame00562:Inositol phosphate metabolism,ame01100:Metabolic pathways,ame04070:Phosphatidylinositol signaling system,			Complete proteome,Kinase,Reference proteome,Transferase,
GB45427	kruppel homolog 1(Kr-h1)	Apis mellifera				GO:0003676~nucleic acid binding,GO:0046872~metal ion binding,	IPR007087:Zinc finger, C2H2,IPR013087:Zinc finger C2H2-type/integrase DNA-binding domain,IPR015880:Zinc finger, C2H2-like,			SM00355:ZnF_C2H2,	Complete proteome,Reference proteome,
GB51583	kynurenine/alpha-aminoadipate aminotransferase, mitochondrial-like(LOC724239)	Apis mellifera		GO:0009058~biosynthetic process,		GO:0003824~catalytic activity,GO:0030170~pyridoxal phosphate binding,	IPR004839:Aminotransferase, class I/classII,IPR015421:Pyridoxal phosphate-dependent transferase, major region, subdomain 1,IPR015422:Pyridoxal phosphate-dependent transferase, major region, subdomain 2,IPR015424:Pyridoxal phosphate-dependent transferase,	ame00300:Lysine biosynthesis,ame00310:Lysine degradation,ame00380:Tryptophan metabolism,ame01100:Metabolic pathways,ame01130:Biosynthesis of antibiotics,ame01210:2-Oxocarboxylic acid metabolism,			Complete proteome,Reference proteome,
GB51580	long-chain-fatty-acid--CoA ligase ACSBG2(LOC551837)	Apis mellifera	Lipid metabolism,	GO:0008152~metabolic process,		GO:0003824~catalytic activity,	IPR000873:AMP-dependent synthetase/ligase,	ame00061:Fatty acid biosynthesis,ame00071:Fatty acid degradation,ame01100:Metabolic pathways,ame01212:Fatty acid metabolism,			Complete proteome,Reference proteome,
GB55205	major royal jelly protein 1(Mrjp1)	Apis mellifera		GO:0031640~killing of cells of other organism,GO:0048650~caste determination, influence by environmental factors,GO:0050829~defense response to Gram-negative bacterium,GO:0050830~defense response to Gram-positive bacterium,GO:0050832~defense response to fungus,	GO:0005576~extracellular region,		IPR011042:Six-bladed beta-propeller, TolB-like,IPR017996:Major royal jelly,				Amidation,Antibiotic,Antimicrobial,Complete proteome,Developmental protein,Direct protein sequencing,Fungicide,Glycoprotein,Reference proteome,Secreted,Signal,	chain:Major royal jelly protein 1,glycosylation site:N-linked (GlcNAc...),modified residue,peptide:Jellein-1,peptide:Jellein-2,peptide:Jellein-4,signal peptide,
GB55212	major royal jelly protein 2(Mrjp2)	Apis mellifera			GO:0005576~extracellular region,		IPR011042:Six-bladed beta-propeller, TolB-like,IPR017996:Major royal jelly,				Coiled coil,Complete proteome,Direct protein sequencing,Glycoprotein,Reference proteome,Secreted,Signal,	chain:Major royal jelly protein 2,glycosylation site:N-linked (GlcNAc...),signal peptide,
GB55204	major royal jelly protein 3(Mrjp3)	Apis mellifera			GO:0005576~extracellular region,		IPR011042:Six-bladed beta-propeller, TolB-like,IPR017996:Major royal jelly,				Complete proteome,Direct protein sequencing,Glycoprotein,Reference proteome,Repeat,Secreted,Signal,	chain:Major royal jelly protein 3,glycosylation site:N-linked (GlcNAc...),region of interest:20 X 5 AA tandem repeats of [NKR]-Q-N- [AGD]-[DNG],repeat:1,repeat:10,repeat:11,repeat:12,repeat:13,repeat:14,repeat:15,repeat:16,repeat:17,repeat:18,repeat:19,repeat:2,repeat:20,repeat:3,repeat:4,repeat:5,repeat:6,repeat:7,repeat:8,repeat:9,signal peptide,
GB45796	major royal jelly protein 3-like(LOC727045)	Apis mellifera					IPR011042:Six-bladed beta-propeller, TolB-like,IPR017996:Major royal jelly,				Complete proteome,Reference proteome,
GB55206	major royal jelly protein 4(Mrjp4)	Apis mellifera			GO:0005576~extracellular region,		IPR011042:Six-bladed beta-propeller, TolB-like,IPR017996:Major royal jelly,				Complete proteome,Glycoprotein,Reference proteome,Secreted,Signal,	chain:Major royal jelly protein 4,glycosylation site:N-linked (GlcNAc...),signal peptide,
GB55207	major royal jelly protein 6(Mrjp6)	Apis mellifera					IPR011042:Six-bladed beta-propeller, TolB-like,IPR017996:Major royal jelly,				Complete proteome,Reference proteome,Signal,
GB55213	major royal jelly protein 7(Mrjp7)	Apis mellifera					IPR011042:Six-bladed beta-propeller, TolB-like,IPR017996:Major royal jelly,				Complete proteome,Reference proteome,Signal,
GB55214	major royal jelly protein 8(Mrjp8)	Apis mellifera					IPR011042:Six-bladed beta-propeller, TolB-like,IPR017996:Major royal jelly,				Complete proteome,Reference proteome,Signal,
GB55215	major royal jelly protein 9(Mrjp9)	Apis mellifera					IPR011042:Six-bladed beta-propeller, TolB-like,IPR017996:Major royal jelly,				Complete proteome,Reference proteome,Signal,
GB43693	methyl farnesoate epoxidase(LOC551632)	Apis mellifera	Secondary metabolites biosynthesis, transport, and catabolism,			GO:0004497~monooxygenase activity,GO:0005506~iron ion binding,GO:0016705~oxidoreductase activity, acting on paired donors, with incorporation or reduction of molecular oxygen,GO:0020037~heme binding,	IPR001128:Cytochrome P450,IPR002401:Cytochrome P450, E-class, group I,IPR017972:Cytochrome P450, conserved site,				Complete proteome,Heme,Iron,Metal-binding,Monooxygenase,Oxidoreductase,Reference proteome,Signal,
GB42550	mitochondrial amidoxime-reducing component 1-like(LOC100577026)	Apis mellifera			GO:0016021~integral component of membrane,	GO:0003824~catalytic activity,GO:0030151~molybdenum ion binding,GO:0030170~pyridoxal phosphate binding,	IPR005302:Molybdenum cofactor sulfurase, C-terminal,IPR005303:MOSC, N-terminal beta barrel,IPR011037:Pyruvate kinase-like, insert domain,				Complete proteome,Membrane,Reference proteome,Transmembrane,Transmembrane helix,
GB49942	mitochondrial dicarboxylate carrier-like(LOC412503)	Apis mellifera		GO:0006810~transport,	GO:0016021~integral component of membrane,		IPR018108:Mitochondrial substrate/solute carrier,IPR023395:Mitochondrial carrier domain,				Complete proteome,Membrane,Reference proteome,Transmembrane,Transmembrane helix,Transport,
GB52454	mitochondrial pyruvate carrier 3-like(LOC413186)	Apis mellifera		GO:0006850~mitochondrial pyruvate transport,	GO:0005743~mitochondrial inner membrane,		IPR005336:Uncharacterised protein family UPF0041,				Complete proteome,Membrane,Mitochondrion,Mitochondrion inner membrane,Reference proteome,Transport,
GB47961	mitogen-activated protein kinase kinase kinase 4(LOC409125)	Apis mellifera				GO:0004672~protein kinase activity,GO:0005524~ATP binding,	IPR000719:Protein kinase, catalytic domain,IPR008271:Serine/threonine-protein kinase, active site,IPR011009:Protein kinase-like domain,IPR017441:Protein kinase, ATP binding site,			SM00220:S_TKc,	Complete proteome,Reference proteome,
GB48790	monocarboxylate transporter 7(LOC408272)	Apis mellifera		GO:0055085~transmembrane transport,	GO:0016021~integral component of membrane,		IPR011701:Major facilitator superfamily,IPR020846:Major facilitator superfamily domain,				Complete proteome,Membrane,Reference proteome,Transmembrane,Transmembrane helix,
GB50509	multiple epidermal growth factor-like domains protein 10(LOC410621)	Apis mellifera			GO:0016021~integral component of membrane,		IPR000742:Epidermal growth factor-like domain,IPR003341:Cysteine rich repeat, tripleX,IPR013032:EGF-like, conserved site,			SM00181:EGF,	Complete proteome,Membrane,Reference proteome,Signal,Transmembrane,Transmembrane helix,
GB40253	muscle-specific protein 20-like(LOC724711)	Apis mellifera					IPR000557:Calponin repeat,IPR001715:Calponin homology domain,IPR003096:Smooth muscle protein/calponin,			SM00033:CH,	Complete proteome,Reference proteome,
GB42571	myosin regulatory light chain sqh-like(LOC552638)	Apis mellifera	Signal transduction mechanisms / Cytoskeleton / Cell division and chromosome partitioning / General function prediction only,			GO:0005509~calcium ion binding,	IPR002048:EF-hand domain,IPR011992:EF-hand-like domain,IPR018247:EF-Hand 1, calcium-binding site,			SM00054:EFh,	Complete proteome,Reference proteome,
GB47918	netrin receptor UNC5C(LOC408264)	Apis mellifera		GO:0007165~signal transduction,	GO:0016021~integral component of membrane,		IPR000488:Death domain,IPR000884:Thrombospondin, type 1 repeat,IPR000906:ZU5,IPR003598:Immunoglobulin subtype 2,IPR003599:Immunoglobulin subtype,IPR007110:Immunoglobulin-like domain,IPR011029:Death-like domain,IPR013783:Immunoglobulin-like fold,			SM00005:DEATH,SM00209:TSP1,SM00218:ZU5,SM00408:IGc2,SM00409:IG,	Complete proteome,Membrane,Reference proteome,Signal,Transmembrane,Transmembrane helix,
GB44550	neural cell adhesion molecule 2(LOC552513)	Apis mellifera			GO:0016021~integral component of membrane,		IPR003598:Immunoglobulin subtype 2,IPR003599:Immunoglobulin subtype,IPR003961:Fibronectin, type III,IPR007110:Immunoglobulin-like domain,IPR013106:Immunoglobulin V-set,IPR013162:CD80-like, immunoglobulin C2-set,IPR013783:Immunoglobulin-like fold,			SM00060:FN3,SM00408:IGc2,SM00409:IG,	Complete proteome,Disulfide bond,Immunoglobulin domain,Membrane,Reference proteome,Repeat,Signal,Transmembrane,Transmembrane helix,
GB43504	neural/ectodermal development factor IMP-L2(LOC409512)	Apis mellifera					IPR003598:Immunoglobulin subtype 2,IPR003599:Immunoglobulin subtype,IPR007110:Immunoglobulin-like domain,IPR013098:Immunoglobulin I-set,IPR013783:Immunoglobulin-like fold,			SM00408:IGc2,SM00409:IG,	Complete proteome,Reference proteome,
GB53053	nicotinic acetylcholine receptor alpha7 subunit(nAChRa7)	Apis mellifera			GO:0016021~integral component of membrane,GO:0030054~cell junction,GO:0045211~postsynaptic membrane,	GO:0004889~acetylcholine-activated cation-selective channel activity,GO:0005230~extracellular ligand-gated ion channel activity,	IPR002394:Nicotinic acetylcholine receptor,IPR006029:Neurotransmitter-gated ion-channel transmembrane domain,IPR006201:Neurotransmitter-gated ion-channel,IPR006202:Neurotransmitter-gated ion-channel ligand-binding,IPR018000:Neurotransmitter-gated ion-channel, conserved site,IPR027361:Nicotinic acetylcholine-gated receptor, transmembrane domain,				Cell junction,Cell membrane,Complete proteome,Disulfide bond,Ion channel,Ion transport,Ligand-gated ion channel,Membrane,Postsynaptic cell membrane,Receptor,Reference proteome,Signal,Synapse,Transmembrane,Transmembrane helix,Transport,
GB47391	nuclear pore complex protein Nup107(LOC413675)	Apis mellifera		GO:0006810~transport,	GO:0005643~nuclear pore,		IPR007252:Nuclear pore protein 84/107,	ame03013:RNA transport,			Complete proteome,Reference proteome,
GB50936	odorant binding protein 10(Obp10)	Apis mellifera				GO:0005549~odorant binding,	IPR006170:Pheromone/general odorant binding protein,			SM00708:PhBP,	Complete proteome,Reference proteome,Signal,
GB40616	odorant binding protein 12(Obp12)	Apis mellifera				GO:0005549~odorant binding,	IPR006170:Pheromone/general odorant binding protein,				Complete proteome,Reference proteome,Signal,
GB46223	odorant binding protein 14(Obp14)	Apis mellifera				GO:0005549~odorant binding,	IPR006170:Pheromone/general odorant binding protein,			SM00708:PhBP,	3D-structure,Complete proteome,Reference proteome,Signal,
GB46224	odorant binding protein 15(Obp15)	Apis mellifera				GO:0005549~odorant binding,	IPR006170:Pheromone/general odorant binding protein,			SM00708:PhBP,	Signal,
GB46225	odorant binding protein 16(Obp16)	Apis mellifera				GO:0005549~odorant binding,	IPR006170:Pheromone/general odorant binding protein,			SM00708:PhBP,	Complete proteome,Reference proteome,Signal,
GB46228	odorant binding protein 19(Obp19)	Apis mellifera				GO:0005549~odorant binding,	IPR006170:Pheromone/general odorant binding protein,			SM00708:PhBP,	Signal,
GB46230	odorant binding protein 21(Obp21)	Apis mellifera				GO:0005549~odorant binding,	IPR006170:Pheromone/general odorant binding protein,			SM00708:PhBP,	Complete proteome,Reference proteome,Signal,
GB53372	odorant binding protein 4(Obp4)	Apis mellifera				GO:0005549~odorant binding,	IPR006170:Pheromone/general odorant binding protein,			SM00708:PhBP,	Complete proteome,Reference proteome,Signal,
GB53367	odorant binding protein 5(Obp5)	Apis mellifera				GO:0005549~odorant binding,	IPR006170:Pheromone/general odorant binding protein,			SM00708:PhBP,	3D-structure,Complete proteome,Reference proteome,Signal,
GB53368	odorant binding protein 6(Obp6)	Apis mellifera				GO:0005549~odorant binding,	IPR006170:Pheromone/general odorant binding protein,			SM00708:PhBP,	Complete proteome,Reference proteome,Signal,
GB55400	otopetrin-2(LOC410820)	Apis mellifera			GO:0016021~integral component of membrane,		IPR004878:Otopetrin,				Complete proteome,Membrane,Reference proteome,Transmembrane,Transmembrane helix,
GB44143	oxidative stress-induced growth inhibitor 2-like(LOC413141)	Apis mellifera	Amino acid transport and metabolism / General function prediction only,			GO:0016491~oxidoreductase activity,	IPR023753:Pyridine nucleotide-disulphide oxidoreductase, FAD/NAD(P)-binding domain,				Complete proteome,Reference proteome,
GB43510	pancreatic triacylglycerol lipase-like(LOC551268)	Apis mellifera			GO:0005576~extracellular region,	GO:0052689~carboxylic ester hydrolase activity,	IPR000734:Lipase,IPR013818:Lipase, N-terminal,				Complete proteome,Reference proteome,Secreted,Signal,
GB43738	phenoloxidase subunit A3(PPO)	Apis mellifera				GO:0016491~oxidoreductase activity,GO:0046872~metal ion binding,	IPR000896:Hemocyanin/hexamerin middle domain,IPR002227:Tyrosinase,IPR005203:Hemocyanin, C-terminal,IPR005204:Hemocyanin, N-terminal,IPR008922:Uncharacterised domain, di-copper centre,IPR013788:Hemocyanin/hexamerin,IPR014756:Immunoglobulin E-set,				Complete proteome,Metal-binding,Reference proteome,
GB53831	phospholipase ABHD3(LOC551744)	Apis mellifera	General function prediction only,		GO:0016021~integral component of membrane,		IPR000073:Alpha/beta hydrolase fold-1,IPR000952:Uncharacterised protein family UPF0017, hydrolase-like, conserved site,IPR012020:AB-hydrolase YheT, putative,		PIRSF005211:alpha/beta hydrolase, YheT type,		Complete proteome,Membrane,Reference proteome,Transmembrane,Transmembrane helix,
GB42468	phospholipase B1, membrane-associated-like(LOC411706)	Apis mellifera		GO:0006629~lipid metabolic process,		GO:0016298~lipase activity,	IPR001087:Lipase, GDSL,IPR008265:Lipase, GDSL, active site,				Complete proteome,Reference proteome,Signal,
GB48511	phospholipase B1, membrane-associated-like(LOC412515)	Apis mellifera				GO:0016788~hydrolase activity, acting on ester bonds,	IPR001087:Lipase, GDSL,				Complete proteome,Reference proteome,Signal,
GB42469	phospholipase B1, membrane-associated-like(LOC725668)	Apis mellifera				GO:0016788~hydrolase activity, acting on ester bonds,	IPR001087:Lipase, GDSL,				Complete proteome,Reference proteome,Signal,
GB54467	probable G-protein coupled receptor 52(LOC413040)	Apis mellifera			GO:0016021~integral component of membrane,	GO:0004930~G-protein coupled receptor activity,	IPR000276:G protein-coupled receptor, rhodopsin-like,IPR017452:GPCR, rhodopsin-like, 7TM,				Complete proteome,Membrane,Reference proteome,Transmembrane,Transmembrane helix,
GB43173	probable chitinase 3(LOC412273)	Apis mellifera						ame00520:Amino sugar and nucleotide sugar metabolism,
GB48993	probable cytochrome P450 6a13(LOC726646)	Apis mellifera	Secondary metabolites biosynthesis, transport, and catabolism,
GB40287	probable cytochrome P450 6a14(LOC551028)	Apis mellifera	Secondary metabolites biosynthesis, transport, and catabolism,
GB49885	probable cytochrome P450 6a17(LOC412209)	Apis mellifera	Secondary metabolites biosynthesis, transport, and catabolism,		GO:0016021~integral component of membrane,	GO:0004497~monooxygenase activity,GO:0005506~iron ion binding,GO:0016705~oxidoreductase activity, acting on paired donors, with incorporation or reduction of molecular oxygen,GO:0020037~heme binding,	IPR001128:Cytochrome P450,IPR002401:Cytochrome P450, E-class, group I,IPR017972:Cytochrome P450, conserved site,				Complete proteome,Heme,Iron,Membrane,Metal-binding,Monooxygenase,Oxidoreductase,Reference proteome,Transmembrane,Transmembrane helix,
GB42141	probable medium-chain specific acyl-CoA dehydrogenase, mitochondrial(LOC408567)	Apis mellifera	Lipid metabolism,			GO:0003995~acyl-CoA dehydrogenase activity,GO:0050660~flavin adenine dinucleotide binding,	IPR006089:Acyl-CoA dehydrogenase, conserved site,IPR006091:Acyl-CoA oxidase/dehydrogenase, central domain,IPR009075:Acyl-CoA dehydrogenase/oxidase C-terminal,IPR009100:Acyl-CoA dehydrogenase/oxidase,IPR013786:Acyl-CoA dehydrogenase/oxidase, N-terminal,	ame00071:Fatty acid degradation,ame00280:Valine, leucine and isoleucine degradation,ame00410:beta-Alanine metabolism,ame00640:Propanoate metabolism,ame01100:Metabolic pathways,ame01130:Biosynthesis of antibiotics,ame01200:Carbon metabolism,ame01212:Fatty acid metabolism,			Coiled coil,Complete proteome,FAD,Flavoprotein,Oxidoreductase,Reference proteome,
GB41911	procollagen-lysine,2-oxoglutarate 5-dioxygenase 3(LOC100578909)	Apis mellifera						ame00310:Lysine degradation,			Complete proteome,Reference proteome,Signal,
GB50457	progestin and adipoQ receptor family member 3(LOC408805)	Apis mellifera			GO:0016021~integral component of membrane,		IPR004254:Hly-III-related,				Complete proteome,Membrane,Reference proteome,Transmembrane,Transmembrane helix,
GB55098	progestin and adipoQ receptor family member 4(LOC727130)	Apis mellifera			GO:0016021~integral component of membrane,		IPR004254:Hly-III-related,				Complete proteome,Membrane,Reference proteome,Transmembrane,Transmembrane helix,
GB49727	prostaglandin E2 receptor EP3 subtype(LOC724237)	Apis mellifera			GO:0016021~integral component of membrane,	GO:0004930~G-protein coupled receptor activity,	IPR000276:G protein-coupled receptor, rhodopsin-like,IPR008365:Prostanoid receptor,IPR017452:GPCR, rhodopsin-like, 7TM,				Complete proteome,G-protein coupled receptor,Membrane,Receptor,Reference proteome,Transducer,Transmembrane,Transmembrane helix,
GB50170	protein Skeletor, isoforms B/C(LOC100577783)	Apis mellifera					IPR005018:DOMON domain,IPR019545:DM13 domain,			SM00664:DoH,SM00686:DM13,	Complete proteome,Reference proteome,
GB50061	protein Skeletor, isoforms B/C(LOC410606)	Apis mellifera					IPR005018:DOMON domain,IPR019545:DM13 domain,			SM00664:DoH,SM00686:DM13,	Complete proteome,Reference proteome,
GB49901	protein bowel(LOC410399)	Apis mellifera	General function prediction only,			GO:0003676~nucleic acid binding,GO:0046872~metal ion binding,	IPR007087:Zinc finger, C2H2,IPR013087:Zinc finger C2H2-type/integrase DNA-binding domain,IPR015880:Zinc finger, C2H2-like,			SM00355:ZnF_C2H2,	Complete proteome,Reference proteome,
GB43953	protein cycle(LOC725614)	Apis mellifera						ame04711:Circadian rhythm - fly,
GB48022	protein henna(LOC408622)	Apis mellifera		GO:0006559~L-phenylalanine catabolic process,GO:0009072~aromatic amino acid family metabolic process,		GO:0004505~phenylalanine 4-monooxygenase activity,GO:0005506~iron ion binding,GO:0016597~amino acid binding,	IPR001273:Aromatic amino acid hydroxylase,IPR002912:ACT domain,IPR005961:Phenylalanine-4-hydroxylase, tetrameric form,IPR018301:Aromatic amino acid hydroxylase, iron/copper binding site,IPR019773:Tyrosine 3-monooxygenase-like,IPR019774:Aromatic amino acid hydroxylase, C-terminal,	ame00360:Phenylalanine metabolism,ame00400:Phenylalanine, tyrosine and tryptophan biosynthesis,ame01100:Metabolic pathways,ame01230:Biosynthesis of amino acids,	PIRSF000336:tyrosine 3-monooxygenase,		Complete proteome,Iron,Metal-binding,Reference proteome,
GB52761	protein lozenge-like(LOC410535)	Apis mellifera			GO:0005634~nucleus,	GO:0003677~DNA binding,GO:0003700~transcription factor activity, sequence-specific DNA binding,GO:0005524~ATP binding,	IPR000040:Acute myeloid leukemia 1 protein (AML1)/Runt,IPR008967:p53-like transcription factor, DNA-binding,IPR012346:p53/RUNT-type transcription factor, DNA-binding domain,IPR013524:Runt domain,				Complete proteome,Reference proteome,
GB47971	protein msta-like(LOC552157)	Apis mellifera				GO:0046872~metal ion binding,	IPR001214:SET domain,IPR002893:Zinc finger, MYND-type,				Complete proteome,Metal-binding,Reference proteome,Zinc,Zinc-finger,
GB49439	protein phosphatase 1 regulatory subunit 3C-B(LOC724295)	Apis mellifera		GO:0005977~glycogen metabolic process,			IPR005036:Putative phosphatase regulatory subunit,IPR017434:Protein phosphatase 1, glycogen targeting subunit, Metazoa,	ame04931:Insulin resistance,	PIRSF038207:protein phosphatase 1, glycogen targeting subunit, animal type,		Carbohydrate metabolism,Complete proteome,Glycogen metabolism,Reference proteome,
GB42798	protein takeout-like(LOC552773)	Apis mellifera					IPR010562:Haemolymph juvenile hormone binding,			SM00700:JHBP,	Complete proteome,Reference proteome,Signal,
GB41182	proton-associated sugar transporter A(LOC551137)	Apis mellifera			GO:0016021~integral component of membrane,		IPR020846:Major facilitator superfamily domain,				Complete proteome,Membrane,Reference proteome,Transmembrane,Transmembrane helix,
GB51487	proton-coupled amino acid transporter 1-like(LOC552193)	Apis mellifera			GO:0016021~integral component of membrane,		IPR013057:Amino acid transporter, transmembrane,				Complete proteome,Membrane,Reference proteome,Transmembrane,Transmembrane helix,
GB55701	putative aldehyde dehydrogenase family 7 member A1 homolog(LOC411140)	Apis mellifera				GO:0016620~oxidoreductase activity, acting on the aldehyde or oxo group of donors, NAD or NADP as acceptor,	IPR015590:Aldehyde dehydrogenase domain,IPR016161:Aldehyde/histidinol dehydrogenase,IPR016162:Aldehyde dehydrogenase, N-terminal,IPR016163:Aldehyde dehydrogenase, C-terminal,	ame00010:Glycolysis / Gluconeogenesis,ame00053:Ascorbate and aldarate metabolism,ame00071:Fatty acid degradation,ame00260:Glycine, serine and threonine metabolism,ame00280:Valine, leucine and isoleucine degradation,ame00310:Lysine degradation,ame00330:Arginine and proline metabolism,ame00340:Histidine metabolism,ame00380:Tryptophan metabolism,ame00410:beta-Alanine metabolism,ame00561:Glycerolipid…			Complete proteome,Oxidoreductase,Reference proteome,
GB53579	putative glucosylceramidase 4(LOC409709)	Apis mellifera	Cell envelope biogenesis, outer membrane,	GO:0005975~carbohydrate metabolic process,GO:0006665~sphingolipid metabolic process,		GO:0004348~glucosylceramidase activity,	IPR001139:Glycoside hydrolase, family 30,IPR013780:Glycosyl hydrolase, family 13, all-beta,IPR013781:Glycoside hydrolase, catalytic domain,IPR017853:Glycoside hydrolase, superfamily,	ame00511:Other glycan degradation,ame00600:Sphingolipid metabolism,ame01100:Metabolic pathways,ame04142:Lysosome,			Complete proteome,Glycosidase,Hydrolase,Lipid metabolism,Reference proteome,Signal,Sphingolipid metabolism,
GB45159	putative glutathione-specific gamma-glutamylcyclotransferase 2(LOC408369)	Apis mellifera		GO:0006751~glutathione catabolic process,		GO:0003839~gamma-glutamylcyclotransferase activity,	IPR006840:ChaC-like protein,IPR013024:Butirosin biosynthesis, BtrG-like,				Acyltransferase,Complete proteome,Reference proteome,Transferase,
GB53312	putative glycerol kinase 5(LOC408989)	Apis mellifera	Energy production and conversion,	GO:0005975~carbohydrate metabolic process,		GO:0016301~kinase activity,GO:0016773~phosphotransferase activity, alcohol group as acceptor,	IPR018483:Carbohydrate kinase, FGGY, conserved site,IPR018484:Carbohydrate kinase, FGGY, N-terminal,IPR018485:Carbohydrate kinase, FGGY, C-terminal,		PIRSF000538:keto-sugar kinase,		Complete proteome,Kinase,Reference proteome,Transferase,
GB45855	putative serine protease K12H4.7(LOC410729)	Apis mellifera				GO:0008236~serine-type peptidase activity,	IPR008758:Peptidase S28,				Complete proteome,Reference proteome,Signal,
GB42673	retinol dehydrogenase 10-A-like(LOC725026)	Apis mellifera			GO:0016021~integral component of membrane,		IPR002347:Glucose/ribitol dehydrogenase,IPR016040:NAD(P)-binding domain,				Complete proteome,Membrane,Reference proteome,Transmembrane,Transmembrane helix,
GB54321	ruvB-like 2(LOC726816)	Apis mellifera	Transcription,	GO:0006281~DNA repair,GO:0006351~transcription, DNA-templated,GO:0006355~regulation of transcription, DNA-templated,GO:0016569~covalent chromatin modification,	GO:0005634~nucleus,	GO:0005524~ATP binding,GO:0043141~ATP-dependent 5'-3' DNA helicase activity,	IPR003593:AAA+ ATPase domain,IPR010339:TIP49, C-terminal,IPR027238:RuvB-like,IPR027417:P-loop containing nucleoside triphosphate hydrolase,			SM00382:AAA,	ATP-binding,Chromatin regulator,Complete proteome,DNA damage,DNA repair,Helicase,Hydrolase,Nucleotide-binding,Nucleus,Reference proteome,Transcription,Transcription regulation,
GB52097	scavenger receptor class B member 1(LOC412788)	Apis mellifera			GO:0016021~integral component of membrane,		IPR002159:CD36 antigen,				Complete proteome,Membrane,Reference proteome,Transmembrane,Transmembrane helix,
GB45986	scavenger receptor class B member 1(LOC413408)	Apis mellifera			GO:0016021~integral component of membrane,		IPR002159:CD36 antigen,				Complete proteome,Membrane,Reference proteome,Transmembrane,Transmembrane helix,
GB48343	sensory neuron membrane protein 1(LOC413995)	Apis mellifera		GO:0007608~sensory perception of smell,GO:0050896~response to stimulus,	GO:0005886~plasma membrane,GO:0016021~integral component of membrane,		IPR002159:CD36 antigen,				Cell membrane,Complete proteome,Disulfide bond,Glycoprotein,Membrane,Olfaction,Receptor,Reference proteome,Sensory transduction,Transmembrane,Transmembrane helix,
GB55007	serine protease snake(LOC725154)	Apis mellifera				GO:0004252~serine-type endopeptidase activity,	IPR001254:Peptidase S1,IPR001314:Peptidase S1A, chymotrypsin-type,IPR009003:Trypsin-like cysteine/serine peptidase domain,IPR018114:Peptidase S1, trypsin family, active site,IPR022700:Proteinase, regulatory CLIP domain,			SM00020:Tryp_SPc,SM00680:CLIP,	Complete proteome,Disulfide bond,Hydrolase,Protease,Reference proteome,Serine protease,Signal,
GB50705	serine/threonine-protein kinase PLK1-like(LOC726051)	Apis mellifera				GO:0004674~protein serine/threonine kinase activity,GO:0005524~ATP binding,	IPR000719:Protein kinase, catalytic domain,IPR000959:POLO box duplicated domain,IPR008271:Serine/threonine-protein kinase, active site,IPR011009:Protein kinase-like domain,IPR017441:Protein kinase, ATP binding site,			SM00220:S_TKc,	ATP-binding,Complete proteome,Kinase,Nucleotide-binding,Reference proteome,Serine/threonine-protein kinase,Transferase,
GB53124	sialin(LOC411052)	Apis mellifera		GO:0055085~transmembrane transport,	GO:0016021~integral component of membrane,		IPR011701:Major facilitator superfamily,IPR020846:Major facilitator superfamily domain,				Complete proteome,Membrane,Reference proteome,Transmembrane,Transmembrane helix,
GB46305	sn1-specific diacylglycerol lipase beta(LOC726798)	Apis mellifera		GO:0006629~lipid metabolic process,	GO:0016021~integral component of membrane,	GO:0016787~hydrolase activity,	IPR002921:Lipase, class 3,				Complete proteome,Hydrolase,Membrane,Reference proteome,Transmembrane,Transmembrane helix,
GB49396	sodium- and chloride-dependent GABA transporter 1(LOC408381)	Apis mellifera	General function prediction only,
GB47278	sodium-independent sulfate anion transporter-like(LOC413816)	Apis mellifera			GO:0016021~integral component of membrane,	GO:0008271~secondary active sulfate transmembrane transporter activity,	IPR001902:Sulphate anion transporter,IPR002645:STAS domain,IPR011547:Sulphate transporter,				Complete proteome,Membrane,Reference proteome,Transmembrane,Transmembrane helix,Transport,
GB46597	sodium-independent sulfate anion transporter-like(LOC413934)	Apis mellifera			GO:0016021~integral component of membrane,	GO:0008271~secondary active sulfate transmembrane transporter activity,	IPR001902:Sulphate anion transporter,IPR002645:STAS domain,IPR011547:Sulphate transporter,				Complete proteome,Membrane,Reference proteome,Transmembrane,Transmembrane helix,Transport,
GB51504	solute carrier family 23 member 1(LOC410114)	Apis mellifera		GO:0055085~transmembrane transport,	GO:0016021~integral component of membrane,	GO:0005215~transporter activity,	IPR006043:Xanthine/uracil/vitamin C permease,				Complete proteome,Membrane,Reference proteome,Transmembrane,Transmembrane helix,
GB41815	solute carrier family 35 member E1 homolog(LOC411269)	Apis mellifera			GO:0016021~integral component of membrane,		IPR004853:Domain of unknown function DUF250,				Complete proteome,Membrane,Reference proteome,Transmembrane,Transmembrane helix,
GB55503	solute carrier family 41 member 1-like(LOC410803)	Apis mellifera			GO:0016021~integral component of membrane,	GO:0008324~cation transmembrane transporter activity,	IPR006667:SLC41 divalent cation transporters, integral membrane domain,				Complete proteome,Membrane,Reference proteome,Transmembrane,Transmembrane helix,
GB49801	solute carrier family 41 member 3-like(LOC410862)	Apis mellifera			GO:0016021~integral component of membrane,	GO:0008324~cation transmembrane transporter activity,	IPR006667:SLC41 divalent cation transporters, integral membrane domain,				Complete proteome,Membrane,Reference proteome,Transmembrane,Transmembrane helix,
GB42865	solute carrier organic anion transporter family member 3A1(LOC100577409)	Apis mellifera		GO:0006811~ion transport,	GO:0005886~plasma membrane,GO:0016021~integral component of membrane,	GO:0005215~transporter activity,	IPR002350:Kazal domain,IPR004156:Organic anion transporter polypeptide OATP,IPR020846:Major facilitator superfamily domain,				Complete proteome,Ion transport,Membrane,Reference proteome,Transmembrane,Transmembrane helix,Transport,
GB50890	solute carrier organic anion transporter family member 5A1(LOC409649)	Apis mellifera		GO:0006811~ion transport,	GO:0005886~plasma membrane,GO:0016021~integral component of membrane,	GO:0005215~transporter activity,	IPR002350:Kazal domain,IPR004156:Organic anion transporter polypeptide OATP,IPR020846:Major facilitator superfamily domain,				Complete proteome,Ion transport,Membrane,Reference proteome,Transmembrane,Transmembrane helix,Transport,
GB55389	spondin-1(LOC410824)	Apis mellifera				GO:0004867~serine-type endopeptidase inhibitor activity,	IPR000884:Thrombospondin, type 1 repeat,IPR002223:Proteinase inhibitor I2, Kunitz metazoa,IPR002861:Reeler domain,IPR009465:Spondin, N-terminal,IPR020901:Proteinase inhibitor I2, Kunitz, conserved site,			SM00131:KU,SM00209:TSP1,	Complete proteome,Reference proteome,Signal,
GB40356	spondin-1-like(LOC413185)	Apis mellifera				GO:0004867~serine-type endopeptidase inhibitor activity,	IPR000884:Thrombospondin, type 1 repeat,IPR002223:Proteinase inhibitor I2, Kunitz metazoa,IPR002861:Reeler domain,IPR009465:Spondin, N-terminal,IPR020901:Proteinase inhibitor I2, Kunitz, conserved site,			SM00131:KU,SM00209:TSP1,	Complete proteome,Reference proteome,Signal,
GB49826	sterol O-acyltransferase 1(LOC552313)	Apis mellifera			GO:0005789~endoplasmic reticulum membrane,GO:0016021~integral component of membrane,	GO:0008374~O-acyltransferase activity,	IPR004299:Membrane bound O-acyl transferase, MBOAT,IPR014371:Sterol O-acyltransferase, ACAT/DAG/ARE types,	ame00100:Steroid biosynthesis,	PIRSF000439:sterol O-acyltransferase, ACAT/DAG/ARE types,		Acyltransferase,Complete proteome,Endoplasmic reticulum,Membrane,Reference proteome,Transferase,Transmembrane,Transmembrane helix,
GB55225	sushi, von Willebrand factor type A, EGF and pentraxin domain-containing protein 1(LOC413543)	Apis mellifera			GO:0016021~integral component of membrane,		IPR000436:Sushi/SCR/CCP,IPR001304:C-type lectin,IPR006585:Fucolectin tachylectin-4 pentraxin-1,IPR008979:Galactose-binding domain-like,IPR016186:C-type lectin-like,IPR016187:C-type lectin fold,IPR018378:C-type lectin, conserved site,			SM00032:CCP,SM00034:CLECT,SM00607:FTP,	Complete proteome,Disulfide bond,Membrane,Reference proteome,Signal,Transmembrane,Transmembrane helix,
GB49708	synaptic vesicle glycoprotein 2C(LOC411186)	Apis mellifera		GO:0055085~transmembrane transport,	GO:0016021~integral component of membrane,		IPR011701:Major facilitator superfamily,IPR020846:Major facilitator superfamily domain,				Complete proteome,Membrane,Reference proteome,Transmembrane,Transmembrane helix,
GB41126	synaptic vesicle glycoprotein 2C-like(LOC413739)	Apis mellifera			GO:0016021~integral component of membrane,	GO:0022857~transmembrane transporter activity,	IPR005828:General substrate transporter,IPR020846:Major facilitator superfamily domain,	ame04512:ECM-receptor interaction,			Complete proteome,Membrane,Reference proteome,Transmembrane,Transmembrane helix,
GB44479	tetratricopeptide repeat protein 25-like(LOC100579007)	Apis mellifera					IPR011990:Tetratricopeptide-like helical,IPR013026:Tetratricopeptide repeat-containing domain,IPR019734:Tetratricopeptide repeat,			SM00028:TPR,	Coiled coil,Complete proteome,Reference proteome,
GB49726	thrombospondin type-1 domain-containing protein 4-like(LOC409970)	Apis mellifera			GO:0031012~extracellular matrix,	GO:0004222~metalloendopeptidase activity,	IPR000884:Thrombospondin, type 1 repeat,IPR010294:ADAM-TS Spacer 1,IPR010909:PLAC,			SM00209:TSP1,	Complete proteome,Reference proteome,Signal,
GB49750	toll-like receptor 4(LOC724187)	Apis mellifera					IPR001611:Leucine-rich repeat,IPR003591:Leucine-rich repeat, typical subtype,			SM00369:LRR_TYP,	Complete proteome,Reference proteome,Signal,
GB47942	transient-receptor-potential-like protein(LOC409631)	Apis mellifera						ame04745:Phototransduction - fly,
GB55570	transmembrane protein 53-B(LOC552562)	Apis mellifera					IPR008547:Protein of unknown function DUF829, TMEM53,				Complete proteome,Reference proteome,
GB45211	troponin C type I(TpnCI)	Apis mellifera				GO:0005509~calcium ion binding,	IPR002048:EF-hand domain,IPR011992:EF-hand-like domain,IPR018247:EF-Hand 1, calcium-binding site,			SM00054:EFh,	Complete proteome,Reference proteome,
GB44074	tubulin beta chain(LOC410996)	Apis mellifera		GO:0007017~microtubule-based process,	GO:0005737~cytoplasm,GO:0005874~microtubule,	GO:0003924~GTPase activity,GO:0005200~structural constituent of cytoskeleton,GO:0005525~GTP binding,	IPR000217:Tubulin,IPR002453:Beta tubulin,IPR003008:Tubulin/FtsZ, GTPase domain,IPR008280:Tubulin/FtsZ, C-terminal,IPR013838:Beta tubulin, autoregulation binding site,IPR017975:Tubulin, conserved site,IPR018316:Tubulin/FtsZ, 2-layer sandwich domain,IPR023123:Tubulin, C-terminal,	ame04145:Phagosome,		SM00864:SM00864,SM00865:SM00865,	Complete proteome,Cytoplasm,Cytoskeleton,GTP-binding,Microtubule,Nucleotide-binding,Reference proteome,
GB45969	tyrosine aminotransferase(LOC725204)	Apis mellifera		GO:0006520~cellular amino acid metabolic process,GO:0009058~biosynthetic process,GO:0009072~aromatic amino acid family metabolic process,		GO:0004838~L-tyrosine:2-oxoglutarate aminotransferase activity,GO:0030170~pyridoxal phosphate binding,	IPR004838:Aminotransferases, class-I, pyridoxal-phosphate-binding site,IPR004839:Aminotransferase, class I/classII,IPR005957:Tyrosine aminotransferase,IPR005958:Tyrosine/nicotianamine aminotransferase,IPR015421:Pyridoxal phosphate-dependent transferase, major region, subdomain 1,IPR015422:Pyridoxal phosphate-dependent transferase, major region, subdomain 2,IPR015424:Pyridoxal phosphate-dependent …	ame00130:Ubiquinone and other terpenoid-quinone biosynthesis,ame00270:Cysteine and methionine metabolism,ame00350:Tyrosine metabolism,ame00360:Phenylalanine metabolism,ame00400:Phenylalanine, tyrosine and tryptophan biosynthesis,ame01100:Metabolic pathways,ame01130:Biosynthesis of antibiotics,ame01230:Biosynthesis of amino acids,	PIRSF000517:tyrosine transaminase,		Complete proteome,Reference proteome,
GB40967	tyrosine hydroxylase(TyHyd)	Apis mellifera		GO:0009072~aromatic amino acid family metabolic process,GO:0042423~catecholamine biosynthetic process,		GO:0004511~tyrosine 3-monooxygenase activity,GO:0005506~iron ion binding,	IPR001273:Aromatic amino acid hydroxylase,IPR005962:Tyrosine 3-monooxygenase,IPR018301:Aromatic amino acid hydroxylase, iron/copper binding site,IPR019773:Tyrosine 3-monooxygenase-like,IPR019774:Aromatic amino acid hydroxylase, C-terminal,	ame00350:Tyrosine metabolism,ame01100:Metabolic pathways,	PIRSF000336:tyrosine 3-monooxygenase,		Complete proteome,Iron,Metal-binding,Reference proteome,
GB43963	tyrosine kinase receptor Cad96Ca(LOC409061)	Apis mellifera		GO:0007156~homophilic cell adhesion via plasma membrane adhesion molecules,	GO:0016020~membrane,	GO:0004713~protein tyrosine kinase activity,GO:0005509~calcium ion binding,GO:0005524~ATP binding,	IPR000719:Protein kinase, catalytic domain,IPR001245:Serine-threonine/tyrosine-protein kinase catalytic domain,IPR002126:Cadherin,IPR008266:Tyrosine-protein kinase, active site,IPR011009:Protein kinase-like domain,IPR015919:Cadherin-like,IPR017441:Protein kinase, ATP binding site,IPR020635:Tyrosine-protein kinase, catalytic domain,			SM00219:TyrKc,	Complete proteome,Reference proteome,Signal,
GB47566	tyrosine-protein kinase Btk29A(LOC410649)	Apis mellifera				GO:0004715~non-membrane spanning protein tyrosine kinase activity,GO:0005524~ATP binding,	IPR000719:Protein kinase, catalytic domain,IPR000980:SH2 domain,IPR001245:Serine-threonine/tyrosine-protein kinase catalytic domain,IPR001452:Src homology-3 domain,IPR008266:Tyrosine-protein kinase, active site,IPR011009:Protein kinase-like domain,IPR017441:Protein kinase, ATP binding site,IPR020635:Tyrosine-protein kinase, catalytic domain,			SM00219:TyrKc,SM00252:SH2,	ATP-binding,Complete proteome,Kinase,Nucleotide-binding,Reference proteome,SH3 domain,Transferase,Tyrosine-protein kinase,
GB51369	ultraviolet-sensitive opsin(Uvop)	Apis mellifera		GO:0007601~visual perception,GO:0007602~phototransduction,GO:0018298~protein-chromophore linkage,	GO:0016021~integral component of membrane,	GO:0004930~G-protein coupled receptor activity,GO:0009881~photoreceptor activity,	IPR000276:G protein-coupled receptor, rhodopsin-like,IPR000856:Opsin RH3/RH4,IPR001760:Opsin,IPR017452:GPCR, rhodopsin-like, 7TM,IPR027430:Visual pigments (opsins) retinal binding site,				Chromophore,Complete proteome,Disulfide bond,G-protein coupled receptor,Glycoprotein,Membrane,Phosphoprotein,Photoreceptor protein,Receptor,Reference proteome,Retinal protein,Sensory transduction,Transducer,Transmembrane,Transmembrane helix,Vision,	chain:Opsin, ultraviolet-sensitive,disulfide bond,glycosylation site:N-linked (GlcNAc...),modified residue,topological domain:Cytoplasmic,topological domain:Extracellular,transmembrane region,
GB50423	uncharacterized LOC408807(LOC408807)	Apis mellifera					IPR001611:Leucine-rich repeat,				Coiled coil,Complete proteome,Reference proteome,Signal,
GB49845	uncharacterized LOC412215(LOC412215)	Apis mellifera						ame00520:Amino sugar and nucleotide sugar metabolism,
GB49887	uncharacterized LOC726690(LOC726690)	Apis mellifera	Secondary metabolites biosynthesis, transport, and catabolism,
GB44146	uncharacterized peptidase C1-like protein F26E4.3(LOC409789)	Apis mellifera		GO:0006955~immune response,		GO:0005044~scavenger receptor activity,GO:0008234~cysteine-type peptidase activity,GO:0030247~polysaccharide binding,	IPR000668:Peptidase C1A, papain C-terminal,IPR001212:Somatomedin B domain,IPR013128:Peptidase C1A, papain,IPR025660:Cysteine peptidase, histidine active site,			SM00645:Pept_C1,	Complete proteome,Reference proteome,Signal,
GB41302	venom acid phosphatase Acph-1(LOC726703)	Apis mellifera				GO:0003993~acid phosphatase activity,					Complete proteome,Reference proteome,Signal,
GB41326	venom acid phosphatase Acph-1-like(LOC725215)	Apis mellifera				GO:0003993~acid phosphatase activity,	IPR000560:Histidine phosphatase superfamily, clade-2,				Complete proteome,Reference proteome,Signal,
GB41339	venom acid phosphatase Acph-1-like(LOC726737)	Apis mellifera				GO:0003993~acid phosphatase activity,	IPR000560:Histidine phosphatase superfamily, clade-2,				Complete proteome,Reference proteome,Signal,
GB41338	venom acid phosphatase(Acph-1)	Apis mellifera			GO:0005576~extracellular region,	GO:0003993~acid phosphatase activity,	IPR000560:Histidine phosphatase superfamily, clade-2,				Allergen,Complete proteome,Direct protein sequencing,Disulfide bond,Glycoprotein,Hydrolase,Reference proteome,Secreted,Signal,	chain:venom acid phosphatase,signal peptide,
GB52052	venom carboxylesterase-6(LOC408395)	Apis mellifera	Lipid metabolism,			GO:0016787~hydrolase activity,	IPR002018:Carboxylesterase, type B,IPR019819:Carboxylesterase type B, conserved site,IPR019826:Carboxylesterase type B, active site,				Complete proteome,Hydrolase,Reference proteome,Signal,
GB44120	venom serine protease 34(LOC409143)	Apis mellifera				GO:0004252~serine-type endopeptidase activity,	IPR000859:CUB domain,IPR001254:Peptidase S1,IPR001314:Peptidase S1A, chymotrypsin-type,IPR009003:Trypsin-like cysteine/serine peptidase domain,IPR018114:Peptidase S1, trypsin family, active site,			SM00020:Tryp_SPc,SM00042:CUB,	Complete proteome,Disulfide bond,Reference proteome,
GB42351	very-long-chain 3-oxoacyl-CoA reductase-like(LOC725258)	Apis mellifera	General function prediction only,				IPR002347:Glucose/ribitol dehydrogenase,IPR016040:NAD(P)-binding domain,	ame00062:Fatty acid elongation,ame01040:Biosynthesis of unsaturated fatty acids,ame01100:Metabolic pathways,ame01212:Fatty acid metabolism,	PIRSF000126:short chain dehydrogenase,		Complete proteome,Reference proteome,
GB44987	vesicular glutamate transporter 2.1(LOC725462)	Apis mellifera		GO:0055085~transmembrane transport,	GO:0016021~integral component of membrane,		IPR011701:Major facilitator superfamily,IPR020846:Major facilitator superfamily domain,				Complete proteome,Membrane,Reference proteome,Transmembrane,Transmembrane helix,
GB49544	vitellogenin(Vg)	Apis mellifera			GO:0005576~extracellular region,	GO:0005319~lipid transporter activity,GO:0045735~nutrient reservoir activity,	IPR001747:Lipid transport protein, N-terminal,IPR001846:von Willebrand factor, type D domain,IPR011030:Vitellinogen, superhelical,IPR015255:Vitellinogen, open beta-sheet,IPR015816:Vitellinogen, beta-sheet N-terminal,IPR015818:Vitellinogen, open beta-sheet, subdomain 2,IPR015819:Lipid transport protein, beta-sheet shell,			SM00216:VWD,SM00638:LPD_N,SM01169:SM01169,	3D-structure,Complete proteome,Disulfide bond,Glycoprotein,Reference proteome,Secreted,Signal,Storage protein,	chain:Vitellogenin,signal peptide,
GB41283	waprin-Phi1-like(LOC408864)	Apis mellifera			GO:0005576~extracellular region,	GO:0030414~peptidase inhibitor activity,	IPR008197:Whey acidic protein-type 4-disulphide core,			SM00217:WAP,	Complete proteome,Reference proteome,Signal,
GB45951	yellow-f(Y-f)	Apis mellifera					IPR011042:Six-bladed beta-propeller, TolB-like,IPR017996:Major royal jelly,				Complete proteome,Reference proteome,Signal,
GB55729	yellow-x2(LOC727110)	Apis mellifera					IPR011042:Six-bladed beta-propeller, TolB-like,IPR017996:Major royal jelly,				Complete proteome,Reference proteome,Signal,
GB48794	yellow-y(Y-y)	Apis mellifera		GO:0042438~melanin biosynthetic process,GO:0060179~male mating behavior,			IPR011042:Six-bladed beta-propeller, TolB-like,IPR017996:Major royal jelly,				Complete proteome,Reference proteome,Signal,
GB40728	zinc metalloproteinase nas-13-like(LOC411406)	Apis mellifera				GO:0004222~metalloendopeptidase activity,GO:0008270~zinc ion binding,	IPR001506:Peptidase M12A, astacin,IPR006026:Peptidase, metallopeptidase,IPR024079:Metallopeptidase, catalytic domain,			SM00235:ZnMc,	Complete proteome,Hydrolase,Metal-binding,Metalloprotease,Protease,Reference proteome,Signal,Zinc,
