# Supplementary material for: Missing Nurse Bees—Early Transcriptomic Switch From Nurse Bee to Forager Induced by Sublethal Imidacloprid
Source: Front Genet. 2021 Jun 17;12:665927. doi: 10.3389/fgene.2021.665927 (PMC8248817; doi:10.3389/fgene.2021.665927)
Supplement: Supplementary file 1 [file Data_Sheet_1.zip › Table 2.xlsx]

## Sheet: sTable2a
Supplementary Table 2a. Fragment per kilobase per million mapped reads (FPKM) value of 9 days old honey bee larvae with different treatments.
Gene ID	H2O			DMSO			1 ng			10 ng			50 ng			average FPKM					STDEV FPKM
	1	2	3	1	2	3	1	2	3	1	2	3	1	2	3	H2O	DMSO	1 ng	10 ng	50 ng	H2O	DMSO	1 ng	10 ng	50 ng
ENSRNA022712686	0	0	0	0	0	0	0	0	0	0	0	0	0	0	0	0	0	0	0	0	0	0	0	0	0
ENSRNA022712713	0	0	0	0	0	0	0	0	0	0	0	0	0	0	0	0	0	0	0	0	0	0	0	0	0
ENSRNA022712796	0	3.663	0	0	0	0	0	0	0	0	0	0	0	0	0	1.221	0	0	0	0	2.11483	0	0	0	0
ENSRNA022712811	13.7242	0	0	0	0	0	0	0	0	0	0	0	0	0	0	4.57475	0	0	0	0	7.9237	0	0	0	0
ENSRNA022712815	0	0	0	0	0	0	0	0	0	0	0	0	0	0	0	0	0	0	0	0	0	0	0	0	0
ENSRNA022712823	0	0	0	0	0	0	0	0	0	0	0	0	0	0	0	0	0	0	0	0	0	0	0	0	0
ENSRNA022712852	0	0	0	0	0	0	0	0	0	0	0	0	0	0	0	0	0	0	0	0	0	0	0	0	0
ENSRNA022712860	13.4442	0	0	0	0	0	0	0	0	0	0	0	0	0	0	4.48139	0	0	0	0	7.76199	0	0	0	0
ENSRNA022712865	0	0	0	0	0	0	0	0	0	0	0	0	0	0	0	0	0	0	0	0	0	0	0	0	0
ENSRNA022712873	0	0	0	0	0	0	0	0	0	0	0	0	0	0	0	0	0	0	0	0	0	0	0	0	0
ENSRNA022712875	0	0	0	0	0	0	0	0	0	0	0	0	0	0	0	0	0	0	0	0	0	0	0	0	0
ENSRNA022712885	0	0	3.6757	0	0	0	0	0	0	0	0	0	0	0	0	1.22523	0	0	0	0	2.12217	0	0	0	0
ENSRNA022712891	9.66875	36.63	1.40986	0	0	0	0	0	0	0	0	0	0	0	0	15.9029	0	0	0	0	18.4191	0	0	0	0
ENSRNA022712906	0	0	2.85888	0	0	0	0	0	0	0	0	0	0	0	0	0.952959	0	0	0	0	1.65057	0	0	0	0
ENSRNA022712911	0	0	0	0	0	0	0	0	0	0	0	0	0	0	0	0	0	0	0	0	0	0	0	0	0
ENSRNA022712925	0	0	0	0	0	0	0	0	0	0	0	0	0	0	0	0	0	0	0	0	0	0	0	0	0
ENSRNA022712934	0	0	0	0	0	0	0	0	0	0	0	0	0	0	0	0	0	0	0	0	0	0	0	0	0
ENSRNA022712939	0	0	1.40986	0	0	0	0	0	0	0	0	0	0	0	0	0.469953	0	0	0	0	0.813982	0	0	0	0
ENSRNA022712948	0	0	0	0	0	0	0	0	0	0	0	0	0	0	0	0	0	0	0	0	0	0	0	0	0
ENSRNA022712955	0	0	0	0	0	0	0	0	0	0	0	0	0	0	0	0	0	0	0	0	0	0	0	0	0
ENSRNA022712958	0	0	0	0	0	0	0	0	0	0	0	0	0	0	0	0	0	0	0	0	0	0	0	0	0
ENSRNA022712978	0	3.26096	10.0409	0	0	0	0	0	0	0	0	0	0	0	0	4.43397	0	0	0	0	5.12221	0	0	0	0
ENSRNA022712985	0	0	0	0	0	0	0	0	0	0	0	0	0	0	0	0	0	0	0	0	0	0	0	0	0
ENSRNA022712994	0	0	0	0	0	0	0	0	0	0	0	0	0	0	0	0	0	0	0	0	0	0	0	0	0
ENSRNA022712999	0	0	0	0	0	0	0	0	0	0	0	0	0	0	0	0	0	0	0	0	0	0	0	0	0
ENSRNA022713002	0	0	0	0	0	0	0	0	0	0	0	0	0	0	0	0	0	0	0	0	0	0	0	0	0
ENSRNA022713006	0	0	0	0	0	0	0	0	0	0	0	0	0	0	0	0	0	0	0	0	0	0	0	0	0
ENSRNA022713016	0	0	1.42944	0	0	0	0	0	0	0	0	0	0	0	0	0.47648	0	0	0	0	0.825287	0	0	0	0
ENSRNA022713023	0	0	0	0	0	0	0	0	0	0	0	0	0	0	0	0	0	0	0	0	0	0	0	0	0
ENSRNA022713028	0	0	0	0	0	0	0	0	0	0	0	0	0	0	0	0	0	0	0	0	0	0	0	0	0
ENSRNA022713035	0	0	0	0	0	0	0	0	0	0	0	0	0	0	0	0	0	0	0	0	0	0	0	0	0
ENSRNA022713039	0	0	0	0	0	0	0	0	0	0	0	0	0	0	0	0	0	0	0	0	0	0	0	0	0
ENSRNA022713045	0	0	0	0	0	0	0	0	0	0	0	0	0	0	0	0	0	0	0	0	0	0	0	0	0
ENSRNA022713048	0	0	0	0	0	0	0	0	0	0	0	0	0	0	0	0	0	0	0	0	0	0	0	0	0
ENSRNA022713056	0	0	0	0	0	0	0	0	0	0	0	0	0	0	0	0	0	0	0	0	0	0	0	0	0
ENSRNA022713062	0	0	1.42944	0	0	0	0	0	0	0	0	0	0	0	0	0.47648	0	0	0	0	0.825287	0	0	0	0
ENSRNA022713068	0	0	0	0	0	0	0	0	0	0	0	0	0	0	0	0	0	0	0	0	0	0	0	0	0
ENSRNA022713072	0	0	0	0	0	0	0	0	0	0	0	0	0	0	0	0	0	0	0	0	0	0	0	0	0
ENSRNA022713075	0	0	0	0	0	0	0	0	0	0	0	0	0	0	0	0	0	0	0	0	0	0	0	0	0
ENSRNA022713080	0	0	0	0	0	0	0	0	0	0	0	0	0	0	0	0	0	0	0	0	0	0	0	0	0
ENSRNA022713084	0	0	0	0	0	0	0	0	0	0	0	0	0	0	0	0	0	0	0	0	0	0	0	0	0
ENSRNA022713088	0	0	0	0	0	0	0	0	0	0	0	0	0	0	0	0	0	0	0	0	0	0	0	0	0
ENSRNA022713092	0	0	0	0	0	0	0	0	0	0	0	0	0	0	0	0	0	0	0	0	0	0	0	0	0
ENSRNA022713096	0	0	0	0	0	0	0	0	0	0	0	0	0	0	0	0	0	0	0	0	0	0	0	0	0
ENSRNA022713101	0	0	0	0	0	0	0	0	0	0	0	0	0	0	0	0	0	0	0	0	0	0	0	0	0
ENSRNA022713112	0	0	0	0	0	0	0	0	0	0	0	0	0	0	0	0	0	0	0	0	0	0	0	0	0
ENSRNA022713115	0	0	0	0	0	0	0	0	0	0	0	0	0	0	0	0	0	0	0	0	0	0	0	0	0
ENSRNA022713125	0	5.4945	0	0	0	0	0	0	0	0	0	0	0	0	0	1.8315	0	0	0	0	3.17225	0	0	0	0
ENSRNA022713130	0	0	0	0	0	0	0	0	0	0	0	0	0	0	0	0	0	0	0	0	0	0	0	0	0
ENSRNA022713138	0	0	0	0	0	0	0	0	0	0	0	0	0	0	0	0	0	0	0	0	0	0	0	0	0
ENSRNA022713150	0	0	0	0	0	0	0	0	0	0	0	0	0	0	0	0	0	0	0	0	0	0	0	0	0
ENSRNA022713156	0	0	0	0	0	0	0	0	0	0	0	0	0	0	0	0	0	0	0	0	0	0	0	0	0
ENSRNA022713162	0	0	0	0	0	0	0	0	0	0	0	0	0	0	0	0	0	0	0	0	0	0	0	0	0
ENSRNA022713168	0	0	0	0	0	0	0	0	0	0	0	0	0	0	0	0	0	0	0	0	0	0	0	0	0
ENSRNA022713175	0	0	0	0	0	0	0	0	0	0	0	0	0	0	0	0	0	0	0	0	0	0	0	0	0
ENSRNA022713180	0	0	0	0	0	0	0	0	0	0	0	0	0	0	0	0	0	0	0	0	0	0	0	0	0
ENSRNA022713189	0	0	0	0	0	0	0	0	0	0	0	0	0	0	0	0	0	0	0	0	0	0	0	0	0
ENSRNA022713199	1.72151	0	0	0	0	0	0	0	0	0	0	0	0	0	0	0.573836	0	0	0	0	0.993913	0	0	0	0
ENSRNA022713206	0	0	0	0	0	0	0	0	0	0	0	0	0	0	0	0	0	0	0	0	0	0	0	0	0
ENSRNA022713212	0	0	0	0	0	0	0	0	0	0	0	0	0	0	0	0	0	0	0	0	0	0	0	0	0
ENSRNA022713217	0	0	0	0	0	0	0	0	0	0	0	0	0	0	0	0	0	0	0	0	0	0	0	0	0
ENSRNA022713223	0	0	0	0	0	0	0	0	0	0	0	0	0	0	0	0	0	0	0	0	0	0	0	0	0
ENSRNA022713230	0	0	0	0	0	0	0	0	0	0	0	0	0	0	0	0	0	0	0	0	0	0	0	0	0
ENSRNA022713236	0	0	0	0	0	0	0	0	0	0	0	0	0	0	0	0	0	0	0	0	0	0	0	0	0
ENSRNA022713242	0	0	0	0	0	0	0	0	0	0	0	0	0	0	0	0	0	0	0	0	0	0	0	0	0
ENSRNA022713250	3.8675	0	0	0	0	0	0	0	0	0	0	0	0	0	0	1.28917	0	0	0	0	2.2329	0	0	0	0
ENSRNA022713255	0	0	0	0	0	0	0	0	0	0	0	0	0	0	0	0	0	0	0	0	0	0	0	0	0
ENSRNA022713267	0	0	0	0	0	0	0	0	0	0	0	0	0	0	0	0	0	0	0	0	0	0	0	0	0
ENSRNA022713277	0	0	0	0	0	0	0	0	0	0	0	0	0	0	0	0	0	0	0	0	0	0	0	0	0
ENSRNA022713282	0	0	0	0	0	0	0	0	0	0	0	0	0	0	0	0	0	0	0	0	0	0	0	0	0
ENSRNA022713294	0	0	0	0	0	0	0	0	0	0	0	0	0	0	0	0	0	0	0	0	0	0	0	0	0
ENSRNA022713300	0	0	0	0	0	0	0	0	0	0	0	0	0	0	0	0	0	0	0	0	0	0	0	0	0
ENSRNA022713306	0	1.80675	0	0	0	0	0	0	0	0	0	0	0	0	0	0.60225	0	0	0	0	1.04313	0	0	0	0
ENSRNA022713309	0	0	2.85888	0	0	0	0	0	0	0	0	0	0	0	0	0.952959	0	0	0	0	1.65057	0	0	0	0
ENSRNA022713315	0	0	0	0	0	0	0	0	0	0	0	0	0	0	0	0	0	0	0	0	0	0	0	0	0
ENSRNA022713320	0	0	2.51023	0	0	0	0	0	0	0	0	0	0	0	0	0.836745	0	0	0	0	1.44928	0	0	0	0
ENSRNA022713324	0	0	0	0	0	0	0	0	0	0	0	0	0	0	0	0	0	0	0	0	0	0	0	0	0
ENSRNA022713332	0	0	0	0	0	0	0	0	0	0	0	0	0	0	0	0	0	0	0	0	0	0	0	0	0
ENSRNA022713337	0	0	0	0	0	0	0	0	0	0	0	0	0	0	0	0	0	0	0	0	0	0	0	0	0
ENSRNA022713349	0	0	0	0	0	0	0	0	0	0	0	0	0	0	0	0	0	0	0	0	0	0	0	0	0
ENSRNA022713351	0	0	0	0	0	0	0	0	0	0	0	0	0	0	0	0	0	0	0	0	0	0	0	0	0
ENSRNA022713356	0	0	0	0	0	0	0	0	0	0	0	0	0	0	0	0	0	0	0	0	0	0	0	0	0
ENSRNA022713362	0	0	0	0	0	0	0	0	0	0	0	0	0	0	0	0	0	0	0	0	0	0	0	0	0
ENSRNA022713372	0	0	0	0	0	0	0	0	0	0	0	0	0	0	0	0	0	0	0	0	0	0	0	0	0
ENSRNA022713381	0	0	0	0	0	0	0	0	0	0	0	0	0	0	0	0	0	0	0	0	0	0	0	0	0
ENSRNA022713385	0	0	0	0	0	0	0	0	0	0	0	0	0	0	0	0	0	0	0	0	0	0	0	0	0
ENSRNA022713390	0	0	0	0	0	0	0	0	0	0	0	0	0	0	0	0	0	0	0	0	0	0	0	0	0
ENSRNA022713396	0	0	0	0	0	0	0	0	0	0	0	0	0	0	0	0	0	0	0	0	0	0	0	0	0
ENSRNA022713401	0	0	0	0	0	0	0	0	0	0	0	0	0	0	0	0	0	0	0	0	0	0	0	0	0
ENSRNA022713411	0	1.8315	0	0	0	0	0	0	0	0	0	0	0	0	0	0.6105	0	0	0	0	1.05742	0	0	0	0
ENSRNA022713415	0	0	0	0	0	0	0	0	0	0	0	0	0	0	0	0	0	0	0	0	0	0	0	0	0
ENSRNA022713420	0	0	0	0	0	0	0	0	0	0	0	0	0	0	0	0	0	0	0	0	0	0	0	0	0
ENSRNA022713427	15.4936	22.8267	11.2961	0	0	0	0	0	0	0	0	0	0	0	0	16.5388	0	0	0	0	5.83597	0	0	0	0
ENSRNA022713429	5.88182	16.7124	2.85888	0	0	0	0	0	0	0	0	0	0	0	0	8.48438	0	0	0	0	7.28424	0	0	0	0
ENSRNA022713439	0	0	11.2789	0	0	0	0	0	0	0	0	0	0	0	0	3.75962	0	0	0	0	6.51185	0	0	0	0
ENSRNA022713451	0	0	0	0	0	0	0	0	0	0	0	0	0	0	0	0	0	0	0	0	0	0	0	0	0
ENSRNA022713456	0	0	0	0	0	0	0	0	0	0	0	0	0	0	0	0	0	0	0	0	0	0	0	0	0
ENSRNA022713461	0	0	0	0	0	0	0	0	0	0	0	0	0	0	0	0	0	0	0	0	0	0	0	0	0
ENSRNA022713468	17.0077	0	0	0	0	0	0	0	0	0	0	0	0	0	0	5.66922	0	0	0	0	9.81938	0	0	0	0
ENSRNA022713474	0	0	0	0	0	0	0	0	0	0	0	0	0	0	0	0	0	0	0	0	0	0	0	0	0
ENSRNA022713484	0	0	0	0	0	0	0	0	0	0	0	0	0	0	0	0	0	0	0	0	0	0	0	0	0
ENSRNA022713495	0	0	0	0	0	0	0	0	0	0	0	0	0	0	0	0	0	0	0	0	0	0	0	0	0
ENSRNA022713500	0	6.52192	13.8063	0	0	0	0	0	0	0	0	0	0	0	0	6.77607	0	0	0	0	6.90665	0	0	0	0
ENSRNA022713509	0	0	0	0	0	0	0	0	0	0	0	0	0	0	0	0	0	0	0	0	0	0	0	0	0
ENSRNA022713513	0	0	0	0	0	0	0	0	0	0	0	0	0	0	0	0	0	0	0	0	0	0	0	0	0
ENSRNA022713522	0	0	0	0	0	0	0	0	0	0	0	0	0	0	0	0	0	0	0	0	0	0	0	0	0
ENSRNA022713527	0	0	2.81972	0	0	0	0	0	0	0	0	0	0	0	0	0.939905	0	0	0	0	1.62796	0	0	0	0
ENSRNA022713533	0	0	0	0	0	0	0	0	0	0	0	0	0	0	0	0	0	0	0	0	0	0	0	0	0
ENSRNA022713538	0	0	0	0	0	0	0	0	0	0	0	0	0	0	0	0	0	0	0	0	0	0	0	0	0
ENSRNA022713542	0	0	0	0	0	0	0	0	0	0	0	0	0	0	0	0	0	0	0	0	0	0	0	0	0
ENSRNA022713546	0	0	0	0	0	0	0	0	0	0	0	0	0	0	0	0	0	0	0	0	0	0	0	0	0
ENSRNA022713557	0	0	0	0	0	0	0	0	0	0	0	0	0	0	0	0	0	0	0	0	0	0	0	0	0
ENSRNA022713563	0	0	0	0	0	0	0	0	0	0	0	0	0	0	0	0	0	0	0	0	0	0	0	0	0
ENSRNA022713568	0	0	0	0	0	0	0	0	0	0	0	0	0	0	0	0	0	0	0	0	0	0	0	0	0
ENSRNA022713573	0	1.85694	0	0	0	0	0	0	0	0	0	0	0	0	0	0.618979	0	0	0	0	1.0721	0	0	0	0
ENSRNA022713578	0	0	0	0	0	0	0	0	0	0	0	0	0	0	0	0	0	0	0	0	0	0	0	0	0
ENSRNA022713585	0	0	0	0	0	0	0	0	0	0	0	0	0	0	0	0	0	0	0	0	0	0	0	0	0
ENSRNA022713590	0	0	0	0	0	0	0	0	0	0	0	0	0	0	0	0	0	0	0	0	0	0	0	0	0
ENSRNA022713599	0	22.2832	0	0	0	0	0	0	0	0	0	0	0	0	0	7.42775	0	0	0	0	12.8652	0	0	0	0
ENSRNA022713602	7.63047	0	0	0	0	0	0	0	0	0	0	0	0	0	0	2.54349	0	0	0	0	4.40545	0	0	0	0
ENSRNA022713608	0	0	0	0	0	0	0	0	0	0	0	0	0	0	0	0	0	0	0	0	0	0	0	0	0
ENSRNA022713611	0	0	0	0	0	0	0	0	0	0	0	0	0	0	0	0	0	0	0	0	0	0	0	0	0
ENSRNA022713617	0	0	0	0	0	0	0	0	0	0	0	0	0	0	0	0	0	0	0	0	0	0	0	0	0
ENSRNA022713623	0	0	0	0	0	0	0	0	0	0	0	0	0	0	0	0	0	0	0	0	0	0	0	0	0
ENSRNA022713628	0	15.0647	0	0	0	0	0	0	0	0	0	0	0	0	0	5.02158	0	0	0	0	8.69762	0	0	0	0
ENSRNA022713633	0	21.978	0	0	0	0	0	0	0	0	0	0	0	0	0	7.326	0	0	0	0	12.689	0	0	0	0
ENSRNA022713638	0	0	0	0	0	0	0	0	0	0	0	0	0	0	0	0	0	0	0	0	0	0	0	0	0
ENSRNA022713644	5.80125	21.978	0	0	0	0	0	0	0	0	0	0	0	0	0	9.25975	0	0	0	0	11.3899	0	0	0	0
ENSRNA022713651	0	0	0	0	0	0	0	0	0	0	0	0	0	0	0	0	0	0	0	0	0	0	0	0	0
ENSRNA022713654	0	0	0	0	0	0	0	0	0	0	0	0	0	0	0	0	0	0	0	0	0	0	0	0	0
ENSRNA022713659	0	0	0	0	0	0	0	0	0	0	0	0	0	0	0	0	0	0	0	0	0	0	0	0	0
ENSRNA022713668	0	0	0	0	0	0	0	0	0	0	0	0	0	0	0	0	0	0	0	0	0	0	0	0	0
ENSRNA022713677	0	0	0	0	0	0	0	0	0	0	0	0	0	0	0	0	0	0	0	0	0	0	0	0	0
ENSRNA022713683	9.9411	13.1816	4.34872	0	0	0	0	0	0	0	0	0	0	0	0	9.15715	0	0	0	0	4.46834	0	0	0	0
ENSRNA022713690	0	0	0	0	0	0	0	0	0	0	0	0	0	0	0	0	0	0	0	0	0	0	0	0	0
ENSRNA022713694	0	0	0	0	0	0	0	0	0	0	0	0	0	0	0	0	0	0	0	0	0	0	0	0	0
ENSRNA022713707	0	12.8205	4.22957	0	0	0	0	0	0	0	0	0	0	0	0	5.68336	0	0	0	0	6.53272	0	0	0	0
ENSRNA022713716	0	0	0	0	0	0	0	0	0	0	0	0	0	0	0	0	0	0	0	0	0	0	0	0	0
ENSRNA022713722	7.84243	0	0	0	0	0	0	0	0	0	0	0	0	0	0	2.61414	0	0	0	0	4.52783	0	0	0	0
ENSRNA022713729	3.44302	0	0	0	0	0	0	0	0	0	0	0	0	0	0	1.14767	0	0	0	0	1.98783	0	0	0	0
ENSRNA022713735	0	0	0	0	0	0	0	0	0	0	0	0	0	0	0	0	0	0	0	0	0	0	0	0	0
ENSRNA022713744	263.251	646.816	183.586	0	0	0	0	0	0	0	0	0	0	0	0	364.551	0	0	0	0	247.673	0	0	0	0
ENSRNA022713760	0	0	0	0	0	0	0	0	0	0	0	0	0	0	0	0	0	0	0	0	0	0	0	0	0
ENSRNA022713764	0	0	0	0	0	0	0	0	0	0	0	0	0	0	0	0	0	0	0	0	0	0	0	0	0
ENSRNA022713776	0	0	0	0	0	0	0	0	0	0	0	0	0	0	0	0	0	0	0	0	0	0	0	0	0
ENSRNA022713784	0	0	0	0	0	0	0	0	0	0	0	0	0	0	0	0	0	0	0	0	0	0	0	0	0
ENSRNA022713789	0	0	0	0	0	0	0	0	0	0	0	0	0	0	0	0	0	0	0	0	0	0	0	0	0
ENSRNA022713794	0	0	0	0	0	0	0	0	0	0	0	0	0	0	0	0	0	0	0	0	0	0	0	0	0
ENSRNA022713798	0	0	0	0	0	0	0	0	0	0	0	0	0	0	0	0	0	0	0	0	0	0	0	0	0
ENSRNA022713809	27.2123	149.808	43.3998	0	0	0	0	0	0	0	0	0	0	0	0	73.4733	0	0	0	0	66.6013	0	0	0	0
ENSRNA022713815	0	0	0	0	0	0	0	0	0	0	0	0	0	0	0	0	0	0	0	0	0	0	0	0	0
ENSRNA022713821	0	0	0	0	0	0	0	0	0	0	0	0	0	0	0	0	0	0	0	0	0	0	0	0	0
ENSRNA022713837	5.16453	8.15241	0	0	0	0	0	0	0	0	0	0	0	0	0	4.43898	0	0	0	0	4.12435	0	0	0	0
ENSRNA022713841	0	0	0	0	0	0	0	0	0	0	0	0	0	0	0	0	0	0	0	0	0	0	0	0	0
ENSRNA022713845	0	0	0	0	0	0	0	0	0	0	0	0	0	0	0	0	0	0	0	0	0	0	0	0	0
ENSRNA022713850	0	0	0	0	0	0	0	0	0	0	0	0	0	0	0	0	0	0	0	0	0	0	0	0	0
ENSRNA022713854	0	10.8405	2.78161	0	0	0	0	0	0	0	0	0	0	0	0	4.5407	0	0	0	0	5.63027	0	0	0	0
ENSRNA022713861	0	0	0	0	0	0	0	0	0	0	0	0	0	0	0	0	0	0	0	0	0	0	0	0	0
ENSRNA022713869	35.2909	1.85694	8.57663	0	0	0	0	0	0	0	0	0	0	0	0	15.2415	0	0	0	0	17.6854	0	0	0	0
ENSRNA022713882	0	0	0	0	0	0	0	0	0	0	0	0	0	0	0	0	0	0	0	0	0	0	0	0	0
ENSRNA022713888	0	0	0	0	0	0	0	0	0	0	0	0	0	0	0	0	0	0	0	0	0	0	0	0	0
ENSRNA022713894	0	0	0	0	0	0	0	0	0	0	0	0	0	0	0	0	0	0	0	0	0	0	0	0	0
ENSRNA022713898	0	0	0	0	0	0	0	0	0	0	0	0	0	0	0	0	0	0	0	0	0	0	0	0	0
ENSRNA022713904	0	0	0	0	0	0	0	0	0	0	0	0	0	0	0	0	0	0	0	0	0	0	0	0	0
ENSRNA022713909	0	0	0	0	0	0	0	0	0	0	0	0	0	0	0	0	0	0	0	0	0	0	0	0	0
ENSRNA022714010	3.92121	0	0	0	0	0	0	0	0	0	0	0	0	0	0	1.30707	0	0	0	0	2.26391	0	0	0	0
ENSRNA022714016	0	0	0	0	0	0	0	0	0	0	0	0	0	0	0	0	0	0	0	0	0	0	0	0	0
ENSRNA022714021	0	0	0	0	0	0	0	0	0	0	0	0	0	0	0	0	0	0	0	0	0	0	0	0	0
ENSRNA022714028	0	0	0	0	0	0	0	0	0	0	0	0	0	0	0	0	0	0	0	0	0	0	0	0	0
ENSRNA022714034	0	0	0	0	0	0	0	0	0	0	0	0	0	0	0	0	0	0	0	0	0	0	0	0	0
ENSRNA022714040	0	0	0	0	0	0	0	0	0	0	0	0	0	0	0	0	0	0	0	0	0	0	0	0	0
ENSRNA022714046	0	0	0	0	0	0	0	0	0	0	0	0	0	0	0	0	0	0	0	0	0	0	0	0	0
ENSRNA022714055	0	0	0	0	0	0	0	0	0	0	0	0	0	0	0	0	0	0	0	0	0	0	0	0	0
ENSRNA022714060	0	0	0	0	0	0	0	0	0	0	0	0	0	0	0	0	0	0	0	0	0	0	0	0	0
ENSRNA022714066	0	0	0	0	0	0	0	0	0	0	0	0	0	0	0	0	0	0	0	0	0	0	0	0	0
ENSRNA022714071	7.63047	0	0	0	0	0	0	0	0	0	0	0	0	0	0	2.54349	0	0	0	0	4.40545	0	0	0	0
ENSRNA022717190	0	0	0	0	0	0	0	0	0	0	0	0	0	0	0	0	0	0	0	0	0	0	0	0	0
ENSRNA022717193	0	28.9951	0	0	0	0	0	0	0	0	0	0	0	0	0	9.66502	0	0	0	0	16.7403	0	0	0	0
ENSRNA022717194	0	0	0	0	0	0	0	0	0	0	0	0	0	0	0	0	0	0	0	0	0	0	0	0	0
ENSRNA022717195	0	16.1084	0	0	0	0	0	0	0	0	0	0	0	0	0	5.36946	0	0	0	0	9.30017	0	0	0	0
ENSRNA022717196	9.9645	0	3.63246	0	0	0	0	0	0	0	0	0	0	0	0	4.53232	0	0	0	0	5.04283	0	0	0	0
ENSRNA022717197	0	8.02197	7.20437	0	0	0	0	0	0	0	0	0	0	0	0	5.07545	0	0	0	0	4.41443	0	0	0	0
ENSRNA022717198	0	0	0	0	0	0	0	0	0	0	0	0	0	0	0	0	0	0	0	0	0	0	0	0	0
ENSRNA022717199	0	0	2.3128	0	0	0	0	0	0	0	0	0	0	0	0	0.770933	0	0	0	0	1.3353	0	0	0	0
ENSRNA022717200	0	0	0	0	0	0	0	0	0	0	0	0	0	0	0	0	0	0	0	0	0	0	0	0	0
ENSRNA022717201	0	0	0	0	0	0	0	0	0	0	0	0	0	0	0	0	0	0	0	0	0	0	0	0	0
ENSRNA022717202	0	0	0	0	0	0	0	0	0	0	0	0	0	0	0	0	0	0	0	0	0	0	0	0	0
ENSRNA022717203	0	0	0	0	0	0	0	0	0	0	0	0	0	0	0	0	0	0	0	0	0	0	0	0	0
ENSRNA022717204	0	0	0	0	0	0	0	0	0	0	0	0	0	0	0	0	0	0	0	0	0	0	0	0	0
ENSRNA022717205	5.16453	8.15241	3.76535	0	0	0	0	0	0	0	0	0	0	0	0	5.69409	0	0	0	0	2.24096	0	0	0	0
ENSRNA022717206	0	0	0	0	0	0	0	0	0	0	0	0	0	0	0	0	0	0	0	0	0	0	0	0	0
ENSRNA022717207	17.5167	0	0	0	0	0	0	0	0	0	0	0	0	0	0	5.83889	0	0	0	0	10.1132	0	0	0	0
ENSRNA022717208	0	0	8.37718	0	0	0	0	0	0	0	0	0	0	0	0	2.79239	0	0	0	0	4.83657	0	0	0	0
ENSRNA022717209	0	0	0	0	0	0	0	0	0	0	0	0	0	0	0	0	0	0	0	0	0	0	0	0	0
ENSRNA022717210	0	0	0	0	0	0	0	0	0	0	0	0	0	0	0	0	0	0	0	0	0	0	0	0	0
ENSRNA022717211	0	0	0	0	0	0	0	0	0	0	0	0	0	0	0	0	0	0	0	0	0	0	0	0	0
ENSRNA022717212	0	0	0	0	0	0	0	0	0	0	0	0	0	0	0	0	0	0	0	0	0	0	0	0	0
ENSRNA022717213	0	0	0	0	0	0	0	0	0	0	0	0	0	0	0	0	0	0	0	0	0	0	0	0	0
ENSRNA022717214	52.2828	0	1.27061	0	0	0	0	0	0	0	0	0	0	0	0	17.8512	0	0	0	0	29.8255	0	0	0	0
ENSRNA022717215	0	0	0	0	0	0	0	0	0	0	0	0	0	0	0	0	0	0	0	0	0	0	0	0	0
ENSRNA022717216	0	0	0	0	0	0	0	0	0	0	0	0	0	0	0	0	0	0	0	0	0	0	0	0	0
ENSRNA022717217	0	0	0	0	0	0	0	0	0	0	0	0	0	0	0	0	0	0	0	0	0	0	0	0	0
ENSRNA022717218	0	0	0	0	0	0	0	0	0	0	0	0	0	0	0	0	0	0	0	0	0	0	0	0	0
ENSRNA022717219	0	0	0	0	0	0	0	0	0	0	0	0	0	0	0	0	0	0	0	0	0	0	0	0	0
ENSRNA022717220	4.36589	0	0	0	0	0	0	0	0	0	0	0	0	0	0	1.4553	0	0	0	0	2.52065	0	0	0	0
ENSRNA022717221	0	0	0	0	0	0	0	0	0	0	0	0	0	0	0	0	0	0	0	0	0	0	0	0	0
ENSRNA022717222	2.25862	0	0	0	0	0	0	0	0	0	0	0	0	0	0	0.752873	0	0	0	0	1.30401	0	0	0	0
ENSRNA022717223	0	0	0	0	0	0	0	0	0	0	0	0	0	0	0	0	0	0	0	0	0	0	0	0	0
ENSRNA022717224	0	0	0	0	0	0	0	0	0	0	0	0	0	0	0	0	0	0	0	0	0	0	0	0	0
ENSRNA022717225	0	0	0	0	0	0	0	0	0	0	0	0	0	0	0	0	0	0	0	0	0	0	0	0	0
ENSRNA022717226	0	0	0	0	0	0	0	0	0	0	0	0	0	0	0	0	0	0	0	0	0	0	0	0	0
ENSRNA022717227	0	0	0	0	0	0	0	0	0	0	0	0	0	0	0	0	0	0	0	0	0	0	0	0	0
ENSRNA022717228	0	0	0	0	0	0	0	0	0	0	0	0	0	0	0	0	0	0	0	0	0	0	0	0	0
ENSRNA022717229	0	0	0	0	0	0	0	0	0	0	0	0	0	0	0	0	0	0	0	0	0	0	0	0	0
ENSRNA022717230	0	0	0	0	0	0	0	0	0	0	0	0	0	0	0	0	0	0	0	0	0	0	0	0	0
ENSRNA022717231	0	0	0	0	0	0	0	0	0	0	0	0	0	0	0	0	0	0	0	0	0	0	0	0	0
ENSRNA022717232	0	0	0	0	0	0	0	0	0	0	0	0	0	0	0	0	0	0	0	0	0	0	0	0	0
ENSRNA022717233	0	0	0	0	0	0	0	0	0	0	0	0	0	0	0	0	0	0	0	0	0	0	0	0	0
ENSRNA022717234	0	0	0	0	0	0	0	0	0	0	0	0	0	0	0	0	0	0	0	0	0	0	0	0	0
ENSRNA022717236	26.3506	0	0	0	0	0	0	0	0	0	0	0	0	0	0	8.78352	0	0	0	0	15.2135	0	0	0	0
ENSRNA022717238	0	0	0	0	0	0	0	0	0	0	0	0	0	0	0	0	0	0	0	0	0	0	0	0	0
ENSRNA022717239	0	0	0	0	0	0	0	0	0	0	0	0	0	0	0	0	0	0	0	0	0	0	0	0	0
ENSRNA022717240	0	0	0	0	0	0	0	0	0	0	0	0	0	0	0	0	0	0	0	0	0	0	0	0	0
ENSRNA022717241	4.06226	0	0	0	0	0	0	0	0	0	0	0	0	0	0	1.35409	0	0	0	0	2.34535	0	0	0	0
ENSRNA022717243	0	0	4.86234	0	0	0	0	0	0	0	0	0	0	0	0	1.62078	0	0	0	0	2.80728	0	0	0	0
ENSRNA022717244	0	0	0.823357	0	0	0	0	0	0	0	0	0	0	0	0	0.274452	0	0	0	0	0.475365	0	0	0	0
ENSRNA022717245	0	0	0	0	0	0	0	0	0	0	0	0	0	0	0	0	0	0	0	0	0	0	0	0	0
ENSRNA022717246	0	0	0	0	0	0	0	0	0	0	0	0	0	0	0	0	0	0	0	0	0	0	0	0	0
ENSRNA022717247	0	0	0	0	0	0	0	0	0	0	0	0	0	0	0	0	0	0	0	0	0	0	0	0	0
ENSRNA022717248	0	0	0	0	0	0	0	0	0	0	0	0	0	0	0	0	0	0	0	0	0	0	0	0	0
ENSRNA022717250	0	0	0	0	0	0	0	0	0	0	0	0	0	0	0	0	0	0	0	0	0	0	0	0	0
ENSRNA022717251	0	0	0	0	0	0	0	0	0	0	0	0	0	0	0	0	0	0	0	0	0	0	0	0	0
ENSRNA022717253	0	0	0	0	0	0	0	0	0	0	0	0	0	0	0	0	0	0	0	0	0	0	0	0	0
ENSRNA022717254	0	0	0	0	0	0	0	0	0	0	0	0	0	0	0	0	0	0	0	0	0	0	0	0	0
ENSRNA022717256	0	0	0	0	0	0	0	0	0	0	0	0	0	0	0	0	0	0	0	0	0	0	0	0	0
ENSRNA022717258	0	0	0	0	0	0	0	0	0	0	0	0	0	0	0	0	0	0	0	0	0	0	0	0	0
ENSRNA022717259	0	0	0	0	0	0	0	0	0	0	0	0	0	0	0	0	0	0	0	0	0	0	0	0	0
ENSRNA022717261	0	0	9.04788	0	0	0	0	0	0	0	0	0	0	0	0	3.01596	0	0	0	0	5.22379	0	0	0	0
ENSRNA022717262	0	0	0	0	0	0	0	0	0	0	0	0	0	0	0	0	0	0	0	0	0	0	0	0	0
ENSRNA022717264	0	0	0	0	0	0	0	0	0	0	0	0	0	0	0	0	0	0	0	0	0	0	0	0	0
ENSRNA022717265	0	0	0	0	0	0	0	0	0	0	0	0	0	0	0	0	0	0	0	0	0	0	0	0	0
ENSRNA022717267	2.82327	2.67399	7.20437	0	0	0	0	0	0	0	0	0	0	0	0	4.23388	0	0	0	0	2.57361	0	0	0	0
ENSRNA022717269	0	0	0	0	0	0	0	0	0	0	0	0	0	0	0	0	0	0	0	0	0	0	0	0	0
ENSRNA022717271	0	0	0	0	0	0	0	0	0	0	0	0	0	0	0	0	0	0	0	0	0	0	0	0	0
ENSRNA022717273	4.78521	0	0	0	0	0	0	0	0	0	0	0	0	0	0	1.59507	0	0	0	0	2.76274	0	0	0	0
ENSRNA022717274	0	0	0	0	0	0	0	0	0	0	0	0	0	0	0	0	0	0	0	0	0	0	0	0	0
ENSRNA022717276	0	0	0	0	0	0	0	0	0	0	0	0	0	0	0	0	0	0	0	0	0	0	0	0	0
ENSRNA022717278	0	0	0	0	0	0	0	0	0	0	0	0	0	0	0	0	0	0	0	0	0	0	0	0	0
ENSRNA022717279	0	0	0	0	0	0	0	0	0	0	0	0	0	0	0	0	0	0	0	0	0	0	0	0	0
ENSRNA022717281	0	0	0	0	0	0	0	0	0	0	0	0	0	0	0	0	0	0	0	0	0	0	0	0	0
ENSRNA022717282	0	0	2.45047	0	0	0	0	0	0	0	0	0	0	0	0	0.816822	0	0	0	0	1.41478	0	0	0	0
ENSRNA022717284	0	0	0	0	0	0	0	0	0	0	0	0	0	0	0	0	0	0	0	0	0	0	0	0	0
ENSRNA022717285	0	0	0	0	0	0	0	0	0	0	0	0	0	0	0	0	0	0	0	0	0	0	0	0	0
ENSRNA022717287	0	0	0	0	0	0	0	0	0	0	0	0	0	0	0	0	0	0	0	0	0	0	0	0	0
ENSRNA022717289	0	0	0	0	0	0	0	0	0	0	0	0	0	0	0	0	0	0	0	0	0	0	0	0	0
ENSRNA022717290	0	0	0	0	0	0	0	0	0	0	0	0	0	0	0	0	0	0	0	0	0	0	0	0	0
ENSRNA022717292	0	0	0	0	0	0	0	0	0	0	0	0	0	0	0	0	0	0	0	0	0	0	0	0	0
ENSRNA022717294	4.65375	0	4.52394	0	0	0	0	0	0	0	0	0	0	0	0	3.05923	0	0	0	0	2.65016	0	0	0	0
ENSRNA022717295	0	0	0	0	0	0	0	0	0	0	0	0	0	0	0	0	0	0	0	0	0	0	0	0	0
ENSRNA022717299	0	0	0	0	0	0	0	0	0	0	0	0	0	0	0	0	0	0	0	0	0	0	0	0	0
ENSRNA022717301	0	0	0	0	0	0	0	0	0	0	0	0	0	0	0	0	0	0	0	0	0	0	0	0	0
ENSRNA022717303	0	0	0	0	0	0	0	0	0	0	0	0	0	0	0	0	0	0	0	0	0	0	0	0	0
ENSRNA022717305	0	0	0	0	0	0	0	0	0	0	0	0	0	0	0	0	0	0	0	0	0	0	0	0	0
ENSRNA022717306	42.5425	16.4835	16.9183	0	0	0	0	0	0	0	0	0	0	0	0	25.3148	0	0	0	0	14.9212	0	0	0	0
ENSRNA022717308	0	0	0	0	0	0	0	0	0	0	0	0	0	0	0	0	0	0	0	0	0	0	0	0	0
ENSRNA022717309	0	0	0	0	0	0	0	0	0	0	0	0	0	0	0	0	0	0	0	0	0	0	0	0	0
ENSRNA022717311	56.79	23.0516	49.6853	0	0	0	0	0	0	0	0	0	0	0	0	43.1756	0	0	0	0	17.7863	0	0	0	0
ENSRNA022717313	1.72151	0	0	0	0	0	0	0	0	0	0	0	0	0	0	0.573836	0	0	0	0	0.993913	0	0	0	0
ENSRNA022717314	7.93054	0	0	0	0	0	0	0	0	0	0	0	0	0	0	2.64351	0	0	0	0	4.5787	0	0	0	0
ENSRNA022717316	5.22828	0	0	0	0	0	0	0	0	0	0	0	0	0	0	1.74276	0	0	0	0	3.01855	0	0	0	0
ENSRNA022717318	0	0	0	0	0	0	0	0	0	0	0	0	0	0	0	0	0	0	0	0	0	0	0	0	0
ENSRNA022717319	0	0	0	0	0	0	0	0	0	0	0	0	0	0	0	0	0	0	0	0	0	0	0	0	0
ENSRNA022717321	0	0	0	0	0	0	0	0	0	0	0	0	0	0	0	0	0	0	0	0	0	0	0	0	0
ENSRNA022717323	0	0	0	0	0	0	0	0	0	0	0	0	0	0	0	0	0	0	0	0	0	0	0	0	0
ENSRNA022717324	0	0	0	0	0	0	0	0	0	0	0	0	0	0	0	0	0	0	0	0	0	0	0	0	0
ENSRNA022717326	0	0	0	0	0	0	0	0	0	0	0	0	0	0	0	0	0	0	0	0	0	0	0	0	0
ENSRNA022717328	0	0	0	0	0	0	0	0	0	0	0	0	0	0	0	0	0	0	0	0	0	0	0	0	0
ENSRNA022717329	0	0	0	0	0	0	0	0	0	0	0	0	0	0	0	0	0	0	0	0	0	0	0	0	0
ENSRNA022717331	0	0	0	0	0	0	0	0	0	0	0	0	0	0	0	0	0	0	0	0	0	0	0	0	0
ENSRNA022717333	0	0	0	0	0	0	0	0	0	0	0	0	0	0	0	0	0	0	0	0	0	0	0	0	0
ENSRNA022717335	865.452	783.454	906.077	0	0	0	0	0	0	0	0	0	0	0	0	851.661	0	0	0	0	62.4642	0	0	0	0
ENSRNA022717337	142.575	78.8827	117.328	0	0	0	0	0	0	0	0	0	0	0	0	112.929	0	0	0	0	32.0734	0	0	0	0
ENSRNA022717338	31.056	13.3699	19.5547	0	0	0	0	0	0	0	0	0	0	0	0	21.3269	0	0	0	0	8.97522	0	0	0	0
ENSRNA022717340	0	0	16.4671	0	0	0	0	0	0	0	0	0	0	0	0	5.48905	0	0	0	0	9.50731	0	0	0	0
ENSRNA022717342	4.23491	0	0	0	0	0	0	0	0	0	0	0	0	0	0	1.41164	0	0	0	0	2.44503	0	0	0	0
ENSRNA022717344	0	0	0	0	0	0	0	0	0	0	0	0	0	0	0	0	0	0	0	0	0	0	0	0	0
ENSRNA022717345	0	0	0	0	0	0	0	0	0	0	0	0	0	0	0	0	0	0	0	0	0	0	0	0	0
ENSRNA022717347	0	7.77322	13.1641	0	0	0	0	0	0	0	0	0	0	0	0	6.97912	0	0	0	0	6.6179	0	0	0	0
ENSRNA022717349	0	0	0	0	0	0	0	0	0	0	0	0	0	0	0	0	0	0	0	0	0	0	0	0	0
ENSRNA022717350	0	0	0	0	0	0	0	0	0	0	0	0	0	0	0	0	0	0	0	0	0	0	0	0	0
ENSRNA022717352	0	0	0	0	0	0	0	0	0	0	0	0	0	0	0	0	0	0	0	0	0	0	0	0	0
ENSRNA022717354	174.597	10.5552	102.92	0	0	0	0	0	0	0	0	0	0	0	0	96.024	0	0	0	0	82.2381	0	0	0	0
ENSRNA022717356	0	0	0	0	0	0	0	0	0	0	0	0	0	0	0	0	0	0	0	0	0	0	0	0	0
ENSRNA022717357	72.7207	16.206	40.5441	0	0	0	0	0	0	0	0	0	0	0	0	43.1569	0	0	0	0	28.3478	0	0	0	0
ENSRNA022717359	0	0	0	0	0	0	0	0	0	0	0	0	0	0	0	0	0	0	0	0	0	0	0	0	0
ENSRNA022717361	68.9404	50.7851	14.3609	0	0	0	0	0	0	0	0	0	0	0	0	44.6954	0	0	0	0	27.7947	0	0	0	0
ENSRNA022717362	0	0	0	0	0	0	0	0	0	0	0	0	0	0	0	0	0	0	0	0	0	0	0	0	0
ENSRNA022717364	0	0	3.08759	0	0	0	0	0	0	0	0	0	0	0	0	1.0292	0	0	0	0	1.78262	0	0	0	0
ENSRNA022717366	0	0	0	0	0	0	0	0	0	0	0	0	0	0	0	0	0	0	0	0	0	0	0	0	0
ENSRNA022717367	48.623	46.052	129.221	0	0	0	0	0	0	0	0	0	0	0	0	74.6321	0	0	0	0	47.2931	0	0	0	0
ENSRNA022717369	0	0	0	0	0	0	0	0	0	0	0	0	0	0	0	0	0	0	0	0	0	0	0	0	0
ENSRNA022717371	0	0	0	0	0	0	0	0	0	0	0	0	0	0	0	0	0	0	0	0	0	0	0	0	0
ENSRNA022717372	0	0	0	0	0	0	0	0	0	0	0	0	0	0	0	0	0	0	0	0	0	0	0	0	0
ENSRNA022717374	0	1.7592	5.41682	0	0	0	0	0	0	0	0	0	0	0	0	2.39201	0	0	0	0	2.7633	0	0	0	0
ENSRNA022717375	0	0	0	0	0	0	0	0	0	0	0	0	0	0	0	0	0	0	0	0	0	0	0	0	0
ENSRNA022717377	0	0	0	0	0	0	0	0	0	0	0	0	0	0	0	0	0	0	0	0	0	0	0	0	0
ENSRNA022717379	0	0	0	0	0	0	0	0	0	0	0	0	0	0	0	0	0	0	0	0	0	0	0	0	0
ENSRNA022717380	0	0	0	0	0	0	0	0	0	0	0	0	0	0	0	0	0	0	0	0	0	0	0	0	0
ENSRNA022717382	0	0	0	0	0	0	0	0	0	0	0	0	0	0	0	0	0	0	0	0	0	0	0	0	0
ENSRNA022717384	0	0	0	0	0	0	0	0	0	0	0	0	0	0	0	0	0	0	0	0	0	0	0	0	0
ENSRNA022717386	0	0	0	0	0	0	0	0	0	0	0	0	0	0	0	0	0	0	0	0	0	0	0	0	0
ENSRNA022717388	0	0	0	0	0	0	0	0	0	0	0	0	0	0	0	0	0	0	0	0	0	0	0	0	0
ENSRNA022717390	0	0	0	0	0	0	0	0	0	0	0	0	0	0	0	0	0	0	0	0	0	0	0	0	0
ENSRNA022717392	15.1247	0	49.2544	0	0	0	0	0	0	0	0	0	0	0	0	21.4597	0	0	0	0	25.2309	0	0	0	0
ENSRNA022717394	0	0	0	0	0	0	0	0	0	0	0	0	0	0	0	0	0	0	0	0	0	0	0	0	0
ENSRNA022717396	0	0	0	0	0	0	0	0	0	0	0	0	0	0	0	0	0	0	0	0	0	0	0	0	0
ENSRNA022717397	0	0	0	0	0	0	0	0	0	0	0	0	0	0	0	0	0	0	0	0	0	0	0	0	0
ENSRNA022717399	0	0	0	0	0	0	0	0	0	0	0	0	0	0	0	0	0	0	0	0	0	0	0	0	0
ENSRNA022717401	0	0	0	0	0	0	0	0	0	0	0	0	0	0	0	0	0	0	0	0	0	0	0	0	0
ENSRNA022717402	0	0	0	0	0	0	0	0	0	0	0	0	0	0	0	0	0	0	0	0	0	0	0	0	0
ENSRNA022717404	13.9421	0	19.0592	0	0	0	0	0	0	0	0	0	0	0	0	11.0004	0	0	0	0	9.86424	0	0	0	0
ENSRNA022717406	0	0	0	0	0	0	0	0	0	0	0	0	0	0	0	0	0	0	0	0	0	0	0	0	0
ENSRNA022717407	1.64144	0	0	0	0	0	0	0	0	0	0	0	0	0	0	0.547146	0	0	0	0	0.947685	0	0	0	0
ENSRNA022717408	0	0	0	0	0	0	0	0	0	0	0	0	0	0	0	0	0	0	0	0	0	0	0	0	0
ENSRNA022717410	10.4566	3.30122	13.9767	0	0	0	0	0	0	0	0	0	0	0	0	9.24484	0	0	0	0	5.43993	0	0	0	0
ENSRNA022717411	0	0	4.17242	0	0	0	0	0	0	0	0	0	0	0	0	1.39081	0	0	0	0	2.40895	0	0	0	0
ENSRNA022717412	66.2249	95.7354	31.7653	0	0	0	0	0	0	0	0	0	0	0	0	64.5752	0	0	0	0	32.0169	0	0	0	0
ENSRNA022717413	0	0	0	0	0	0	0	0	0	0	0	0	0	0	0	0	0	0	0	0	0	0	0	0	0
ENSRNA022717414	0	0	0	0	0	0	0	0	0	0	0	0	0	0	0	0	0	0	0	0	0	0	0	0	0
ENSRNA022717415	0	4.91542	0	0	0	0	0	0	0	0	0	0	0	0	0	1.63847	0	0	0	0	2.83792	0	0	0	0
ENSRNA022717416	32.6573	3.99103	13.057	0	0	0	0	0	0	0	0	0	0	0	0	16.5684	0	0	0	0	14.6522	0	0	0	0
ENSRNA022717418	0	0	0	0	0	0	0	0	0	0	0	0	0	0	0	0	0	0	0	0	0	0	0	0	0
ENSRNA022717419	0	0	0	0	0	0	0	0	0	0	0	0	0	0	0	0	0	0	0	0	0	0	0	0	0
ENSRNA022717421	0	0	0	0	0	0	0	0	0	0	0	0	0	0	0	0	0	0	0	0	0	0	0	0	0
ENSRNA022717423	0	0	0	0	0	0	0	0	0	0	0	0	0	0	0	0	0	0	0	0	0	0	0	0	0
ENSRNA022717425	0	0	0	0	0	0	0	0	0	0	0	0	0	0	0	0	0	0	0	0	0	0	0	0	0
ENSRNA022717426	0	0	0	0	0	0	0	0	0	0	0	0	0	0	0	0	0	0	0	0	0	0	0	0	0
ENSRNA022717428	0	0	0	0	0	0	0	0	0	0	0	0	0	0	0	0	0	0	0	0	0	0	0	0	0
ENSRNA022717430	0	0	3.08759	0	0	0	0	0	0	0	0	0	0	0	0	1.0292	0	0	0	0	1.78262	0	0	0	0
ENSRNA022717431	43.6935	0	0	0	0	0	0	0	0	0	0	0	0	0	0	14.5645	0	0	0	0	25.2265	0	0	0	0
ENSRNA022717433	1.80979	0	0	0	0	0	0	0	0	0	0	0	0	0	0	0.603264	0	0	0	0	1.04488	0	0	0	0
ENSRNA022717435	0	0	0	0	0	0	0	0	0	0	0	0	0	0	0	0	0	0	0	0	0	0	0	0	0
ENSRNA022717437	0	0	0	0	0	0	0	0	0	0	0	0	0	0	0	0	0	0	0	0	0	0	0	0	0
ENSRNA022717438	0	0	0	0	0	0	0	0	0	0	0	0	0	0	0	0	0	0	0	0	0	0	0	0	0
ENSRNA022717440	0	0	0	0	0	0	0	0	0	0	0	0	0	0	0	0	0	0	0	0	0	0	0	0	0
ENSRNA022717442	0	0	0	0	0	0	0	0	0	0	0	0	0	0	0	0	0	0	0	0	0	0	0	0	0
ENSRNA022717443	26.2161	0	11.7622	0	0	0	0	0	0	0	0	0	0	0	0	12.6595	0	0	0	0	13.1311	0	0	0	0
ENSRNA022717445	0	0	0	0	0	0	0	0	0	0	0	0	0	0	0	0	0	0	0	0	0	0	0	0	0
ENSRNA022717447	0	0	0	0	0	0	0	0	0	0	0	0	0	0	0	0	0	0	0	0	0	0	0	0	0
ENSRNA022717449	0	1.57293	0	0	0	0	0	0	0	0	0	0	0	0	0	0.524312	0	0	0	0	0.908134	0	0	0	0
ENSRNA022717450	0	0	0	0	0	0	0	0	0	0	0	0	0	0	0	0	0	0	0	0	0	0	0	0	0
ENSRNA022717452	7.10896	0	0	0	0	0	0	0	0	0	0	0	0	0	0	2.36965	0	0	0	0	4.10436	0	0	0	0
ENSRNA022717454	0	0	0	0	0	0	0	0	0	0	0	0	0	0	0	0	0	0	0	0	0	0	0	0	0
ENSRNA022717456	10.7213	0	3.90834	0	0	0	0	0	0	0	0	0	0	0	0	4.87654	0	0	0	0	5.42583	0	0	0	0
ENSRNA022717457	0	0	0	0	0	0	0	0	0	0	0	0	0	0	0	0	0	0	0	0	0	0	0	0	0
ENSRNA022717459	0	0	0	0	0	0	0	0	0	0	0	0	0	0	0	0	0	0	0	0	0	0	0	0	0
ENSRNA022717461	0	0	0	0	0	0	0	0	0	0	0	0	0	0	0	0	0	0	0	0	0	0	0	0	0
ENSRNA022717463	1.80979	29.1396	3.95845	0	0	0	0	0	0	0	0	0	0	0	0	11.636	0	0	0	0	15.1966	0	0	0	0
ENSRNA022717464	0	0	0	0	0	0	0	0	0	0	0	0	0	0	0	0	0	0	0	0	0	0	0	0	0
ENSRNA022717466	0	0	0	0	0	0	0	0	0	0	0	0	0	0	0	0	0	0	0	0	0	0	0	0	0
ENSRNA022717467	0	0	0	0	0	0	0	0	0	0	0	0	0	0	0	0	0	0	0	0	0	0	0	0	0
ENSRNA022717468	0	0	11.4355	0	0	0	0	0	0	0	0	0	0	0	0	3.81184	0	0	0	0	6.6023	0	0	0	0
ENSRNA022717469	0	0	0	0	0	0	0	0	0	0	0	0	0	0	0	0	0	0	0	0	0	0	0	0	0
ENSRNA022717470	0	0	0	0	0	0	0	0	0	0	0	0	0	0	0	0	0	0	0	0	0	0	0	0	0
ENSRNA022717471	0	0	0	0	0	0	0	0	0	0	0	0	0	0	0	0	0	0	0	0	0	0	0	0	0
ENSRNA022717472	0	0	0	0	0	0	0	0	0	0	0	0	0	0	0	0	0	0	0	0	0	0	0	0	0
ENSRNA022717473	2.41305	0	0	0	0	0	0	0	0	0	0	0	0	0	0	0.804351	0	0	0	0	1.39318	0	0	0	0
ENSRNA022717474	0	0	0	0	0	0	0	0	0	0	0	0	0	0	0	0	0	0	0	0	0	0	0	0	0
ENSRNA022717475	0	0	0	0	0	0	0	0	0	0	0	0	0	0	0	0	0	0	0	0	0	0	0	0	0
ENSRNA022717476	215.897	191.898	164.671	0	0	0	0	0	0	0	0	0	0	0	0	190.822	0	0	0	0	25.63	0	0	0	0
ENSRNA022717477	0	0	0	0	0	0	0	0	0	0	0	0	0	0	0	0	0	0	0	0	0	0	0	0	0
ENSRNA022717478	0	0	0	0	0	0	0	0	0	0	0	0	0	0	0	0	0	0	0	0	0	0	0	0	0
ENSRNA022717479	0	0	0	0	0	0	0	0	0	0	0	0	0	0	0	0	0	0	0	0	0	0	0	0	0
ENSRNA022717480	74.9932	38.9957	26.802	0	0	0	0	0	0	0	0	0	0	0	0	46.9303	0	0	0	0	25.0563	0	0	0	0
ENSRNA022717481	0	0	0	0	0	0	0	0	0	0	0	0	0	0	0	0	0	0	0	0	0	0	0	0	0
ENSRNA022717482	0	0	0	0	0	0	0	0	0	0	0	0	0	0	0	0	0	0	0	0	0	0	0	0	0
ENSRNA022717483	0	0	0	0	0	0	0	0	0	0	0	0	0	0	0	0	0	0	0	0	0	0	0	0	0
ENSRNA022717484	0	0	4.84328	0	0	0	0	0	0	0	0	0	0	0	0	1.61443	0	0	0	0	2.79627	0	0	0	0
ENSRNA022717485	0	0	0	0	0	0	0	0	0	0	0	0	0	0	0	0	0	0	0	0	0	0	0	0	0
ENSRNA022717486	4.95311	0	0	0	0	0	0	0	0	0	0	0	0	0	0	1.65104	0	0	0	0	2.85968	0	0	0	0
ENSRNA022717487	0	0	0	0	0	0	0	0	0	0	0	0	0	0	0	0	0	0	0	0	0	0	0	0	0
ENSRNA022717488	0	0	0	0	0	0	0	0	0	0	0	0	0	0	0	0	0	0	0	0	0	0	0	0	0
ENSRNA022717489	0	0	0	0	0	0	0	0	0	0	0	0	0	0	0	0	0	0	0	0	0	0	0	0	0
ENSRNA022717490	441.339	172.119	287.465	0	0	0	0	0	0	0	0	0	0	0	0	300.308	0	0	0	0	135.069	0	0	0	0
ENSRNA022717491	0	0	0	0	0	0	0	0	0	0	0	0	0	0	0	0	0	0	0	0	0	0	0	0	0
ENSRNA022717492	0	0	0	0	0	0	0	0	0	0	0	0	0	0	0	0	0	0	0	0	0	0	0	0	0
ENSRNA022717493	0	0	0	0	0	0	0	0	0	0	0	0	0	0	0	0	0	0	0	0	0	0	0	0	0
ENSRNA022717494	0	0	0	0	0	0	0	0	0	0	0	0	0	0	0	0	0	0	0	0	0	0	0	0	0
ENSRNA022717495	1.41164	25.4029	6.17518	0	0	0	0	0	0	0	0	0	0	0	0	10.9966	0	0	0	0	12.7016	0	0	0	0
ENSRNA022717496	0	0	0	0	0	0	0	0	0	0	0	0	0	0	0	0	0	0	0	0	0	0	0	0	0
ENSRNA022717497	0	0	0	0	0	0	0	0	0	0	0	0	0	0	0	0	0	0	0	0	0	0	0	0	0
ENSRNA022717498	0	0	0	0	0	0	0	0	0	0	0	0	0	0	0	0	0	0	0	0	0	0	0	0	0
ENSRNA022717499	0	0	0	0	0	0	0	0	0	0	0	0	0	0	0	0	0	0	0	0	0	0	0	0	0
ENSRNA022717500	0	0	0	0	0	0	0	0	0	0	0	0	0	0	0	0	0	0	0	0	0	0	0	0	0
ENSRNA022717501	0	0	0	0	0	0	0	0	0	0	0	0	0	0	0	0	0	0	0	0	0	0	0	0	0
ENSRNA022717502	0	0	0	0	0	0	0	0	0	0	0	0	0	0	0	0	0	0	0	0	0	0	0	0	0
ENSRNA022717503	0	0	0	0	0	0	0	0	0	0	0	0	0	0	0	0	0	0	0	0	0	0	0	0	0
ENSRNA022717504	4.86771	0	2.36597	0	0	0	0	0	0	0	0	0	0	0	0	2.41123	0	0	0	0	2.43417	0	0	0	0
ENSRNA022717505	5.48208	0	1.99844	0	0	0	0	0	0	0	0	0	0	0	0	2.49351	0	0	0	0	2.77437	0	0	0	0
ENSRNA022717506	16.5192	0	0	0	0	0	0	0	0	0	0	0	0	0	0	5.50638	0	0	0	0	9.53734	0	0	0	0
ENSRNA022717507	0	0	0	0	0	0	0	0	0	0	0	0	0	0	0	0	0	0	0	0	0	0	0	0	0
ENSRNA022717508	0	0	0	0	0	0	0	0	0	0	0	0	0	0	0	0	0	0	0	0	0	0	0	0	0
ENSRNA022717509	0	0	0	0	0	0	0	0	0	0	0	0	0	0	0	0	0	0	0	0	0	0	0	0	0
ENSRNA022717510	0	0	0	0	0	0	0	0	0	0	0	0	0	0	0	0	0	0	0	0	0	0	0	0	0
ENSRNA022717511	0	0	0	0	0	0	0	0	0	0	0	0	0	0	0	0	0	0	0	0	0	0	0	0	0
ENSRNA022717512	0	0	0	0	0	0	0	0	0	0	0	0	0	0	0	0	0	0	0	0	0	0	0	0	0
ENSRNA022717513	0	0	0	0	0	0	0	0	0	0	0	0	0	0	0	0	0	0	0	0	0	0	0	0	0
ENSRNA022717514	0	0	0	0	0	0	0	0	0	0	0	0	0	0	0	0	0	0	0	0	0	0	0	0	0
ENSRNA022717515	0	0	0	0	0	0	0	0	0	0	0	0	0	0	0	0	0	0	0	0	0	0	0	0	0
ENSRNA022717516	9.51665	0	0	0	0	0	0	0	0	0	0	0	0	0	0	3.17222	0	0	0	0	5.49444	0	0	0	0
ENSRNA022717517	5.64655	10.696	28.8175	0	0	0	0	0	0	0	0	0	0	0	0	15.0533	0	0	0	0	12.1845	0	0	0	0
ENSRNA022717518	0	13.3699	0	0	0	0	0	0	0	0	0	0	0	0	0	4.45665	0	0	0	0	7.71914	0	0	0	0
ENSRNA022717519	0	0	0	0	0	0	0	0	0	0	0	0	0	0	0	0	0	0	0	0	0	0	0	0	0
ENSRNA022717520	0	0	0	0	0	0	0	0	0	0	0	0	0	0	0	0	0	0	0	0	0	0	0	0	0
ENSRNA022717521	0	0	0	0	0	0	0	0	0	0	0	0	0	0	0	0	0	0	0	0	0	0	0	0	0
ENSRNA022717522	0	0	0	0	0	0	0	0	0	0	0	0	0	0	0	0	0	0	0	0	0	0	0	0	0
ENSRNA022717804	35.1767	224.563	76.6068	17.5969	0	13.5568	7.93325	29.5324	33.6909	11.5428	25.9282	8.59221	0	0	0	112.116	10.3846	23.7188	15.3544	0	99.5613	9.21738	13.8279	9.27526	0
ENSRNA022717806	0	0	0	0	0	0	0	0	0	0	0	0	0	0	0	0	0	0	0	0	0	0	0	0	0
ENSRNA022717807	1.18625	41.5704	0	0	0	0	0	0	0	0	0	0	0	0	0	14.2522	0	0	0	0	23.6657	0	0	0	0
ENSRNA022717809	0	0	0	0	0	0	0	0	0	0	0	0	0	0	0	0	0	0	0	0	0	0	0	0	0
ENSRNA022717815	0	5.14229	0	0	0	0	0	0	0	0	0	0	0	0	0	1.7141	0	0	0	0	2.9689	0	0	0	0
ENSRNA022717817	0	1.10495	0	0	0	0	0	0	0	0	0	0	0	0	0	0.368318	0	0	0	0	0.637946	0	0	0	0
ENSRNA022717819	0	0	0	0	0	0	0	0	0	0	0	0	0	0	0	0	0	0	0	0	0	0	0	0	0
ENSRNA022717820	0	0	0	0	0	0	0	0	0	0	0	0	0	0	0	0	0	0	0	0	0	0	0	0	0
ENSRNA022717821	0	0	0	0	0	0	0	0	0	0	0	0	0	0	0	0	0	0	0	0	0	0	0	0	0
ENSRNA022717822	0	0	0	0	0	0	0	0	0	0	0	0	0	0	0	0	0	0	0	0	0	0	0	0	0
ENSRNA022717825	0	0	0	0	0	0	0	0	0	0	0	0	0	0	0	0	0	0	0	0	0	0	0	0	0
ENSRNA022717829	0	8.66571	0.47648	0	60.4822	0	0	0	35.6108	0	8.48709	0	0	0	0	3.0474	20.1607	11.8703	2.82903	0	4.87143	34.9194	20.5599	4.90002	0
ENSRNA022717833	9.47407	89.7312	10.361	0	0	0	0	0	0	0	0	0	0	0	0	36.5221	0	0	0	0	46.0826	0	0	0	0
ENSRNA022717835	0	9.90366	0.952959	0	0	0	0	0	0	0	0	0	0	0	0	3.61887	0	0	0	0	5.4636	0	0	0	0
ENSRNA022717837	124.607	1246.21	174.709	3216.17	2823.85	7079.44	10075.3	3327.38	12074.5	13610	9251.71	2807.84	291.618	480.003	5535.68	515.176	4373.15	8492.39	8556.52	2102.43	633.59	2351.91	4583.36	5434.53	2974.77
ENSRNA022717839	389.494	1864.09	666.553	3909.27	6426.51	8825.02	8572.32	4790.26	8042.86	7914.1	4589.14	2583.06	0	1238.1	729.575	973.38	6386.93	7135.15	5028.77	655.892	783.72	2458.11	2047.91	2692.57	622.33
ENSRNA022717840	0	0.759656	0	0	0	0	0	0	0	0	0	0	0	0	0	0.253219	0	0	0	0	0.438588	0	0	0	0
ENSRNA022717842	0	0	0	0	0	0	0	0	0	0	0	0	0	0	0	0	0	0	0	0	0	0	0	0	0
ENSRNA022717844	191.228	1179.98	233.364	1299.37	4496.9	520.07	6603.59	1759.68	2352.55	3184.06	3294.87	461.627	134.184	0	0	534.856	2105.45	3571.94	2313.52	44.728	559.087	2107.4	2642.17	1604.74	77.4712
ENSRNA022717848	0	6.9959	0	0	0	0	0	0	0	0	0	0	0	0	0	2.33197	0	0	0	0	4.03909	0	0	0	0
ENSRNA022717861	0	9.78289	3.76535	0	0	0	0	0	0	360.326	0	0	0	0	0	4.51608	0	0	120.109	0	4.93446	0	0	208.034	0
ENSRNA022717863	0	0	0	0	0	0	0	0	0	0	0	0	0	0	0	0	0	0	0	0	0	0	0	0	0
ENSRNA022717880	0	0	0	0	0	0	0	0	0	0	0	0	0	0	0	0	0	0	0	0	0	0	0	0	0
ENSRNA022717884	3.63824	30.3236	2.12205	0	0	0	142.086	0	170.213	86.8197	116.382	0	0	0	0	12.028	0	104.1	67.7339	0	15.8626	0	91.2433	60.4929	0
ENSRNA022717887	0	8.53401	0	0	0	0	0	0	0	0	0	0	0	0	0	2.84467	0	0	0	0	4.92711	0	0	0	0
ENSRNA022717902	0	0	0	0	0	0	0	0	0	0	0	0	0	0	0	0	0	0	0	0	0	0	0	0	0
ENSRNA022717906	27.5762	268.021	33.03	24.9281	5.16631	21.9379	101.143	42.2831	204.392	70.2424	176.717	71.792	0	0	0	109.542	17.3441	115.939	106.25	0	137.273	10.6517	82.0611	61.0307	0
ENSRNA022717910	183.841	605.068	127.333	395.734	459.802	209.977	400.358	318.75	386.886	582.009	501.181	136.027	0	0	0	305.414	355.171	368.665	406.406	0	261.041	129.758	43.749	237.617	0
ENSRNA022717912	86.5626	47.6777	57.4796	8.33775	28.7754	18.4819	25.9766	11.2396	34.9033	22.2068	20.6117	23.4877	0	0	0	63.9067	18.5317	24.0398	22.1021	0	20.2235	10.2189	11.9501	1.44086	0
ENSRNA022717915	0	0	0	0	0	0	0	0	0	0	0	0	0	0	0	0	0	0	0	0	0	0	0	0	0
ENSRNA022717920	31.1284	260.543	29.0286	27.925	680.467	95.9644	487.452	219.625	775.377	712.448	587.814	187.208	47.9628	0	0	106.9	268.119	494.151	495.823	15.9876	133.063	358.721	277.937	274.438	27.6913
ENSRNA022717930	40.4609	352.132	116.03	59.1575	45.9895	289.485	112.443	444.505	205.597	236.168	168.534	31.9193	0	4.65368	0	169.541	131.544	254.182	145.54	1.55123	162.58	136.939	171.279	104.048	2.6868
ENSRNA022717934	37.8482	239.303	46.985	0	0	0	0	0	0	0	0	0	0	0	0	108.045	0	0	0	0	113.764	0	0	0	0
ENSRNA022717944	5.35448	0.922065	8.16259	0	0	0	0	14.863	0	3.99687	1.7871	2.309	0	0	0	4.81305	0	4.95433	2.69766	0	3.6505	0	8.58116	1.15502	0
ENSRNA022717947	34.3015	44.983	35.589	0	0	0	0	0	0	0	0	0	0	0	0	38.2912	0	0	0	0	5.83095	0	0	0	0
ENSRNA022717949	0	0	0	0	0	0	0	0	0	0	0	0	0	0	0	0	0	0	0	0	0	0	0	0	0
ENSRNA022717953	0	0	0	0	0	0	0	0	0	0	0	0	0	0	0	0	0	0	0	0	0	0	0	0	0
ENSRNA022717955	0	0	0	0	0	0	0	0	0	0	0	0	0	0	0	0	0	0	0	0	0	0	0	0	0
ENSRNA022717958	0	0	0	0	0	0	0	0	0	0	0	0	0	0	0	0	0	0	0	0	0	0	0	0	0
ENSRNA022717960	0	0	0	0	0	0	0	0	0	0	0	0	0	0	0	0	0	0	0	0	0	0	0	0	0
ENSRNA022717964	63.6108	678.401	67.9778	0	2635.59	76.9504	878.362	0	44.3914	1000.74	297.376	215.988	0	0	0	269.997	904.18	307.584	504.701	0	353.695	1499.94	494.806	431.505	0
ENSRNA022717967	12.1993	9.07836	0	0	0	0	0	0	0	0	0	0	0	0	0	7.09256	0	0	0	0	6.33746	0	0	0	0
ENSRNA022717972	6.8443	77.7888	9.98008	754.067	0	229.157	1039.5	933.967	728.216	956.551	322.091	647.751	0	0	0	31.5377	327.741	900.561	642.131	0	40.0853	386.579	158.308	317.267	0
ENSRNA022717977	0	0	0	0	0	0	0	0	0	0	0	0	0	0	0	0	0	0	0	0	0	0	0	0	0
ENSRNA022717983	0	0	0	0	0	0	0	0	0	0	0	0	0	0	0	0	0	0	0	0	0	0	0	0	0
ENSRNA022717997	0	0	0	0	0	0	0	0	0	0	0	0	0	0	0	0	0	0	0	0	0	0	0	0	0
GB40001	0	0	0	0	0	0	0	0	0	0	0	0	0	0	0	0	0	0	0	0	0	0	0	0	0
GB40002	0	0	0	0	0	0	0	0	0	0	0	0	0	0	0	0	0	0	0	0	0	0	0	0	0
GB40003	0	0	0	0	0	0	0	0	0	0	0	0	0	0	0	0	0	0	0	0	0	0	0	0	0
GB40004	0	0	0	0	0	0	0	0	0	0	0	0	0	0	0	0	0	0	0	0	0	0	0	0	0
GB40005	0.245076	11.838	0.893399	0	0.991668	2.21888	0	0	0	0.225763	0	2.63376	0	0	0	4.32548	1.07018	0	0.953174	0	6.51408	1.11152	0	1.4598	0
GB40006	6.33355	0.247003	1.3853	1.48625	1.57446	1.84106	0.917711	1.17737	2.02942	0.507891	0.363471	0.32396	0	2.46191	0	2.65528	1.63392	1.37483	0.398441	0.820637	3.23592	0.184728	0.581565	0.0968236	1.42138
GB40007	7.34817	4.35805	2.7361	2.04632	7.90532	3.70686	2.53603	1.74716	1.97175	0.394264	0.83177	0.406539	0.0512564	0.614692	0	4.81411	4.55283	2.08498	0.544191	0.221983	2.33961	3.01972	0.406442	0.249126	0.34106
GB40008	37.7593	15.1733	17.2079	11.3713	28.4152	20.4029	11.3153	14.295	11.1609	2.83572	5.36261	5.76977	0.127803	2.83841	0	23.3802	20.0631	12.2571	4.65603	0.988738	12.4942	8.52703	1.76659	1.58953	1.60314
GB40009	60.0655	14.2378	19.8517	34.3683	32.6833	38.0502	11.1383	28.7904	24.643	9.5282	17.6137	28.1029	33.0322	36.6033	2.67002	31.385	35.0339	21.5239	18.4149	24.1018	24.9961	2.74467	9.23015	9.31324	18.6462
GB40010	35.5544	13.4447	18.9273	18.2835	22.8389	25.9087	9.38107	18.0266	15.7062	4.21046	8.25773	11.2848	16.7322	17.6979	1.34839	22.6421	22.3437	14.3713	7.91766	11.9262	11.5135	3.83664	4.47468	3.54941	9.17334
GB40011	1.85742	0	1.80561	0.930612	0	0	0	0	0	0	0	0	0	0	0	1.22101	0.310204	0	0	0	1.05774	0.537289	0	0	0
GB40012	4.66124	6.74778	1.71302	1.42684	2.49001	3.89502	5.39311	2.49348	1.44398	2.44465	1.48033	3.29857	0	0.139263	2.68142	4.37402	2.60396	3.11019	2.40785	0.940228	2.52964	1.23803	2.04552	0.909678	1.50952
GB40013	1.26718	0	0	0	0	1.27722	0	0	0	0	0	1.11103	0	0	0	0.422393	0.42574	0	0.370343	0	0.731606	0.737403	0	0.641453	0
GB40014	13.6559	10.4373	12.1327	5.18535	9.70885	5.20278	9.39278	5.75172	6.34319	7.31622	5.43948	4.99666	2.50112	2.88967	3.33894	12.0753	6.69899	7.16256	5.91745	2.90991	1.61007	2.60663	1.95393	1.23144	0.419277
GB40015	1.87976	2.98641	2.87361	1.0048	1.18959	1.6603	2.88345	0.835169	0.619964	1.05329	0.433274	0.410495	0	0	0	2.57993	1.2849	1.44619	0.632353	0	0.608984	0.337983	1.24934	0.36472	0
GB40016	2.7007	5.06661	2.83995	0.999997	2.8217	1.25575	0.187226	0.369514	0.488592	1.28484	0.27449	0.192604	0.32429	0	0	3.53575	1.69248	0.348444	0.583978	0.108097	1.32759	0.986256	0.151784	0.608344	0.187229
GB40017	6.1449	3.63082	4.68564	1.86871	4.82147	3.26464	3.10845	3.5839	4.17616	2.29034	2.63213	1.59099	4.41664	5.10119	0.982485	4.82045	3.31827	3.62284	2.17115	3.50011	1.26245	1.47711	0.534919	0.530704	2.20703
GB40018	66.5546	138.116	83.4483	62.7123	10.9932	26.7946	32.7349	34.7984	68.9899	48.2281	91.942	35.7511	0	15.847	0	96.0396	33.5	45.5077	58.6404	5.28233	37.4054	26.5036	20.3623	29.5071	9.14927
GB40019	3.86438	8.39658	10.1925	19.9567	16.501	21.7937	46.7208	15.9091	15.0377	21.8932	20.2412	14.0732	0	6.4531	8.37e-06	7.4845	19.4171	25.8892	18.7359	2.15104	3.26117	2.68729	18.046	4.1216	3.7257
GB40020	1.15927	0.675676	2.79567	0.294163	1.68479	0.124096	0.850356	1.18	2.01916	0.649	8.24e-07	1.17e-06	0	0	0	1.54354	0.701016	1.34984	0.216334	0	1.11101	0.856206	0.602627	0.3747	0
GB40021	240.756	181.382	146.044	538.761	155.779	266.654	193.808	616.248	312.132	201.079	164.468	245.677	166.392	45.1096	33.9338	189.394	320.398	374.063	203.741	81.8118	47.8615	197.066	217.923	40.6699	73.4614
GB40022	0.626281	1.30496	2.37437	0.746483	1.31136	0.08006	1.23431	0.550238	0	0.720839	0.582581	0.21057	6.16128	0	0	1.4352	0.712634	0.594849	0.504663	2.05376	0.88129	0.616347	0.618363	0.263907	3.55722
GB40023	0	0	0	0	0	0	0	0	0	0	0	0	0	0	0	0	0	0	0	0	0	0	0	0	0
GB40024	0	0	0	0	0	0	0	0	0	0	0	0	0	0	0	0	0	0	0	0	0	0	0	0	0
GB40025	0	0	0	0	0	0	0	0	0	0	0	0	0	0	0	0	0	0	0	0	0	0	0	0	0
GB40026	5.42324	0	2.32587	0	0	0.653449	0	0	0	0	0	0	0	0	0	2.58303	0.217816	0	0	0	2.72075	0.377269	0	0	0
GB40027	2.97971	3.22196	2.51642	1.55433	1.31344	1.68434	0.976399	1.10857	0.735116	1.04129	0.992646	0.953062	2.97817	0.178816	0	2.90603	1.51737	0.940028	0.995666	1.05233	0.358495	0.188192	0.189365	0.0441915	1.67022
GB40028	4.54487	6.32769	9.84131	4.46105	4.6793	3.00907	6.0945	4.97537	4.11003	5.42082	5.94391	4.00338	2.52908	2.02836	2.71151	6.90463	4.04981	5.05997	5.1227	2.42298	2.69494	0.907886	0.994936	1.00403	0.353717
GB40029	1.29806	2.53568	2.36597	0.546559	0.156939	0.910335	4.36502	2.2011	0.858496	0.486031	0.749289	1.07318	0	1.27977	1.02528	2.06657	0.537944	2.47487	0.7695	0.76835	0.670938	0.376772	1.76922	0.294096	0.677468
GB40030	0.351883	1.4442	0.726894	5.32301	3.55289	3.37421	7.56946	4.81744	5.7063	7.09944	5.02656	3.76336	0	4.09866	6.07362	0.840992	4.08337	6.03107	5.29645	3.39076	0.555024	1.07727	1.40446	1.68434	3.09807
GB40031	161.959	358.926	279.328	121.666	86.0376	67.1879	199.435	185.031	172.654	254.867	315.852	171.517	267.89	148.055	220.538	266.738	91.6305	185.707	247.412	212.161	99.0854	27.6663	13.4033	72.4557	60.3551
GB40032	28.5128	42.6777	35.3583	73.2682	22.8751	29.3192	34.4181	35.8247	40.1627	48.7424	52.8841	45.0505	16.1566	8.7121	21.7736	35.5163	41.8208	36.8018	48.8923	15.5474	7.0838	27.4242	2.99436	3.91895	6.55202
GB40033	2.40431	2.61745	2.61933	1.65991	1.90876	0.896619	2.7385	1.89306	1.75068	2.29419	1.35953	1.51906	2.82898	0.399763	0.962441	2.54703	1.48843	2.12741	1.72426	1.39706	0.123601	0.52741	0.533983	0.499978	1.27159
GB40034	0	0	3.34698	0	0	0	0	0	0	0	0	0	0	0	0	1.11566	0	0	0	0	1.93238	0	0	0	0
GB40035	0	0	0	0	0	0	0	0	0	0	0	0	0	0	0	0	0	0	0	0	0	0	0	0	0
GB40053	2.98395	0.434795	0.251023	0	0	0	0	0	0	0	0	0	0	0	0	1.22326	0	0	0	0	1.52757	0	0	0	0
GB40054	40.9163	42.5251	36.9213	36.3857	28.7602	33.0883	31.7264	41.3723	32.6273	28.1101	24.0498	31.6409	20.9872	22.3476	19.3236	40.1209	32.7447	35.242	27.9336	20.8861	2.88533	3.82434	5.32807	3.79863	1.51453
GB40056	71.9991	214.778	140.533	12.733	7.84018	9.53204	16.9573	5.04422	0	11.9726	16.5952	9.79882	0	0	0	142.437	10.0351	7.33384	12.7889	0	71.4086	2.4849	8.70743	3.47094	0
GB40057	263.849	138.685	146.077	46.5968	136.171	78.0209	84.5692	38.3337	57.5305	32.8557	31.6801	26.1526	27.8382	11.5283	2.8391	182.87	86.9296	60.1445	30.2295	14.0685	70.227	45.4468	23.2283	3.57927	12.6917
GB40058	230.186	157.789	163.188	0	0	0	0	0	0	0	0	0	0	0	0	183.721	0	0	0	0	40.3301	0	0	0	0
GB40059	0	0	0	0	60.9647	0	0	0	0	0	0	0	0	0	0	0	20.3216	0	0	0	0	35.198	0	0	0
GB40060	0	0	0	0	0	0	0	0	0	0	0	0	0	0	0	0	0	0	0	0	0	0	0	0	0
GB40061	0.210647	0.0285013	0.164549	5.11506	2.20773	6.29842	4.39525	6.49489	4.17952	2.02644	4.19031	6.01895	5.87134	4.0484	5.56989	0.134566	4.5404	5.02322	4.07857	5.16321	0.0947022	2.10502	1.27906	1.9986	0.977148
GB40063	6.10118	10.5319	11.1206	11.404	5.63822	6.13266	14.8318	10.5199	9.67737	18.3956	13.4064	9.0835	7.95473	1.65686	8.26797	9.25124	7.72496	11.6764	13.6285	5.95985	2.74387	3.19572	2.76497	4.66002	3.72979
GB40064	11.7303	10.2263	9.08686	0.836592	0.880514	1.1137	0.0985185	0.926963	2.15655	0.779482	0.12022	0.658166	0	4.10491	0	10.3478	0.943602	1.06068	0.519289	1.3683	1.32591	0.148937	1.03551	0.350887	2.36997
GB40065	0	0	0	0	0	0	0	0	0	0	0.912857	0	0	0	0	0	0	0	0.304286	0	0	0	0	0.527038	0
GB40066	0.348552	0	3.55771	0	0	0	0	0	0	0	0	0	0	0	0	1.30209	0	0	0	0	1.96119	0	0	0	0
GB40067	1.47189	1.13268	2.91756	0.505043	0.419463	0.819646	1.11649	0.854685	0.581631	0.346798	0.588695	0.506897	1.70779	0	0	1.84071	0.581384	0.850935	0.480797	0.569263	0.94788	0.210731	0.267449	0.123043	0.985993
GB40069	6.17591	6.40643	7.50455	2.6374	0	5.7801	0.881686	4.25806	2.57166	0.110169	2.33856	0.514795	0	0	0	6.69563	2.80583	2.57047	0.987841	0	0.709966	2.89373	1.68819	1.18712	0
GB40070	6.32537	6.57538	6.41139	5.28825	13.3205	5.00406	8.31215	6.19734	3.60683	5.74285	2.81155	1.09522	7.98522	0	4.43731	6.43738	7.87094	6.03877	3.21654	4.14084	0.127019	4.7216	2.35666	2.35013	4.00086
GB40071	4.13776	2.32867	8.00097	2.76513	6.09952	2.52854	3.33041	2.63232	2.49059	3.66109	3.78092	2.07266	14.4044	5.02296	2.92871	4.82247	3.79773	2.81777	3.17156	7.45202	2.89748	1.99692	0.449577	0.953557	6.11131
GB40072	2.75495	6.05353	8.27535	8.68989	11.011	7.45586	13.953	11.8454	9.75562	13.6865	8.82124	6.81363	1.64e-06	7.28438	4.67269	5.69461	9.05225	11.8513	9.77379	3.98569	2.77764	1.80506	2.0987	3.53406	3.69046
GB40073	604.625	528.332	420.991	541.324	300.567	492.137	366.717	468.6	550.663	653.53	557.225	502.351	70.8973	85.3905	62.1254	517.983	444.676	461.993	571.035	72.8044	92.2536	127.202	92.1508	76.5298	11.7492
GB40074	7.47795	4.44299	3.36965	2.87841	5.38425	2.8183	1.01481	1.59176	3.25939	0.67597	0.97326	3.29618	8.11168	5.23705	5.04483	5.09686	3.69365	1.95532	1.64847	6.13119	2.13077	1.46441	1.16562	1.43468	1.71785
GB40075	15.3701	8.44418	8.32836	1.98717	8.68723	5.79638	2.02369	2.41166	3.86576	0.934272	2.91954	0.648647	0	0	0	10.7142	5.49026	2.76704	1.50082	0	4.03255	3.3605	0.971095	1.23692	0
GB40076	18.3045	14.4191	6.39199	2.23853	3.80955	3.20271	2.76702	2.82982	4.2701	3.27002	2.99147	1.73381	0	0	0	13.0385	3.0836	3.28898	2.6651	0	6.07506	0.792254	0.850255	0.818458	0
GB40077	236.825	194.439	150.456	71.2221	132.794	128.404	139.495	100.925	105.111	39.2194	66.1995	59.871	1.19894	20.2257	24.3205	193.907	110.807	115.177	55.0966	15.2484	43.1869	34.3515	21.1638	14.1095	12.3382
GB40078	0	0	0.779694	0	0	0	0	0	0	0	0	0	0	0	0	0.259898	0	0	0	0	0.450157	0	0	0	0
GB40079	0	0	0.490093	0	0	0	0	0	0	0	0	0	0	0	0	0.163364	0	0	0	0	0.282956	0	0	0	0
GB40080	1.68052	1.43763	2.72713	0.539693	0.0501063	1.13206	0.392331	0.809371	0.658125	0.552213	0.479239	2.21949	5.09492	2.45369	7.87006	1.94843	0.573953	0.619942	1.08365	5.13956	0.685227	0.54179	0.211126	0.984345	2.70846
GB40081	0	0	0	0	0	0.186302	0	0	0	0	0	0	0	0	0	0	0.0621007	0	0	0	0	0.107562	0	0	0
GB40082	0	0	0	0	0	2.32653	0	0	1.82521	0	0	0	0	0	0	0	0.77551	0.608403	0	0	0	1.34322	1.05379	0	0
GB40083	4.30669	8.81258	7.98548	21.3728	26.8313	19.0603	56.667	39.0803	21.6518	33.6563	28.9535	27.6022	17.2956	20.0526	22.7871	7.03492	22.4215	39.133	30.0707	20.0451	2.39863	3.99022	17.5077	3.1779	2.74576
GB40084	30.2383	35.361	25.4206	45.9754	15.5406	25.2288	21.5848	19.6646	37.5608	31.5271	45.8499	24.3686	0	4.8604	0	30.34	28.9149	26.2701	33.9152	1.62013	4.97096	15.5486	9.82508	10.938	2.80615
GB40085	219.067	189.731	232.011	75.9976	269.241	187.515	2.22931	30.0953	75.0898	135.154	55.0525	41.7857	63.1307	73.2443	20.7085	213.603	177.585	35.8048	77.3307	52.3612	21.6632	97.0037	36.7643	50.5139	27.8745
GB40086	0.883277	0.076052	1.17087	0.196436	0	0	0	0.707055	0.0565668	0	0	1.06071	0.523964	0	5.06693	0.710067	0.0654787	0.254541	0.35357	1.86363	0.56759	0.113412	0.392908	0.612401	2.78648
GB40087	0.0924451	0.700456	0	0.28865	0	0.111363	0	0	0	0	0	0	0	0	0	0.2643	0.133338	0	0	0	0.380539	0.145574	0	0	0
GB40088	0	0	0	0	0	0	0	0	0	0	0	0	0	0	0	0	0	0	0	0	0	0	0	0	0
GB40089	11.0864	6.41415	7.31483	0.116741	0.138179	0.956266	0.396676	0.485326	1.04197	0.15865	0.499392	0.408113	0	4.13565	0	8.2718	0.403729	0.641324	0.355385	1.37855	2.47878	0.478631	0.349789	0.176384	2.38772
GB40090	0	0	1.88843	0	0	0	0	0	0	0	0	0	0	0	0	0.629478	0	0	0	0	1.09029	0	0	0	0
GB40091	7.55682	9.04633	6.41071	8.26188	14.255	11.2923	7.6719	7.77201	9.25857	2.03358	4.4289	3.67176	0.869412	8.48894	2.49e-06	7.67129	11.2697	8.23416	3.37808	3.11945	1.32153	2.99662	0.888576	1.22437	4.67039
GB40092	0.285294	1.62125	2.03842	0.77212	0.211952	1.19716	1.28625	0.483708	1.04392	0.182475	0.202687	0.085341	0	0	0	1.31499	0.727077	0.937959	0.156834	0	0.915813	0.494146	0.41163	0.0627344	0
GB40093	0	0.738671	1.51631	0.915562	0	0.221912	2.00692	0	0	3.22579	1.82206	4.05163	0	0	0	0.751661	0.379158	0.668973	3.03316	0	0.758239	0.477607	1.1587	1.1272	0
GB40094	135.769	162.937	434.185	21.9226	1.39627	35.4915	4.41278	22.3913	11.8079	17.7293	24.3437	15.4958	0	11.2512	5.93782	244.297	19.6035	12.8707	19.1896	5.72967	165.008	17.1655	9.03625	4.60116	5.62849
GB40095	26.8294	15.7054	28.7615	18.0392	15.7859	22.7604	9.07733	15.4249	10.9389	10.9132	15.0303	28.1111	10.2985	8.45708	15.1803	23.7655	18.8618	11.8137	18.0182	11.312	7.04673	3.55928	3.26296	8.97984	3.4743
GB40096	1.04566	0	0	0	0	0	0	0	0	0	0	0	0	0	0	0.348552	0	0	0	0	0.60371	0	0	0	0
GB40097	0	0	0	0	0	0	0	0	0	0	0	0	0	0	0	0	0	0	0	0	0	0	0	0	0
GB40098	10.1216	20.0906	28.8897	24.1735	16.9178	14.1941	29.9499	18.7222	21.0858	25.7408	26.4949	24.0312	11.753	16.895	4.98191	19.7006	18.4285	23.2526	25.4223	11.21	9.39014	5.15836	5.91918	1.26235	5.97508
GB40100	0	0	0	22.2988	3.30918	12.1064	13.2597	21.1537	19.9616	31.4795	36.703	29.5354	4.16961	11.3938	7.3634	0	12.5715	18.125	32.5726	7.64227	0	9.50335	4.25542	3.70673	3.62016
GB40101	10.6539	10.9314	22.008	0	0	0	0	0	0	0	0	0	0	0	0	14.5311	0	0	0	0	6.47666	0	0	0	0
GB40102	4.04095	4.93293	4.6484	1.45135	0.0881749	0.646044	2.97119	1.54505	0.643017	1.57728	0.112199	0.567278	2.97469	0	0	4.54076	0.728523	1.71975	0.752252	0.991563	0.455632	0.68532	1.17388	0.749851	1.71744
GB40103	1.37721	0	0	0	0	0	0.0924084	0	0.0858985	0	0	0	0	0	4.60806	0.459069	0	0.0594356	0	1.53602	0.795131	0	0.0515756	0	2.66046
GB40104	0	0	0	0	0	0	0	0	0	0	0	0	0	0	0	0	0	0	0	0	0	0	0	0	0
GB40105	4.41137	0	1.07208	0	0	0	0	0	0	0	0	0	0	0	0	1.82781	0	0	0	0	2.30074	0	0	0	0
GB40106	46.1303	30.4803	42.6994	4.39592	8.90318	6.28393	3.45596	4.40976	2.26373	2.97901	2.75531	3.35088	0.551557	0	0	39.77	6.52768	3.37648	3.0284	0.183852	8.22597	2.26349	1.07522	0.300841	0.318442
GB40107	3.49993	3.47271	4.13137	3.27862	2.9936	3.16166	3.23304	3.68747	1.35721	6.51426	4.2743	2.99387	1.63918	3.29859	0	3.70133	3.14463	2.75924	4.59414	1.64592	0.372666	0.143271	1.23527	1.78186	1.64931
GB40108	98.0303	115.637	93.3467	86.462	66.9106	67.0349	88.7449	69.107	71.1695	92.5811	108.852	78.0059	24.0148	29.3797	35.1505	102.338	73.4692	76.3405	93.1463	29.515	11.7527	11.2523	10.7919	15.4308	5.56908
GB40109	22.3997	14.2878	17.1644	3.2743	3.95856	6.05582	5.25194	8.10987	3.07141	3.70347	5.21015	5.06908	7.06899	2.21113	6.27543	17.9506	4.42956	5.47774	4.6609	5.18518	4.11268	1.44934	2.52681	0.832153	2.60599
GB40110	25.7468	0.840877	11.6513	0	42.0574	0	16.384	6.05522	8.15977	0	0	0	0	0	0	12.7463	14.0191	10.1997	0	0	12.489	24.2819	5.45819	0	0
GB40111	0	0	0	0	0	0	0	0	0	0	0	0	0	0	0	0	0	0	0	0	0	0	0	0	0
GB40112	36.0583	19.1495	19.9146	20.569	32.2582	27.9021	26.6335	14.0903	20.4589	12.6008	21.2239	18.992	9.26531	7.3311	1.32426	25.0408	26.9098	20.3942	17.6056	5.97356	9.54909	5.90744	6.27185	4.47561	4.14093
GB40113	71.1604	59.1784	64.5357	46.0796	40.5094	42.8031	47.645	46.3876	45.6125	29.8265	38.9596	37.6025	8.38388	23.9267	6.68789	64.9582	43.1307	46.5484	35.4629	12.9995	6.00213	2.79951	1.02574	4.92817	9.50116
GB40114	7.27789	0.780347	3.30384	1.02294	7.35393	2.60391	1.96187	1.84985	3.96476	4.04041	1.77191	0.590063	0.985278	0	0	3.78736	3.66026	2.59216	2.13413	0.328426	3.27565	3.29504	1.19003	1.75346	0.568851
GB40115	2.07594	0.65539	5.54959	0	0	0	0	0	0	0	0	0	0	0	0	2.7603	0	0	0	0	2.51785	0	0	0	0
GB40116	0	0	0	0	0	0	0	0	0	0	0	0	0	0	0	0	0	0	0	0	0	0	0	0	0
GB40117	0	11.0873	0	0	0	0	0	0	0	0	0	0	0	0	0	3.69576	0	0	0	0	6.40124	0	0	0	0
GB40118	0.942745	1.22186	0.723512	0.720993	0.896695	1.10851	1.28356	0.430718	0.654614	0.542788	0.433014	0.511363	2.82668	1.3399	4.87501	0.962705	0.908733	0.789631	0.495722	3.01386	0.249772	0.194039	0.442162	0.0565338	1.77497
GB40119	6.97366	23.0171	18.6426	16.3428	20.9163	15.1811	36.3924	14.2724	10.1917	14.3091	13.8359	13.8073	12.213	9.56416	18.7907	16.2111	17.4801	20.2855	13.9841	13.5226	8.29351	3.03202	14.0974	0.281821	4.75064
GB40120	0.94582	2.46347	0.517184	0	0	0	0	0	0	0	0	0	0	0	0	1.30883	0	0	0	0	1.02266	0	0	0	0
GB40121	0	0	0	0	0	0	0	0	0	0	0	0	0	0	0	0	0	0	0	0	0	0	0	0	0
GB40122	2.67355	0	0	0	0	0	0	0	0	0	0	0	0	0	0	0.891185	0	0	0	0	1.54358	0	0	0	0
GB40123	0.274504	0	0.400271	0	0	0.119022	0	0.364774	0	0.134204	0.37255	0	0	0	0	0.224925	0.039674	0.121591	0.168918	0	0.204689	0.0687174	0.210602	0.188685	0
GB40124	2.05485	0.633647	2.0556	29.9516	11.6855	21.0616	35.4555	23.9518	32.4862	39.5506	32.0158	34.3299	8.85499	8.29522	14.8798	1.58137	20.8996	30.6312	35.2988	10.6767	0.820751	9.13413	5.97199	3.85971	3.65076
GB40125	1.80593	0.570147	3.29167	0.418034	1.32283	2.52356	0	0.115428	0.361304	1.13498	1.15209	1.32583	0	0	0	1.88925	1.42147	0.158911	1.2043	0	1.36267	1.05622	0.184535	0.105595	0
GB40126	30.3738	30.0647	33.9435	6.7497	10.281	6.67391	15.6174	9.3744	12.8982	6.34898	5.78183	7.41867	0	0	0	31.4607	7.90154	12.63	6.51649	0	2.15574	2.06102	3.13013	0.831178	0
GB40127	0	0	0	0	0	0	0	0	0	0	0	0	0	0	0	0	0	0	0	0	0	0	0	0	0
GB40128	38.0023	12.1324	19.5504	3.58259	10.7344	11.5842	6.9114	5.6589	7.34323	0.171778	4.71321	3.48047	1.1236	0	0	23.2284	8.63373	6.63784	2.78849	0.374533	13.3214	4.395	0.874852	2.34846	0.648711
GB40129	29.4879	12.4605	8.5996	3.57836	10.5041	11.3235	5.78842	6.30128	7.87343	2.54308	3.87505	3.49757	2.93836	5.02214	4.73438	16.8493	8.46865	6.65438	3.30523	4.23163	11.1142	4.25489	1.08643	0.686499	1.12921
GB40130	8.32062	2.30985	6.27559	0.0982886	4.81986	2.65767	0.366053	0	0.792827	0.106753	0.689761	1.49656	0	0	0	5.63535	2.52527	0.386293	0.764358	0	3.05611	2.36357	0.396801	0.6979	0
GB40131	0	0	1.50982	0	0	0	0	0	0	0	0	0	0	0	0	0.503274	0	0	0	0	0.871697	0	0	0	0
GB40132	12.7439	3.09489	9.52959	0	0	16.7289	0	0	0	4.83884	0	0.866966	0	0	0	8.45614	5.5763	0	1.90194	0	4.91327	9.65843	0	2.58011	0
GB40133	3.73449	0	0.544548	0	0	0	0	0	0	0	0	0	0	0	0	1.42635	0	0	0	0	2.01737	0	0	0	0
GB40134	145.585	71.6193	74.1063	44.9121	62.6107	67.2587	46.476	39.0378	49.0829	20.523	32.7131	46.0798	23.5975	80.4526	31.9088	97.1034	58.2605	44.8656	33.1053	45.3196	42.0043	11.7913	5.21259	12.7829	30.7085
GB40135	5.16201	4.36756	5.57	1.03221	8.08323	2.229	0	1.14363	0.618222	1.12201	1.45352	0.419758	0	0.265894	0	5.03319	3.78148	0.587284	0.998429	0.0886313	0.611485	3.77318	0.572442	0.527845	0.153514
GB40136	1.1907	1.62895	1.63977	2.04141	1.54392	2.99906	1.10114	1.27539	3.06808	1.4462	1.24643	1.57707	10.3512	2.28477	10.0478	1.48647	2.1948	1.81487	1.42323	7.56126	0.256207	0.739597	1.0888	0.166512	4.57209
GB40137	9.08479	3.44177	1.73231	2.28215	0.601612	69.1395	9.91376	1.78626	2.41058	3.09849	1.14417	2.17196	2.01429	0.611889	43.0415	4.75296	24.0078	4.70353	2.13821	15.2226	3.84762	39.0943	4.52297	0.977597	24.1021
GB40138	6.12971	10.4159	14.853	0	0	0	0.165292	0	0	0	0	0	0	0	8.17921	10.4662	0	0.0550973	0	2.7264	4.36187	0	0.0954314	0	4.72227
GB40139	0.0906639	0	0.462709	0.564431	0.0891595	0.381066	0	0.0624888	0.325093	0	0.22689	0	0	0	0	0.184457	0.344886	0.129194	0.07563	0	0.245199	0.239693	0.172507	0.130995	0
GB40140	40.3776	25.1961	27.5554	11.947	27.6767	21.3587	9.11301	11.4108	12.7117	4.98595	8.75556	8.60179	1.61028	4.52497	1.38778	31.043	20.3275	11.0785	7.44777	2.50768	8.16959	7.91539	1.82221	2.13338	1.75057
GB40141	1.85254	0.175459	1.41818	4.77	16.5523	5.23173	15.7438	4.72851	4.21186	5.59999	2.4704	2.45766	5.18e-06	8.50929	14.9357	1.14873	8.85134	8.22806	3.50935	7.815	0.870406	6.67322	6.51395	1.81056	7.49201
GB40142	16.531	3.78229	5.55224	0.174116	7.88489	6.26972	2.22746	0.449751	2.47373	0.756875	2.09954	1.17956	0.618355	0	0	8.62185	4.77624	1.71698	1.34533	0.206118	6.90647	4.06655	1.10434	0.68651	0.357007
GB40143	0	0	0	0.345468	0	0	0	0.377076	0	0	0	0	0	0	0	0	0.115156	0.125692	0	0	0	0.199456	0.217705	0	0
GB40144	0.365709	0	1.06652	0	0	0	0	0	0	0	0	0.546125	0	0	0	0.477411	0	0	0.182042	0	0.541966	0	0	0.315305	0
GB40145	36.1591	26.3787	31.2284	19.4619	14.6868	29.6175	12.4115	21.2467	15.1319	17.8733	16.0875	22.7623	5.23077	2.62754	8.42388	31.2554	21.2554	16.2634	18.9077	5.4274	4.89027	7.62522	4.52497	3.45554	2.90317
GB40146	0	0.35215	0.361438	10.5676	2.34384	3.84006	17.4224	11.9751	6.68449	18.8911	11.48	9.05366	3.47579	0	5.28e-05	0.237863	5.58383	12.0273	13.1416	1.15861	0.206047	4.38042	5.36915	5.12489	2.00673
GB40147	1.76455	0.557081	1.88686	0.537738	0.12143	0.593091	0	1.10451	0	0	0	0	0	0.494456	0	1.40283	0.41742	0.36817	0	0.164819	0.734988	0.257824	0.637689	0	0.285474
GB40148	10.871	5.92657	5.06479	6.94296	7.48465	5.04827	1.83853	3.84816	8.74577	17.1854	10.6373	7.64363	12.2715	7.18694	13.4473	7.28745	6.49196	4.81082	11.8221	10.9686	3.1332	1.27927	3.55282	4.87998	3.32735
GB40149	0	0.941545	0	0	0	0	0.266325	0.233846	0	0	0	2.42322	0	1.36735	0	0.313848	0	0.166724	0.80774	0.455783	0.543602	0	0.145297	1.39905	0.78944
GB40150	68.1873	23.3617	36.2111	25.4641	27.9444	35.1179	19.3088	26.3498	23.7552	10.323	21.7668	24.3587	14.2919	18.5204	9.65666	42.5867	29.5088	23.1379	18.8162	14.1563	23.0829	5.01343	3.56085	7.46859	4.43343
GB40151	26.4478	40.844	35.858	30.761	39.7328	23.5252	35.8244	16.6985	30.0166	21.5745	17.1524	18.3623	7.05634	8.00426	23.2581	34.3833	31.3397	27.5132	19.0297	12.7729	7.31053	8.11928	9.80563	2.28535	9.09281
GB40153	29.48	6.44335	9.50663	0	0	0	0	0	0	0	0	0	0	0	0	15.1433	0	0	0	0	12.51	0	0	0	0
GB40154	5.58274	1.51073	3.77953	0	0	0	0	0	0	0	0	0	0	0	0	3.62434	0	0	0	0	2.04044	0	0	0	0
GB40155	0.170282	0.414715	0.319241	0.617	9.31e-07	0.369	0.888	0.114	0.735465	0.841	0.255467	0.710018	1.31e-05	0.22099	1.24e-05	0.301412	0.328667	0.579155	0.602162	0.0736718	0.123188	0.310471	0.409992	0.307306	0.127581
GB40156	0	0	0	0	0	0	0	0	0	0	0	0	0	0	0	0	0	0	0	0	0	0	0	0	0
GB40157	9.34608	9.56824	4.17508	1.86603	6.93865	2.6214	1.05531	4.3823	2.65906	0.790833	0.763915	1.92976	1.69197	6.31495	3.59362	7.69647	3.80869	2.69889	1.1615	3.86685	3.05163	2.73681	1.66385	0.665466	2.32357
GB40158	3.5627	0.763997	3.33263	2.29239	0.126988	1.89972	3.92867	1.15858	0.880108	1.22407	0.28318	2.24884	0	0	0	2.55311	1.4397	1.98912	1.25203	0	1.55368	1.15367	1.68546	0.983128	0
GB40159	10.012	10.0631	9.86926	10.9464	6.53705	10.4203	9.59585	10.2259	9.06716	12.6182	13.1725	13.6303	6.59294	11.8764	18.4719	9.98146	9.30125	9.62964	13.1403	12.3137	0.100478	2.40828	0.580108	0.506816	5.95154
GB40160	102.613	31.1428	35.9599	1.59163	0	0	0	0	0	0	0	0	0	0	0	56.5719	0.530543	0	0	0	39.9454	0.918928	0	0	0
GB40161	6.27394	4.29159	13.4685	0	0	0	0	0	0	0	0	0	0	7.52714	0	8.01134	0	0	0	2.50905	4.82885	0	0	0	4.3458
GB40162	19.4293	6.134	13.288	2.46261	11.1287	6.69785	5.2536	3.92592	2.68082	2.38376	3.63221	1.75803	0	0	0	12.9505	6.76305	3.95345	2.59133	0	6.6541	4.33341	1.28661	0.954176	0
GB40163	21.4426	19.7446	14.5477	1.15586	23.4632	2.80664	11.267	2.53021	0.33351	8.13793	0.286554	6.56585	0	1.85391	0	18.5783	9.1419	4.71024	4.99678	0.61797	3.59236	12.43	5.78357	4.15422	1.07036
GB40164	2.12182	1.65499	0.272996	0	0.130564	0.637688	2.56024	0.913092	0.285448	1.07656	0.248597	0.419313	0	0	0	1.34994	0.256084	1.25293	0.58149	0	0.961423	0.336865	1.17486	0.437158	0
GB40165	10483.1	6623.63	2550.25	45.1719	582.157	176.582	0.589647	261.542	468.195	57.3819	13.1052	331.026	14.6244	241.728	2.39873	6552.33	267.97	243.442	133.838	86.2504	3966.92	279.914	234.328	172.199	134.786
GB40166	25.928	10.9142	16.4531	0	28.8299	15.7987	0	0	0	13.4026	0	4.42675	0	0	0	17.7651	14.8762	0	5.94312	0	7.59239	14.4371	0	6.82876	0
GB40167	3.26768	0	5.71776	0	0	0	0	0	0	0	0	0	0	0	0	2.99514	0	0	0	0	2.8686	0	0	0	0
GB40168	96.8712	70.6337	46.7489	9.96368	51.9488	20.8448	23.4438	20.608	23.7452	4.53392	9.13379	7.43465	0	22.451	0	71.418	27.5858	22.599	7.03412	7.48367	25.0703	21.7892	1.73083	2.32594	12.9621
GB40169	3.00989	3.23083	3.36482	0.190568	2.4088	0.245117	0	0	0	0.690273	1.27622	0.24203	0	8.17896	0	3.20185	0.948162	0	0.736174	2.72632	0.179233	1.26524	0	0.518621	4.72212
GB40170	0	0	0	0	0	0	0	0	0	0	0	0	0	0	0	0	0	0	0	0	0	0	0	0	0
GB40183	0	0	0.287284	0.124342	0	0	0	0	0	0	0.0624582	0	0	0	0	0.0957614	0.0414473	0	0.0208194	0	0.165864	0.0717889	0	0.0360603	0
GB40184	0	0	0	0	0	0	0	0.0834491	0	0	0	0	0	0	0	0	0	0.0278164	0	0	0	0	0.0481794	0	0
GB40185	0	0	0	0	0	0	0	0	0.110263	0	0	0	0	0	0	0	0	0.0367543	0	0	0	0	0.0636604	0	0
GB40186	0	0	0	0	0	0	0	0	0	0	0	0	0	0	0	0	0	0	0	0	0	0	0	0	0
GB40187	0	0	0	0	0	0	0	0	0	0	0	0	0	0	0	0	0	0	0	0	0	0	0	0	0
GB40188	0	0	0	0	0	0	0	0	0	0	0	0	0	0	0	0	0	0	0	0	0	0	0	0	0
GB40189	0.22842	0	0	0	0	0	0	0	0	0	0	0	37.0324	0	0	0.0761401	0	0	0	12.3441	0.131878	0	0	0	21.3807
GB40190	0	0	0	0	0	0	0	0	0	0	0	0	0	0	0	0	0	0	0	0	0	0	0	0	0
GB40191	0	0	0	0	0	0	0	0	0	0	0	0	0	0	0	0	0	0	0	0	0	0	0	0	0
GB40192	5.09616	3.47522	2.45224	1.4884	0.204504	1.93533	4.40842	1.862	0.894604	0.914156	1.75507	0.246558	1.37746	0	0	3.67454	1.20941	2.38834	0.971928	0.459153	1.33318	0.898507	1.81508	0.755914	0.795277
GB40193	0	0.102061	1.3356	0	0	0	0	0	0	0	0	0	0	0	0	0.47922	0	0	0	0	0.743399	0	0	0	0
GB40194	0	0	0.75399	0	0	0	0	0.0953345	0	0	0	0	0	0	0	0.25133	0	0.0317782	0	0	0.435316	0	0.0550414	0	0
GB40195	0	0	0.45742	0	0	0	0	0	0	0	0	0	0	0	0	0.152473	0	0	0	0	0.264092	0	0	0	0
GB40196	0	0	0.178216	0	0	0	0	0	0	0	0	0	0	0	0	0.0594053	0	0	0	0	0.102893	0	0	0	0
GB40197	0	0	0	0	0	0	0	0	0	0	0	0	0	0	0	0	0	0	0	0	0	0	0	0	0
GB40198	0	0	0	0	0	0	0	0	0	0	0	0	0	0	0	0	0	0	0	0	0	0	0	0	0
GB40199	0	0	0	0	0	0	0	0	0	0	0	0	0	0	0	0	0	0	0	0	0	0	0	0	0
GB40200	0	0	0	0	0	0	0	0	0	0	0	0	0	0	0	0	0	0	0	0	0	0	0	0	0
GB40201	0	0	0	0	0	0	0	0	0	0	0	0	0	0	0	0	0	0	0	0	0	0	0	0	0
GB40202	0.0915458	0.433526	1.46837	0	0	0	0	0	0	0	0	0	0	0	26.4882	0.664482	0	0	0	8.8294	0.716881	0	0	0	15.293
GB40203	8.20524	11.6174	15.9629	4.73453	8.5704	5.32607	2.76071	8.47474	11.2923	5.77484	3.16985	5.56117	0	8.82419	0.248368	11.9285	6.21033	7.50925	4.83529	3.02419	3.88818	2.06517	4.34697	1.44626	5.02449
GB40204	3.09298	3.6325	4.51006	0.816938	3.87469	1.34048	2.43125	0.993643	0.564752	0	0.163958	0.414814	0	3.15475	0	3.74518	2.0107	1.32988	0.192924	1.05158	0.715228	1.63535	0.977623	0.208918	1.8214
GB40205	5.29016	9.38797	8.36349	3.9554	4.59202	4.00119	9.09012	5.07265	5.12018	4.33558	6.41474	3.82273	2.79755	8.0006	6.41506	7.68054	4.18287	6.42765	4.85768	5.73774	2.13256	0.355073	2.30589	1.37262	2.66683
GB40206	1.86001	3.25641	2.38344	1.06083	1.44864	1.46421	1.73959	2.09017	1.36745	1.32571	1.70654	1.65106	2.03803	1.63204	0.49114	2.49995	1.32456	1.7324	1.5611	1.38707	0.705449	0.22853	0.361414	0.205735	0.802013
GB40207	0.758945	1.79704	4.08082	1.18986	3.47752	3.04141	2.06252	1.71225	2.12455	3.29726	2.51064	0.831238	4.43593	0	14.1088	2.21227	2.5696	1.96644	2.21305	6.18158	1.69942	1.21462	0.222309	1.25966	7.21457
GB40208	5.83643	5.89634	7.43245	9.1469	6.13698	5.16379	12.6645	6.19419	4.03964	7.75255	7.50531	5.29917	1.01159	3.66217	8.31376	6.38841	6.81589	7.63278	6.85234	4.32917	0.904667	2.07653	4.48879	1.35076	3.6965
GB40209	2.25723	0.657808	3.92436	1.26213	0	1.09787	0.313965	0.974756	0	0	2.65291	2.56038	1.33021	0	2.59161	2.2798	0.786667	0.429574	1.73776	1.30727	1.63339	0.686206	0.497555	1.50566	1.29596
GB40210	0.476904	0.150562	0.1159	0.112228	0	0.867391	0	0	0.129339	0	0	0	0	0	0	0.247789	0.32654	0.043113	0	0	0.199175	0.47174	0.0746739	0	0
GB40211	1.44045	1.36428	1.64661	1.73896	1.69795	2.21066	1.85924	2.03733	1.19604	1.45089	1.6001	1.60342	3.8093	5.45074	5.26306	1.48378	1.88252	1.69754	1.55147	4.84103	0.146068	0.284914	0.443343	0.0871207	0.898422
GB40212	94.0377	77.3996	40.2152	26.9717	34.5973	60.1247	3.82623	77.3784	50.681	16.8533	83.533	29.7186	8.75958	34.4602	0.707221	70.5508	40.5646	43.9619	43.3683	14.6423	27.5571	17.3634	37.2336	35.3735	17.6287
GB40213	0	0	0	0	0	0	0	0	0	0	0	0	0	0	0	0	0	0	0	0	0	0	0	0	0
GB40214	0	0	0	0	0	0	0	0	0	0	0	0	0	0	0	0	0	0	0	0	0	0	0	0	0
GB40216	0	0	0	0	0	0	0	0	0	0	0	0	0	0	0	0	0	0	0	0	0	0	0	0	0
GB40217	3.06299	3.7419	3.49538	2.35404	0.36339	1.92313	4.36193	1.3902	1.97432	2.08648	2.34415	1.23616	0.548067	0.98891	5.55248	3.43342	1.54685	2.57548	1.88893	2.36315	0.343673	1.04731	1.57443	0.57981	2.77082
GB40218	0	0	0.241218	0	0	0.960061	3.96292	0.0786257	0	0	0	0.360975	0	0	0	0.0804059	0.32002	1.34718	0.120325	0	0.139267	0.554291	2.26564	0.208409	0
GB40219	0.108671	0	0	0	0	0	0	0	0	0	0	0	0	0	0	0.0362237	0	0	0	0	0.0627413	0	0	0	0
GB40221	1.76455	3.1245	4.3629	0.373094	1.25196	0.539602	1.90387	0.3616	0.376026	1.36864	0.234471	0.237031	5.47562	1.80188	0	3.08398	0.721552	0.880499	0.613381	2.42583	1.29965	0.46683	0.886295	0.654075	2.79063
GB40222	13.4835	19.2861	20.8648	9.95423	23.677	8.05588	16.9263	10.83	10.8736	10.2582	12.0152	7.48494	1.82876	6.99827	13.5689	17.8781	13.8957	12.8766	9.91945	7.46531	3.88687	8.52386	3.50718	2.28405	5.88399
GB40223	0	0	0	0	0	0	0	0	0	0	0	0	0	0	0	0	0	0	0	0	0	0	0	0	0
GB40224	0	0	0	0	0	0	0	0	0	0	0	0	0	0	0	0	0	0	0	0	0	0	0	0	0
GB40225	13.1736	4.79587	9.21444	2.03024	2.19774	6.2325	5.5401	2.40843	1.52246	1.05238	1.1647	1.14057	0	0	0	9.06131	3.48683	3.157	1.11922	0	4.19098	2.3793	2.11083	0.0591263	0
GB40226	6.0212	6.33647	8.45469	0	0	0.871573	0	0	0.415264	0.781358	0	0	0	0	0	6.93745	0.290524	0.138421	0.260453	0	1.32339	0.503203	0.239753	0.451117	0
GB40227	1.30967	0.0886014	0	0	0	0.11291	0	0.0647931	0.0674244	0	0	0	0	0	0	0.46609	0.0376367	0.0440725	0	0	0.731903	0.0651886	0.0381906	0	0
GB40228	4.16207	0.3285	3.45594	0.150445	0.475596	1.23405	0.932361	0.332808	1.64662	0.0817269	1.13269	0.19101	0	0	0	2.64884	0.62003	0.970596	0.468476	0	2.04025	0.556054	0.65774	0.577816	0
GB40229	17.9914	11.0105	22.4002	0.508324	8.08355	4.19222	4.46476	2.50792	0	0.55087	0	0	0	0	0	17.134	4.26136	2.32423	0.183623	0	5.74301	3.78809	2.23804	0.318045	0
GB40230	31.8676	18.3925	15.0658	1.70764	5.42361	3.10275	3.4721	0.937983	0	0	0	0	0	0	0	21.7753	3.41133	1.47003	0	0	8.89706	1.87711	1.79616	0	0
GB40231	30.9645	16.5162	19.2884	8.83768	22.0737	15.2935	9.73	5.93609	7.41	6.55729	11	4.72032	12.2374	26.0055	1.73646	22.2564	15.4016	7.69203	7.42587	13.3265	7.66781	6.61867	1.91261	3.22869	12.1711
GB40232	642.596	1308.2	974.833	577.84	487.687	475.543	953.439	575.94	605.75	926.108	820.411	431.366	63.4694	156.644	257.395	975.209	513.69	711.71	725.962	159.169	332.801	55.8864	209.874	260.544	96.9875
GB40233	0	0	0.362648	0	0	0	0	0	0	0	0	0	0	0	0	0.120883	0	0	0	0	0.209375	0	0	0	0
GB40234	7.03406	5.9887	4.4804	1.23582	4.83982	3.98172	1.12216	2.17479	2.78075	0.772335	1.68859	0.578079	3.20058	3.56906	0	5.83439	3.35245	2.0259	1.013	2.25655	1.2838	1.8826	0.839259	0.593084	1.96289
GB40237	89.8413	91.4501	89.3833	17.3985	23.6246	16.128	22.2064	18.7277	20.5662	17.9976	17.3816	10.7138	13.4134	6.58181	2.36509	90.2249	19.0504	20.5001	15.3643	7.45343	1.0855	4.01201	1.74029	4.03924	5.57549
GB40238	4.36346	9.04733	3.35327	2.77392	3.77583	3.12322	5.06244	3.32357	2.92959	3.26486	3.17106	0.19565	0	0	0	5.58802	3.22432	3.77187	2.21052	0	3.03813	0.508549	1.1349	1.74556	0
GB40239	3.98877	8.93787	6.02906	5.6367	4.1623	3.13233	11.6079	4.20452	3.03494	8.72196	6.66842	4.55237	4.56701	0	12.0015	6.31857	4.31044	6.28245	6.64758	5.52284	2.48722	1.25874	4.6489	2.08487	6.05757
GB40240	1736.98	1755.06	745.414	199.654	494.705	257.642	36.31	270.172	289.145	250.273	129.246	123.87	99.2114	43.792	90.2969	1412.49	317.334	198.542	167.796	77.7668	577.772	156.32	140.817	71.4774	29.7587
GB40243	2.5944	3.09676	1.39921	1.03015	0.414285	1.47898	0.374141	1.6578	1.76783	0.768703	0.650928	0.41094	0.649538	3.38311	0	2.36346	0.974472	1.26659	0.61019	1.34422	0.872023	0.534527	0.774839	0.182327	1.79535
GB40259	11.787	10.4993	18.415	8.60114	12.6976	10.797	21.47	18.5856	11.7833	14.9475	11.1157	9.58035	6.0728	6.14964	0.983109	13.5671	10.6986	17.2796	11.8812	4.40185	4.24752	2.05	4.97365	2.76424	2.96097
GB40261	89.4037	91.8457	45.7918	22.0496	45.7628	59.0849	92.5426	25.1622	39.1376	12.7385	9.19191	17.6835	4.99003	1.01982	65.0101	75.6804	42.2991	52.2808	13.2046	23.6733	25.9131	18.759	35.561	4.26494	35.8537
GB40262	1.56849	0	1.90592	0	0	0	0	0	0	0	0	0	0	0	0	1.15813	0	0	0	0	1.01707	0	0	0	0
GB40263	27.5091	11.9934	17.9188	5.44012	11.6651	15.2219	2.99963	9.4715	5.25095	2.04838	3.54649	2.32832	0.188793	1.47443	0.364037	19.1404	10.7757	5.90736	2.64106	0.675753	7.82969	4.95117	3.28549	0.796517	0.697202
GB40264	4.42393	9.90366	0.586437	0	0	0	0	0	0	0.585527	0	0	0	0	0	4.97134	0	0	0.195176	0	4.68267	0	0	0.338054	0
GB40265	64.6365	24.2565	32.8987	7.54466	17.6546	5.74796	6.73144	7.98017	6.61274	1.61561	2.34262	1.48282	26.9637	0	0	40.5972	10.3157	7.10812	1.81368	8.9879	21.2623	6.41881	0.757549	0.462859	15.5675
GB40266	12.9016	12.4869	9.81821	4.24692	8.20008	6.20145	10.2242	5.55005	6.65892	5.70494	8.06049	8.61611	3.77005	4.93688	7.29846	11.7356	6.21615	7.47772	7.46051	5.33513	1.67337	1.97662	2.44228	1.54554	1.7976
GB40267	41.4546	58.0673	71.821	65.3109	26.8293	38.7848	65.5383	84.7531	70.3932	98.2515	80.2345	80.4385	23.8708	33.8684	25.2988	57.1143	43.6417	73.5615	86.3082	27.6793	15.2056	19.6952	9.99154	10.3437	5.40724
GB40268	0.239463	0	2.44423	0.235459	0	0.302995	1.16764	0.433992	0.632993	0	0.15755	0.896766	0	0	0	0.894565	0.179485	0.744875	0.351439	0	1.34738	0.159064	0.379405	0.478792	0
GB40269	7.00691	5.26057	5.9185	4.1509	3.91441	3.05296	4.52048	5.41983	4.80858	3.8989	6.05851	4.55917	3.94636	5.06281	1.52292	6.062	3.70609	4.9163	4.83886	3.5107	0.88197	0.577855	0.459249	1.10664	1.80971
GB40270	1.84032	3.17844	3.23597	0.834114	0.109848	1.2072	1.63631	1.46119	0.72071	1.58605	1.67522	1.05919	0	0.447451	0	2.75158	0.717054	1.27274	1.44015	0.14915	0.789692	0.557963	0.486021	0.332923	0.258336
GB40271	1.51501	2.27897	3.50862	0.553331	1.04883	0.747119	1.09586	0.857685	1.52974	1.26283	0.278053	0.281164	5.30805	0	0	2.4342	0.783093	1.1611	0.607349	1.76935	1.00583	0.249701	0.340744	0.567665	3.0646
GB40273	22.3654	19.8761	19.9592	8.46071	15.1588	24.0063	20.0072	6.07046	12.2193	6.0039	11.154	8.8015	0	6.49293	0	20.7336	15.8753	12.7657	8.65313	2.16431	1.41384	7.79752	6.98442	2.57825	3.74869
GB40274	0	0	1.41586	0.0801926	0.0843654	0.257582	0.759535	0.62239	0.0923537	0	0.0269093	0.0339832	0	0	0	0.471954	0.140713	0.491426	0.0202975	0	0.817448	0.101233	0.352344	0.0179305	0
GB40278	95.7654	76.3691	51.103	34.6756	73.6072	61.8256	83.9227	50.2696	30.8953	33.3974	35.5346	31.1819	6.82345	21.462	30.6259	74.4125	56.7028	55.0292	33.3713	19.6371	22.3954	19.965	26.8322	2.17647	12.0057
GB40279	1.53857	14.3293	0.841305	1.28049	1.48476	0.247216	1.69411	0.377498	1.77047	0	0.685165	0	0	0	0	5.56972	1.00416	1.28069	0.228388	0	7.59401	0.663438	0.783121	0.39558	0
GB40280	43.6623	40.9397	24.5957	25.754	35.552	30.3947	54.0523	40.1065	28.5644	21.2437	22.9555	28.2121	35.4857	19.5119	25.3454	36.3992	30.5669	40.9077	24.1371	26.781	10.3124	4.90127	12.7628	3.63136	8.08309
GB40281	38.6471	32.1726	36.185	21.395	42.8882	33.3296	56.2764	14.5573	30.1072	6.3166	7.54465	6.17802	13.1993	0	0	35.6682	32.5376	33.647	6.67976	4.39977	3.26803	10.7685	21.0836	0.752218	7.62062
GB40282	16.5441	13.694	11.3615	3.59386	14.6149	6.99887	7.33912	3.26238	5.28209	0.980578	1.48778	1.44597	5.18897	0.67356	2.70302	13.8665	8.40254	5.29453	1.30478	2.85518	2.59561	5.64301	2.0384	0.281541	2.26155
GB40283	7.54278	4.90897	8.29501	1.22218	6.79749	3.59116	0.627763	2.20061	1.36569	0.815721	1.1696	0.646167	0	0	0	6.91558	3.87028	1.39802	0.877163	0	1.77802	2.79812	0.786922	0.267071	0
GB40284	0.930121	0	0.678132	0.172465	0	0.956064	0	0	0	0.0937324	0.130089	0.328739	0	0	1.3351	0.536084	0.376176	0	0.184187	0.445033	0.481055	0.509547	0	0.126499	0.77082
GB40285	0	0	0	0	0	3.06369	0	0	0	0	0	0	0	0	0	0	1.02123	0	0	0	0	1.76882	0	0	0
GB40286	0	0.16285	0	0	0	0	0	0	0	0	0	0	0	0	0	0.0542832	0	0	0	0	0.0940212	0	0	0	0
GB40287	1.36547	0.492674	0.474065	0.658927	4.09978	1.04618	0.191695	0.386547	0.0446429	0	0.896818	0.295563	1.65695	0	0	0.777404	1.93496	0.207628	0.39746	0.552317	0.509366	1.88476	0.171508	0.45701	0.956641
GB40288	0.722804	0	0	0.174445	0	0.126138	0	0	0.150696	0.142212	0.175439	0	0	0	0	0.240935	0.100194	0.050232	0.105884	0	0.417311	0.0900698	0.0870044	0.0931908	0
GB40289	7.47014	18.4162	12.3343	8.77167	6.59597	8.805	19.7219	9.54783	8.23115	5.84145	3.83567	3.95227	16.5472	2.2768	12.3905	12.7402	8.05755	12.5003	4.54313	10.4048	5.4843	1.26587	6.28865	1.12589	7.3395
GB40291	0	0	0	0	0	0	0	0	0	0	0	0	0	0	0	0	0	0	0	0	0	0	0	0	0
GB40292	0	0	0	0	0	0	0	0	0	0	0	0	0	0	0	0	0	0	0	0	0	0	0	0	0
GB40293	0	0	0	0	0	0	0	0	0	0	0	0	0	0	0	0	0	0	0	0	0	0	0	0	0
GB40294	0	0	0	0	0	0	0	0	0	0	0	0	0	0	0	0	0	0	0	0	0	0	0	0	0
GB40295	0	0	0	0	0	0	0	0	0	0	0	0	0	0	0	0	0	0	0	0	0	0	0	0	0
GB40296	21.9083	22.5116	24.3612	14.384	13.7695	14.7035	13.9029	12.1814	10.9021	13.1643	8.81373	6.51332	4.41552	4.52511	0.42668	22.927	14.2857	12.3288	9.49712	3.12244	1.27811	0.474701	1.50582	3.37774	2.33524
GB40297	366.353	549.123	537.673	170.405	184.813	131.887	153.339	162.332	201.713	269.814	189.878	177.596	61.5609	54.9408	134.653	484.383	162.368	172.461	212.429	83.7182	102.377	27.363	25.7287	50.0746	44.2348
GB40298	0	0	0.547445	0	0	0.20862	0	0	0	0	0	0	0	0	0	0.182482	0.06954	0	0	0	0.316067	0.120447	0	0	0
GB40299	0.0908389	0.430178	0.794746	0.0565692	0	1.6368	7.77302	2.56775	0.65164	0.368864	0.0568488	0.431153	0	4.73485	0	0.438588	0.564456	3.66414	0.285622	1.57828	0.352029	0.929107	3.68511	0.200556	2.73367
GB40300	4.3569	13.2049	10.1649	0	0	0	0	0	0	0	0	0	0	0	0	9.24223	0	0	0	0	4.49557	0	0	0	0
GB40301	32.2802	78.9027	53.1344	41.8438	50.5892	24.5499	61.961	46.8114	36.0168	35.7423	27.087	16.7682	43.5401	8.44895	10.9817	54.7724	38.9943	48.2631	26.5325	20.9903	23.3544	13.2515	13.0329	9.4992	19.5698
GB40302	31.4451	46.2806	32.6572	13.9933	26.2855	16.331	20.8831	10.4546	12.5766	12.179	9.04724	11.3488	5.45069	4.71591	0	36.7943	18.8699	14.6381	10.8583	3.38887	8.23769	6.52757	5.51142	1.62246	2.95775
GB40303	15.8777	11.0862	12.5453	4.5009	4.97754	4.19455	2.67523	2.5192	3.22134	1.07483	2.58391	2.35335	13.5248	1.21937	7.60891	13.1697	4.55766	2.80526	2.00403	7.45103	2.456	0.394569	0.368687	0.812926	6.15423
GB40304	18.8848	17.3943	22.4427	12.5203	11.5184	10.1419	20.4328	10.3352	10.7356	12.9584	15.2452	13.0672	2.04881	5.63465	17.2294	19.5739	11.3935	13.8345	13.7569	8.30429	2.59376	1.19411	5.71777	1.29002	7.9346
GB40305	45.6298	45.6788	38.0264	27.1491	22.1247	33.1187	37.4673	32.3906	27.4674	37.9098	36.3909	29.7081	20.7404	15.7765	10.1896	43.1117	27.4642	32.4418	34.6696	15.5688	4.40408	5.50377	5.00015	4.36338	5.27846
GB40306	22.1612	14.9513	19.2559	2.69288	5.24187	11.6281	0.376601	6.54647	3.79897	4.53664	0.593077	0	0	0	0	18.7895	6.52095	3.57401	1.70991	0	3.62748	4.60289	3.09108	2.46592	0
GB40307	5.17667	15.8403	4.79033	9.00202	6.28678	10.1833	9.88602	6.55665	8.4431	6.2923	9.91161	8.50571	3.20279	16.6768	0	8.60242	8.4907	8.29526	8.23654	6.62653	6.27114	1.99795	1.6696	1.82461	8.84988
GB40308	71.6839	77.061	71.6874	42.6218	70.1887	49.1259	75.2115	43.4467	45.4929	48.1492	36.0492	30.9679	7.69397	23.2547	31.6551	73.4774	53.9788	54.717	38.3888	20.8679	3.10345	14.4099	17.7782	8.82635	12.1576
GB40309	19.7577	35.7024	35.9176	17.7132	23.7528	14.2497	37.1593	15.6456	22.8107	19.619	12.5434	11.0207	7.3669	16.2053	0	30.4593	18.5719	25.2052	14.3944	7.8574	9.26843	4.80939	10.9549	4.58827	8.11378
GB40310	16.2742	13.3585	11.1328	2.04761	5.19111	8.95558	4.035	4.89857	3.36487	1.3258	2.24705	1.19933	0.246499	0	0	13.5885	5.3981	4.09948	1.59073	0.0821663	2.57842	3.45863	0.76888	0.571899	0.142316
GB40311	14.1164	35.2075	59.0072	10.8614	32.4691	0.823866	1.0867	0.894045	0	0	4.84135	4.16449	0	0	0	36.1104	14.7181	0.660248	3.00195	0	22.4591	16.1713	0.579849	2.6217	0
GB40312	153.538	100.853	103.988	44.0122	139.876	99.4857	43.6186	63.798	59.3561	20.6253	19.9516	11.8981	0	5.2155	2.37982	119.46	94.458	55.5909	17.4917	2.53177	29.5543	48.1293	10.6035	4.85587	2.61107
GB40313	278.521	215.951	241.407	6.94464	7.39507	3.75827	2.93115	5.46373	2.67386	0	8.37107	1.94307	0	2.47109	0	245.293	6.03266	3.68958	3.43805	0.823697	31.4658	1.98251	1.54184	4.3812	1.42668
GB40314	0	0	0	0	0	0	0	0	0	0	0	0	0	0	0	0	0	0	0	0	0	0	0	0	0
GB40315	6.21258	0	0	0	0	0	0	0	0	0	0	0	0	0	0	2.07086	0	0	0	0	3.58684	0	0	0	0
GB40316	26.5998	19.3732	11.9894	6.57134	15.9717	10.1909	5.36823	6.10176	6.72642	1.0939	2.17372	1.81576	0	1.35888	0	19.3208	10.9113	6.06547	1.69446	0.45296	7.30535	4.74141	0.679822	0.550035	0.78455
GB40317	0	0	0	0	0	0	0	0	0	0	0	0	0	0	0	0	0	0	0	0	0	0	0	0	0
GB40324	0	0	0	0	0	0	0	0	0	0	0	0	0	0	0	0	0	0	0	0	0	0	0	0	0
GB40333	41.1133	3.60133	14.7276	1.19042	5.03859	3.93962	0	2.94464	0.572039	0.10759	0.0988827	1.38084	0	0	0	19.8141	3.38954	1.17223	0.529104	0	19.2663	1.98218	1.56138	0.737638	0
GB40334	3.26768	0	0	0	0	0	0	0	0	0	0	0	0	0	0	1.08923	0	0	0	0	1.88659	0	0	0	0
GB40335	48.5778	28.5088	12.4575	4.26956	8.23384	16.2325	4.4322	8.06097	6.0758	2.66094	4.73066	3.58851	0	0	0	29.848	9.57863	6.18966	3.66004	0	18.0973	6.09379	1.81706	1.03671	0
GB40336	49.3792	44.6424	29.105	13.0377	22.8344	37.0536	12.0074	24.4277	26.7607	9.26937	18.4791	16.4404	13.5969	8.83707	17.1943	41.0422	24.3086	21.0653	14.7296	13.2094	10.6057	12.0756	7.9306	4.83734	4.19207
GB40337	1.02407	0	0.287164	0.144158	0	0.417007	0	1.06444	0.332098	0.992339	0	0.671602	0	0	0	0.437077	0.187055	0.465513	0.554647	0	0.528236	0.211787	0.544617	0.506402	0
GB40338	0.657595	7.68149	3.6757	1.75487	0.556644	2.88765	1.97105	3.8629	2.83287	2.47505	2.80244	0.444401	0	3.38373	0	4.00493	1.73305	2.88894	1.9073	1.12791	3.5235	1.16566	0.947171	1.27744	1.9536
GB40339	13.5429	24.4981	18.8582	17.6686	12.5696	11.5497	38.2384	27.5309	28.4074	17.3628	15.7167	11.5207	35.8102	5.16907	4.96186	18.9664	13.9293	31.3922	14.8667	15.3137	5.47838	3.27823	5.94513	3.01237	17.7508
GB40340	5.30691	7.03681	7.65234	15.7694	6.2044	7.25158	10.9507	7.87372	9.28824	16.5134	11.9912	10.4937	2.25192	1.13142	1.75928	6.66535	9.74179	9.37089	12.9994	1.71421	1.21604	5.24625	1.54015	3.13394	0.561608
GB40341	7.95478	7.85341	8.45376	5.94069	5.03272	5.02392	4.59932	6.11247	4.94939	6.41804	5.05957	5.61087	10.8538	8.12159	0.197469	8.08732	5.33244	5.22039	5.69616	6.39095	0.321372	0.526775	0.792141	0.683239	5.53495
GB40342	5.1133	4.49701	5.75844	14.5711	12.1115	15.0254	17.4711	18.0402	20.2139	12.15	16.4322	12.9168	9.45306	11.5346	3.94006	5.12292	13.9027	18.5751	13.833	8.30924	0.630771	1.56774	1.44752	2.28339	3.92435
GB40343	3.37003	2.64152	5.78248	2.63142	5.41443	2.45616	3.18803	2.26636	1.65626	1.75948	2.42009	1.39256	1.05181	2.73763	0	3.93134	3.50067	2.37022	1.85738	1.26315	1.64399	1.65968	0.771148	0.520713	1.381
GB40344	0.765115	0.543494	1.53403	1.25e-08	2.51268	0	0	0	0	1.03e-09	1.16e-09	0.402528	0	0	0	0.947547	0.83756	0	0.134176	0	0.519858	1.4507	0	0.2324	0
GB40345	0	0	0	0	0	0	0	0	0	0	0	0	0	0	0	0	0	0	0	0	0	0	0	0	0
GB40346	6.24943	0	5.62842	0	0	0	7.25844	0	0	0	0.431984	0	0	0	0	3.95928	0	2.41948	0.143995	0	3.44287	0	4.19066	0.249406	0
GB40347	16.9615	11.4007	13.1641	0	0	0	0	0	0	0	0	0	0	0	0	13.8421	0	0	0	0	2.84172	0	0	0	0
GB40348	9.87798	9.10838	8.9785	5.29	7.48698	6.30876	4.3513	4.62218	6.72522	4.70304	5.28285	4.04938	22.7089	21.7971	13.0417	9.32162	6.36191	5.2329	4.67842	19.1826	0.486177	1.09945	1.29946	0.617103	5.33765
GB40349	43.923	58.2407	43.8542	76.1357	39.8672	37.9822	57.5567	48.1346	49.6898	72.3305	60.8519	69.2261	36.6628	56.8598	19.0205	48.6727	51.3284	51.7937	67.4695	37.5144	8.28626	21.5044	5.05112	5.93749	18.934
GB40350	4.02889	5.86832	2.78161	1.2908	2.79652	2.22168	1.63612	1.0882	1.94227	0.318146	0.537389	0.196972	0	0.554372	0.533821	4.22627	2.103	1.55553	0.350836	0.362731	1.55279	0.759843	0.432701	0.172547	0.314302
GB40351	0.326013	0.308775	0.950759	0	0	0	0	2.61614	0	0	0	0	0	0	0	0.528515	0	0.872047	0	0	0.365775	0	1.51043	0	0
GB40352	0	0	0	0	0	0	0	0	0	0	0	0	0	0	0	0	0	0	0	0	0	0	0	0	0
GB40353	0	0	5.14598	0	0	0	0	0	0	0	0	0	0	0	0	1.71533	0	0	0	0	2.97103	0	0	0	0
GB40354	0	0	0	0	0	0	0	0	0	0	0	0	0	0	0	0	0	0	0	0	0	0	0	0	0
GB40355	9.06821	8.20578	9.93823	13.8294	8.5855	8.48323	8.40532	8.89948	9.89109	14.3469	15.5272	8.2016	30.201	22.7883	3.51365	9.07074	10.2994	9.0653	12.6919	18.8343	0.866228	3.05752	0.756637	3.93324	13.776
GB40356	1.5942	2.04567	1.79969	1.43904	1.46677	0.375597	0.0740909	0.166174	0.0690549	0.293342	0.452618	0.228664	0	0	0	1.81319	1.0938	0.103107	0.324875	0	0.226041	0.622139	0.054676	0.115259	0
GB40357	2.97553	4.02599	4.9868	2.03054	2.61179	1.59488	1.49919	2.32529	1.98254	1.0799	1.26679	0.757694	0	1.84828	1.59684	3.99611	2.07907	1.93567	1.03479	1.14837	1.00597	0.510189	0.415039	0.257528	1.00244
GB40358	17.0882	13.6045	32.8621	13.4122	11.7659	11.7616	6.18611	7.23424	12.2495	5.86379	7.386	5.34646	0	0	0	21.1849	12.3132	8.55662	6.19875	0	10.2616	0.951735	3.24078	1.06023	0
GB40359	6.13345	9.47336	11.9018	9.75224	8.70799	6.13343	12.6221	8.54089	8.14814	8.25653	7.42463	5.69541	5.84956	7.91803	6.20943	9.16954	8.19789	9.77038	7.12552	6.65901	2.89615	1.86255	2.47746	1.3065	1.10509
GB40360	24.8373	47.1472	33.8481	32.4359	19.4452	18.0018	43.0803	31.2294	24.7317	39.7505	23.5762	27.9421	19.2112	26.6928	15.1633	35.2775	23.2943	33.0138	30.4229	20.3558	11.2234	7.94968	9.30354	8.36767	5.84935
GB40361	12.1613	8.48075	6.26646	2.57485	4.73345	2.43414	4.12056	3.01058	2.86031	2.89883	2.8422	2.40113	1.84856	3.33	5.19655	8.96951	3.24748	3.33048	2.71405	3.45837	2.97767	1.28881	0.688339	0.272475	1.67768
GB40362	23.2163	30.3327	25.3899	17.6237	15.8536	11.3351	24.3651	15.1197	13.3072	27.3985	17.3697	13.4121	17.5588	0	10.2045	26.313	14.9375	17.5973	19.3934	9.25443	3.64688	3.24285	5.93071	7.20947	8.81787
GB40363	0.284222	0.0598208	0.161172	3.1983	3.75311	2.54764	1.44799	4.495	3.06967	4.25844	4.31617	4.10505	4.8402	0.368199	4.94e-06	0.168405	3.16635	3.00422	4.22655	1.73613	0.112375	0.60337	1.52456	0.109112	2.6945
GB40364	4.06055	4.69419	6.96579	3.38742	2.11655	1.46245	7.06598	5.00558	4.47035	3.83588	5.04152	3.90183	21.1295	6.59044	2.18635	5.24018	2.32214	5.51397	4.25974	9.96876	1.52764	0.978814	1.37046	0.677841	9.91315
GB40365	13.5463	12.7766	13.9092	17.4167	10.3154	9.59212	9.26639	11.1782	15.7224	16.6801	19.9634	11.0058	7.80687	10.4697	3.42637	13.4107	12.4414	12.0557	15.8831	7.23431	0.578356	4.32388	3.31624	4.53167	3.5564
GB40366	0	0	1.59565	0	0	0	0	0	0	0	0	0	0	0	0	0.531884	0	0	0	0	0.921251	0	0	0	0
GB40367	0	0	0	0	0	0	0	0	0	0	0	0	0	0	0	0	0	0	0	0	0	0	0	0	0
GB40368	9.84863	0	5.58478	0	0	0	0	0	0	0	0	0	0	0	0	5.14447	0	0	0	0	4.93906	0	0	0	0
GB40369	0	0	0	0	0	0	0	0	0	0	0	0	0	0	0	0	0	0	0	0	0	0	0	0	0
GB40370	0	0	0	0	0	0	0	0	0	0	0	0	0	0	0	0	0	0	0	0	0	0	0	0	0
GB40372	7.64637	1.11416	4.71715	0	0	0	0	0	0	0	0	0	0	0	0	4.49256	0	0	0	0	3.27189	0	0	0	0
GB40373	0	0	0	1.34e-06	0.000246334	3.12e-07	7.2e-08	1.61e-05	2e-06	0	9.72e-07	5.69e-08	0	0	0	0	8.2662e-05	6.05733e-06	3.42967e-07	0	0	0.000141745	8.75047e-06	5.45501e-07	0
GB40375	0	0	0	0	0	0	0	0	0	0	0	0	0	0	0	0	0	0	0	0	0	0	0	0	0
GB40376	0	0	0	0	0	0	0	0	0	0	0	0	0	0	0	0	0	0	0	0	0	0	0	0	0
GB40377	2.36682	2.40179	3.08143	1.09586	0	2.35337	0	0	1.54372	2.11525	1.21906	1.54399	0	0	11.2542	2.61668	1.14974	0.514573	1.6261	3.7514	0.402864	1.17761	0.891267	0.453702	6.49762
GB40378	9.78568	0	6.07195	0.325414	0	0	0.202879	0	0	0	0	0	0	0	0	5.28588	0.108471	0.0676263	0	0	4.93997	0.187878	0.117132	0	0
GB40379	5.60173	0	2.45047	0	0	0	0	0	0	0	0	0	0	0	0	2.68407	0	0	0	0	2.80816	0	0	0	0
GB40381	2.89209	2.88084	2.36304	1.19627	2.02022	2.68835	2.6287	2.9668	2.98694	3.90373	2.62946	2.54308	4.03479	5.04265	13.1829	2.71199	1.96828	2.86081	3.02542	7.42011	0.30225	0.747395	0.201268	0.761861	5.0161
GB40382	12.4228	6.57237	9.72942	18.6967	11.6868	37.312	21.3246	20.8532	18.8083	21.7047	22.8163	20.5825	6.33015	14.6908	20.0731	9.57486	22.5652	20.3287	21.7012	13.698	2.92827	13.2434	1.33763	1.1169	6.92505
GB40383	13.298	0	12.6785	0	0	0	0	0	0	0	0	0	0	0	0	8.65884	0	0	0	0	7.50517	0	0	0	0
GB40384	0	0	0	0	0	0	0	0	0	0	0	0	0	0	0	0	0	0	0	0	0	0	0	0	0
GB40385	10.467	8.66322	14.5751	3.04245	11.1994	5.35637	2.77946	2.22346	2.17773	1.926	2.43377	0.975507	0	0.38035	0	11.2351	6.53274	2.39355	1.77843	0.126783	3.02987	4.20379	0.334989	0.740248	0.219595
GB40386	17.455	16.4118	20.5006	2.45309	7.20889	1.60066	2.33293	2.76018	1.47788	2.46152	2.08822	1.91859	4.43735	15.3124	2.33805	18.1225	3.75421	2.19033	2.15611	7.3626	2.12454	3.02204	0.652935	0.277759	6.96428
GB40387	70.4674	89.4941	67.0562	28.4483	68.8933	21.3845	57.9728	16.8817	30.0003	20.5049	19.4146	12.0822	0	22.852	3.82814	75.6726	39.5754	34.9516	17.3339	8.89338	12.0907	25.6346	20.9882	4.58066	12.2391
GB40388	4.20424	6.4648	3.89465	6.75474	5.62489	5.12439	10.4768	7.83905	4.70064	5.78123	6.62545	7.49071	1.84608	5.18392	7.42394	4.85456	5.83467	7.67216	6.63246	4.81798	1.40307	0.835175	2.89169	0.854762	2.80688
GB40389	2609.01	1818.84	1631.31	2098.15	1433	2020.93	1653.86	1825.63	1808.67	1884.04	2177.68	2354.13	1024.15	1044.9	685.119	2019.72	1850.69	1762.72	2138.62	918.056	518.884	363.788	94.6561	237.467	201.996
GB40390	1.13842	0.497641	0.510767	0.216908	0	0.0522973	0	0.240168	0	0	0	0	0	0	0	0.715608	0.0897351	0.080056	0	0	0.366222	0.113197	0.138661	0	0
GB40391	0.585741	2.13983	3.78246	2.5598	3.27723	0.69008	4.31461	3.20206	1.26162	2.57728	2.78947	2.6682	16.1662	10.3698	0.000164567	2.16934	2.1757	2.9261	2.67832	8.84539	1.59857	1.33566	1.54509	0.106456	8.19012
GB40392	0	0.849785	0.47971	0.53027	1.11605	0.408887	0.218493	0.391788	0.162861	0	0	0.314524	0	0	1.46027	0.443165	0.685069	0.257714	0.104841	0.486757	0.426069	0.378143	0.119397	0.181591	0.843087
GB40393	22.4991	55.6031	46.8297	3.39435	53.0844	9.98943	0.513347	21.0228	29.5434	9.49016	2.72023	3.17072	5.69008	44.9201	3.57966	41.644	22.1561	17.0265	5.12704	18.0633	17.1504	26.9869	14.9219	3.78528	23.2826
GB40394	0	5.9422	0	0	0	0	0	0	0	0	0	0	0	0	0	1.98073	0	0	0	0	3.43073	0	0	0	0
GB40395	242.458	509.331	463.223	380.701	351.437	282.327	395.471	415.961	437.929	473.822	308.815	214.581	79.6738	72.3842	21.4729	405.004	338.155	416.454	332.406	57.8436	142.644	50.5141	21.2333	131.221	31.7082
GB40396	4.30878	8.35622	5.23574	13.3808	7.83	5.5481	17.0778	8.94868	8.99904	18.842	12.0946	5.85184	1.67014	5.12043	3.264	5.96691	8.91963	11.6752	12.2628	3.35152	2.12047	4.02843	4.67888	6.49671	1.72681
GB40397	0	0	0	4.5e-05	9.52e-06	1.51	6.43e-07	0.825151	2.09	1.38934	1.61e-05	1.07876	0.00142454	2.71e-05	3.53e-08	0	0.503352	0.971717	0.822705	0.000483892	0	0.871783	1.05268	0.729197	0.000814738
GB40398	0.760307	2.64038	4.20363	3.72884	5.89	3.15867	4.14436	2.37907	3.08004	2.33381	2.04619	1.00526	8.45461	4.3663	1.16671	2.53477	4.25917	3.20116	1.79509	4.66254	1.72409	1.44083	0.888856	0.698964	3.65297
GB40399	0.207746	0.0983808	0.530123	1.13335	1.59143	1.01135	10.6609	1.87247	1.71211	3.01582	2.43641	0.663526	0	2.21e-05	9.98e-06	0.27875	1.24538	4.74849	2.03859	1.06933e-05	0.224458	0.305836	5.12092	1.22557	1.10673e-05
GB40400	4.95846	3.90919	4.1806	1.36851	2.89471	1.43812	1.05586	1.29389	0.913304	0.625686	0.610942	0.73173	0	0.80149	0.160801	4.34942	1.90045	1.08768	0.656119	0.320764	0.544624	0.86176	0.192279	0.0658944	0.424014
GB40401	4.21815	5.19912	2.5277	2.11028	4.29799	2.16516	1.13588	1.96166	0.352806	0.296014	0.787737	0.64894	5.82447	0	0	3.98166	2.85781	1.15012	0.577564	1.94149	1.35132	1.24753	0.804521	0.253513	3.36276
GB40403	0	0	1.16954	0	0	1.16246	0	0	0	0	0	0	0	0	0	0.389847	0.387487	0	0	0	0.675235	0.671147	0	0	0
GB40405	9.94482	7.31429	11.5656	4.10139	10.1574	7.16974	2.56871	5.20268	5.329	3.70119	2.66436	1.88406	6.8328	6.86229	6.71084	9.60825	7.14284	4.3668	2.74987	6.80198	2.14556	3.02809	1.55847	0.911578	0.0802922
GB40406	0	0	0	0	0	0	0	0	0	0	0	0	0	0	0	0	0	0	0	0	0	0	0	0	0
GB40407	0.365393	1.73036	0.444002	0.64114	0	0.154702	0.0993679	0.265868	0	0.348266	0.0804292	0.101738	0	0	0	0.846586	0.265281	0.121745	0.176811	0	0.766382	0.334568	0.134339	0.148866	0
GB40408	0.430541	0	0.235424	0	0	0	0	0	0	0	0	0	0	0	0	0.221988	0	0	0	0	0.215585	0	0	0	0
GB40409	4.35187	7.72829	3.76777	0	0	0	0.618862	0	0	0	0	0	0	0	0	5.28264	0	0.206287	0	0	2.13803	0	0.3573	0	0
GB40410	7.50031	6.05685	4.43222	1.63794	3.57563	2.36904	1.60924	1.92084	2.10863	0.471247	0.484363	0.428466	0	0	0.497083	5.99646	2.52754	1.87957	0.461359	0.165694	1.53494	0.97852	0.25224	0.029231	0.286991
GB40411	2.17011	1.14561	2.87905	0.748158	0.701844	0.915604	0.174785	0.784929	0.791712	0.549658	0.305447	0.95131	9.97015	6.51291	1.46312	2.06492	0.788535	0.583809	0.602138	5.98206	0.871494	0.112455	0.354241	0.326114	4.27829
GB40412	2.59988	0.364801	2.77307	0.335035	1.05745	2.15238	0.0689892	1.2072	0.900309	0.0910633	1.09606	0.922827	0	1.61851	0.28846	1.91258	1.18162	0.725499	0.703317	0.635657	1.34321	0.915013	0.588897	0.537255	0.863309
GB40413	0	0	3.31999	0	0	0	0	0	0	0	0	0	0	0	0	1.10666	0	0	0	0	1.9168	0	0	0	0
GB40414	8.70318	6.6578	6.48477	3.24276	3.6303	5.71556	4.79394	3.68739	3.41536	4.48982	3.68271	4.61573	0.296728	7.67649	0.286359	7.28192	4.19621	3.96556	4.26275	2.75319	1.23389	1.32999	0.730175	0.506262	4.2637
GB40415	9.92165	8.92123	9.0192	6.11641	10.1853	4.278	9.54424	4.91816	4.46729	4.33801	2.92666	2.93881	1.99335	0.960766	1.54038	9.28736	6.8599	6.3099	3.40116	1.49817	0.55149	3.02302	2.81008	0.811359	0.517585
GB40416	2.32687	10.5294	6.97441	7.58895	10.2271	8.65793	7.37726	5.81541	8.44602	5.05875	6.49664	5.69184	0	4.44001	13.3149	6.61024	8.82466	7.2129	5.74908	5.9183	4.11339	1.32695	1.32298	0.720652	6.77943
GB40417	5.38336	12.1236	6.27984	3.60665	6.69296	3.32949	13.2196	5.28926	6.41373	8.09224	6.68898	4.37967	3.33055	6.56046	5.65211	7.92893	4.54303	8.30753	6.38696	5.18104	3.66023	1.86704	4.29097	1.87462	1.66569
GB40418	0.619139	1.1728	0	0	0	0	0	0	0	0	0	0	0	0	0	0.597314	0	0	0	0	0.586706	0	0	0	0
GB40419	0	0	0	0	0	0	0	0	0	0	0	0	0	0	0	0	0	0	0	0	0	0	0	0	0
GB40420	1.43229	1.23036	3.13276	0.113188	1.45832	0.799657	0.163051	0.397561	0.456207	0.0615376	0.132995	0.191904	0	0	0	1.9318	0.790388	0.33894	0.128812	0	1.04495	0.672614	0.155121	0.0652838	0
GB40421	37.0409	30.9387	29.4512	1.90696	30.0089	7.94819	5.8569	9.25811	7.28641	12.5357	10.6645	5.85774	0	0	0	32.4769	13.288	7.46714	9.68598	0	4.02188	14.7924	1.70779	3.44484	0
GB40422	14.4807	14.2038	12.6824	9.22432	9.12522	9.44666	6.74	8.54271	8.55305	5.88048	6.75714	6.24587	2.56947	3.85875	13.9782	13.7889	9.2654	7.94525	6.2945	6.80214	0.968272	0.16461	1.04379	0.440348	6.24799
GB40423	2.30002	10.6197	3.98263	3.79981	7.77357	4.74261	10.5699	8.02771	9.70949	5.29308	5.9272	1.71388	0	0	0	5.63412	5.43866	9.4357	4.31139	0	4.39885	2.07631	1.29302	2.27174	0
GB40424	6.13553	7.92424	5.52384	2.15707	1.51559	2.75041	3.16028	3.16748	2.67951	3.42727	3.27398	1.14811	3.01896	2.85675	5.37e-08	6.52787	2.14102	3.00242	2.61645	1.95857	1.24737	0.617566	0.279674	1.27393	1.69811
GB40425	2.309	1.88869	1.98952	1.34839	2.41831	1.94922	0.643775	1.42678	0.705874	2.13225	0.894442	1.4024	0	0.197383	0	2.0624	1.90531	0.925476	1.47636	0.0657943	0.219426	0.53631	0.435251	0.62221	0.113959
GB40426	5.40569	6.02717	6.58526	4.26617	7.38313	4.66635	3.75375	4.68129	5.24445	5.39538	2.76446	2.0852	13.5853	7.39681	5.92847	6.00604	5.43855	4.55983	3.41501	8.97019	0.59007	1.6959	0.752736	1.74835	4.06367
GB40427	12.8603	10.2446	10.3937	4.89844	6.54127	6.89924	6.62546	6.61943	5.54125	4.25414	3.2092	2.72664	8.37676	6.16089	3.59335	11.1662	6.11298	6.26205	3.39666	6.04367	1.46899	1.06695	0.624236	0.780814	2.39386
GB40428	15.8886	13.2156	16.4107	26.6392	14.6095	12.5377	14.8156	16.9585	19.0686	27.4014	21.4976	16.0947	6.88152	6.24376	0	15.1716	17.9288	16.9476	21.6646	4.37509	1.71396	7.61422	2.12652	5.6552	3.80234
GB40429	142.581	178.669	121.83	45.7797	82.3649	44.2072	76.7695	31.9748	34.6852	27.5422	26.9769	22.4745	3.07449	44.8408	34.8445	147.693	57.4506	47.8098	25.6645	27.5866	28.7623	21.5907	25.1164	2.77707	21.8086
GB40430	0	0	0	0	0	0	0	0	0	0	0	0	0	0	0	0	0	0	0	0	0	0	0	0	0
GB40431	1.83807	5.22264	2.41218	3.71038	10.0278	9.22755	24.7687	8.27032	9.22664	3.79362	6.09889	3.5774	15.2634	2.56333	24.5071	3.15763	7.65524	14.0886	4.48997	14.1113	1.81124	3.4397	9.26163	1.39755	11.0172
GB40432	8.96277	0	3.81184	0	0	0	0	0	0	0	0	0	0	0	0	4.2582	0	0	0	0	4.49803	0	0	0	0
GB40433	4.48139	0	0.816822	0	0	0	0	0	0	0	0	0	0	0	0	1.76607	0	0	0	0	2.38674	0	0	0	0
GB40434	473.574	303.361	387.052	147.166	141.955	206.982	143.735	137.088	121.574	83.8809	152.882	74.9892	34.1109	49.4458	76.7026	387.996	165.368	134.132	103.917	53.4198	85.1104	36.1331	11.3723	42.637	21.5721
GB40435	55.6099	40.515	39.2966	0	0	0	0	0	0	0	0	0	0	0	0	45.1405	0	0	0	0	9.08724	0	0	0	0
GB40436	662.383	733.633	642.948	128.647	157.955	102.448	220.599	103.87	125.202	133.193	135.757	99.7426	21.2766	0	38.8043	679.655	129.683	149.89	122.898	20.027	47.746	27.768	62.1575	20.0937	19.4323
GB40437	2.74214	5.90583	4.40928	2.72005	3.91989	1.42382	5.02547	4.13301	2.61444	3.72602	2.39397	2.39646	3.67249	1.51765	3.54202	4.35241	2.68792	3.92431	2.83882	2.91072	1.58261	1.24835	1.21899	0.768342	1.2082
GB40438	0	0.184923	0.427052	0.148404	0	0.574117	0	0	0	0	0	0	0	0	0	0.203992	0.24084	0	0	0	0.214164	0.298012	0	0	0
GB40439	0.305219	0.21681	1.61333	0.509874	0.0731946	0.536305	0.286699	1.59162	0.213561	0.503812	0.326262	0.0588967	0	0	1.435	0.711788	0.373125	0.697293	0.296324	0.478333	0.782013	0.260083	0.775372	0.223963	0.828498
GB40440	0.840856	1.70656	0.831998	0.621955	0.998478	0.481374	1.95999	1.46651	0.895227	2.08946	1.51073	1.04529	0.715338	2.0751	2.18259	1.12647	0.700602	1.44058	1.54849	1.65768	0.502391	0.267373	0.532855	0.523108	0.817856
GB40441	6.99851	10.4822	6.05177	2.98668	7.87328	2.3885	7.1464	3.20497	2.19558	4.45594	3.77316	2.86755	5.77904	4.50219	16.0814	7.84416	4.41615	4.18232	3.69888	8.78754	2.33314	3.00886	2.61612	0.796796	6.34885
GB40442	0.857096	3.00357	2.56205	0.581958	0.334244	0.816328	0	0.117165	0.426591	0.747481	0.319068	0.739325	0	0	0	2.14091	0.57751	0.181252	0.601958	0	1.13352	0.241073	0.220398	0.245024	0
GB40443	4.51208	3.663	0	25.4883	9.37993	48.3775	34.4117	71.0522	59.6604	51.6877	102.96	30.9759	0	0	110.042	2.72503	27.7486	55.0414	61.8745	36.6807	2.39782	19.5968	18.7519	37.0575	63.5328
GB40444	46.9676	68.0854	42.6137	12.5609	15.8622	7.41028	22.1822	19.2849	13.1664	25.7733	11.7256	8.63557	2.7751	1.12273	7.18237	52.5555	11.9445	18.2112	15.3782	3.6934	13.6243	4.25955	4.60281	9.13407	3.13245
GB40445	89.0064	181.753	95.2664	1202.38	759.058	948.674	1514.01	1055.1	1304.81	1574.43	1499.58	1350.94	501.045	689.946	655.502	122.008	970.037	1291.31	1474.98	615.498	51.8345	222.432	229.753	113.757	100.604
GB40446	16.4077	12.7333	20.4996	21.5876	9.50271	7.40008	12.1363	10.6772	17.6314	14.2686	17.829	12.6908	0.931434	8.42531	4.95142	16.5468	12.8301	13.4816	14.9295	4.76939	3.88503	7.65671	3.66711	2.63208	3.75025
GB40447	1.25479	0.89133	1.25791	0.110273	0	0.426116	3.01418	0.974084	2.4146	1.19749	0.441905	0.559498	0	0	0	1.13467	0.178796	2.13429	0.732964	0	0.210749	0.221168	1.04854	0.406565	0
GB40448	3.92541	3.28886	2.97201	274.49	216.653	209.755	330.374	325.126	257.64	470.698	431.597	409.619	86.7432	125.837	162.522	3.39543	233.633	304.38	437.305	125.034	0.48555	35.5512	40.563	30.9369	37.8958
GB40449	54.4068	126.04	41.2751	0	0	0	0	0	0	0	0	0	0	0	0	73.9072	0	0	0	0	45.623	0	0	0	0
GB40450	27.322	83.3825	25.4532	0	0	0	0	0	0	0	0	0	0	0	0	45.3859	0	0	0	0	32.9192	0	0	0	0
GB40451	123.086	120.592	136.469	82.762	101.165	81.8257	69.4114	52.1544	68.8522	61.8819	69.3216	38.0351	19.9511	38.8992	20.4044	126.716	88.5842	63.4727	56.4129	26.4182	8.53858	10.9053	9.80589	16.3445	10.8112
GB40452	5.4473	2.95147	3.72106	1.74087	3.69734	2.93122	2.08109	1.58164	1.51533	0.730398	1.22905	1.02854	0	1.05974	3.11859	4.03995	2.78981	1.72602	0.995996	1.39278	1.27811	0.985871	0.309282	0.250914	1.58574
GB40453	10.9926	5.26353	7.10174	12.157	14.4898	15.8672	34.9181	16.2801	10.6639	15.7413	13.8697	9.19832	3.54383	5.44276	10.24	7.78597	14.1713	20.6207	12.9364	6.40886	2.9252	1.87549	12.6963	3.36985	3.45104
GB40454	40.3579	46.5422	43.6047	42.9861	24.2645	34.5408	23.4587	35.5496	42.6832	48.6298	47.5023	47.0006	17.3302	11.9774	16.0858	43.5016	33.9305	33.8972	47.7109	15.1311	3.09346	9.37571	9.71819	0.834391	2.80119
GB40456	13.517	25.8461	29.1931	3.39177	9.92133	2.12815	6.09979	5.6247	6.64361	7.277	3.57314	3.01364	0	0	0	22.8521	5.14708	6.1227	4.62126	0	8.25579	4.18261	0.509841	2.31689	0
GB40457	1371.88	1878.05	1630	1876.33	976.271	1262.18	1392.38	1899.08	1749.85	2484.56	2204.04	1774.02	642.698	602.052	560.86	1626.64	1371.59	1680.44	2154.21	601.87	253.103	459.897	260.384	357.882	40.9193
GB40459	8.52953	8.75173	14.8213	0.194314	3.07368	0.750567	1.20604	1.07348	0.559781	0.211051	0.0974094	1.60266	0	11.2531	6.99547	10.7008	1.33952	0.946434	0.63704	6.08286	3.57011	1.52736	0.341348	0.83818	5.68179
GB40460	49.9684	113.113	60.8044	43.4693	99.9583	39.1943	99.4457	66.1364	55.0638	67.6946	41.3072	25.1921	36.0844	38.7633	34.9886	74.6286	60.874	73.5486	44.7313	36.6121	33.766	33.9154	23.1007	21.4571	1.94189
GB40461	136.556	153.031	203.3	1723.94	987.727	898.179	550.854	1474.78	1984.23	2150.72	2311.43	1410.56	1502.49	890.102	649.086	164.296	1203.28	1336.62	1957.57	1013.89	34.7687	453.121	726.607	480.491	439.963
GB40462	82.7116	241.889	128.824	2.73421	3.64785	1.53076	5.91377	6.18668	0.829448	3.12392	3.30952	1.27658	0	0.925354	0	151.141	2.63761	4.30997	2.57001	0.308451	81.9021	1.06185	3.0173	1.12398	0.534253
GB40463	1.26039	3.26982	2.35724	0.51396	2.43361	1.17643	2.62011	1.99394	2.4417	1.50164	1.90728	0.367485	0.343662	5.79302	1.99076	2.29582	1.37467	2.35192	1.2588	2.70915	1.00612	0.975058	0.322596	0.798104	2.79481
GB40464	17.4893	23.2692	11.2331	0	0	4.64477	10.647	5.11411	0	0	0	0	0	0	0	17.3305	1.54826	5.2537	0	0	6.01963	2.68166	5.32487	0	0
GB40466	7.80526	5.20998	10.731	1.53022	3.41119	1.17161	4.73196	6.97977	1.86623	1.90786	3.57548	1.20097	0	3.47787	0	7.9154	2.03767	4.52599	2.2281	1.15929	2.76213	1.20294	2.56298	1.21922	2.00795
GB40467	10.6924	8.30088	11.8	14.057	6.6348	9.72983	12.861	10.3482	10.6742	14.4575	12.3071	12.5683	7.00078	8.21028	3.20235	10.2644	10.1405	11.2945	13.111	6.1378	1.78838	3.72811	1.36641	1.17342	2.61312
GB40468	2.97428	0.487559	0.417016	0.235618	0.318775	0.486626	0.251046	0.820755	0.542729	0.18296	0.572703	1.11238	0	0	0	1.29295	0.347006	0.538177	0.622681	0	1.4565	0.127863	0.284882	0.466721	0
GB40469	0	0	0	0	0	0	0	0	0	0	0	0	0	0	0	0	0	0	0	0	0	0	0	0	0
GB40470	2.18858	0	0	0	0	0	0	0	0	0	0	0	0	0	0	0.729528	0	0	0	0	1.26358	0	0	0	0
GB40471	1.01193	0	2.02888	0	0	0	0	0	0	0	0	0	0	0	0	1.0136	0	0	0	0	1.01444	0	0	0	0
GB40472	0.40917	0	0.149159	0	0	0	0	0	0.548658	0	0.950887	0.602845	0	0	0	0.18611	0	0.182886	0.517911	0	0.207073	0	0.316768	0.4811	0
GB40473	4.66907	10.9693	7.73665	4.44983	8.10053	4.11616	7.2308	7.23813	5.00104	9.79172	5.2715	3.78568	3.83691	4.16015	0.741149	7.79169	5.55551	6.48999	6.28297	2.91274	3.15049	2.21036	1.28947	3.12817	1.88758
GB40474	0	0	0	0	0	0	0	0	0	0	0	0	0	0	0	0	0	0	0	0	0	0	0	0	0
GB40475	0	0	0	0	0	0	0	0	0	0	0	0	0	0	0	0	0	0	0	0	0	0	0	0	0
GB40477	0	0	0	0	0	0	0	0	0	0	0	0	0	0	0	0	0	0	0	0	0	0	0	0	0
GB40478	3.72709	4.85378	4.89123	0	0	0	0	0	0	0	0.117087	0	0	0	0	4.4907	0	0	0.039029	0	0.661567	0	0	0.0676002	0
GB40479	25.7593	23.0803	24.8095	18.4842	14.1742	17.48	16.9007	16.2636	13.7013	11.68	15.3869	9.2154	11.3323	8.54294	9.58439	24.5497	16.7128	15.6219	12.0941	9.81988	1.35825	2.2551	1.69349	3.10652	1.40951
GB40480	33.5795	21.2254	21.1198	8.21425	14.0678	9.63732	12.4708	4.76663	5.50655	4.86586	3.84644	2.92709	0.928259	0	0	25.3082	10.6398	7.58133	3.8798	0.30942	7.16334	3.05282	4.25054	0.969815	0.535931
GB40481	0.325825	0	0.475105	0.69882	0.0788312	0.529464	0.185289	0.16584	0.229986	0.379762	0.0501817	1.14153	0	0	0.51499	0.266977	0.435705	0.193705	0.523825	0.171663	0.242958	0.320452	0.0328907	0.559755	0.29733
GB40483	0.657187	4.73052	3.16233	3.16933	6.12544	1.86979	7.20818	2.33555	2.02878	2.9646	1.67793	1.11736	14.0023	1.13313	2.71822	2.85001	3.72152	3.8575	1.91996	5.95122	2.05455	2.1809	2.90582	0.947106	7.01734
GB40485	0	0	0	0	0	0	0	0	0	0	0	0	0	0	0	0	0	0	0	0	0	0	0	0	0
GB40486	0	0	0	0	0	0	0	0	0	0	0	0	0	0	0	0	0	0	0	0	0	0	0	0	0
GB40489	6.5024	12.1923	11.0832	8.196	7.73818	4.95391	14.597	10.8152	7.50569	12.7132	9.48629	6.08411	2.98137	9.4544	7.84505	9.92596	6.9627	10.9726	9.42787	6.76027	3.01631	1.75466	3.54828	3.31493	3.3701
GB40490	37.4143	64.8641	66.7841	69.0107	48.809	29.0017	51.3345	39.7413	49.0843	48.317	40.9168	26.0012	17.5978	4.8818	4.97291	56.3542	48.9405	46.72	38.4117	9.15084	16.4305	20.0048	6.14759	11.3669	7.31543
GB40491	2.93731	9.61425	4.66099	3.20574	5.05852	1.58606	4.72729	3.20208	2.29826	3.58738	3.2275	0.681231	2.12885	2.24104	9.75856	5.73752	3.28344	3.40921	2.4987	4.70948	3.4662	1.73753	1.22769	1.58423	4.37299
GB40492	2172.69	5286.46	3081.62	226.982	568.882	271.561	460.429	155.616	323.316	321.703	288.624	142.142	0	6.92712	0	3513.59	355.808	313.12	250.823	2.30904	1601.2	185.869	152.662	95.5627	3.99937
GB40493	0	0	0	0	0	0.366996	2.36715	0	0	0	0	0	0	0	0	0	0.122332	0.78905	0	0	0	0.211885	1.36667	0	0
GB40494	3.97888	9.99469	5.54959	2.51174	3.97691	3.27722	1.56197	1.66277	2.75026	2.45427	3.26839	2.38849	10.5899	0	0	6.50772	3.25529	1.99167	2.70372	3.52997	3.12026	0.732831	0.658892	0.490126	6.11408
GB40495	1.87185	2.62875	2.54122	0.422912	1.1532	0.259425	1.0933	0.852051	0.265687	0.710483	0.154708	0.439758	0	0.742808	0	2.34728	0.611846	0.737013	0.434983	0.247603	0.414047	0.4759	0.42563	0.277918	0.42886
GB40496	2.33521	3.20702	3.23486	0.206534	1.68436	0.862615	0.595664	0.45781	0.594674	0.336786	0	0.218761	0	0	0	2.9257	0.917836	0.549383	0.185182	0	0.511563	0.740459	0.0793058	0.170885	0
GB40497	7.68238	24.557	9.10173	0	0	0	0	0	0	0	0	0	0	0	0	13.7804	0	0	0	0	9.3598	0	0	0	0
GB40498	5.71189	4.27199	6.16211	1.52694	3.78902	2.43596	1.44299	1.4901	1.82454	0.557721	0.754981	0.623009	0.619069	2.74734	0.0596174	5.382	2.58397	1.58588	0.645237	1.14201	0.987298	1.13828	0.208026	0.100491	1.41812
GB40499	25.3371	45.2521	29.0286	0	0	0	0	0	0	0	0	0	0	0	0	33.2059	0	0	0	0	10.5943	0	0	0	0
GB40500	12.6039	11.6722	11.7214	2.79664	6.85493	4.75655	5.61157	2.66218	1.93254	1.93149	2.48321	1.42192	0	0	1.01947	11.9992	4.80271	3.4021	1.94554	0.339823	0.5243	2.02954	1.94793	0.530784	0.588591
GB40501	0	0	0	0	0	0	0	0	2.63932	0	0	0	0	0	0	0	0	0.879773	0	0	0	0	1.52381	0	0
GB40502	0	0	2.32587	0	0	0	0	0	0	0	0	0	0	0	0	0.775289	0	0	0	0	1.34284	0	0	0	0
GB40503	27.6241	29.721	32.3075	29.15	29.3277	116.82	105.199	30.045	28.002	18.4454	24.4305	62.058	1.93201	16.9814	114.123	29.8842	58.4326	54.4153	34.978	44.3455	2.34596	50.5651	43.9918	23.6422	60.8958
GB40504	21.1501	15.2639	10.8068	3.27535	10.9613	8.33823	5.22105	3.67679	3.86328	0.582775	1.05953	0.353374	0	0.127876	0	15.7403	7.52496	4.25371	0.665226	0.0426253	5.18806	3.90698	0.842917	0.360226	0.0738292
GB40505	0	18.1567	40.6596	0	0	0	0	0	0	0	0	0	0	0	0	19.6054	0	0	0	0	20.3685	0	0	0	0
GB40506	63.8598	25.4666	82.0906	0	0	0	0	0	0	0	0	0	0	0	0	57.139	0	0	0	0	28.9041	0	0	0	0
GB40507	10.5336	11.4862	14.046	18.3478	14.0572	10.3482	14.2004	14.4278	12.1238	17.2305	15.3159	14.0638	19.1107	6.96621	12.4548	12.0219	14.2511	13.584	15.5367	12.8439	1.81645	4.00332	1.26967	1.59486	6.08159
GB40508	4.29629	4.166	9.32243	3.31449	5.95603	2.13172	11.9136	4.38717	2.17121	3.10729	3.06814	2.4761	0	0	0	5.92824	3.80075	6.15733	2.88384	0	2.94018	1.95798	5.10672	0.353658	0
GB40509	53.6905	65.3261	71.3986	185.238	90.9934	141.315	143.292	126.339	182.87	156.859	158.817	108.419	1.62367	2.98483	4.75774	63.4717	139.182	150.834	141.365	3.12208	8.99855	47.1585	29.0103	28.5489	1.57154
GB40510	19.9218	29.6338	26.9106	8.28965	11.5784	4.6996	11.2265	13.5275	7.18645	10.6671	11.2672	7.56048	3.41763	15.54	2.48616	25.4887	8.18922	10.6468	9.83159	7.14793	5.0097	3.4405	3.21002	1.9896	7.28265
GB40511	0.0683933	0	0.349049	0.0819975	0.453105	0.0790479	0.202795	0.0454249	0	0.267395	0	0	0	0	0	0.139147	0.204717	0.08274	0.0891317	0	0.184969	0.215116	0.106423	0.154381	0
GB40512	0	0	0	0	0	0	0	0	0	0	0	0	0	0	0	0	0	0	0	0	0	0	0	0	0
GB40513	36.2199	30.9548	36.6241	28.4561	18.9476	24.036	29.3947	29.1755	24.4148	31.093	35.2765	30.2682	59.4557	58.881	50.4302	34.5996	23.8132	27.6617	32.2126	56.2556	3.16294	4.75816	2.814	2.6853	5.05315
GB40514	71.179	121.936	80.2808	7.1989	29.2022	11.6222	31.4974	4.83619	10.6088	9.10872	6.97582	6.32583	24.9993	46.2532	22.4774	91.1318	16.0078	15.6475	7.47012	31.2433	27.0623	11.6388	14.0266	1.45581	13.06
GB40515	8.42768	4.52317	5.05211	3.90141	5.72916	4.80153	7.43185	3.90504	2.74576	1.06042	3.68191	1.8255	0	0.174513	0.279936	6.00099	4.8107	4.69422	2.18928	0.151483	2.11816	0.91391	2.44069	1.34807	0.141382
GB40516	0	0	0	42.1082	79.0036	60.8	87.7704	49.4	62.8633	43.3874	59.8836	36.7907	22.224	129.314	166.764	0	60.6373	66.6779	46.6872	106.101	0	18.4482	19.4675	11.8948	75.014
GB40517	9.26124	11.6954	14.3228	5.91158	11.9278	7.96014	6.44937	5.44262	3.77577	3.94364	2.94066	1.78431	0	0	0	11.7598	8.59984	5.22259	2.88954	0	2.5314	3.0587	1.35031	1.08057	0
GB40519	44.035	26.5333	23.666	7.53525	40.3493	26.1296	9.45251	8.80158	9.69041	5.32886	9.33863	4.65545	0	9.96967	0.532426	31.4115	24.6714	9.31483	6.44098	3.5007	11.0259	16.4556	0.460131	2.53193	5.60861
GB40520	0	2.26609	4.07027	0	0	0	0	0	0	0	0	0	0	0	0	2.11212	0	0	0	0	2.0395	0	0	0	0
GB40521	36.6848	23.4437	31.6138	11.5648	20.2519	22.2253	9.74482	7.56609	13.2714	6.51779	9.73582	6.5698	0	1.56019	1.87767	30.5808	18.014	10.1941	7.6078	1.14595	6.68075	5.67166	2.87907	1.8431	1.00504
GB40522	22.8473	16.2294	17.9465	4.22601	21.3583	9.2249	14.4779	1.82758	0.741012	0.0997903	1.10564	0.466356	0.973537	0	0	19.0077	11.6031	5.68216	0.557262	0.324512	3.43421	8.81026	7.63668	0.509049	0.562072
GB40523	94.7831	59.3059	54.14	36.9506	54.0315	52.5499	45.7681	36.8061	42.5157	10.7326	32.5753	23.7124	15.5226	21.5067	8.99553	69.4097	47.844	41.6966	22.3401	15.3416	22.1253	9.463	4.5368	10.9858	6.25755
GB40524	0	0	0	0	0	3.31435	3.34982	0.412075	0.436745	2.04537	0.373091	0.95239	0	0	0	0	1.10478	1.39955	1.12362	0	0	1.91354	1.68903	0.849187	0
GB40525	0	0	0	0	0	0	0	0	0	0	0	0	0	0	0	0	0	0	0	0	0	0	0	0	0
GB40526	0	1.3927	1.07208	0	0	0	0	0	0	0	0	0	0	0	0	0.821594	0	0	0	0	0.729357	0	0	0	0
GB40527	0	0	0	0	0	0	0	0	0	0	0	0	0	0	0	0	0	0	0	0	0	0	0	0	0
GB40529	0	3.42819	1.31948	0	0	0	0	0	0	0	0	0	0	0	0	1.58256	0	0	0	0	1.72917	0	0	0	0
GB40530	0	0	0.635306	0	0	0	0	0	0	0	0	0	0	0	0	0.211769	0	0	0	0	0.366794	0	0	0	0
GB40531	16.9765	16.0789	9.82109	0.921577	0.727906	1.33331	0.142613	0	0.464452	0.312975	0	0.219493	0	0.370842	0.593962	14.2922	0.994264	0.202355	0.177489	0.321601	3.898	0.309178	0.23792	0.16066	0.300027
GB40532	0	7.2927	6.86131	0	0	0	0	0	0	0	0	0	0	0	0	4.718	0	0	0	0	4.0916	0	0	0	0
GB40533	12.8331	7.79134	5.27793	8.71595	0	3.05309	0	0	6.44126	2.26391	0	3.95455	0	0	0	8.63411	3.92301	2.14709	2.07282	0	3.84743	4.42261	3.71886	1.98419	0
GB40534	10.8704	10.6531	10.347	3.4345	5.64024	5.34245	7.64725	3.50003	1.84612	5.12674	4.74298	2.85119	0	2.94886	0.472584	10.6235	4.80573	4.33113	4.2403	1.14048	0.262932	1.19682	2.98853	1.21821	1.58383
GB40535	0	0.14033	0.0540119	1.24913	0.287142	0.523298	2.92522	1.77429	1.17997	1.86866	1.67346	0.885903	2.41862	2.69098	5.45302	0.0647806	0.686523	1.95983	1.47601	3.52087	0.0707821	0.501335	0.887295	0.520282	1.67882
GB40536	0	0	0	0	0	0	0	0	0	0	0	0	0	0	0	0	0	0	0	0	0	0	0	0	0
GB40537	4.77465	10.1585	8.57663	3.03218	6.23009	2.80303	4.93114	3.12934	2.8705	4.78593	4.8045	2.16418	6.21194	1.60495	2.57264	7.83661	4.02177	3.64366	3.9182	3.46318	2.76718	1.91589	1.12248	1.51906	2.42917
GB40538	7.29838	7.91872	10.3054	10.0669	7.58487	6.30411	10.5563	7.69767	9.74842	7.57732	10.3223	8.69054	4.2889	6.36398	4.13863	8.50751	7.98529	9.33413	8.86339	4.9305	1.58764	1.91309	1.47366	1.38063	1.2437
GB40539	1476.32	1789.52	1399.05	2169.68	1311.36	1696.67	2012	1754.74	1728.91	2779.36	2369.48	1958.26	812.555	1005.52	1089.74	1554.96	1725.9	1831.88	2369.03	969.272	206.771	429.906	156.519	410.55	142.103
GB40540	3.57788	4.15885	3.51761	1.55558	2.70574	1.98875	2.74631	1.86507	0.914062	1.27699	0.670935	0.92815	0	0	0	3.75145	2.08336	1.84181	0.958692	0	0.35411	0.580887	0.916345	0.30418	0
GB40541	0.989003	0.686919	1.68248	0.951702	0.117759	0.395504	0.368655	1.30399	0.537232	0.101454	0.319501	0.261018	4.00149	1.32235	2.12206	1.11947	0.488322	0.736626	0.227324	2.48197	0.510441	0.424649	0.498529	0.112861	1.37535
GB40542	0	4.22209	0	0	0	0	0	0	0	0	0	0	0	0	0	1.40736	0	0	0	0	2.43762	0	0	0	0
GB40543	2.11609	1.90722	1.89117	1.79679	3.4836	1.44045	1.61717	2.0895	1.66423	2.51844	1.92651	1.9812	3.11241	3.36647	0.400164	1.97149	2.24028	1.7903	2.14205	2.29301	0.12548	1.09139	0.260181	0.327108	1.64417
GB40544	0	0	0	0	0	0	0	0	0	0	0	0	0	0	0	0	0	0	0	0	0	0	0	0	0
GB40545	0.220913	0.488209	0.590566	0.667976	0.351578	0.858688	1.26686	0.246653	0.512925	0.0484037	0.806092	0.565863	0	0	0	0.43323	0.626081	0.675479	0.473453	0	0.190861	0.256138	0.529172	0.387205	0
GB40546	5.79695	10.9067	8.22443	32.0408	11.9142	11.6487	14.2372	20.7322	25.5208	28.7009	24.6778	21.5384	27.0079	3.99726	3.44905	8.30935	18.5346	20.1634	24.9724	11.4847	2.55592	11.6975	5.66326	3.59032	13.4462
GB40547	0	0	0	0	0	0	0	0	0	0	0	0	0	0	0	0	0	0	0	0	0	0	0	0	0
GB40548	1.25386	1.02262	0.685623	0.484657	0.970921	0.519907	0.246978	0.54796	0.536648	0.539439	0.347	0.259931	0	0.636885	0	0.987368	0.658495	0.443862	0.382123	0.212295	0.285754	0.271142	0.1706	0.143026	0.367706
GB40549	14.1546	0.724658	3.90481	0	0	1.40951	0	0	0	0	0	0	0	0	0	6.26136	0.469837	0	0	0	7.01826	0.813781	0	0	0
GB40550	8.36526	6.93256	3.04947	0	0	0	0	0	0	0	0	0	0	0	0	6.11576	0	0	0	0	2.75041	0	0	0	0
GB40552	0	0	0	0	0	0	0	0	0	0	0	0	0	0	0	0	0	0	0	0	0	0	0	0	0
GB40553	1.26321	5.08477	4.14441	0	0	0	0	0	0	0	0	0	0	0	0	3.49746	0	0	0	0	1.99123	0	0	0	0
GB40554	10.2303	9.8912	4.66168	4.14931	7.76709	2.59811	4.97292	2.60647	3.54744	0.557964	2.02204	0.652301	6.85293	0	3.53228	8.26106	4.83817	3.70894	1.07744	3.46174	3.12176	2.65245	1.19146	0.819411	3.42701
GB40555	23.4066	25.2163	24.8649	25.8323	20.5144	17.223	13.7588	19.182	26.468	18.4503	18.1055	18.3172	15.7492	12.9903	6.59977	24.4959	21.1899	19.8029	18.291	11.7798	0.95958	4.34422	6.37731	0.173887	4.6933
GB40556	3.44302	4.78274	7.36335	3.02211	3.74437	2.33111	6.61431	3.65646	2.62413	6.31691	4.11409	1.24061	0	3.29334	8.63628	5.19637	3.03253	4.2983	3.89054	3.97654	1.99263	0.706688	2.07108	2.54552	4.35849
GB40558	17.6232	33.2984	31.992	23.5376	27.9281	18.5442	35.3583	31.1377	29.723	35.1879	34.4285	23.3027	12.3676	34.1519	14.2464	27.6379	23.3366	32.073	30.973	20.2553	8.69753	4.69518	2.93176	6.65355	12.0714
GB40559	5.38144	15.398	11.1923	17.3855	6.46605	8.3139	19.5528	13.3264	14.2693	15.0984	19.7571	12.4376	7.48126	3.00313	6.87973	10.6572	10.7218	15.7162	15.7644	5.78804	5.02966	5.84441	3.3559	3.70492	2.43048
GB40560	0.0464966	0	0.338997	8.80476	6.65987	4.13745	11.5173	7.03548	4.47091	18.8055	10.5301	8.77572	22.3219	12.1407	24.6014	0.128498	6.53403	7.67456	12.7038	19.688	0.183774	2.3362	3.5664	5.35656	6.63478
GB40561	0.494444	0.390249	0.360489	14.9651	8.15234	8.2825	5.09648	10.8588	8.98771	13.5514	10.5538	6.15385	8.06551	12.6863	10.4912	0.415061	10.4666	8.31433	10.0864	10.4143	0.0703397	3.89632	2.93959	3.72086	2.31135
GB40562	2.76004	3.84986	5.45148	2.86126	2.58034	2.19463	2.6335	2.84834	2.75724	2.60285	2.79179	1.63308	1.87503	0.376112	0	4.02046	2.54541	2.74636	2.34257	0.750381	1.35381	0.334685	0.107832	0.621659	0.991964
GB40563	9.65756	8.60082	11.2098	7.29884	11.7822	7.0872	8.36371	7.99942	7.25079	14.9924	9.19788	6.19768	21.1753	7.89533	12.3765	9.82271	8.72275	7.87131	10.1293	13.8157	1.31229	2.65168	0.567413	4.47073	6.75595
GB40564	26.6464	28.3605	22.4812	13.0033	7.69144	9.71255	8.83537	10.7211	11.4093	9.02024	11.7894	4.6392	0.589784	7.12534	2.28273	25.8294	10.1358	10.3219	8.48295	3.33262	3.02362	2.6811	1.33259	3.60525	3.39191
GB40565	22.7842	18.4052	13.3385	6.89436	12.4495	8.80538	6.98079	4.44428	5.4726	1.52764	2.70778	1.61006	2.41798	5.1398	0.35864	18.176	9.38308	5.63256	1.94849	2.63881	4.72701	2.82227	1.2758	0.658852	2.39822
GB40566	69.0099	42.9204	19.5665	6.33871	26.7166	8.58339	3.17116	16.0039	35.3248	7.34559	4.31162	10.956	0.497481	14.4062	0	43.8323	13.8796	18.1666	7.53774	4.96789	24.7344	11.1737	16.1856	3.32635	8.1776
GB40567	10.1707	10.6577	10.7109	0.684514	3.04861	2.34002	1.22591	1.29553	1.60738	1.41575	0.797788	0.495016	0	2.33471	0	10.5131	2.02438	1.37627	0.902851	0.778237	0.297722	1.21324	0.203149	0.469272	1.34795
GB40572	0.304232	1.44073	0	0	0	0.583725	0.378121	1.64299	0.34673	2.92789	1.48845	0.379077	0	0	0	0.581653	0.194575	0.78928	1.59847	0	0.759372	0.337014	0.739501	1.27796	0
GB40573	0.240347	0.101173	0.0194702	0	0.330576	0	0	0.0332129	0.0689495	0	0	0	0.481763	0	0	0.12033	0.110192	0.0340541	0	0.160588	0.111678	0.190858	0.0344824	0	0.278146
GB40574	7.07356	10.7775	7.34339	6.91923	7.60411	4.50777	6.94024	7.71582	8.0237	7.01247	7.52149	3.50481	4.99	6.02104	8.20153	8.39816	6.3437	7.55992	6.01292	6.40419	2.065	1.62642	0.558301	2.18695	1.63969
GB40575	0	0	0	0	0	0	0	0	0	0	0	0	0	0	0	0	0	0	0	0	0	0	0	0	0
GB40576	1403.05	2680.72	1807.78	204.209	232.154	117.724	257.642	184.342	241.569	359.937	319.266	153.736	247.739	343.448	401.663	1963.85	184.696	227.851	277.646	330.95	652.972	59.6585	38.5274	109.219	77.7194
GB40577	6.66635	8.14535	9.46089	3.82367	3.69557	3.22783	4.98106	2.99019	2.59439	2.35242	1.90935	0.904313	0	3.24558	5.81797	8.09086	3.58236	3.52188	1.72203	3.02118	1.39807	0.313639	1.27909	0.742005	2.91547
GB40578	5.12818	9.77969	9.29662	2.16346	3.48146	2.12578	8.74661	1.8899	3.40234	1.31151	1.71572	1.26892	0	0	0	8.06816	2.59023	4.67962	1.43205	0	2.55753	0.772055	3.60239	0.246587	0
GB40579	30.7664	0	6.59741	0	0	0	0	0	0	0	0	0	0	0	0	12.4546	0	0	0	0	16.198	0	0	0	0
GB40580	6.44181	4.78439	6.04813	6.35086	2.07206	3.8169	6.94323	6.03127	3.0552	6.0426	5.07142	5.21226	4.87783	1.55345	7.19888	5.75811	4.07994	5.34323	5.44209	4.54339	0.865937	2.15149	2.03328	0.5248	2.83754
GB40581	1.90762	1.66777	0.64191	0.60701	0	0.390824	0.50247	0.894057	1.39899	1.20863	0.507037	0.385071	0	0	0	1.40577	0.332611	0.931839	0.700246	0	0.6723	0.307663	0.449453	0.444477	0
GB40582	0	0	0	0	0	0	0	0	0	0	0	0	0	0	0	0	0	0	0	0	0	0	0	0	0
GB40583	23.7217	0	3.4023	0	0	4.88578	10.844	0	0	0.539891	0	0	0	0	0	9.04134	1.62859	3.61467	0.179964	0	12.8269	2.82081	6.26079	0.311706	0
GB40584	0	0	0	0	0	0	0	0	0	0	0	0	0	0	0	0	0	0	0	0	0	0	0	0	0
GB40585	0	0	3.11878	0	0	0	0	0	0	0	0	0	0	0	0	1.03959	0	0	0	0	1.80063	0	0	0	0
GB40586	0	0.953294	0	0	0	0	0	0	0	0	0	0	0	0	0	0.317765	0	0	0	0	0.550384	0	0	0	0
GB40587	0	0	0	0	0	0	0	0	0	0	0	0	0	0	0	0	0	0	0	0	0	0	0	0	0
GB40589	33.2425	55.8744	42.1578	44.5846	39.3769	28.536	79.9337	40.2872	35.0977	37.6351	29.9575	38.5161	0	16.1926	1.9816	43.7582	37.4992	51.7729	35.3696	6.05807	11.4005	8.18742	24.5256	4.70764	8.83251
GB40590	0	0.180431	0	1.3748	1.60534	0.875425	2.53605	2.24963	1.99687	1.53265	0.900876	0.303693	1.27333	0	1.23262	0.0601437	1.28519	2.26085	0.912406	0.835317	0.104172	0.373117	0.269765	0.61456	0.723692
GB40591	0.966875	0	0.563943	0	0.695895	0	0	0	0	0	0	1.48415	13.8427	0	0	0.510273	0.231965	0	0.494717	4.61423	0.485667	0.401775	0	0.856874	7.99209
GB40592	53.0589	31.3938	34.5299	20.5805	34.665	25.6452	21.0443	15.6074	16.3458	13.9878	11.9784	9.64182	6.98518	17.0651	11.994	39.6609	26.9636	17.6658	11.8693	12.0148	11.7085	7.1342	2.94904	2.17504	5.03999
GB40593	4.98459	3.58798	8.57663	2.75191	1.45373	1.03518	0.190502	0	0.705009	0	0	1.35589	0	0	0	5.7164	1.74694	0.298504	0.451963	0	2.57358	0.895137	0.364702	0.782823	0
GB40594	18.2859	13.1372	11.2668	4.32673	15.2008	8.33789	6.28904	3.12791	4.90017	1.19558	1.15527	1.30688	0	1.23186	0	14.23	9.28847	4.77237	1.21924	0.41062	3.6349	5.49901	1.58444	0.0785262	0.711215
GB40595	2.71744	11.3787	6.46506	4.6017	9.91208	2.26917	8.14337	7.46398	6.31807	12.5482	6.47846	3.1058	0	5.67002	2.01406	6.85373	5.59432	7.30847	7.37749	2.56136	4.34368	3.91695	0.922533	4.78497	2.87436
GB40596	8.70187	9.79852	8.38865	3.64962	6.24641	5.33933	14.9133	6.05949	3.43348	6.94055	3.30008	2.2405	7.12551	3.52448	12.5425	8.96302	5.07845	8.13542	4.16038	7.73083	0.740324	1.3179	6.01487	2.4653	4.53938
GB40597	8.71381	0	11.4355	0	0	0	0	0	0	0	0	0	0	0	0	6.71644	0	0	0	0	5.97368	0	0	0	0
GB40598	0.452448	0.514229	0.461819	0.0783455	0	0.0754935	0.290351	0.144779	0.481206	0	0	0	2.2373	0	0	0.476165	0.0512797	0.305445	0	0.745767	0.0332954	0.0444324	0.168721	0	1.29171
GB40599	1.51483	0.358684	0.621245	1.78061	0.281299	2.00376	2.35162	0.525613	1.64095	0.77401	0.357825	0.527732	0	0	0	0.831588	1.35522	1.50606	0.553189	0	0.606098	0.936714	0.920446	0.209257	0
GB40600	6.90475	8.96174	8.76308	2.45132	4.60206	0	3.06919	1.46821	0.257059	3.62411	2.66186	3.38169	0	0	0	8.20986	2.35113	1.59815	3.22255	0	1.13461	2.30267	1.41056	0.500474	0
GB40601	0	0	4.6021	0	0	0	0	0	0	0	0	0	0	0	0	1.53403	0	0	0	0	2.65702	0	0	0	0
GB40602	0	0	0	0	0	0	0	0	0	0	0	0	0	0	0	0	0	0	0	0	0	0	0	0	0
GB40603	21.4402	12.7989	18.8901	7.20431	15.5018	12.9303	4.27931	6.13498	5.04493	3.85988	3.69427	4.97614	4.90375	8.60378	13.933	17.7097	11.8788	5.15307	4.17676	9.14684	4.43993	4.24751	0.93255	0.697215	4.53906
GB40604	5.81487	26.1602	37.5977	5.95124	33.3322	24.3422	0.517642	5.76794	6.6942	7.63083	3.45958	1.41784	0	7.78427	0.479794	23.1909	21.2085	4.32659	4.16942	2.75469	16.0981	13.9569	3.331	3.16674	4.36235
GB40605	0.649751	0	0.0152813	0.0465772	0.036732	0.291604	0	0.180883	0.241353	0.0126627	0.0351968	0.192525	0	0.300083	0	0.221677	0.124971	0.140745	0.0801282	0.100028	0.370801	0.144392	0.125583	0.0979884	0.173253
GB40606	0.593125	3.37057	6.81086	1.64054	0.324436	8.12037	0.763949	1.81213	1.6542	5.01105	0.924913	2.73178	0	0	0	3.59152	3.36178	1.41009	2.88925	0	3.11475	4.17327	0.565121	2.04761	0
GB40607	1.33016	7.0078	1.81837	0.357635	0	2.21705	0	0.509202	0	0.333167	0	0.259637	0	0	0	3.38545	0.858228	0.169734	0.197601	0	3.14654	1.19028	0.293988	0.175033	0
GB40608	0	0.11369	0.26255	0.393652	0	0.227954	0	0.0870673	0	0.769808	0.316074	0.499749	0	0	17.837	0.125413	0.207202	0.0290224	0.528544	5.94567	0.131667	0.197645	0.0502683	0.228233	10.2982
GB40609	551.646	355.281	253.557	28.6996	80.9116	256.907	9.82521	210.788	153.981	15.8383	8.22739	92.4324	13.0419	19.514	0.664768	386.828	122.173	124.865	38.8327	11.0736	151.528	119.568	103.597	46.5744	9.57753
GB40610	2.01024	5.21823	0.977085	0.0901735	0	0.738994	0	0.699217	0.51932	0.735099	0.0453396	0.515616	0	0	0	2.73519	0.276389	0.406179	0.432018	0	2.21156	0.403157	0.36308	0.352397	0
GB40611	2.53663	2.34244	3.83752	1.77201	0.535665	2.83472	0.932243	2.13075	1.56326	0.573785	3.0344	2.20419	12.8959	0	0	2.90553	1.71413	1.54208	1.93746	4.29863	0.812946	1.15062	0.599534	1.25181	7.44545
GB40612	0	0	0	0	0	0	0	0	0	0	0	0	0	0	0	0	0	0	0	0	0	0	0	0	0
GB40613	0	0	0	0	0	0	0	0	0	0	0	0	0	0	0	0	0	0	0	0	0	0	0	0	0
GB40614	4.86989	3.83368	4.56498	1.27808	2.31432	2.86253	1.30126	1.54126	0.736013	1.8797	1.39925	0.764401	0	5.56812	0	4.42285	2.15164	1.19284	1.34778	1.85604	0.53253	0.804654	0.413426	0.559428	3.21476
GB40615	1.24045	0.626594	2.23083	0.761749	0	0.391768	0	0.281192	0.0584962	0.551939	0	0.0645192	0	0.326994	0	1.36596	0.384506	0.113229	0.205486	0.108998	0.809448	0.380926	0.148371	0.301766	0.18879
GB40616	0.819132	0	0.199071	1.24173	0	0.481832	0	0	0	0.538308	0	0	0	0	0	0.339401	0.574521	0	0.179436	0	0.427216	0.626033	0	0.310792	0
GB40617	0.0749276	0	0.983308	0.0908203	0.645343	1.40104	0	0.503016	0	0.296148	0.22832	0	0	0	0	0.352745	0.712401	0.167672	0.174823	0	0.547367	0.657679	0.290416	0.155153	0
GB40618	1.97777	1.17075	1.6222	2.12176	0.774103	1.4178	1.01193	0.721876	1.12829	0.531928	1.39215	1.65748	4.33092	3.15136	4.20116	1.59024	1.43789	0.954032	1.19385	3.89448	0.404461	0.674053	0.209302	0.588395	0.646823
GB40619	1.03568	0.392368	0.302038	0.197848	0.833672	0.445373	1.7972	0.218936	0.45585	0.286646	0.927351	1.5913	0.701748	0	0	0.576697	0.492298	0.823995	0.935099	0.233916	0.400052	0.320499	0.851104	0.652362	0.405154
GB40620	0	0	0	0	0	0	0	0	0	0	0	0	0	0	0	0	0	0	0	0	0	0	0	0	0
GB40621	0	0	0	0	0	0	0	0	0	0	0	0	0	0	0	0	0	0	0	0	0	0	0	0	0
GB40622	0	0	0	0	0	0	0	0	0	0	0	0	0	0	0	0	0	0	0	0	0	0	0	0	0
GB40623	0	0	0	0	0	0	0	0	0	0	0	0	0	0	0	0	0	0	0	0	0	0	0	0	0
GB40624	2.1154	0.598074	2.48609	1.06997	0.843984	1.88974	0.286226	1.42422	1.97143	0.465381	0.880097	3.44685	1.91223	0	12.5369	1.73319	1.2679	1.22729	1.59744	4.81638	1.00036	0.550257	0.859688	1.615	6.75419
GB40625	6.79397	7.1497	6.52584	0.622736	4.26452	1.20169	1.97174	1.30145	2.39142	0	0	0.0878644	0	0	0	6.82317	2.02965	1.8882	0.0292881	0	0.312954	1.95698	0.549766	0.0507285	0
GB40626	13.5453	8.55269	10.8161	8.59739	6.86643	10.291	2.62223	6.4374	4.78409	3.79614	5.28793	6.88057	15.9326	7.1798	17.0254	10.9714	8.58494	4.61457	5.32155	13.3793	2.4999	1.71232	1.91323	1.54249	5.39663
GB40627	2.24069	0	0	0	0	0	0	0	0	0	0	0.269998	0	0	0	0.746898	0	0	0.0899993	0	1.29366	0	0	0.155883	0
GB40629	4.43696	4.20235	2.33908	0.823943	2.51924	2.28321	0.641447	1.23765	1.54725	0.206768	1.53252	1.01564	0	0	0	3.65947	1.87546	1.14212	0.918309	0	1.14949	0.918259	0.460396	0.668214	0
GB40630	0	0	0	0	0	0	0	0	0	0	0	0	0	0	0	0	0	0	0	0	0	0	0	0	0
GB40631	0	0	0	0	0	0	0	0	0	0	0	0	0	0	0	0	0	0	0	0	0	0	0	0	0
GB40632	0.511463	0	0	0	0	0	0	0	0	0	0	0	0	0	0	0.170488	0	0	0	0	0.295293	0	0	0	0
GB40633	4.27769	0	0	0	0	0	0	0	0	0	0	0	0	0	0	1.4259	0	0	0	0	2.46972	0	0	0	0
GB40634	0.526499	0.49866	0.4516	5.96671	5.15101	6.2043	8.39358	6.10191	4.71923	5.89147	4.63871	6.50795	8.8072	9.45967	8.85331	0.492253	5.77401	6.40491	5.67938	9.04006	0.0378584	0.552454	1.85582	0.952498	0.364124
GB40635	0.360111	0	1.13772	0	0	0	2.04976	0	0	0	0	0	0	0	0	0.499276	0	0.683253	0	0	0.581485	0	1.18343	0	0
GB40636	1.62257	0	0	0	0	0	0	0	0	0	0	0	0	0	0	0.540857	0	0	0	0	0.936792	0	0	0	0
GB40637	37.4617	28.9016	41.8733	7.04841	18.7884	16.6126	14.8382	6.0717	11.1428	7.21198	7.4841	3.12115	0	7.38487	0	36.0789	14.1498	10.6842	5.93908	2.46162	6.59545	6.24547	4.4012	2.44419	4.26366
GB40638	5.40284	12.303	7.0401	4.10875	5.43161	4.83006	7.40729	4.04894	2.75416	6.00621	1.6499	2.56092	0	0	0	8.24864	4.79014	4.7368	3.40568	0	3.60532	0.662333	2.40162	2.29773	0
GB40639	0	0	0	0	0	0.739189	0	0	0	0	0	0	0	0	0.98434	0	0.246396	0	0	0.328113	0	0.426771	0	0	0.568309
GB40640	0.81834	0	0.298318	0	0	0	0	0	0	0	0	0	0	0	0	0.372219	0	0	0	0	0.414145	0	0	0	0
GB40641	0.322292	1.67887	0.176232	0.394402	0	0	0	0.273001	0.340723	0	0	0	0	0	0	0.725799	0.131467	0.204575	0	0	0.828612	0.227708	0.180374	0	0
GB40642	0	0	0.719718	0	0	0	0	0	0	0	0	0	0	0	0	0.239906	0	0	0	0	0.415529	0	0	0	0
GB40643	0	0	0	0	0	0	0	0	0	0	0	0	0	0	0	0	0	0	0	0	0	0	0	0	0
GB40644	5.6667	0	0.918105	0.166979	0	0.0805893	0	0.369234	0.288587	0.0906983	0.502632	0	0	0	0	2.19493	0.0825228	0.219274	0.197777	0	3.04148	0.0835063	0.194131	0.267879	0
GB40645	3.82557	0.724658	0	0	0	0	0	0	0	0	0	0	0	0	0	1.51674	0	0	0	0	2.03207	0	0	0	0
GB40646	0.553583	0	0	0	0	0	0	0	0	0	0	0	0	0	0	0.184528	0	0	0	0	0.319611	0	0	0	0
GB40647	17.4648	16.3132	13.5236	1.42305	7.62368	5.57003	0	3.40971	3.18804	0.773009	1.0315	0	0	0	0	15.7672	4.87225	2.19925	0.601503	0	2.02655	3.15866	1.90783	0.536711	0
GB40648	80.909	58.2135	68.1277	49.4431	49.0615	56.4603	29.4713	49.2837	47.579	31.0682	41.1926	49.8681	32.5311	81.9327	5.47953	69.0834	51.655	42.1113	40.7096	39.9811	11.3779	4.16591	10.9797	9.40925	38.7672
GB40649	0	0	0	0	0	0	0	0	0	0	0	0	0	0	0	0	0	0	0	0	0	0	0	0	0
GB40650	0	0	0	0	0	0	0	0	0	0	0	0	0	0	0	0	0	0	0	0	0	0	0	0	0
GB40651	0.463592	0	2.53497	0	0	0	0.238523	0	0	0	0	0	19.9184	0	0	0.999519	0	0.0795077	0	6.63947	1.34979	0	0.137711	0	11.4999
GB40652	4.42024	4.45537	4.22795	2.78784	3.22582	2.95474	4.3041	3.58103	2.96973	4.67305	2.80702	4.07623	0	6.13571	2.64111	4.36785	2.98947	3.61829	3.8521	2.92561	0.122423	0.221045	0.667965	0.952991	3.07773
GB40653	5074.12	9002.82	6337.31	11659.2	5948.42	6105.7	12708	8251.71	11059	12116.4	11451.5	9971.66	1783.1	1712.27	1931.61	6804.75	7904.44	10672.9	11179.9	1808.99	2005.63	3252.67	2253.09	1097.87	111.939
GB40654	9.13698	12.8528	11.5494	8.89478	6.64468	9.06052	12.3614	9.85961	9.15041	9.25701	8.63305	9.858	0	2.44653	3.59661	11.1797	8.19999	10.4571	9.24935	2.01438	1.88527	1.34949	1.68683	0.612511	1.83684
GB40655	5.37562	14.0522	11.5226	9.99655	9.91433	2.9933	15.332	8.84836	9.21324	11.3863	10.5234	6.6535	22.7305	10.2074	10.6562	10.3168	7.63473	11.1312	9.52107	14.5314	4.4622	4.0198	3.64257	2.52059	7.1042
GB40656	54.353	53.4589	57.5965	4.53576	5.15224	3.62432	15.1046	3.60669	2.28616	3.54221	2.20605	2.60976	0	0	0.730208	55.1361	4.43744	6.99915	2.78601	0.243403	2.17711	0.76869	7.05051	0.685294	0.421586
GB40657	3.20772	2.72069	1.97217	3.04767	5.19057	4.18	2.8276	4.4	2.91861	3.5262	3.91356	3.57859	0.000110042	2.75441	0.000102378	2.63353	4.13941	3.38207	3.67278	0.918207	0.622368	1.07203	0.882727	0.210158	1.5902
GB40658	0.0571976	0	0	0	0.106258	0.0324417	0	0	0	0	0	0	10.4405	0	0	0.0190659	0.0462332	0	0	3.48017	0.0330231	0.054455	0	0	6.02783
GB40659	50.8245	48.5338	18.6294	0	0.751072	3.57644	1.41447	3.98784	0.109435	0.825233	0.666606	1.6872	0	0	0	39.3292	1.4425	1.83725	1.05968	0	17.9632	1.88581	1.97346	0.549206	0
GB40660	0	0	0	0	0	0	0	0	0	0	0	0	0	0	0	0	0	0	0	0	0	0	0	0	0
GB40661	0	0.428524	0	0	0	0	0	0	0	0	0	0	0	0	0	0.142841	0	0	0	0	0.247408	0	0	0	0
GB40662	16.7034	9.06764	10.8415	0.157643	0.499741	0	0	2.95218	1.9992	0	0	0.199703	0	0	0	12.2042	0.219128	1.65046	0.0665677	0	3.99609	0.255481	1.50667	0.115299	0
GB40663	37.3095	8.70233	6.29291	0	0	0	0	0	0	0	0	0	0	0	0	17.4349	0	0	0	0	17.254	0	0	0	0
GB40664	0.934859	0	0	0	0	0.255387	0	0	0	0	0	0	0	0	0	0.31162	0.085129	0	0	0	0.539741	0.147448	0	0	0
GB40665	0	0	0	0	0	0	0	0	0	0	0	0	0	0	0	0	0	0	0	0	0	0	0	0	0
GB40666	0	0	0	0	0	0	0.0475829	0	0	0	0	0	0	0	0	0	0	0.015861	0	0	0	0	0.027472	0	0
GB40667	0	0	0	0	0	0	0	0	0	0	0	0.370591	0	0	0	0	0	0	0.12353	0	0	0	0	0.213961	0
GB40668	0	0	0	0	0	0	0	0	0	0	0	0	0	0	0	0	0	0	0	0	0	0	0	0	0
GB40669	0	0	0	0	0	0	0	0	0	0.0737072	0	0	0	0	0	0	0	0	0.0245691	0	0	0	0	0.0425549	0
GB40670	69.0159	40.6597	46.5032	13.8422	43.233	27.8703	12.1145	19.3401	18.8527	11.8509	17.4506	14.6898	4.4384	9.82952	3.60494	52.0596	28.3152	16.7691	14.6638	5.95762	14.9724	14.7004	4.03836	2.79994	3.37896
GB40671	1.06639	0.808004	0.6803	0.282245	0.700008	1.58227	1.20875	1.2782	1.08908	0.135	1.01223	0.216429	0.320485	2.07e-06	0.92696	0.851565	0.854841	1.19201	0.454553	0.415816	0.196698	0.663699	0.0956649	0.484676	0.470775
GB40672	4.57304	6.43122	3.83928	0.961296	1.22201	1.28655	1.61643	2.13166	2.27566	1.39353	1.20964	0.950528	0	3.95599	0	4.94785	1.15662	2.00792	1.18457	1.31866	1.336	0.172205	0.346598	0.222563	2.28399
GB40673	241.229	328.854	278.876	333.983	146.872	280.221	303.456	262.316	288.104	367.152	387.889	297.007	34.5138	48.7653	21.5564	282.987	253.692	284.625	350.683	34.9452	43.9569	96.3352	20.7894	47.6268	13.6096
GB40674	38.2422	35.3277	31.882	47.5624	24.0739	28.3972	23.8342	37.0206	34.6083	47.4112	41.0075	46.1334	26.4409	18.0136	5.71037	35.1507	33.3445	31.821	44.8507	16.7216	3.18378	12.5014	7.02118	3.38908	10.4255
GB40676	10.7715	8.38461	7.43997	1.53143	2.85231	4.88653	5.70616	3.56322	2.16842	0.573214	0.732985	0.478773	0	0	0	8.86537	3.09009	3.8126	0.594991	0	1.71702	1.69014	1.78201	0.128497	0
GB40677	1.32548	0	0	0	0	0	0	0	0	0	0	0	0	0	0	0.441827	0	0	0	0	0.765267	0	0	0	0
GB40678	12.2736	7.66389	11.576	7.01661	17.1825	8.54259	2.57061	6.30723	4.08448	1.3624	2.71788	1.2991	5.78631	1.61432	0	10.5045	10.9139	4.32077	1.79313	2.46688	2.48465	5.48212	1.87948	0.801485	2.98588
GB40679	0	0	0	0	0	0	0	0	0	0	0	0	0	0	0	0	0	0	0	0	0	0	0	0	0
GB40680	6.09967	4.12653	0	0	0	0	0	0	0	0	0	0	0	0	0	3.40873	0	0	0	0	3.11254	0	0	0	0
GB40681	3.57998	3.25772	3.63366	5.99325	2.73216	2.84825	0.469764	4.53569	3.40289	4.08308	2.33474	4.23712	0	0.543599	1.30699	3.49045	3.85789	2.80278	3.55165	0.616863	0.203334	1.85019	2.09834	1.05668	0.656568
GB40682	0	0	0	0	0	0	0	0	0	0	0	0	0	0	0	0	0	0	0	0	0	0	0	0	0
GB40683	0	0.618979	0	0	1.09708	4.6841	2.17098	0	0	0.372219	0	0.866966	3.50063	0	6.96175	0.206326	1.92706	0.72366	0.413062	3.48746	0.357368	2.44987	1.25342	0.434924	3.48089
GB40684	2.20419	2.723	0.349354	0.0602003	1.52171	0.232274	0	0	0.0693489	0	0	0	0	0	0	1.75885	0.604728	0.0231163	0	0	1.24792	0.798777	0.0400386	0	0
GB40685	0	0	0	0	0	0	0	0	0	0	0	0	0	0	0	0	0	0	0	0	0	0	0	0	0
GB40686	1.57784	3.98508	2.22405	1.88087	2.33527	1.16655	5.49217	1.48659	1.70251	3.28459	1.01197	1.87671	3.5732	9.08103	4.84594	2.59565	1.79423	2.89376	2.05776	5.83339	1.2459	0.589157	2.25288	1.14708	2.88363
GB40687	0	0	1.35867	0	0	0	0	0	0	0	0	0	0	0	0	0.452892	0	0	0	0	0.784431	0	0	0	0
GB40688	0	0	0	0	0	0	0	0	0	0	0	0	0	0	0	0	0	0	0	0	0	0	0	0	0
GB40689	2.36436	1.10131	3.89975	0.420695	3.00446	1.47199	0.519563	1.39964	0.866954	0.0240748	0	0	0.237264	0	0	2.45514	1.63238	0.928719	0.00802493	0.079088	1.40143	1.29933	0.443278	0.0138996	0.136984
GB40690	6.29656	5.80293	2.98258	2.86641	5.23848	4.6	1.94501	2.63	3.92481	0.58999	1.97197	1.44927	0.560926	0.334673	2.9e-06	5.02736	4.23496	2.83327	1.33708	0.298534	1.78795	1.22744	1.00543	0.697788	0.282202
GB40691	1.02851	3.04416	1.68721	1.3778	1.87299	0.88542	2.50788	0.720966	1.05793	1.74736	1.34757	1.41058	0.409051	0.739442	0	1.91996	1.37874	1.42893	1.50184	0.382831	1.02778	0.493786	0.94947	0.214951	0.370418
GB40692	0	0	0	0	0	0	0	0	0	0	0	0	0	0	0	0	0	0	0	0	0	0	0	0	0
GB40693	15.162	10.1513	7.43308	0.923913	1.46809	1.11975	0	1.7747	0	0	0.689424	0	0	1.48335	0	10.9155	1.17058	0.591567	0.229808	0.49445	3.92073	0.275627	1.02462	0.398039	0.856413
GB40694	17.277	10.4436	12.5419	8.70706	10.2628	12.6438	3.3394	8.06864	8.27779	5.91939	10.6364	10.1679	4.43555	9.64912	9.72196	13.4208	10.5379	6.56194	8.9079	7.93554	3.50044	1.98273	2.79276	2.5987	3.0313
GB40695	0.327526	0.310208	0.238793	0	0.551064	0	0	0	0	0.373903	0	0	0	0	3.49633	0.292175	0.183688	0	0.124634	1.16544	0.0470348	0.318157	0	0.215873	2.01861
GB40696	0	0	0	0	0	0	0	0	0	0	0	0	0	0	0	0	0	0	0	0	0	0	0	0	0
GB40697	1.22295	0.827348	0.764255	0.381811	0	1.47614	0.474927	1.4041	1.02685	1.79624	2.16546	0.484078	0	0	0	0.938185	0.619317	0.968626	1.48193	0	0.248625	0.766195	0.467315	0.883661	0
GB40698	0	0	0	0	0	0	0	0	0	0	0	0	0	0	0	0	0	0	0	0	0	0	0	0	0
GB40699	199.671	149.383	98.5936	25.8245	118.094	32.9757	64.9106	19.1289	21.132	18.3953	27.3982	13.5361	0	26.4926	20.2156	149.216	58.9647	35.0572	19.7765	15.5694	50.5391	51.3321	25.8732	7.03351	13.8439
GB40700	120.756	86.8828	78.657	52.8678	72.0228	62.1238	46.2716	32.4677	44.7444	42.9532	43.7961	48.5902	19.1908	12.1271	2.46987	95.4319	62.3381	41.1612	45.1132	11.2626	22.3134	9.5793	7.56745	3.04055	8.39392
GB40701	130.054	110.702	79.6875	16.18	62.5109	26.2129	14.0586	31.0544	40.6597	12.2728	14.2363	14.9041	0	7.93662	0	106.815	34.9679	28.5909	13.8044	2.64554	25.4074	24.3747	13.4706	1.36779	4.58221
GB40702	0	0	0	0	0	0	0	0	0	0	0	0	0	0	0	0	0	0	0	0	0	0	0	0	0
GB40703	45.7414	25.3321	38.721	15.3994	40.0646	35.4452	6.51525	16.0622	17.6372	20.4662	16.1477	15.4305	12.7047	36.2233	16.0371	36.5982	30.3031	13.4049	17.3481	21.655	10.3689	13.112	6.01834	2.72403	12.726
GB40704	1.05531	1.70505	1.4483	0.699677	0.232527	0.958392	2.18519	0.408091	0.721024	0.440346	0.370493	2.29336	0	0.237166	0	1.40289	0.630199	1.10477	1.03473	0.0790553	0.32724	0.367886	0.948665	1.09056	0.136928
GB40705	2.08256	3.25186	2.70841	0.959131	0.261014	0.446267	1.59418	2.16285	0.952276	0.970788	0.732206	0.588552	15.2126	6.39048	7.85669	2.68094	0.555471	1.56977	0.763849	9.81992	0.585135	0.361643	0.605656	0.193073	4.72738
GB40706	2.71061	11.1115	7.7815	2.57934	3.72444	1.24265	3.21605	1.78085	1.45719	2.93671	1.42095	1.02093	0	1.25395	0	7.20122	2.51548	2.15136	1.79286	0.417983	4.23042	1.24213	0.93614	1.01059	0.723968
GB40707	3.40002	0.59634	0	0.834895	1.58404	0.967072	3.93457	0.64616	0.288587	1.08838	0.670177	1.69564	0	3.76134	0	1.33212	1.12867	1.62311	1.1514	1.25378	1.8155	0.399862	2.00975	0.515628	2.17161
GB40708	7.50228	19.8467	19.3014	18.2738	8.16237	8.06649	41.6057	25.6616	10.6169	24.1449	19.9205	15.4992	11.929	14.0644	14.8377	15.5501	11.5009	25.9614	19.8549	13.6104	6.97494	5.86571	15.4966	4.32322	1.50657
GB40711	348.225	262.212	228.014	204.291	208.719	194.991	183.13	231.64	245.89	250.871	299.314	174.199	798.429	863.921	774.73	279.484	202.667	220.22	241.461	812.36	61.9388	7.00661	32.9016	63.086	46.1986
GB40712	0.634159	1.922	0.924704	0.16846	0	0	0.313395	0.0931239	0.194099	0	0.507069	0.106916	0	0	0	1.16029	0.0561533	0.200206	0.204662	0	0.675472	0.0972604	0.110262	0.267293	0
GB40713	190.739	404.395	273.665	313.282	101.123	228.461	149.584	207.554	140.886	328.679	222.925	191.037	56.4331	43.0729	24.3232	289.6	214.289	166.008	247.547	41.2764	107.716	106.787	36.2418	72.0487	16.1302
GB40714	11.1445	7.03681	12.6393	0	0	0	0	0	0	0	0	0	0	0	0	10.2735	0	0	0	0	2.901	0	0	0	0
GB40715	0	0	0.146609	0	0	0	0	1.19349	0	0	0	0	0	0	0	0.0488697	0	0.39783	0	0	0.0846448	0	0.689062	0	0
GB40716	22.2397	47.6706	21.8469	2.13231	16.3045	9.95006	7.50892	5.11583	1.11776	5.6768	2.70583	1.71728	0	2.49116	0	30.5858	9.46229	4.58084	3.36664	0.830387	14.7972	7.09867	3.22899	2.06081	1.43827
GB40717	3.32005	12.1121	11.6547	3.32442	0.256377	1.48696	7.74166	3.22772	1.40133	5.02099	2.60381	2.57326	0.860709	1.5656	10.8534	9.02895	1.68925	4.12357	3.39935	4.42657	4.94934	1.54399	3.26372	1.40446	5.57695
GB40718	21.3453	23.3615	31.609	13.8619	27.8202	7.97652	17.5314	6.58556	5.2771	8.21083	6.33638	4.38289	0	0.383029	10.4282	25.4386	16.5529	9.79802	6.31003	3.60374	5.43801	10.1919	6.72918	1.91411	5.91326
GB40719	1.39875	2.38981	1.25975	1.78531	0.946836	1.28982	0.626962	1.00735	0.6203	0.98741	0.961215	1.15476	0.825494	0.694059	0.636563	1.68277	1.34066	0.751537	1.03446	0.718705	0.616247	0.421542	0.221565	0.105001	0.0968468
GB40720	34.0029	25.6989	30.951	7.74539	32.3277	17.1578	19.0032	11.2746	8.73123	7.34445	8.45361	4.55497	0	3.44913	0	30.2176	19.077	13.003	6.78434	1.14971	4.2003	12.403	5.34966	2.00877	1.99136
GB40721	282.327	221.941	146.832	0	0	0	0	0	0	0	0	0	0	0	0	217.033	0	0	0	0	67.8809	0	0	0	0
GB40722	0	0	0	0	38.0391	2.89144	17.3355	0	0	0	0	0	0	0	0	0	13.6435	5.7785	0	0	0	21.1766	10.0087	0	0
GB40723	69.7542	98.0911	86.5421	6.10267	20.934	4.38549	1.96832	2.81374	0	2.77565	2.35494	3.98591	0	5.05957	0	84.7958	10.4741	1.59402	3.03883	1.68652	14.2489	9.09918	1.44373	0.846738	2.92114
GB40724	0.672208	0	0.980187	0	0	0	0	0	0	0	0	0	0	0	0	0.550798	0	0	0	0	0.501245	0	0	0	0
GB40726	0	0	0	0	0	0	0	0	0	0	0	0.207107	0	0	0	0	0	0	0.0690357	0	0	0	0	0.119573	0
GB40727	4.65055	13.2139	7.27572	5.36566	4.19038	1.99973	17.3654	9.92092	4.49536	13.0531	6.67726	4.33688	26.622	14.9169	53.4333	8.38007	3.85192	10.5939	8.02241	31.6574	4.38721	1.7083	6.46136	4.51112	19.7458
GB40728	5.50313	2.21121	2.97877	2.30684	6.23413	3.01549	1.71277	3.17903	2.8934	6.63008	4.94709	2.86563	0	0	0	3.56437	3.85215	2.59507	4.81427	0	1.72232	2.09306	0.777323	1.88574	0
GB40730	0	0	0	0	0	0	0	0	0	0	0	0	0	0	0	0	0	0	0	0	0	0	0	0	0
GB40731	0.0729151	2.34803	0.478449	0.176165	0	0	1.14392	0.63425	0	0.287225	0.132873	0.335782	0.470275	1.70166	0	0.966464	0.0587217	0.592723	0.25196	0.723978	1.21353	0.101709	0.57309	0.105952	0.878741
GB40732	0	0.0886601	1.02374	2.22588	0	0.0564985	0	0.453901	0.74224	0.827528	0.882876	0.223211	0	0	0	0.370799	0.760793	0.398714	0.644538	0	0.567195	1.26912	0.374185	0.365928	0
GB40733	2.31416	2.09063	2.414	8.49546	8.06803	7.19511	8.47132	6.13103	8.00296	6.03772	8.4097	7.34459	2.49851	0.637845	9.62488	2.27293	7.91953	7.5351	7.264	4.25374	0.165579	0.662771	1.23831	1.18804	4.74366
GB40734	2.32249	4.26189	2.487	1.27056	4.98084	1.81633	5.41888	2.66947	1.2616	2.42875	2.11495	1.50319	3.74281	0	0	3.02379	2.68924	3.11665	2.01563	1.2476	1.07537	2.00325	2.11441	0.470706	2.16091
GB40735	215.239	268.025	218.128	174.341	158.151	197.373	243.556	243.227	189.966	203.203	275.088	221.899	244.102	172.913	233.868	233.797	176.622	225.583	233.397	216.961	29.6772	19.7102	30.8457	37.2963	38.4884
GB40736	4.55367	11.501	0	0	0	0	0	0	0	0	0	0	0	0	0	5.35157	0	0	0	0	5.79188	0	0	0	0
GB40737	1.95045	0	0	0	0	0	0	0	0	0	0	0	0	0	0	0.650149	0	0	0	0	1.12609	0	0	0	0
GB40738	0	0	0	0	0	0	0	0	0	0	0	0	0	0	0	0	0	0	0	0	0	0	0	0	0
GB40739	0	0	0	0	0	0	0	0	0	0	0	0	0	0	0	0	0	0	0	0	0	0	0	0	0
GB40740	0.755437	0.0650447	0.225317	0.233749	0.21512	0.731882	0.432946	0.324075	0	0.0211803	0.137321	0.495376	0.835279	0	0	0.348599	0.393584	0.25234	0.217959	0.278426	0.36133	0.293123	0.225211	0.247169	0.482249
GB40741	24.0247	18.5562	15.7493	6.88803	16.0365	13.992	6.83988	9.94789	10.1736	4.61336	5.64764	4.99318	2.67663	6.53823	1.20416	19.4434	12.3055	8.98712	5.08473	3.47301	4.20846	4.80175	1.86299	0.523182	2.75477
GB40743	0	0	0	0	0	0	0	0	0	0	0	0	0	0	0	0	0	0	0	0	0	0	0	0	0
GB40744	12.8946	10.1366	11.9865	13.4258	10.7674	12.5117	10.0381	10.7471	10.5571	15.0048	11.6939	13.1258	10.5533	10.9351	11.8711	11.6726	12.235	10.4474	13.2748	11.1198	1.40554	1.35063	0.367002	1.66047	0.678044
GB40745	6.39127	8.42201	12.865	11.2313	8.80742	6.92606	14.7591	9.07361	8.59161	9.53382	9.18018	8.38372	8.99773	12.1467	20.3903	9.22608	8.98826	10.8081	9.03257	13.8449	3.3109	2.15831	3.43014	0.589087	5.88308
GB40746	68.3751	66.6175	77.6877	58.3678	44.0829	44.7806	43.2263	55.4276	45.3521	65.8254	63.2374	45.3277	17.5429	45.8323	27.8208	70.8934	49.0771	48.002	58.1302	30.3987	5.94928	8.05354	6.51801	11.1625	14.3198
GB40747	5.50409	7.11428	4.29619	1.92916	3.71555	1.37613	2.90995	2.82175	1.02209	4.44581	3.18277	1.47107	0	0.745447	1.9918	5.63819	2.34028	2.25126	3.03322	0.912416	1.41383	1.2227	1.06541	1.493	1.00634
GB40748	0.610108	2.88924	2.5577	2.55617	4.10097	2.54589	8.2979	3.85997	2.97827	4.58144	3.18573	1.41506	10.8783	2.0881	2.39021	2.01901	3.06768	5.04538	3.06074	5.11887	1.23136	0.894873	2.85105	1.58689	4.9901
GB40749	1.46157	2.07644	0.0888004	1.76313	0.633485	1.23761	0.695575	0.531736	0.923368	0.435332	0.643434	1.22086	0	0	0	1.20894	1.21141	0.716893	0.766542	0	1.01762	0.565278	0.196684	0.406977	0
GB40750	34.7506	11.6893	14.8864	8.32959	15.8404	14.5087	9.75756	11.9389	6.93491	5.45499	4.98203	4.20951	1.07343	5.60179	3.80048	20.4421	12.8929	9.54379	4.88218	3.4919	12.4942	4.00764	2.50883	0.628715	2.2799
GB40751	1.53737	0.676038	1.24096	0.128762	0	0.465366	0	0	0.0370739	0.279966	0	0	0	0	0	1.15146	0.198043	0.012358	0.093322	0	0.437587	0.240294	0.0214046	0.161638	0
GB40752	0	0	0	0	0	0	0	0	0	0	0	0	0	0	0	0	0	0	0	0	0	0	0	0	0
GB40754	1.4938	0	0.435639	0	3.14372	1.30877	0.0559694	0.801955	0.312706	0.88527	0.591516	0.0574952	0	0.291375	0	0.643145	1.48416	0.39021	0.511427	0.097125	0.768212	1.57918	0.378984	0.419659	0.168225
GB40755	0	0	0	0	0	0	0	0	0	0	0	0	0	0	0	0	0	0	0	0	0	0	0	0	0
GB40756	0.104799	0.496286	0.687659	5.9e-07	1.84188	0.626193	0	0.144146	8.67e-07	8.32e-07	0	9.87e-07	0	0	0	0.429581	0.822691	0.048049	6.06333e-07	0	0.2971	0.93653	0.0832225	5.30788e-07	0
GB40757	0	0	0	0	0	0	0	0	0	0	0.184299	0	0	0	1.16007	0	0	0	0.061433	0.38669	0	0	0	0.106405	0.669767
GB40758	952.222	912.894	589.113	125.226	65.091	97.9983	305.252	75.0855	34.2256	72.4722	57.541	40.4946	9.85143	213.813	0	818.077	96.1051	138.188	56.8359	74.5548	199.261	30.1122	146.117	16.0005	120.702
GB40759	2150.13	2366.98	1318.13	2021.06	3034.17	2062.13	3040.01	1929.1	1810.57	1157.07	1463.19	1055.09	174.805	421.27	174.315	1945.08	2372.45	2259.89	1225.12	256.797	553.672	573.431	678.195	212.389	142.438
GB40760	32.6038	45.5562	32.6522	23.8214	25.7594	19.6465	44.299	20.828	34.7493	27.7636	27.744	20.6451	2.96605	6.80872	10.9063	36.9374	23.0758	33.2921	25.3842	6.89369	7.46417	3.12392	11.8032	4.10422	3.97081
GB40761	5.15666	0	1.87981	0	0	0	22.9411	0	0	0	0	0	0	0	0	2.34549	0	7.64703	0	0	2.60968	0	13.2451	0	0
GB40762	0	0	7.29926	0	0	0	0	0	0	0	0	0	0	0	0	2.43309	0	0	0	0	4.21423	0	0	0	0
GB40763	0	0	2.05839	0	0	0	0	0	0	1.3772	0	0	0	0	0	0.686131	0	0	0.459067	0	1.18841	0	0	0.795127	0
GB40764	8.40312	6.98213	6.97435	2.52696	7.97145	5.96142	4.1131	3.81962	2.99416	1.96472	1.931	2.03387	0	2.59541	0.378761	7.4532	5.48661	3.64229	1.97653	0.99139	0.822667	2.75313	0.580164	0.052442	1.40197
GB40765	53.3354	42.0797	40.1995	16.1484	24.3489	27.075	17.8771	18.6335	22.1238	14.2929	15.5583	15.3386	8.99444	6.95986	4.6511	45.2049	22.5241	19.5448	15.0633	6.86847	7.10372	5.68727	2.26527	0.67614	2.17311
GB40766	1.97807	2.12774	1.82332	1.53021	1.87422	1.7804	0.929622	1.64649	1.17168	0.751821	1.3699	0.395204	0.417137	1.75165	0.0803575	1.97638	1.72828	1.24926	0.838975	0.749715	0.152216	0.17783	0.364677	0.493158	0.88389
GB40767	1.74276	1.90455	2.31317	0.77309	0.44731	0.968421	1.49618	1.1715	0.890321	1.73711	0.882067	1.53982	2.20782	0.331984	1.86399	1.98683	0.729607	1.186	1.38633	1.46793	0.293968	0.263263	0.30319	0.447709	0.998668
GB40768	0.467429	3.09899	0	0.765249	0	0.316818	0.950714	0	3.52761	0.35615	0	0	0	0	0	1.18881	0.360689	1.49277	0.118717	0	1.6707	0.384506	1.82521	0.205623	0
GB40769	66.3519	57.6589	52.2459	47.9026	82.3113	41.4123	131.35	44.6812	37.627	34.4172	49.0968	34.3256	3.75809	24.4374	52.4358	58.7522	57.2087	71.2194	39.2799	26.8771	7.11627	21.9803	52.1939	8.50184	24.4304
GB40770	9.92658	15.6288	17.7642	1.80485	3.12564	10.7856	1.70568	4.6556	3.76304	2.80089	12.9624	4.14534	2.73484	1.65936	0.884664	14.4399	5.2387	3.37477	6.63621	1.75962	4.05182	4.84894	1.5128	5.51973	0.929154
GB40771	0.58997	0	0.234619	0	0.0495262	0.15121	0	0.0347837	0	0.0341143	0.0315804	0.19944	5.03629	0	1.62067	0.274863	0.0669121	0.0115946	0.0883782	2.21899	0.297037	0.0770897	0.0200824	0.0961907	2.5709
GB40772	0	0	0	0	0	0	21.6096	0	0	0	0	0	0	0	0	0	0	7.2032	0	0	0	0	12.4763	0	0
GB40773	18.44	29.3434	16.9932	14.3581	17.7156	11.2885	64.3826	18.4168	13.9356	23.8165	16.924	15.8082	15.1408	16.0638	17.0568	21.5922	14.4541	32.245	18.8496	16.0871	6.75157	3.21462	27.922	4.33752	0.958213
GB40774	3.63183	5.56704	9.92962	4.32052	4.06472	2.58881	5.47478	3.50047	3.98699	4.42633	3.93094	1.61961	6.52327	6.42215	0.28615	6.37616	3.65802	4.32075	3.32563	4.41052	3.22591	0.934752	1.0286	1.49807	3.57217
GB40775	11.7863	12.8092	16.7111	10.9437	10.5946	9.2594	19.1466	12.977	10.5154	17.2582	11.7179	11.889	14.9762	9.42548	4.27185	13.7689	10.2659	14.213	13.6217	9.55784	2.59886	0.88896	4.44637	3.15046	5.3534
GB40776	1480.35	2300.48	1889.04	419.104	1916.35	537.319	1280.15	626.671	576.063	1002.79	425.821	407.723	0	231.177	0	1889.96	957.591	827.628	612.111	77.059	410.065	832.411	392.712	338.459	133.47
GB40777	764.335	1552.97	1551.93	23.9529	28.2548	19.5349	29.0249	35.5912	13.3114	28.1844	26.0889	11.5699	6.06735	62.6007	60.0577	1289.75	23.9142	25.9758	21.9477	42.9086	455.019	4.36008	11.4486	9.04833	31.9308
GB40778	4.52176	12.3127	6.49043	5.97788	6.86294	3.53797	7.06109	12.3579	8.44383	12.6715	11.1172	7.096	0	8.68588	0	7.77495	5.4596	9.28761	10.2949	2.89529	4.05118	1.72201	2.74737	2.87727	5.0148
GB40779	95.3809	195.263	131.251	15.3304	23.029	12.1967	23.8162	20.8806	21.2207	21.9918	31.6116	14.8037	0	8.06546	2.97537	140.631	16.852	21.9725	22.8024	3.68028	50.5974	5.57416	1.60572	8.43322	4.07867
GB40780	76.2536	66.5513	73.2843	110.574	46.8346	75.0126	94.6135	100.762	91.9274	125.687	98.3588	125.561	34.2428	28.0584	38.6993	72.0297	77.4737	95.7676	116.536	33.6668	4.97133	31.9409	4.52897	15.7417	5.34378
GB40781	5.98033	2.2393	5.12063	2.92356	2.11011	3.06004	2.47916	2.77767	1.44314	2.8601	2.47932	1.96746	0.446133	4.03443	0	4.44676	2.6979	2.23332	2.43563	1.49352	1.95944	0.513598	0.700407	0.447921	2.21177
GB40782	15.2266	17.6063	17.8086	22.0669	11.9096	9.63557	11.0059	12.8745	13.4681	20.1334	17.3047	16.7314	11.2895	9.23146	7.78963	16.8805	14.5374	12.4495	18.0565	9.43686	1.43584	6.61916	1.28494	1.82135	1.75895
GB40783	9.27065	17.125	12.9428	4.66967	12.3901	6.50631	16.4238	7.56572	7.38963	10.2588	5.80273	2.79275	1.67736	8.84505	0	13.1128	7.85536	10.4597	6.28476	3.50747	3.92993	4.03314	5.1658	3.75629	4.69795
GB40784	2.50468	2.56202	2.77569	1.01467	4.90974	0.672944	3.29869	1.12296	0.511392	0.826946	1.59262	0.40271	1.35015	0.408266	0	2.61413	2.19912	1.64435	0.940759	0.586139	0.142822	2.35368	1.46497	0.603064	0.692427
GB40785	18.0465	22.4858	16.1397	8.38679	10.8437	9.64773	10.9229	9.39715	13.841	7.03648	7.10055	3.73886	2.09317	12.3167	6.07249	18.8907	9.62607	11.387	5.95863	6.82745	3.25621	1.2286	2.25799	1.92264	5.15341
GB40787	0	0	0	0	0	0	0	0	0	0	0	0	0	0	0	0	0	0	0	0	0	0	0	0	0
GB40788	0	0	2.74452	0	0	0	0	0	0	0	0	0	0	0	0	0.914841	0	0	0	0	1.58455	0	0	0	0
GB40789	0	0	0.117892	0.114772	0	0.332668	0	0	0.132273	0	0	0	0	0	0	0.0392973	0.149147	0.044091	0	0	0.0680649	0.168977	0.0763679	0	0
GB40791	0.0501648	0	0	0	0	0.0281255	0	0	0	0	0.0587519	0.0371011	2.49909	0	0	0.0167216	0.00937517	0	0.031951	0.83303	0.0289626	0.0162383	0	0.0297126	1.44285
GB40792	0	0	0	0	0	0	0	0	0	0	0	0	0	0	0	0	0	0	0	0	0	0	0	0	0
GB40793	0	0	0	0	0	0	0	0	0	0	0	0	0	0	0	0	0	0	0	0	0	0	0	0	0
GB40794	6.63202	7.14115	7.37241	3.96267	3.53684	4.14305	3.42912	2.89438	1.42902	1.87086	2.01733	1.2554	4.84185	2.2713	0.145829	7.04853	3.88085	2.58417	1.71453	2.41966	0.378786	0.311277	1.03551	0.404306	2.35152
GB40795	38.5702	158.25	86.2976	90.3408	107.308	68.3132	187.699	98.1203	112.451	95.6637	90.6201	40.7473	34.7562	51.4904	69.8626	94.3728	88.654	132.757	75.677	52.0364	60.2474	19.552	48.1179	30.355	17.5596
GB40796	0.57854	0.730598	1.26541	0.727172	1.63132	0.959205	0.94637	0.424098	0.440804	1.41453	0.577531	0.437766	0	0	0	0.858181	1.1059	0.603757	0.809942	0	0.360769	0.469585	0.296829	0.528231	0
GB40797	2.73085	2.43723	3.17795	1.10412	0.82289	0.23646	0.871694	1.56393	0.388544	0.533494	0.648221	0.389869	0	2.17297	0	2.78201	0.721157	0.941389	0.523861	0.724323	0.373001	0.442686	0.590784	0.129445	1.25456
GB40798	15.6316	24.4328	21.9543	19.0384	9.51822	13.4826	20.9626	15.8052	13.1173	20.2308	17.9783	17.6006	8.34168	0.387885	0.621178	20.6729	14.0131	16.6284	18.6032	3.11691	4.5384	4.78221	3.9869	1.42211	4.52628
GB40799	8.65248	6.93032	8.25538	4.62315	3.99345	4.45554	6.63964	5.88652	7.80679	4.14313	2.76653	3.89136	2.33969	13.4801	1.93602	7.94606	4.35738	6.77765	3.60034	5.9186	0.901789	0.326124	0.967545	0.732991	6.55156
GB40800	21.6825	82.8621	84.2371	43.3707	71.9628	23.9528	112.323	96.4955	68.8295	158.836	119.704	56.8848	36.8219	69.9302	58.5813	62.9272	46.4288	92.5493	111.808	55.1111	35.7256	24.1506	22.0136	51.4322	16.8247
GB40801	6.25656	19.9994	13.5896	13.1564	7.30199	8.4952	23.3455	23.2118	17.5685	19.6864	13.9848	10.0633	14.7838	10.093	14.3484	13.2818	9.6512	21.3753	14.5782	13.0751	6.87657	3.09367	3.29743	4.83891	2.5917
GB40802	1.74061	2.25305	3.68023	1.64111	4.53323	1.9772	3.00042	2.61467	1.53571	1.96991	1.0665	0.608401	0	0	0	2.55797	2.71718	2.3836	1.21494	0	1.00512	1.5817	0.759203	0.692786	0
GB40803	0.216045	0.327394	0.283525	0.124295	0.62762	0	0.122827	0	0	0.0810841	0.0250276	0.0632101	0.798789	0	0	0.275655	0.250638	0.0409423	0.0564406	0.266263	0.0560902	0.332338	0.0709142	0.0286348	0.461181
GB40804	11.4562	13.7929	13.8264	11.2992	10.2887	7.3604	15.639	13.5461	8.48349	13.9595	9.38829	10.9294	4.12147	3.22863	2.78711	13.0252	9.64943	12.5562	11.4257	3.37907	1.35889	2.04574	3.67903	2.32567	0.679782
GB40805	17.9816	34.0615	46.6814	28.0243	25.433	28.2485	55.1187	43.725	28.1226	30.0343	34.8317	19.6065	10.1935	17.0941	9.92481	32.9082	27.2353	42.3221	28.1575	12.4041	14.3846	1.56483	13.5526	7.78418	4.06385
GB40806	7.89967	12.9037	11.4355	2.75054	2.81998	3.08468	5.71242	4.6048	2.99761	4.44225	3.43298	0.755087	5.52975	2.87103	0	10.7463	2.88507	4.43828	2.87677	2.80026	2.57222	0.176322	1.36504	1.90547	2.76555
GB40807	6.89084	7.33451	5.88522	4.34676	3.77117	3.88818	11.2332	8.07084	2.52578	9.27988	3.23024	3.33444	1.25544	8.57463	6.46882	6.70352	4.00204	7.27661	5.28152	5.43296	0.74258	0.304218	4.40771	3.46307	3.76794
GB40808	33.1833	21.4993	25.6995	14.2288	26.4915	25.4668	11.5961	13.6037	15.9138	3.99683	7.66321	6.08075	4.00822	2.99394	0.946906	26.794	22.0624	13.7045	5.9136	2.64969	5.91837	6.80339	2.16062	1.8389	1.55942
GB40809	2.55581	2.98361	1.69005	0.421276	1.38538	1.0828	0.998083	1.24505	1.13212	0.915934	0.847765	0.803176	0	3.61763	0	2.40982	0.963152	1.12508	0.855625	1.20588	0.659021	0.493063	0.123634	0.0567884	2.08864
GB40810	4.6554	17.637	12.1533	2.29288	0.494695	0.603986	3.49477	1.95692	1.80156	1.13187	2.7157	0.925541	1.10227	11.3996	2.14307	11.4819	1.13052	2.41775	1.59104	4.88165	6.51677	1.00812	0.935956	0.979435	5.66865
GB40811	0.201662	0.954996	3.52867	0	0	0	0	0.17119	0	0.168628	0	0	0	0	0	1.56178	0	0.0570633	0.0562093	0	1.74453	0	0.0988366	0.0973574	0
GB40812	0	0	0	0	0	0	0	0	0	0	0	0	0	0	0	0	0	0	0	0	0	0	0	0	0
GB40814	0	0	0	0	0	0	0	0	0	0	0	0	0	0	0	0	0	0	0	0	0	0	0	0	0
GB40815	10.9429	12.4372	7.97826	0	0	0	0	0	0	0	0	0	0	0	0	10.4528	0	0	0	0	2.2695	0	0	0	0
GB40816	26.4388	25.0751	29.0327	14.7945	25.9063	13.6787	20.2768	12.9623	16.5277	8.27812	12.5571	8.73861	8.60129	6.36244	0.638079	26.8488	18.1265	16.5889	9.85794	5.2006	2.01041	6.76056	3.65763	2.34885	4.10677
GB40817	0.758945	0	0	0	0	0	0	0	0	0	0	0	0	0	0	0.252982	0	0	0	0	0.438177	0	0	0	0
GB40818	1.22654	1.4081	0.650361	0.36004	0	0.795788	0.758479	0.117442	0	0.0460561	0.157186	0.269289	0	0	0	1.095	0.385276	0.291974	0.15751	0	0.395627	0.398494	0.408251	0.111617	0
GB40819	0.955099	0	0	0.863432	1.49817	2.68509	0	0.642806	1.82478	0.780978	0	0.364735	0	0	0	0.318366	1.68223	0.822529	0.381904	0	0.551427	0.924672	0.92557	0.390772	0
GB40820	0	0.51275	0.0986765	0	0.144418	0.264499	0	0.504623	0.420889	0.892722	0	0	0	0	0	0.203809	0.136306	0.308504	0.297574	0	0.272062	0.132436	0.270433	0.515413	0
GB40821	0.103873	0.885427	0.605855	0	0	0.446928	0	0.146464	1.1436	0.71911	0.332346	0.924485	0	0	0	0.531718	0.148976	0.430021	0.658647	0	0.396016	0.258034	0.622301	0.300664	0
GB40822	3.92121	0	0	0	0	0	0	0	0	0	0	0	0	0	0	1.30707	0	0	0	0	2.26391	0	0	0	0
GB40823	0.582693	0.503892	0.628009	0.0683	0.557	1.04e-08	0.353266	0.255842	0.0193017	0.108004	0.151434	0.0983807	0	5.67e-08	5.99e-07	0.571531	0.208433	0.20947	0.119273	2.18567e-07	0.0628066	0.303793	0.171743	0.0282649	3.30682e-07
GB40824	60.0969	51.1061	58.172	33.325	47.3238	39.1091	49.0323	30.2043	33.7379	23.9852	22.3121	18.1308	15.8577	14.945	8.24857	56.4583	39.9193	37.6582	21.476	13.0171	4.73399	7.03448	10.0075	3.01542	4.1548
GB40827	0	1.48555	6.86131	0	0	0	0	0	0	0	0	0	0	0	0	2.78229	0	0	0	0	3.60978	0	0	0	0
GB40828	7.44272	12.6885	14.1085	10.8254	19.5499	8.63885	20.1833	11.8931	11.5069	10.1273	9.09074	4.56447	0	14.999	0	11.4132	13.0047	14.5278	7.9275	4.99967	3.5111	5.77277	4.90164	2.95823	8.65968
GB40829	0	0	0	0	0	0	0	0	0	0	0	0	0	0	0	0	0	0	0	0	0	0	0	0	0
GB40830	17.7666	15.0935	16.957	7.90069	30.4016	15.6231	9.75	5	9.15	6.22	6.31022	2.16349	11.753	8.38954	0.000195586	16.6057	17.9751	7.96667	4.8979	6.71425	1.37076	11.4334	2.58666	2.3685	6.05286
GB40831	0.544733	0.884451	1.13473	0.236966	0	1.55371	1.17263	1.83726	0.218359	0.25756	0.857749	0.240871	0	0	0	0.854636	0.596892	1.07608	0.45206	0	0.296124	0.837057	0.813757	0.351436	0
GB40833	0	0	0	77.8921	35.2726	48.5276	65.701	67.6266	68.6097	79.0405	87.0912	67.805	76.6331	43.8636	67.4685	0	53.8974	67.3124	77.9789	62.6551	0	21.8113	1.47958	9.68683	16.9067
GB40834	0	0	0	0.0457107	0	0.176291	0	0	0.263255	0	0	0.116165	0	0	3.30214	0	0.0740006	0.0877517	0.0387217	1.10071	0	0.091487	0.15199	0.0670679	1.90649
GB40836	1.66075	1.39816	0.201803	0	0	0	0	0	0.398102	0	0	0.0731644	0	0	0	1.08691	0	0.132701	0.0243881	0	0.777684	0	0.229844	0.0422415	0
GB40837	21.4966	33.9578	23.3111	5.29154	10.2959	7.97212	5.08505	6.85527	7.99973	5.75141	4.56048	3.06157	51.4321	31.6402	61.9161	26.2552	7.85319	6.64668	4.45782	48.3295	6.73206	2.5043	1.46849	1.34786	15.3746
GB40838	46.5897	41.2445	36.9716	13.8299	49.5542	20.1238	18.589	15.3672	18.012	8.31575	10.5014	3.6878	0.805598	13.8335	0	41.6019	27.836	17.3227	7.50165	4.8797	4.81903	19.07	1.71794	3.47899	7.76467
GB40839	1.38043	2.95594	1.18148	0.354835	0.840169	0.513021	0.131587	0.0786498	0.694747	0.540032	0.0357023	0.496098	0	0	0	1.83928	0.569342	0.301661	0.357277	0	0.972158	0.24752	0.34145	0.279357	0
GB40841	0	0	0	0	0	0	0	0	0	0	0	0	0	0	0	0	0	0	0	0	0	0	0	0	0
GB40842	23.011	18.2317	14.5184	2.09668	5.91693	4.38703	0.662139	2.81679	5.96041	1.69711	0.314031	2.72092	0	0	0	18.5871	4.13355	3.14645	1.57735	0	4.25742	1.9227	2.66447	1.20791	0
GB40843	3.4796	3.75018	4.28649	1.80881	2.96721	1.94857	5.48021	3.14453	1.38884	2.66035	3.14034	2.93012	6.06781	4.79688	5.86014	3.83876	2.24153	3.33786	2.91027	5.57494	0.410677	0.63233	2.05253	0.24061	0.681776
GB40845	69.9973	31.3834	34.4397	17.448	26.2815	22.9712	16.1021	19.0512	13.6268	7.73333	12.3559	11.2117	13.3736	19.559	2.79449	45.2735	22.2336	16.26	10.4336	11.909	21.4659	4.46271	2.71565	2.4075	8.47767
GB40846	8.55537	3.03862	10.9157	0	0	0	0	0	0	0	0	0	0	0	0	7.50324	0	0	0	0	4.04257	0	0	0	0
GB40847	214.74	93.1845	117.89	27.9284	0	0	0	0	0	0	0	0	0	0	0	141.938	9.30947	0	0	0	64.247	16.1245	0	0	0
GB40848	8.2057	6.43603	4.20652	8.96342	4.85923	4.36748	10.0588	4.52997	7.67202	5.00765	5.65261	8.12655	10.8666	4.39516	0	6.28275	6.06338	7.42026	6.26227	5.08725	2.00399	2.52352	2.773	1.6464	5.46626
GB40849	0	1.8265	1.96841	0	0	0	0	0	0	0	0	0	0	0	0	1.26497	0	0	0	0	1.09779	0	0	0	0
GB40850	55.9328	16.8175	24.5971	0	0	0	0	0	0	0	0	0	0	0	0	32.4492	0	0	0	0	20.7061	0	0	0	0
GB40851	4.82611	0	1.75931	0	0	0	0	0	0	0	0	0	0	0	0	2.19514	0	0	0	0	2.44239	0	0	0	0
GB40853	16.576	1.51931	13.6446	17.8494	0	22.8218	15.1705	9.4691	0	8.22551	17.0279	0	0	0	0	10.58	13.5571	8.2132	8.4178	0	7.9825	12.0011	7.66283	8.51558	0
GB40854	0	0	0	0	0	0	0	0	0	0	0	0	0	0	0	0	0	0	0	0	0	0	0	0	0
GB40855	0	0	0	0	0	0	0	0	0	0	0	0	0	0	0	0	0	0	0	0	0	0	0	0	0
GB40856	75.7236	81.902	57.9349	26.6505	44.3389	64.6035	27.059	48.0526	43.37	21.1815	23.1345	22.7575	2.01643	2.48484	1.97662	71.8535	45.1976	39.4939	22.3578	2.1593	12.4434	18.9911	11.0205	1.03603	0.282631
GB40857	38.0528	27.67	32.7553	12.8459	32.5711	19.468	19.1549	18.8573	14.6813	12.0938	15.2768	14.5038	8.0294	11.4704	1.55311	32.826	21.6283	17.5645	13.9581	7.01764	5.19178	10.0385	2.50135	1.66018	5.03547
GB40858	39.8336	53.451	43.2491	57.1981	25.8578	37.4008	43.5486	47.9898	43.3388	55.457	55.2276	56.678	24.9167	30.369	17.0481	45.5112	40.1522	44.9591	55.7875	24.1113	7.08496	15.8503	2.62679	0.77965	6.69688
GB40859	18.7956	11.3961	13.0155	9.22067	8.2683	9.82955	5.23785	9.82223	7.08425	3.91169	5.90157	5.37761	2.8354	8.98618	2.42923	14.4024	9.10617	7.38144	5.06362	4.75027	3.88984	0.786897	2.30659	1.03143	3.67402
GB40860	13.8396	43.5179	29.8669	104.438	42.794	46.2631	52.0065	133.556	157.06	138.758	154.405	71.5811	0	82.7552	0	29.0748	64.4984	114.207	121.581	27.5851	14.855	34.6322	55.1347	44.0026	47.7787
GB40861	12.8868	12.2054	15.3431	12.2116	5.74216	8.8762	11.3057	10.9413	4.09615	7.89313	5.58561	5.88739	0	0	13.532	13.4784	8.94332	8.78105	6.45538	4.51067	1.65041	3.23524	4.06133	1.25424	7.8127
GB40862	48.0439	45.6792	38.4089	106.098	38.7323	46.8829	55.0297	63.2167	100.802	89.3757	83.8758	78.2695	11.6261	2.66522	2.83452	44.044	63.9044	73.0161	83.8403	5.70861	5.02132	36.7673	24.409	5.55318	5.12539
GB40863	20.7424	70.9426	31.0859	1.59505	1.1487	6.31023	14.0858	4.31555	5.34905	5.03636	3.04461	1.83755	0	0	0	40.9236	3.01799	7.9168	3.30617	0	26.5066	2.85988	5.36744	1.61537	0
GB40864	3.49069	0.396734	1.018	3.22901	3.30472	1.65067	0.707235	0.734602	0.21887	0	0.285688	0.241028	0	0	0	1.63514	2.72813	0.553569	0.175572	0	1.6367	0.933878	0.290181	0.153681	0
GB40865	811.015	411.014	442.418	308.007	470.063	398.638	279.984	273.883	277.689	174.366	265.522	251.657	267.096	401.802	190.24	554.816	392.236	277.185	230.515	286.379	222.43	81.2175	3.08153	49.1181	107.091
GB40866	1414.61	1311.16	1134.62	581.146	1262.16	570.04	680.151	456.287	495.873	472.158	581	309.746	256.22	681.501	431.574	1286.8	804.449	544.104	454.301	456.432	141.578	396.429	119.471	136.506	213.727
GB40867	0.407252	0	0.927872	0.207567	0.0701965	0.100016	0.0732795	0.131488	0.0682999	0	0.0596906	0	0	0.572973	0	0.445041	0.125926	0.0910225	0.0198969	0.190991	0.465089	0.0722577	0.0351325	0.0344624	0.330806
GB40868	124.012	65.3268	74.1197	66.2953	51.842	74.7457	32.5774	62.5064	56.1842	38.5222	54.9001	67.5529	36.7067	45.6557	19.6428	87.8195	64.2943	50.4227	53.6584	34.0017	31.6505	11.5822	15.7744	14.5551	13.2157
GB40869	0	0	0	0	0	0	0	0	0	0	0	0	0	0	0	0	0	0	0	0	0	0	0	0	0
GB40870	17.8312	3.51841	9.93084	0.21167	1.34449	4.51242	1.3241	3.02323	0.244144	2.06573	0	0.267754	0	0	0	10.4268	2.02286	1.53049	0.777828	0	7.16928	2.22918	1.40099	1.12336	0
GB40871	5.82719	4.69121	0.531061	0.10101	0.881332	6.34	1.52001	0.567294	1.74674	0.218337	2.2769	1.51877	0	0	0	3.68315	2.44078	1.27801	1.338	0	2.78826	3.39929	0.625855	1.04112	0
GB40901	7.75563	8.24392	8.74613	5.01224	5.07	6.44099	6.15415	6.06397	5.7349	4.0244	5.01097	5.30922	1.05133	8.22884	2.70689	8.24856	5.50774	5.98434	4.78153	3.99569	0.495266	0.808731	0.220677	0.672438	3.75831
GB40903	0.434684	1.33802	0.633839	0.512	1.3e-08	0.281251	0.368	1.72e-08	0.416	0.683307	0.312371	2.25e-09	0	0	1.47e-06	0.802182	0.264417	0.261333	0.331893	4.9e-07	0.474616	0.256415	0.22759	0.342072	8.48705e-07
GB40904	35.5914	34.9352	35.6545	43.1242	23.9846	32.2395	16.5095	30.2291	34.5144	36.8897	39.0997	37.8388	69.5058	43.1156	35.7187	35.3937	33.1161	27.0843	37.9427	49.4467	0.398314	9.59986	9.40539	1.10866	17.761
GB40905	10.5633	8.67542	5.97806	3.53042	5.57457	4.61022	4.42207	3.16828	2.16189	1.50581	1.97739	2.10107	3.33999	0	0	8.40558	4.57174	3.25075	1.86142	1.11333	2.30448	1.02262	1.13234	0.314118	1.92834
GB40906	6.19459	5.4109	4.66165	4.26501	2.68844	5.27836	4.05983	4.30202	5.89919	3.86709	4.02662	4.91921	2.4603	2.06669	0.853232	5.42238	4.07727	4.75368	4.27097	1.79341	0.766535	1.30513	0.999404	0.567028	0.837663
GB40907	7.303	3.65492	7.44216	1.95219	3.26818	2.22508	2.44066	3.11518	2.02885	2.25199	1.51012	0.998869	48.7129	21.9298	7.62713	6.13336	2.48182	2.52823	1.58699	26.0899	2.14752	0.694545	0.548434	0.630087	20.8564
GB40908	8.67496	7.86931	9.09257	5.08163	6.59408	5.99157	2.10902	3.46709	3.60819	2.55827	3.48173	4.60503	3.3549	3.43391	5.22806	8.54561	5.88909	3.06143	3.54834	4.00562	0.6218	0.761415	0.827826	1.025	1.0594
GB40909	3.27305	7.34997	7.005	1.8815	2.8965	2.91312	2.74433	3.31657	0.959122	1.92814	1.42797	1.56833	2.9705	0.39733	3.82341	5.87601	2.56371	2.34001	1.64148	2.39708	2.26081	0.590867	1.22963	0.257984	1.78357
GB40910	0	0	0	0	0	0	0	0	0	0	0	0	0	0	0	0	0	0	0	0	0	0	0	0	0
GB40911	9.32097	8.71195	10.8195	6.93941	10.4955	6.9515	6.64723	8.25404	6.94627	4.18654	5.08104	4.29448	3.49591	2.57391	1.12551	9.61748	8.1288	7.28251	4.52069	2.39844	1.08462	2.04963	0.854549	0.488272	1.1949
GB40912	2.29534	0	0.836745	0	0	0	0	0	0	0	0	0	0	0	0	1.04403	0	0	0	0	1.16163	0	0	0	0
GB40913	0	5.00747	4.6256	0	0	0	0	0	0	0	0	0	0	0	0	3.21102	0	0	0	0	2.78738	0	0	0	0
GB40914	0	0	2.6166	0	0	0	0	0	0	0	0	0	0	0	0	0.8722	0	0	0	0	1.51069	0	0	0	0
GB40915	0	0	0	0	0	0	0	0	0	0	0	0	0	0	0	0	0	0	0	0	0	0	0	0	0
GB40916	5.1349	5.35846	4.28178	2.44555	1.94267	3.25816	0.899366	2.07784	2.23698	1.18816	1.74696	1.45567	1.11599	1.45255	2.15184	4.92505	2.54879	1.73806	1.4636	1.57346	0.568191	0.663794	0.730678	0.279484	0.528404
GB40917	0.722527	0.12831	0.592627	0.260614	0.61688	0.175789	0	0.54903	0.210094	0.11334	0.577201	0.496992	0.279089	1.51083	0.807881	0.481155	0.351094	0.253041	0.395844	0.865933	0.312399	0.234052	0.277023	0.247921	0.617919
GB40918	0	0	0	0	0	0	0	0	0	0	0	0	0	0	0	0	0	0	0	0	0	0	0	0	0
GB40919	0	0	0	0	0	0	0	0	0	0	0	0	0	0	0	0	0	0	0	0	0	0	0	0	0
GB40920	0	0	0	0	0	0	0	0	0	0	0	0	0	0	0	0	0	0	0	0	0	0	0	0	0
GB40921	0.904895	0	0	0	0	0	0	0	0	0	0	0	0	0	0	0.301632	0	0	0	0	0.522442	0	0	0	0
GB40922	0	0	0	0	0	0	0	0	0	0	0	0	0	0	0	0	0	0	0	0	0	0	0	0	0
GB40923	0.702307	0.665171	0.585186	0	0	0	0.314689	0	0	0.0690273	0	0	0	0	0	0.650888	0	0.104896	0.0230091	0	0.0598526	0	0.181686	0.0398529	0
GB40925	0.415921	0.945429	0	0.051125	0.968933	0.0986021	1.0755	0.226464	0.05889	0	0	0	0	0	0	0.453784	0.372887	0.453618	0	0	0.473851	0.516737	0.545044	0	0
GB40926	3.75573	6.01034	4.43782	8.98917	1.09338	6.09106	7.50505	3.82202	3.78447	4.03742	3.98876	5.15623	0	0	25.8004	4.73463	5.3912	5.03718	4.39414	8.60013	1.15624	3.99415	2.13732	0.66044	14.8959
GB40928	3.66113	3.52439	4.70402	1.72462	4.50774	3.09473	4.21661	3.50734	3.15424	2.6659	1.70306	1.8921	2.72	1.96065	3.84593	3.96318	3.10903	3.62606	2.08702	2.84219	0.645219	1.39162	0.541044	0.510157	0.948561
GB40929	9.81648	6.91413	8.56823	4.14455	6.58682	6.1157	4.42644	3.68512	5.88087	2.93701	3.00219	2.4083	3.16373	1.10002	1.92606	8.43295	5.61569	4.66414	2.7825	2.06327	1.45589	1.29564	1.11701	0.325701	1.03867
GB40930	0	0	0	0	0	0	0	0	0	0	0	0	0	0	0	0	0	0	0	0	0	0	0	0	0
GB40931	0	0	0	0.431767	0	0.654719	1.39e-12	1.47e-07	3.41e-07	1.45e-09	2.11e-09	4.63e-08	0	0	0	0	0.362162	1.62667e-07	1.662e-08	0	0	0.332863	1.71038e-07	2.57058e-08	0
GB40932	0	0	0	5.12e-10	0	3.89e-08	5.5e-09	0	1.06e-28	1.44e-08	0	0	0	0	0	0	1.31373e-08	1.83333e-09	4.8e-09	0	0	2.23126e-08	3.17543e-09	8.31384e-09	0
GB40933	0.228212	0.162109	0.270376	0.219603	0.259744	0.309686	0.222566	0.243711	0.207712	0.13647	0.268734	0.169591	0	0.151598	0.243411	0.220232	0.263011	0.224663	0.191598	0.13167	0.0545727	0.0451303	0.0180909	0.0688236	0.122923
GB40934	34.3966	43.4371	40.693	29.6686	49.5084	20.55	38.4224	28.7332	28.6493	34.1819	29.0103	17.2141	9.93096	9.04604	13.4159	39.5089	33.2423	31.935	26.8021	10.7976	4.63512	14.8063	5.61844	8.69676	2.31025
GB40935	3.73308	6.56627	3.65487	3.55523	3.64234	3.21594	5.35692	3.07671	3.59169	3.66167	2.63645	1.34785	0.66739	2.20953	0	4.65141	3.47117	4.00844	2.54866	0.958973	1.65878	0.225286	1.19587	1.15941	1.13326
GB40936	0.216177	0.204746	0.472831	1.3753	0	1.49746	0	1.32471	3.7662	2.42476	1.37296	1.30618	0	0	0	0.297918	0.957587	1.69697	1.7013	0	0.151587	0.831541	1.9105	0.627424	0
GB40937	0	0	0.194924	0	0	0	0	0	0	0	0	0	0	0	0	0.0649745	0	0	0	0	0.112539	0	0	0	0
GB40938	0.915732	0.934028	2.46514	1.0169	1.80626	0.857815	2.46282	1.26743	0.536829	0.829014	0.980148	0.538436	0.452559	0	7.43511	1.4383	1.22699	1.42236	0.782533	2.62922	0.889317	0.507928	0.972298	0.224494	4.16817
GB40939	32.6033	144.883	88.1434	60.2049	46.2907	40.2061	114.466	46.5975	67.5381	109.401	75.0727	67.103	35.2747	28.1614	5.28779	88.5432	48.9006	76.2005	83.8589	22.908	56.1408	10.2517	34.7536	22.4762	15.6685
GB40940	262.42	166.267	160.977	0	0	0	0	0	0	0	0	0	0	0	0	196.555	0	0	0	0	57.1021	0	0	0	0
GB40941	10.5898	22.2359	15.0046	4.99324	16.1781	4.39004	22.3874	3.98728	3.56782	4.29269	3.0477	1.56535	0	1.22073	2.60619	15.9434	8.52046	9.98083	2.96858	1.27564	5.87957	6.63857	10.7464	1.36539	1.30396
GB40942	0	0	0.275186	0	0	0	0	0	0	0	0	0	0	0	0	0.0917287	0	0	0	0	0.158879	0	0	0	0
GB40944	50.1998	39.4317	16.2632	10.9205	6.59289	22.7143	8.23968	19.6916	25.1526	6.53047	7.00353	23.664	3.8149	6.88159	3.18949	35.2982	13.4092	17.6946	12.3993	4.62866	17.3418	8.34388	8.63149	9.75835	1.97599
GB40945	2.61869	0.310028	2.50587	2.10754	2.13971	5.03233	4.28424	2.88972	1.96521	2.72691	3.53123	2.48637	0	0	0	1.81153	3.09319	3.04639	2.91484	0	1.30156	1.67942	1.16743	0.547193	0
GB40946	30.074	48.902	44.412	6.48251	17.8957	8.04906	16.3848	4.80412	5.58668	5.82939	7.2217	1.71848	4.48005	0.90094	0	41.1294	10.8091	8.9252	4.92319	1.79366	9.83391	6.18697	6.47204	2.86134	2.36969
GB40947	0.31162	0	0	0.142357	0.112402	0.114386	0	0.157676	0.601238	0	0	0.241172	0	0	0.489654	0.103873	0.123048	0.252971	0.0803907	0.163218	0.179914	0.0167512	0.311741	0.139241	0.282702
GB40948	0.587041	2.3352	3.05306	1.45405	3.91784	0.797471	5.30452	1.26521	1.0047	1.94583	1.28393	0.54041	0.719101	1.87331	1.15603	1.99177	2.05645	2.52481	1.25672	1.24948	1.26838	1.6451	2.41082	0.703105	0.582752
GB40949	3.42512	15.8725	10.2563	8.78185	12.9918	9.17591	8.89089	7.30544	9.09703	8.92782	4.3661	4.19335	5.98712	3.62985	13.2735	9.85129	10.3165	8.43112	5.82909	7.63016	6.23355	2.32522	0.980301	2.68497	5.02739
GB40950	0	0	0	0	0	0	0	0	0	0	0	0	0	0	0	0	0	0	0	0	0	0	0	0	0
GB40951	0	6.7525	0	0	0	0	0	0	0	0	0	0	0	0	0	2.25083	0	0	0	0	3.89856	0	0	0	0
GB40952	0	0	0	0	0	0	0	0	0	0	0	0	0	0	0	0	0	0	0	0	0	0	0	0	0
GB40953	0	0	0	0	0	0	0	0	0	0	0	0	0	0	0	0	0	0	0	0	0	0	0	0	0
GB40954	8.55537	2.701	6.23755	0	0	0	0	0	0	0	0	0	0	0	0	5.83131	0	0	0	0	2.94825	0	0	0	0
GB40955	2.98865	5.37817	3.99476	1.76389	4.47897	0.729242	6.16334	3.55577	1.45142	5.61334	3.16419	3.20035	0.67064	0	0.649395	4.12053	2.32403	3.72351	3.99263	0.440012	1.19972	1.9366	2.36043	1.4037	0.381209
GB40956	1.62257	0	0	0	0	0	0	0	0	0	0	0	0	0	0	0.540857	0	0	0	0	0.936792	0	0	0	0
GB40957	0	0	0.252874	0	0	0.377767	0	0	0	0	0	0	0	0	0	0.0842912	0.125922	0	0	0	0.145997	0.218104	0	0	0
GB40958	0	0	0	0	0	0	0	0	0	0	0	0	0	0	0	0	0	0	0	0	0	0	0	0	0
GB40959	0	0	0	0	0	0	0	0	0	0	0.432373	0	0	0	0	0	0	0	0.144124	0	0	0	0	0.249631	0
GB40960	2.31687	0.15674	0.120656	0	0.187337	0	0	0	0	0.257005	0.11851	0	0	0	0	0.864756	0.0624457	0	0.125172	0	1.2577	0.108159	0	0.128632	0
GB40961	0	0	0	0	0	0	0	0	0	0	0	0	0	0	0	0	0	0	0	0	0	0	0	0	0
GB40962	0	0	0	0	0	0	0	0	0	0	0	0	0	0	0	0	0	0	0	0	0	0	0	0	0
GB40963	0.559064	0.992818	1.57946	0.041996	0.265224	1.01216	0	0.18611	0.580449	0	0.211196	0	0	0	0	1.04378	0.439793	0.25552	0.0703987	0	0.512103	0.508095	0.296384	0.121934	0
GB40964	0	2.92239	0	0	0	0	0	0	0	0	0	0	0	0	0	0.974131	0	0	0	0	1.68724	0	0	0	0
GB40966	0	0	0	0	0	0	0	0	0	0	0	0	0	0	0	0	0	0	0	0	0	0	0	0	0
GB40967	65.9177	22.9478	39.1215	3.07758	8.51681	2.05292	5.00009	4.93537	6.87029	1.13255	0.643569	5.35764	0.253616	9.30222	11.0096	42.6623	4.5491	5.60192	2.37792	6.85515	21.7026	3.47412	1.09892	2.59207	5.78048
GB40968	0.07935	1.05216	2.77692	0.242256	0	0	0	0.912256	0.446471	0.105322	0	0.430922	0	0	12.4982	1.30281	0.080752	0.452909	0.178748	4.16607	1.36614	0.139867	0.456162	0.224649	7.21584
GB40969	39.9078	54.6914	39.0136	18.3036	57.3398	23.1692	4.64667	13.3511	22.5272	13.2256	6.58905	4.02689	13.4191	92.441	31.7797	44.5376	32.9375	13.5083	7.94718	45.8799	8.8048	21.2726	8.9413	4.74736	41.3549
GB40970	7.66004	4.14572	4.38805	0	0	0	0	0	0	0	0	0	0	0	0	5.39794	0	0	0	0	1.96279	0	0	0	0
GB40971	0	0.575051	0	0	0	0.581405	0	0	0	0	0.889615	0	0	0	0	0.191684	0.193802	0	0.296538	0	0.332006	0.335674	0	0.513619	0
GB40972	4.29544	2.404	1.94546	1.164	0	0	0	0.0429935	0	0.337417	0	0	0	0	0	2.88163	0.388	0.0143312	0.112472	0	1.24567	0.672036	0.0248223	0.194808	0
GB40973	4.14662	2.72473	4.1949	3.48807	1.63134	4.66312	1.20854	2.71049	1.97658	2.39317	4.02455	4.40833	0.472479	0	0.796661	3.68875	3.26084	1.9652	3.60868	0.423047	0.835217	1.52861	0.75104	1.07001	0.400624
GB40974	0	0.636664	0	0	0	0	0	0	0	0	0	0	0	0	0	0.212221	0	0	0	0	0.367578	0	0	0	0
GB40975	1.83438	0.513317	1.00306	1.19636	0.377548	0.806912	0.0591079	0.212262	0	0.494291	0.0240908	0.334633	20.5057	20.0366	13.8474	1.11692	0.793607	0.0904566	0.284338	18.1299	0.66785	0.409568	0.109548	0.239101	3.71616
GB40976	718.582	426.769	857.911	792.54	751.812	506.487	269.938	484.757	506.841	765.004	587.385	467.354	591.507	566.581	284.553	667.754	683.613	420.512	606.581	480.88	220.019	154.741	130.868	149.751	170.481
GB40977	121.038	91.1622	103.974	72.6682	80.9278	61.562	31.6736	70.1661	82.7454	62.8187	81.564	52.0525	15.0319	36.4466	5.22953	105.391	71.7193	61.5284	65.4784	18.9027	14.9881	9.71771	26.609	14.9344	15.9644
GB40978	199.578	215.171	197.064	134.694	141.187	123.146	165.044	137.49	135.812	170.446	153.043	99.9715	32.9418	38.6985	26.991	203.938	133.009	146.115	141.154	32.8771	9.80895	9.13777	16.4142	36.7108	5.85402
GB40979	19.825	0	7.83652	0	0	0.58111	0	2.41809	2.76751	1.08437	0	0	0	0	0	9.22051	0.193703	1.72853	0.361457	0	9.98471	0.335504	1.50711	0.626061	0
GB40980	63.8983	48.0864	42.7411	7.07495	13.6476	8.8116	6.5701	5.14437	9.5496	5.37351	4.4209	6.30514	1.13666	8.21556	0.365918	51.5753	9.84472	7.08802	5.36652	3.23938	11.0016	3.40594	2.24782	0.942139	4.3267
GB40981	36.7026	7.13064	7.54744	0	0	0	0	0	0	0	0	0	0	0	0	17.1269	0	0	0	0	16.9543	0	0	0	0
GB40982	0	0	0	0	0	0	0	0	0	0	0	0	0	0	0	0	0	0	0	0	0	0	0	0	0
GB40983	19.3295	22.27	28.3075	6.89717	10.3241	4.11975	11.9746	7.86581	5.45461	11.0204	9.93429	6.73541	0.548962	4.63991	10.6197	23.3023	7.11367	8.43167	9.23003	5.26952	4.57715	3.10784	3.29662	2.22761	5.06481
GB40984	7.57543	6.63483	11.937	8.85035	6.15651	6.79765	8.52328	10.49	7.24171	15.7215	10.6374	8.33441	23.178	13.0941	6.17987	8.71576	7.26817	8.75166	11.5644	14.1507	2.82905	1.40721	1.63614	3.77979	8.54818
GB40993	3.8209	4.61185	2.63287	1.15614	4.0775	1.58909	0.0641332	1.03772	1.37619	0.720438	0.732898	0.280856	0	0	0	3.68854	2.27424	0.826014	0.578064	0	0.996108	1.5766	0.681166	0.257465	0
GB40994	1.01292	0.76001	2.82931	0.54881	0.170819	0.667619	0.160367	1.70702	0.748344	0.0628261	0.451211	0.0826672	0.0775656	0.232635	0	1.53408	0.462416	0.87191	0.198901	0.1034	1.12881	0.259423	0.780695	0.218732	0.11845
GB40995	0	0	0	0	0	0	0	0	0	0	0	0	0	0	0	0	0	0	0	0	0	0	0	0	0
GB40996	13.787	6.28387	8.43941	3.32314	10.7033	6.40455	2.12007	4.86221	3.79574	1.98418	1.91939	2.73566	0.583286	0	0	9.50342	6.81033	3.59267	2.21308	0.194429	3.86306	3.70678	1.3823	0.453728	0.33676
GB40997	4.55667	2.55421	3.52557	0	6.5196	0.448524	1.15142	0.514786	0.468719	0.315847	0	0.886022	0	0	0	3.54548	2.32271	0.711642	0.400623	0	1.00138	3.64153	0.381555	0.449053	0
GB40998	0.507783	0	0.211551	0	0	0.0422158	0.0541574	0	0	0	0	0	0	0	0	0.239778	0.0140719	0.0180525	0	0	0.255066	0.0243733	0.0312678	0	0
GB40999	21.6777	14.4132	11.7592	6.84132	10.5365	10.2883	4.65431	5.44765	5.94477	1.46293	1.87676	2.3544	0.740518	0.963019	0.594605	15.95	9.22204	5.34891	1.89803	0.766047	5.13472	2.0655	0.650872	0.446115	0.185529
GB41000	15.9193	10.5361	8.72579	10.1175	10.8841	11.1194	5.54432	11.9732	9.50766	2.76209	5.68932	9.43926	21.8247	22.8532	15.8443	11.7271	10.707	9.00839	5.96356	20.1741	3.7417	0.523903	3.24339	3.34702	3.78479
GB41001	0	0	0	0	0	0	0	0	0	0	0	0	0	0	0	0	0	0	0	0	0	0	0	0	0
GB41002	7.50871	4.80885	4.64025	1.33585	0.272155	2.9912	1.17248	1.52765	5.90638	0.936793	0.650078	0.766623	0	0.832501	0	5.6526	1.53307	2.86884	0.784498	0.2775	1.60964	1.37021	2.63658	0.144191	0.480645
GB41003	12.7426	14.0174	7.74195	3.84611	11.1424	5.08363	3.18677	4.87669	7.94631	3.27569	6.70076	6.14765	0	1.27676	4.09353	11.5006	6.69071	5.33659	5.3747	1.7901	3.31693	3.90461	2.41287	1.83871	2.09449
GB41004	0	0	0	0	0	0	0	0	0	0	0	0	0	0	0	0	0	0	0	0	0	0	0	0	0
GB41005	0	0	0	0	0	0	0	0	0	0	0	0	0	0	0	0	0	0	0	0	0	0	0	0	0
GB41011	149.606	69.1435	87.7534	108.173	65.586	120.163	66.1473	86.4851	79.0213	44.6446	87.0117	127.083	45.2547	111.725	27.7639	102.168	97.974	77.2179	86.2464	61.5812	42.1233	28.6823	10.2881	41.2245	44.2977
GB41012	0	0	0	0	0	0	0	0	0	0	0	0	0	0	0	0	0	0	0	0	0	0	0	0	0
GB41022	0	0	0	0	0	0	0	2.94201	0	0	0	0	0	0	0	0	0	0.98067	0	0	0	0	1.69857	0	0
GB41023	0	0	0	0	0	0	0	0	0	0	0	0	0	0	0	0	0	0	0	0	0	0	0	0	0
GB41024	3.2133	5.03734	3.35256	5.16611	3.50254	4.74583	4.04721	5.62118	5.56344	7.05744	6.32792	5.88216	3.82e-05	3.55931	4.41e-05	3.86774	4.47149	5.07728	6.42251	1.18646	1.0153	0.86505	0.892531	0.593322	2.05494
GB41025	534.224	545.206	576.227	689.17	352.172	450.349	390.692	512.033	589.913	498.263	506.19	426.892	87.477	39.5565	24.7013	551.885	497.23	497.546	477.115	50.5783	21.7833	173.321	100.397	43.6746	32.8071
GB41026	1.27174	1.38981	2.49632	1.17191	1.36416	0.23795	0.610989	4.43723	0.497337	3.15029	2.2929	1.64494	12.4759	13.8953	17.8008	1.71929	0.924673	1.84852	2.36271	14.724	0.67551	0.602438	2.24261	0.755099	2.75748
GB41027	6.07112	7.34947	7.59219	3.44161	7.04676	3.08312	6.53952	5.28447	3.07529	6.3076	4.12594	4.47824	7.39944	5.78337	6.89973	7.00426	4.52383	4.96643	4.97059	6.69418	0.817183	2.19226	1.75388	1.1712	0.827411
GB41028	99.4188	232.153	118.438	97.1766	96.6705	68.8123	166.863	93.0222	87.7866	168.562	111.494	107.638	34.0913	44.8143	65.8851	150.003	87.5531	115.891	129.231	48.2636	71.7767	16.232	44.2209	34.1159	16.1751
GB41029	0.939135	3.16876	2.39646	0.55402	1.85832	0.800983	1.7976	0.690778	0.757718	1.20455	0.627147	0.396102	0.740599	1.78409	0.357597	2.16812	1.07111	1.08203	0.7426	0.960762	1.13222	0.692838	0.620603	0.416406	0.738292
GB41030	8.36412	12.1015	15.7877	11.1814	11.7891	8.07673	14.0711	8.33482	12.2772	9.33018	11.638	6.23318	0.409413	11.3548	3.16825	12.0844	10.3491	11.561	9.06712	4.97749	3.71184	1.99123	2.93443	2.712	5.69257
GB41031	13.7685	12.2169	9.29869	5.37716	3.46554	3.94275	6.1814	6.9305	5.73735	6.38085	6.28875	5.81179	0	5.7665	2.04817	11.7614	4.26182	6.28308	6.16046	2.60489	2.26947	0.99495	0.603039	0.305451	2.92328
GB41032	0.325048	0.483781	1.21878	0.134268	1.94933	0.310521	0.895732	0.476378	0.216482	0.233568	0.243295	0.136557	0	0	0	0.675871	0.79804	0.529531	0.204473	0	0.476828	1.00093	0.34273	0.059018	0
GB41033	0	0	0.30226	0	0	0	0.490573	0.0730419	0.836451	0	0	0	0	0	5.44238	0.100753	0	0.466689	0	1.81413	0.17451	0	0.382265	0	3.14216
GB41034	3.71483	0.301578	3.79178	1.52001	1.81149	1.07625	1.22669	2.71654	1.21469	1.48387	1.18636	1.26183	3.98319	0.5994	0.320435	2.60273	1.46925	1.71931	1.31069	1.63434	1.99323	0.370239	0.86365	0.154655	2.03894
GB41035	10.586	5.70873	9.23211	3.42098	8.0054	4.68939	2.47794	3.49822	4.10968	1.60312	1.57322	1.76202	0.315645	3.22921	0	8.50895	5.37192	3.36195	1.64612	1.18162	2.51777	2.3672	0.824361	0.10148	1.78028
GB41036	15.9001	11.8597	6.66646	4.21039	6.19292	3.30579	2.18324	3.22754	3.29244	2.854	1.96235	2.61033	1.66997	3.68305	4.29693	11.4754	4.5697	2.90107	2.47556	3.21665	4.62878	1.47672	0.622508	0.460849	1.37418
GB41037	2.0423	6.11242	3.2758	0.250401	0.316366	0.338044	0.495737	0.221847	0	0.217721	0.201386	0.127254	0.534243	0	0	3.81017	0.301604	0.239195	0.18212	0.178081	2.08702	0.0456483	0.248323	0.0482125	0.308445
GB41038	1.91873	0.908637	0.233151	0.211098	0.791162	0.305123	0.749755	0.234058	0.0303888	0.0860674	0	0.201281	0	0	0	1.02017	0.435794	0.338067	0.0957828	0	0.848306	0.311327	0.37079	0.100992	0
GB41039	2079.07	3321.38	2186.27	2309.2	1359.01	1571.81	2150.76	1500.55	2178.75	3174.41	2270.4	1894.88	566.592	433.355	364.346	2528.9	1746.67	1943.35	2446.56	454.764	688.391	498.646	383.734	657.704	102.809
GB41041	0	0	0	0	0	0	0	0	0	0	0	0	0	0	0	0	0	0	0	0	0	0	0	0	0
GB41042	33.1184	26.4418	30.3321	11.732	16.4501	14.1177	15.6744	6.86286	11.6228	10.7908	10.4802	5.42153	11.3941	0.264172	0.423462	29.9641	14.0999	11.3867	8.89751	4.02724	3.35348	2.3591	4.41051	3.01429	6.38038
GB41043	20.3646	26.3015	15.8035	4.83326	10.0776	6.19856	5.80504	4.00212	3.6754	8.56854	4.57676	3.93514	0.500836	3.626	2.42113	20.8232	7.03647	4.49419	5.69348	2.18266	5.26402	2.72073	1.14693	2.51046	1.57617
GB41044	81.8749	99.8289	34.9927	0	0	0	0	0	0	0	0	0	0	0	0	72.2322	0	0	0	0	33.4764	0	0	0	0
GB41045	2.37954	0.920533	2.81001	1.32911	3.29507	4.02428	3.11813	3.0116	1.98974	0.908415	1.24297	1.32791	0	3.91412	0.981431	2.03669	2.88282	2.70649	1.15976	1.63185	0.990296	1.39408	0.623005	0.22178	2.03651
GB41046	33.7637	24.5767	24.9374	18.8723	17.4187	18.9679	17.9016	21.1418	17.215	18.792	22.6043	19.4434	11.4311	12.3372	12.9349	27.7593	18.4196	18.7528	20.2799	12.2344	5.20311	0.868151	2.09722	2.03917	0.757152
GB41047	1.35409	0.320622	0	0	0	0	0	0	0	0	0	0	0	0	17.5344	0.558237	0	0	0	5.8448	0.707626	0	0	0	10.1235
GB41048	0	0	0	0	0	0	0	0	0	0	0	0	0	0	0	0	0	0	0	0	0	0	0	0	0
GB41049	0	0	0	0	0.580432	0	0	0	0	0	0	0	0	0	0	0	0.193477	0	0	0	0	0.335113	0	0	0
GB41050	0	0	0	0	0	0.103807	0	0.35603	0	0	0	0	0	0	0	0	0.0346023	0.118677	0	0	0	0.059933	0.205554	0	0
GB41051	0	0.557081	0	0	0	0	0	0	0	0	0	0	0	0	0	0.185694	0	0	0	0	0.321631	0	0	0	0
GB41052	0.0280588	0	0	0	0	0.0151825	0.0389132	0.0174844	0	0	0	0	0	0.203074	0	0.00935292	0.00506083	0.0187992	0	0.0676913	0.0161997	0.00876562	0.0194899	0	0.117245
GB41053	0	0	0	0	0	0	0	0	0	0	0	0	0	0	0	0	0	0	0	0	0	0	0	0	0
GB41054	0	0	0	0	0	0	0	0	0	0	0	0	0	0	0	0	0	0	0	0	0	0	0	0	0
GB41055	0	0	0	0	0	0	0	0	0	0	0	0	0	0	0	0	0	0	0	0	0	0	0	0	0
GB41056	0	0	0	0	0	0	0	0	1.92819	0	0	0	0	0	0	0	0	0.64273	0	0	0	0	1.11324	0	0
GB41057	0	0	0	0	0	0	0	0	0	0	0	0	0	0	0	0	0	0	0	0	0	0	0	0	0
GB41058	0.439762	0	0.427496	0.404135	0.319674	0.487879	0	0	0	0	0	0	0	0	0	0.289086	0.403896	0	0	0	0.250431	0.0841028	0	0	0
GB41059	0	4.17811	0	0	0	0	0	0	0	0	0	0	0	0	0	1.3927	0	0	0	0	2.41223	0	0	0	0
GB41060	0	0.556659	0	0.250003	0.0493222	0.0301174	0.231711	0.0692816	0.0359908	0.33974	0.0943522	0	0	0	0.645606	0.185553	0.109814	0.112328	0.144697	0.215202	0.321387	0.121786	0.10472	0.175376	0.372741
GB41061	18.2147	10.0634	56.9931	0	370.699	192.198	0	0	18.6433	0	121.919	0	0	0	0	28.4237	187.632	6.21443	40.6397	0	25.0753	185.392	10.7637	70.39	0
GB41063	13.5628	8.38899	12.5791	4.2623	11.601	4.44436	11.0525	5.35621	3.84832	3.25494	3.29915	2.56075	3.06855	11.4961	0	11.5103	6.76922	6.75234	3.03828	4.85488	2.7475	4.18543	3.7996	0.414143	5.95259
GB41064	13.674	0.38091	11.7287	0	0	0	0	0	0	0	0	0	0	0	0	8.59454	0	0	0	0	7.1794	0	0	0	0
GB41065	0.683188	2.42649	5.23003	1.52787	2.32996	0.812926	0.391212	1.22512	0.667566	1.94682	0.21183	0.267728	0	0	0	2.7799	1.55692	0.761299	0.808793	0	2.29393	0.758934	0.424782	0.985957	0
GB41066	0	6.79108	2.94056	0.906758	4.02754	1.22899	3.84908	0.199543	0	0.590204	0	1.83672	32.212	0	0	3.24388	2.05443	1.34954	0.808975	10.7373	3.40569	1.71634	2.16696	0.9377	18.5976
GB41067	13.6682	7.63997	14.0493	11.4252	25.6036	6.67166	14.0378	0.798171	8.78309	0.196735	2.89513	0.22959	0	0	0	11.7858	14.5668	7.87302	1.10715	0	3.59549	9.84921	6.66657	1.54852	0
GB41068	14.3778	40.8526	15.0568	12.2418	23.1224	9.40591	21.7019	15.4652	20.5172	9.76535	13.7885	3.50431	4.78918	5.93338	0	23.4291	14.9234	19.2281	9.01939	3.57419	15.0931	7.24076	3.31217	5.18252	3.14776
GB41069	8.72691	12.119	6.62056	2.12284	3.02128	1.50942	1.20446	2.42988	1.76356	1.02146	1.19057	1.10582	0	0.44827	0	9.15548	2.21785	1.7993	1.10595	0.149423	2.77414	0.760395	0.613491	0.0845551	0.258809
GB41070	0.864974	3.93234	5.42346	0.251174	0	0.606892	4.06113	2.3556	0	1.49983	0	0	0	0	0	3.40692	0.286022	2.13891	0.499943	0	2.32422	0.304943	2.03922	0.865927	0
GB41071	12.7883	14.4414	30.1228	0	0	0.948631	0	1.02358	0	0	0	8.34933	0	0	0	19.1175	0.31621	0.341193	2.78311	0	9.56663	0.547692	0.590964	4.82049	0
GB41072	0.309569	0	0.902804	0	0	0	0	0	0	0	0	0	0	0	0	0.404124	0	0	0	0	0.458769	0	0	0	0
GB41073	26.5606	29.6636	30.0085	17.0206	19.4043	18.3448	39.0575	22.4248	13.0985	18.6062	18.2977	12.9936	6.95736	4.9321	16.605	28.7442	18.2566	24.8603	16.6325	9.49815	1.89889	1.1943	13.1498	3.15515	6.23746
GB41074	6.23133	1.13497	4.01893	0	1.86301	3.6397	0	1.04266	1.17678	0.170715	0.236568	0.199487	0	0	0	3.79508	1.83424	0.739813	0.202257	0	2.55555	1.82002	0.644197	0.0330138	0
GB41075	28.5869	23.2417	24.3466	11.282	18.5026	17.7138	8.0803	13.329	8.2098	7.97425	10.8811	5.20501	0	3.98439	0.912939	25.3917	15.8328	9.87303	8.02012	1.63244	2.82173	3.96079	2.99366	2.83832	2.08737
GB41076	5.31261	2.87526	5.09065	2.11343	8.86161	2.24552	2.62499	2.21741	1.82664	0.918075	2.11788	1.60865	3.35203	0	0	4.42617	4.40685	2.22301	1.5482	1.11734	1.34771	3.8585	0.399204	0.602182	1.9353
GB41077	7.35228	0	0	0	0	0	0	0	0	0	0	0	0	0	0	2.45076	0	0	0	0	4.24484	0	0	0	0
GB41078	0.154109	0.0729801	0.505609	3.05363	3.79284	0.849057	5.92926	10.6222	0.679088	11.6686	6.66342	6.9708	9.86487	7.26065	15.3533	0.244233	2.56518	5.74352	8.43427	10.8263	0.229965	1.53147	4.97416	2.80522	4.1311
GB41079	0.525423	1.07822	3.31999	1.46413	2.05566	0.209189	1.9464	1.62113	0.499718	1.53228	1.03555	0.895545	0.578098	0	1.67795	1.64121	1.24299	1.35575	1.15446	0.752016	1.4799	0.942889	0.758975	0.334608	0.852388
GB41080	2.99076	8.32789	7.50092	6.04508	8.25877	4.7022	11.6675	6.97382	4.60082	8.22406	6.01127	4.35841	6.42617	7.05806	11.6822	6.27319	6.33535	7.74738	6.19791	8.38881	2.87258	1.79596	3.59629	1.93957	2.86961
GB41081	7.29014	3.13848	6.76467	0	0	0	0	0	0	0	0	0	0	0	0	5.7311	0	0	0	0	2.26059	0	0	0	0
GB41082	23.2483	20.0813	20.4754	8.66099	15.3348	6.55966	13.3133	4.95481	4.21847	3.53748	2.92048	0.369176	0	0.374244	5.39456	21.2684	10.1852	7.49553	2.27571	1.92293	1.72596	4.58182	5.05177	1.67968	3.01233
GB41083	10.4393	14.1668	17.6077	7.43385	7.26584	8.87091	5.16102	7.96718	5.54338	9.2599	8.54321	2.91208	0	0	0	14.0712	7.85687	6.22386	6.90506	0	3.58516	0.882196	1.52182	3.47654	0
GB41084	4370.34	6433.28	6204.82	6123.44	3749.61	4566.81	6948.26	5758.46	6328.44	9483.51	8234.24	7135.07	1704.97	1927.25	1872.72	5669.48	4813.29	6345.05	8284.27	1834.98	1130.87	1205.96	595.074	1175.02	115.846
GB41085	1.12537	0.19985	0.923046	1.86454	1.25128	2.71274	4.46023	5.29534	1.57853	3.60014	4.36354	2.39986	0.903567	3.16e-06	1.30984	0.749422	1.94285	3.77803	3.45451	0.737803	0.486576	0.733871	1.95005	0.989907	0.670467
GB41093	0.226769	1.07389	0.495998	3.01252	2.67104	71.7532	239.809	17.9624	31.4057	0.239495	0.811441	14.8335	3.12361	0.472958	29.5199	0.598886	25.8123	96.3924	5.29481	11.0388	0.432832	39.7864	124.384	8.26569	16.0599
GB41094	0.75187	0	1.05067	0	0	0.466199	0	0.0824561	0	0	0	0	0	0	0	0.600846	0.1554	0.0274854	0	0	0.54137	0.26916	0.0476061	0	0
GB41095	0	0	0	0	0	0	0	0	0	0	0	0	0	0	0	0	0	0	0	0	0	0	0	0	0
GB41096	1.81626	0.31856	0.613055	1.07384	0.754776	26.9938	57.957	16.243	10.2734	0.120122	0.519504	16.0012	0.39554	11.6635	7.87247	0.915958	9.60747	28.1578	5.54694	6.64384	0.793466	15.0578	25.9789	9.05585	5.73358
GB41097	3.13988	2.47821	2.47999	3.15107	5.53641	2.95749	3.90895	3.96701	1.21025	1.14098	16.0684	1.66641	0	0	0.900882	2.69936	3.88166	3.02874	6.29193	0.300294	0.381501	1.43632	1.57512	8.47075	0.520124
GB41106	0	0	0	0	0	0	0	0	0	0	0	0	0	0	0	0	0	0	0	0	0	0	0	0	0
GB41115	30.6282	11.3442	20.4592	0.618729	0.391836	3.46818	1.69277	1.09236	0.142626	0.134353	1.1149	0.78453	0	0	0	20.8105	1.49291	0.975919	0.677928	0	9.64682	1.71439	0.781604	0.49889	0
GB41116	0	0	0	0	0	0	0	0	0	0	0	0	0	0	0	0	0	0	0	0	0	0	0	0	0
GB41117	8.91394	3.58624	11.6751	5.36833	4.55546	4.43344	3.9558	4.10229	4.31197	2.57512	3.9519	2.40903	1.93349	1.16239	0	8.05844	4.78574	4.12335	2.97868	1.03196	4.11175	0.50821	0.179017	0.846912	0.973322
GB41118	1.58433	4.0515	4.27388	1.11733	0	1.51121	2.49904	2.46727	1.28768	0.242663	1.11929	1.13376	0	0	0	3.30324	0.87618	2.08466	0.831904	0	1.49276	0.783935	0.690391	0.510349	0
GB41119	1.79027	1.96091	2.24646	0.894513	1.28431	1.33074	0.963572	1.13354	0.799399	0.675165	0.524771	0.390596	1.29078	0.559145	0.690642	1.99921	1.16985	0.965504	0.530177	0.846856	0.23049	0.23958	0.167079	0.142362	0.390031
GB41120	0.320099	0	0.816822	0	0	0	0	0	0	0	0	0	0	0	0	0.378974	0	0	0	0	0.411582	0	0	0	0
GB41121	2.50958	1.18844	7.54744	0.953983	0	0.30913	2.00383	0	0	1.0329	0	0	0	0	0	3.74848	0.421038	0.667943	0.3443	0	3.35565	0.486737	1.15691	0.596345	0
GB41122	3.43144	2.66223	2.95425	0.810385	2.03261	1.00097	1.41131	1.19836	1.43574	0.971522	0.564976	0.422736	0	0	0	3.01597	1.28132	1.34847	0.653078	0	0.388301	0.657576	0.130572	0.284803	0
GB41123	0.168654	2.87526	1.59851	0	0	0	0	0	0	0	0	0	0	0	0	1.54747	0	0	0	0	1.35402	0	0	0	0
GB41126	6.44929	8.40787	7.52328	2.85694	7.95664	5.10893	8.0989	4.39256	4.18734	2.47097	2.92044	1.98139	1.39165	2.09133	0.671119	7.46015	5.3075	5.5596	2.4576	1.3847	0.980811	2.55564	2.20149	0.469668	0.710131
GB41127	0.519701	1.47666	0.284177	3.56232	0.36677	14.8556	6.31946	5.83521	0.535168	0.589277	0.428476	0.984206	0	0.249369	4.39757	0.76018	6.26156	4.22995	0.66732	1.54898	0.631568	7.61223	3.20892	0.285967	2.4701
GB41128	8.79171	16.7208	14.4739	11.0542	12.7363	9.13465	19.3718	9.12581	7.32472	16.423	9.44364	5.3694	4.55842	6.04673	25.5516	13.3288	10.9751	11.9408	10.412	12.0523	4.0867	1.80213	6.49816	5.59007	11.7144
GB41129	5.32491	6.83729	7.13923	4.55562	7.92624	3.59419	9.45422	5.37114	4.28311	9.55895	5.58532	4.46942	6.75126	3.5339	7.14077	6.43381	5.35868	6.36949	6.5379	5.80864	0.972132	2.27494	2.72628	2.67514	1.97959
GB41130	0	0	0	0	0	0	0	0	0	0	0	0	0	0	0	0	0	0	0	0	0	0	0	0	0
GB41131	5.27581	12.0194	12.1632	2.43829	5.39972	3.20223	6.4168	4.09484	5.95656	5.50843	2.64013	4.70268	8.26083	5.02063	2.00636	9.8195	3.68008	5.4894	4.28375	5.09594	3.9356	1.53746	1.22945	1.47933	3.12792
GB41132	0.944871	4.65353	3.0311	2.55163	3.81771	2.87855	7.41317	8.75174	3.26821	5.23154	5.10341	3.77279	2.98075	1.82314	0	2.8765	3.08263	6.47771	4.70258	1.6013	1.85916	0.657249	2.85895	0.807766	1.50271
GB41133	9.90378	26.5549	25.8316	14.4175	18.6033	10.8075	16.7169	30.0813	18.0342	33.5863	28.1529	16.6102	17.0793	12.2073	3.90315	20.7634	14.6094	21.6108	26.1165	11.0633	9.41169	3.90144	7.36518	8.66933	6.66216
GB41134	17.294	22.1945	19.6135	25.6304	15.4511	19.6801	21.8469	21.23	22.0209	25.2415	28.8861	24.55	14.8103	23.5845	7.00588	19.7006	20.2539	21.6993	26.2259	15.1336	2.45142	5.11385	0.415605	2.32963	8.29404
GB41135	3.44302	9.29978	5.5783	0.678353	3.75402	0.327408	5.25844	1.40618	2.3448	3.03976	1.27612	0.75341	0	6.00293	0	6.10703	1.58659	3.00314	1.68976	2.00098	2.96397	1.88523	2.00874	1.19799	3.46579
GB41136	1.30059	2.1162	2.8447	0.868856	1.13235	0.928028	2.09898	1.63412	0.870045	1.64304	1.19844	0.624464	1.21503	1.94685	1.75736	2.08716	0.976411	1.53438	1.15531	1.63975	0.772464	0.13825	0.620509	0.510656	0.379822
GB41137	0.111769	1.90546	2.60762	0.57775	1.02726	0.14928	2.00072	0.399459	1.18e-07	0.314645	5.73e-06	2.43e-06	0	0	0.743864	1.54162	0.584763	0.80006	0.104884	0.247955	1.28709	0.439032	1.05881	0.181658	0.42947
GB41138	38.9185	23.4568	21.681	4.52043	27.7178	11.182	8.26459	6.44427	6.39583	2.41527	5.53902	1.24792	0.276632	5.65715	0.80075	28.0188	14.4734	7.0349	3.0674	2.24484	9.48113	11.9438	1.06522	2.21864	2.96674
GB41139	141.306	243.726	158.521	204.837	126.627	128.276	197.295	148.058	198.692	251.779	186.983	154.152	67.809	39.9601	56.8908	181.184	153.247	181.348	197.638	54.8866	54.8423	44.6861	28.8387	49.678	14.0322
GB41140	7.71542	9.8786	11.6149	18.0716	10.5111	9.95934	16.9586	18.1559	17.7982	19.4632	19.7741	17.8255	42.2914	22.1749	7.99703	9.73631	12.8473	17.6376	19.0209	24.1544	1.95364	4.53274	0.614601	1.04688	17.2327
GB41141	2.37547	2.29774	3.02163	1.20633	4.17913	2.15494	2.21768	0.782828	1.42319	2.17518	2.16186	0.897664	3.14915	3.22171	0.60792	2.56495	2.51347	1.47457	1.7449	2.32626	0.397405	1.51848	0.718804	0.733759	1.48857
GB41142	2.86199	4.54435	3.55953	1.96926	2.94653	2.59869	6.60546	2.35285	0.77602	5.23801	2.08372	1.71178	7.18479	9.67676	1.0692	3.65529	2.50483	3.24478	3.01117	5.97692	0.845254	0.49535	3.01533	1.93745	4.42908
GB41143	47.0546	58.5284	72.6542	12.0974	27.7706	10.6338	26.3629	12.1864	12.9612	10.548	8.89444	5.86951	12.2768	4.95959	8.72949	59.4124	16.8339	17.1702	8.43732	8.65529	12.8227	9.49966	7.97056	2.37251	3.65917
GB41145	6.90134	14.8555	22.4136	0	0	0	0	0	0	0	0	0	0	0	0	14.7235	0	0	0	0	7.75698	0	0	0	0
GB41146	55.5118	69.6192	72.5488	6.76926	6.1859	6.31287	4.15504	4.64536	5.1555	3.40473	3.54204	4.47717	5.36616	1.801	1.15393	65.8933	6.42268	4.65197	3.80798	2.7737	9.10916	0.30679	0.500263	0.583588	2.26833
GB41147	48.2673	52.1474	72.2913	35.0432	25.1861	24.2219	32.5854	29.9263	28.3965	39.4151	35.9826	28.2324	24.7086	16.6796	34.8968	57.5687	28.1504	30.3027	34.5434	25.4283	12.8969	5.98878	2.11967	5.72859	9.1299
GB41148	33.316	41.8556	31.6355	40.2917	33.1348	37.7336	40.3555	33.4671	41.2814	40.0611	33.6581	22.1807	13.4294	6.22057	23.7387	35.6024	37.0534	38.368	31.9666	14.4629	5.48028	3.62662	4.26948	9.05941	8.80467
GB41149	1.09104	2.34491	1.98864	2.16847	1.10253	1.62509	1.48803	2.16413	1.0544	2.20053	1.96495	1.50103	0.774309	0.155203	0	1.80819	1.63203	1.56885	1.88884	0.309837	0.646116	0.533004	0.559262	0.355907	0.409661
GB41150	2656.71	3110.91	2848.76	1859.6	1757.95	1459.78	2232.7	2148.29	1990.75	3370.56	3392.64	2041.37	719.285	935.055	562.439	2872.13	1692.44	2123.91	2934.86	738.926	227.999	207.804	122.803	773.861	187.083
GB41151	0	0	0	60.394	38.6517	36.3574	33.029	39.4785	47.6527	53.3059	60.8619	53.2436	71.3896	32.6759	11.1009	0	45.1344	40.0534	55.8038	38.3888	0	13.2649	7.32878	4.38055	30.5477
GB41152	73.0083	82.3237	59.9906	27.8847	98.7399	34.0479	40.5492	27.9429	25.8273	24.7351	23.6942	13.9704	33.1147	16.0349	4.27795	71.7742	53.5575	31.4398	20.7999	17.8092	11.2176	39.2503	7.95957	5.93737	14.5
GB41153	3.22397	6.43415	6.79975	4.56595	3.43104	2.67261	9.46299	7.61702	6.46779	8.13247	5.63568	6.17731	0	1.92721	3.08409	5.48595	3.55653	7.84927	6.64849	1.67043	1.96745	0.952888	1.51105	1.31339	1.558
GB41154	10.2566	6.73184	12.1352	7.55248	10.2509	3.99276	11.9804	7.74226	4.96217	4.43831	4.16049	2.84265	0	6.48359	4.61571	9.70789	7.26538	8.22828	3.81382	3.69977	2.74316	3.13893	3.53427	0.852449	3.33743
GB41155	36.908	70.2733	54.0952	32.7715	22.0661	28.2979	33.2803	36.578	41.1765	38.4865	29.8308	30.4268	28.4079	0	0	53.7588	27.7118	37.0116	32.9147	9.4693	16.6852	5.37671	3.96592	4.83451	16.4013
GB41156	1.22636	0.361011	0.712874	0.283494	0.0144227	0.660566	0.34981	0.446523	0.305377	0.298354	0.414691	0.744425	3.04417	1.64977	6.33808	0.766747	0.319494	0.367237	0.485823	3.67734	0.435182	0.324572	0.0721687	0.231386	2.40743
GB41157	34.8147	57.2282	47.988	45.1242	38.0587	31.9176	38.0499	39.5995	37.3324	56.3825	33.9717	25.2581	25.1887	32.2276	1.39437	46.677	38.3668	38.3273	38.5374	19.6036	11.2641	6.60869	1.15872	16.0567	16.1576
GB41158	14.4565	50.9024	27.7759	14.4971	21.1994	11.7304	33.8704	17.998	20.5341	24.3317	16.6539	10.0247	1.11821	10.803	34.0735	31.045	15.809	24.1342	17.0034	15.3316	18.4416	4.8689	8.52664	7.1599	16.9379
GB41159	97.3983	151.841	141.43	38.9322	38.7	31.6617	70.3705	47.9947	45.2899	61.0249	54.8663	30.3295	54.6154	51.0921	73.1938	130.223	36.4313	54.5517	48.7402	59.6338	28.8998	4.13223	13.7661	16.2388	11.8747
GB41160	0.366065	0	0	0.342	1.06e-06	0.154	0.203	0.434213	0.905118	0.151	0.567864	1.52e-06	1.07619	1.12e-05	1.89883	0.122022	0.165334	0.51411	0.239622	0.991677	0.211348	0.171281	0.357813	0.294121	0.952226
GB41161	24.8604	32.1452	33.0982	39.6258	9.54172	22.7946	35.6058	33.4963	22.5972	65.9348	56.6347	46.1515	17.9886	4.41998	1.75984	30.0346	23.9874	30.5664	56.2403	8.05614	4.50626	15.0775	6.98169	9.89754	8.70399
GB41162	7.22624	6.60539	7.53519	12.7223	2.36873	9.02692	9.85588	1.8899	5.12318	5.22732	5.09472	2.03681	0	0.333001	0	7.12227	8.03932	5.62299	4.11962	0.111	0.473536	5.24696	4.00644	1.80498	0.192258
GB41163	11.8209	30.2028	28.4607	25.0462	20.1745	15.1032	41.5967	31.1771	16.2004	39.6445	29.0387	21.5045	4.93234	23.3671	64.1831	23.4948	20.108	29.6581	30.0626	30.8275	10.1473	4.97183	12.7661	9.11324	30.3217
GB41164	2.13704	4.5541	5.92935	2.50663	2.98827	4.19003	3.72678	3.69112	4.03769	5.79289	5.99671	3.69841	8.62242	3.38683	0.362043	4.20683	3.22831	3.81853	5.16267	4.12376	1.91985	0.866991	0.190634	1.27217	4.17921
GB41165	1.48593	0.201052	0.96729	0.558372	1.51774	0.807187	0.421674	0.447026	0.607345	0.269795	0.43708	0.828078	0	2.5974	3.52479	0.884758	0.9611	0.492015	0.511651	2.04073	0.646405	0.497859	0.10068	0.286515	1.82714
GB41166	11.462	0	0.439827	0	0	0	0	0	0	0	0	0	0	0	0	3.96728	0	0	0	0	6.49435	0	0	0	0
GB41167	8.85372	6.10469	12.9101	4.26324	12.1162	4.15118	3.84891	3.4951	4.81219	1.4829	1.15769	1.62527	0	2.74543	0	9.28952	6.84354	4.05207	1.42195	0.915143	3.42359	4.5666	0.681642	0.239674	1.58507
GB41168	2.2248	0.316074	1.94647	1.00533	0.113491	1.59368	0.71188	0	0	0.0780225	0.504705	0.273541	0	0.924478	0	1.49578	0.904167	0.237293	0.285423	0.308159	1.03109	0.745262	0.411004	0.213589	0.533748
GB41169	5.95298	12.5704	7.00835	7.19893	9.11185	5.95059	9.42939	6.16302	5.54567	5.11208	5.30933	2.05627	6.06451	3.10163	0.292647	8.51059	7.42046	7.04603	4.15923	3.15293	3.55531	1.59223	2.08701	1.82388	2.88627
GB41170	0	0	0	0	0	0	0	0	0	0	0	0	0	0	0	0	0	0	0	0	0	0	0	0	0
GB41171	0.187718	0.533376	0.684306	0.411298	2.32054	0.89872	1.72004	0.911	0.744538	1.72339	0.708474	0.447798	0	0.378293	0.000133337	0.468466	1.21019	1.12519	0.959887	0.126142	0.254578	0.991998	0.521833	0.673936	0.218369
GB41172	4.35786	5.01189	7.20551	5.78198	4.19111	4.47833	8.61886	2.09972	3.82128	3.65735	5.71833	2.40871	0	1.52591	0	5.52509	4.81714	4.84662	3.92813	0.508637	1.49158	0.847827	3.37836	1.67134	0.880985
GB41173	1.53351	4.51016	4.94297	3.70473	2.26228	2.33395	3.97268	4.54063	3.12939	3.59707	4.91645	2.76142	5.27006	3.81685	0	3.66221	2.76699	3.8809	3.75831	3.02897	1.85617	0.8129	0.710083	1.08653	2.72194
GB41174	9.35555	9.43761	7.00257	3.82248	6.74063	4.08629	3.47189	3.15451	2.89871	1.06449	2.20698	1.20538	1.8335	8.90928	2.41004	8.59858	4.88313	3.17504	1.49228	4.38427	1.38279	1.61404	0.287141	0.622941	3.92936
GB41175	0.557959	0.211383	1.30175	0	2.05061	0.0695539	2.50108	0.0797408	0	0	0.43424	0	0	0	0	0.690364	0.706721	0.860274	0.144747	0	0.557112	1.16436	1.42154	0.250709	0
GB41176	39.1602	62.8653	57.632	74.9808	64.1032	41.8835	75.1727	52.9469	62.4405	74.3559	61.0853	54.5866	49.9959	45.1594	23.8724	53.2192	60.3225	63.52	63.3426	39.6759	12.4534	16.8694	11.1522	10.0761	13.8982
GB41177	2.58059	2.23612	2.24173	0.72409	2.04141	1.024	0.893853	0.700733	0.443521	0.301549	0.387979	0.0587762	0	0.595511	0	2.35282	1.26317	0.679369	0.249435	0.198504	0.197277	0.690459	0.225925	0.170677	0.343818
GB41178	0.343255	2.03191	0.500521	0.271406	0.506128	0.380384	0.213339	0.547181	0.568288	0.482871	0.27325	0.501906	0	0	0	0.958561	0.385973	0.442936	0.419342	0	0.932865	0.117461	0.199117	0.126877	0
GB41179	2.04185	2.29976	2.53477	1.55371	4.18934	2.02777	0.760071	1.61454	0.335514	1.86504	0.879507	1.64578	0	0.416959	0	2.29213	2.59027	0.903375	1.46344	0.138986	0.246547	1.40497	0.651444	0.51745	0.240731
GB41180	0.211007	2.59805	0.615364	0	0	0	0	0	0	0	0	0	0	0	0	1.14147	0	0	0	0	1.27753	0	0	0	0
GB41181	12.9161	21.4389	13.6972	13.6452	14.538	13.8887	14.2933	17.183	12.0495	17.3502	15.5754	14.6333	5.40426	10.2712	5.62263	16.0174	14.024	14.5086	15.853	7.09936	4.71135	0.461515	2.57351	1.37955	2.74906
GB41182	1.81444	3.2406	1.51186	0.846794	0.14319	1.31154	2.91491	0.80461	1.42803	0.0328789	0.669643	0.307553	0.647296	0	2.1869	2.18897	0.767175	1.71585	0.336692	0.944732	0.923225	0.58823	1.08419	0.319381	1.12338
GB41183	194.622	424.568	241.77	224.518	192.723	180.862	383.743	211.086	213.735	303.118	154.313	145.48	5.30112	19.7768	20.9116	286.987	199.368	269.521	200.97	15.3298	121.459	22.5738	98.9277	88.5727	8.70364
GB41184	1.73918	0.457561	0.281779	0	0	0.234508	0	0	0	0.528381	0.854895	0	0	0	0	0.826174	0.0781693	0	0.461092	0	0.795559	0.135393	0	0.431401	0
GB41186	0	0	0	0	1.54378	0	0	0	0	0	0	0	0	0	0	0	0.514593	0	0	0	0	0.891302	0	0	0
GB41188	4.17036	4.97788	4.41501	0.974835	0.318351	0.874762	0.830946	0.596122	0.774297	1.02322	0.270607	0.59818	0	0	0	4.52108	0.722649	0.733788	0.630669	0	0.414083	0.35369	0.122541	0.377357	0
GB41189	4.06451	6.95889	8.16822	3.64946	3.64784	5.18766	7.32819	5.56265	3.53754	4.56271	4.65251	3.63399	1.95272	4.30941	15.3939	6.39721	4.16165	5.47613	4.28307	7.21868	2.10872	0.888548	1.89681	0.56391	7.17734
GB41191	1.62257	0.683011	6.96646	0.664169	1.89334	0.513642	0	0	3.06225	0.721007	0	0	0	5.98008	0	3.09068	1.02372	1.02075	0.240336	1.99336	3.38924	0.756867	1.76799	0.416274	3.4526
GB41192	41.2546	51.0344	29.0548	3.6436	10.3489	6.81916	4.24705	6.56088	0	0	0.775519	0.328783	0	0	0	40.4479	6.93722	3.60264	0.368101	0	11.012	3.35421	3.32757	0.389252	0
GB41193	35.269	32.8232	23.6057	6.68607	27.3913	9.4328	7.07479	8.61665	7.72897	3.97762	4.14038	4.74741	0.540453	8.77608	0.521443	30.566	14.5034	7.8068	4.28847	3.27933	6.15056	11.2454	0.773871	0.4057	4.76034
GB41195	0	0	0.0941194	0.153786	0.182084	0.0370607	0.142604	0.0426026	0.0885625	0.0835862	0.038677	0.146586	0	0	0	0.0313731	0.12431	0.0912564	0.0896164	0	0.0543399	0.0768736	0.0500551	0.0542066	0
GB41196	12.8352	6.99164	8.85524	5.00174	10.9394	6.7577	6.06568	4.61795	5.57951	2.76576	4.00444	2.897	4.62283	4.72825	4.233	9.56068	7.56628	5.42105	3.2224	4.52803	2.98496	3.0503	0.736759	0.680438	0.260881
GB41197	0	0	0.376995	0	0	0	0	0	0	0	0	0	0	0	0	0.125665	0	0	0	0	0.217658	0	0	0	0
GB41198	80.7016	188.417	125.801	159.967	60.9416	102.314	180.008	141.78	181.662	198.599	204.379	149.145	23.5182	42.8048	48.2763	131.64	107.741	167.817	184.041	38.1998	54.0944	49.7353	22.5636	30.3587	13.0056
GB41199	2.21062	4.33701	2.99319	2.00236	4.0491	2.47176	4.42307	3.07061	0.384605	2.65759	1.67161	3.1042	0	10.0192	17.148	3.18027	2.84107	2.62609	2.4778	9.05573	1.07547	1.07218	2.0556	0.733022	8.6145
GB41201	3.40975	3.22946	0.994392	0	0	0	6.1582	0	0	0	0	0	0	0	0	2.54453	0	2.05273	0	0	1.34548	0	3.55544	0	0
GB41202	4450.68	2000.7	1876.22	1530.65	940.595	1441.47	944.974	617.87	873.01	3856	3117.99	1694.74	296.872	988.805	852.565	2775.87	1304.24	811.951	2889.58	712.747	1451.77	318.065	171.888	1098.59	366.544
GB41203	1763.74	1440.69	1055.79	328.737	696.354	709.127	376.45	1153.43	1062.27	517.671	443.954	1181.75	385.737	408.163	199.832	1420.07	578.073	864.05	714.458	331.244	354.424	216.025	424.727	406.362	114.357
GB41204	0	1.60311	0	0.243916	0	0.235716	0.303292	0.134584	0.281127	0	0	0.154646	0	0	0	0.53437	0.159877	0.239668	0.0515487	0	0.925557	0.138519	0.0916774	0.0892849	0
GB41205	8.64837	10.6572	11.4581	5.40585	6.5196	6.39146	4.67765	7.0783	5.35679	6.82229	3.50457	7.67885	3.71575	0.374244	1.19879	10.2546	6.10564	5.70425	6.0019	1.76293	1.4475	0.60941	1.23747	2.20475	1.74072
GB41206	2.1971	2.66619	2.60303	9.13682	8.16012	5.65682	13.4536	8.31173	9.02904	10.1485	11.1242	7.36852	4.50591	2.04849	5.01e-06	2.48877	7.65125	10.2648	9.54707	2.1848	0.25456	1.79494	2.78478	1.94874	2.25604
GB41207	53.1906	104.995	80.823	68.873	54.361	50.4391	143.267	69.2904	76.2936	97.5656	106.204	66.2372	19.2359	15.3751	60.5451	79.6694	57.891	96.2837	90.0023	31.7187	25.9212	9.71072	40.8392	21.0295	25.0389
GB41208	3.74652	4.1187	3.85339	2.1603	4.04219	2.50675	5.68874	2.26066	3.36365	2.08737	2.01209	2.44038	0	1.28819	0	3.90621	2.90308	3.77102	2.17995	0.429397	0.191629	1.00159	1.74997	0.228661	0.743737
GB41209	19.5104	28.8052	16.3165	0	0	0	0	0	0	0	0	0	0	0	0	21.544	0	0	0	0	6.48793	0	0	0	0
GB41210	0.203994	4.63698	1.18982	0.789852	0	0.916956	2.55982	0.696065	0.728497	2.05713	1.42045	1.40081	0	0	1.61856	2.01026	0.568936	1.32813	1.62613	0.53952	2.32759	0.496795	1.0668	0.373386	0.934476
GB41211	9.42643	15.6515	16.2482	7.37406	16.9451	5.61978	12.5908	9.23723	9.4014	19.2394	12.1482	4.96976	11.0042	18.1137	0.354214	13.7754	9.97965	10.4098	12.1191	9.82404	3.77812	6.0957	1.89058	7.13486	8.93837
GB41212	1.76179	2.43343	2.40842	0.615128	1.33131	0.704912	0	1.03232	0.239894	0.500449	0	0.576019	8.05495	0	0	2.20121	0.883783	0.424071	0.358823	2.68498	0.380753	0.390161	0.540243	0.313038	4.65053
GB41213	6.33986	9.75064	7.97235	7.24137	5.05461	4.2884	11.5509	8.12679	7.8877	11.5811	8.29562	6.74417	8.06615	5.07837	2.83244	8.02095	5.52813	9.18846	8.87363	5.32565	1.70591	1.53237	2.04942	2.46973	2.6256
GB41214	8.65371	11.3551	4.79766	2.24273	7.35099	2.64972	1.87392	6.57993	4.19813	1.6452	2.08484	2.42159	1.1951	37.9046	12.7212	8.26881	4.08115	4.21733	2.05054	17.2736	3.2956	2.83907	2.35306	0.38933	18.7734
GB41215	0.644773	0.393987	0.39427	0.265701	0.419076	0.189156	0.0427707	0.256361	0.345863	0.0628131	0.25607	0.367313	0.124	0.148855	0	0.477677	0.291311	0.214998	0.228732	0.0909517	0.14471	0.11708	0.155722	0.15408	0.0797408
GB41217	2.58542	0	0	0	0	0	0	0	0	0	0	0	0	0	0	0.861805	0	0	0	0	1.49269	0	0	0	0
GB41218	14.6031	23.0516	9.46387	0	0	0	0	0	0	0	0	0	0	0	0	15.7062	0	0	0	0	6.86071	0	0	0	0
GB41219	2.00232	0	0	0	0	0	0	0	0	0	0	0	0	0	0	0.667441	0	0	0	0	1.15604	0	0	0	0
GB41220	26.4754	42.705	52.7663	18.1286	33.8862	16.1152	11.6545	15.0596	32.3258	13.6484	10.0432	5.92132	0	8.71533	0	40.6489	22.71	19.68	9.87097	2.90511	13.2655	9.73109	11.0832	3.86642	5.0318
GB41221	0	2.17397	11.7144	0	0	0	0	0	0	0	0	0	0	0	0	4.62947	0	0	0	0	6.23129	0	0	0	0
GB41222	1.19969	1.43926	1.10792	0.146663	0	0.0471404	0	0	0	0	0	0	0	0	0	1.24896	0.0646011	0	0	0	0.171076	0.0748743	0	0	0
GB41223	9.03448	16.9607	6.46923	0.114426	0	0.663326	1.08e-09	0	0.131874	0	1.83375	0	0	0	0	10.8215	0.259251	0.043958	0.61125	0	5.46927	0.354586	0.0761375	1.05872	0
GB41224	0.459318	0.580041	3.57205	0.748026	2.70542	0.206443	2.25653	1.65217	0.492591	1.50863	0.428313	0.271117	0	2.75007	0	1.53714	1.21996	1.4671	0.73602	0.91669	1.76332	1.31463	0.896415	0.6737	1.58775
GB41225	9.80338	7.51199	7.54253	6.6133	22.0014	4.77577	14.8987	6.24952	7.1545	7.55686	7.18358	4.70631	17.9333	10.6207	7.54289	8.28597	11.1302	9.43424	6.48225	12.0323	1.3142	9.4595	4.75394	1.54929	5.3371
GB41226	6.64799	3.70643	4.22816	0.382166	0.516934	0.946973	0	0.211856	0.282936	0.474855	0.219831	0	0.876807	0	0	4.86086	0.615358	0.164931	0.231562	0.292269	1.56953	0.294987	0.147189	0.237645	0.506225
GB41227	318.846	258.05	172.904	111.922	167.275	170.158	274.228	169.762	190.842	107.569	141.407	239.397	37.763	84.1601	45.4836	249.933	149.785	211.611	162.791	55.8022	73.3091	32.822	55.243	68.4661	24.8602
GB41228	2.70668	2.36636	1.21439	0	1.03177	1.25945	0.608638	0.895962	0.937964	4.59045	1.13761	0.618271	0	0	0	2.09581	0.76374	0.814188	2.11544	0	0.782067	0.671144	0.179246	2.15909	0
GB41230	2.77419	2.72856	2.1004	0.683217	3.239	1.4502	0	0	0	0	0	0	0	0	0	2.53438	1.79081	0	0	0	0.376533	1.31149	0	0	0
GB41231	134.347	184.682	137.382	79.1869	89.2236	56.1049	124.321	62.0343	74.9745	78.1712	76.0413	49.6871	82.6698	69.5425	93.3041	152.137	74.8385	87.1099	67.9665	81.8388	28.2255	16.9822	32.8688	15.8662	11.9026
GB41232	0	0.760582	1.12915	1.57289	1.11919	0.71594	1.46063	1.34723	0.622192	1.8423	0.994957	1.15875	2.02e-06	0.434927	2.44101	0.62991	1.13601	1.14335	1.332	0.958646	0.575803	0.428722	0.454884	0.449455	1.30205
GB41233	4.36968	4.61784	4.6614	1.32906	2.01342	3.8677	5.87801	2.59353	2.0204	0.577997	0.615454	1.35172	1.99242	1.71217	6.59173	4.54964	2.40339	3.49731	0.84839	3.43211	0.157362	1.31348	2.08156	0.436298	2.7399
GB41234	15.8413	22.5055	22.2009	12.4706	12.4182	9.07138	9.35594	13.0008	18.9675	10.0493	9.39245	8.14961	8.12681	9.09566	0	20.1826	11.3201	13.7747	9.19712	5.74082	3.76272	1.94759	4.85229	0.964791	4.99524
GB41235	2.2749	5.67004	4.19011	12.3	2.48144	8.71	13.8171	5.9891	5.78736	7.99905	6.20083	11.359	4.16743	8.58792	9.69929	4.04502	7.83048	8.53119	8.51963	7.48488	1.70221	4.96802	4.57885	2.61819	2.92624
GB41236	0.160596	0	1.05378	0	0.180017	0	0	0	0	0	0	0	0	0	0	0.404793	0.0600057	0	0	0	0.56775	0.103933	0	0	0
GB41237	1.76455	0	0.428832	0	0	0	0	0	0	0	0	0	0	0	0	0.731126	0	0	0	0	0.920295	0	0	0	0
GB41238	2.64682	4.59592	3.21624	0	0	0	0	0	0	0	0	0	0	0	0	3.48633	0	0	0	0	1.00223	0	0	0	0
GB41239	6.43603	4.78949	3.95501	7.40599	6.58494	11.7182	7.44628	8.35	6.71874	0.997043	5.23819	3.69496	1.95721	5.03463	2.29e-06	5.06018	8.56971	7.50501	3.31006	2.33061	1.26247	2.7574	0.817214	2.14661	2.538
GB41240	13.8176	11.1416	8.30436	2.37007	0.220844	2.8308	3.47122	4.30409	3.53558	0	4.74091	1.767	0	0	0	11.0879	1.80724	3.7703	2.1693	0	2.75702	1.39304	0.463397	2.39592	0
GB41241	1.25862	0.627402	0.241482	0.553952	0.0624674	0.228858	0	0.306899	0	0.473126	0.278618	0.0502857	0	0	0	0.709167	0.281759	0.1023	0.267343	0	0.513473	0.249976	0.177188	0.211646	0
GB41242	50.4408	58.4412	66.4984	50.137	33.9353	28.2508	32.413	39.7895	34.4972	43.9411	27.2362	29.3148	23.4411	14.2624	10.5195	58.4602	37.441	35.5666	33.4974	16.0743	8.02881	11.3565	3.80274	9.10406	6.64863
GB41243	340.058	161.085	168.902	145.209	108.616	135.786	95.1603	81.3403	95.4302	170.878	238.736	174.895	15.9873	5.365	3.5608	223.349	129.87	90.6436	194.836	8.30437	101.149	19.0002	8.05802	38.0712	6.71449
GB41244	2.96641	6.46645	5.73301	2.7531	5.24795	1.52349	4.27687	2.81062	1.78936	2.8154	2.63419	1.10891	0.291851	1.5802	0	5.05529	3.17485	2.95895	2.18617	0.624017	1.84582	1.89771	1.25037	0.937321	0.840838
GB41246	41.7537	17.9504	16.7827	2.76178	23.7419	8.32612	2.71101	3.2052	2.67613	0.7624	0.617217	2.28393	0	0.282301	0.45246	25.4956	11.6099	2.86411	1.22118	0.24492	14.092	10.8687	0.295904	0.923225	0.228534
GB41247	149.825	80.7075	148.832	201.019	94.443	168.588	115.783	178.201	225.117	240.107	290.877	353.514	80.8567	66.0158	87.1906	126.455	154.683	173.034	294.833	78.021	39.6217	54.6316	54.8499	56.8069	10.8685
GB41248	0	0	0	0	0	0	0	0	0	0	0	0	0	0	0	0	0	0	0	0	0	0	0	0	0
GB41249	12.6065	11.1069	11.008	14.953	6.71315	11.7091	4.13982	9.26357	9.43059	7.02271	11.4439	9.87037	12.8291	13.0016	0	11.5738	11.1251	7.61133	9.44566	8.61023	0.895712	4.15085	3.00757	2.24099	7.45718
GB41250	59.2208	37.0355	45.0755	25.208	33.4892	31.8988	24.0328	21.4388	20.9231	18.6081	21.6338	16.9976	120.886	189.148	83.4388	47.1106	30.1987	22.1316	19.0798	131.158	11.2318	4.39459	1.66658	2.35382	53.5979
GB41251	2.27018	5.86401	6.92149	6.90764	8.40351	3.10848	11.2155	8.31603	3.8894	13.0741	6.73988	5.49415	0	4.13091	8.22831	5.01856	6.13988	7.80698	8.43604	4.11974	2.43819	2.72973	3.68948	4.06468	4.11417
GB41252	1.96516	6.66946	3.88038	4.21786	4.12365	2.03363	4.90839	1.61264	2.31354	4.88439	3.78595	4.27428	0	0.969968	0	4.17167	3.45838	2.94486	4.31487	0.323323	2.36564	1.23477	1.73621	0.550344	0.560011
GB41254	0.364764	0	0.265942	0	0	0	0	0	0	0	0	0	0	0	0	0.210235	0	0	0	0	0.188655	0	0	0	0
GB41255	0	0	0	0	0	0	0	0	0	0	0	0	0	0	0	0	0	0	0	0	0	0	0	0	0
GB41257	25.228	15.5714	19.0649	9.44837	11.7863	9.86975	13.5052	8.64813	6.14145	3.94115	5.5343	3.90283	4.10029	7.69152	3.96269	19.9548	10.3681	9.43159	4.45943	5.2515	4.88943	1.2461	3.74387	0.931065	2.11424
GB41258	58.9655	51.3033	46.4887	0.902426	0.873057	1.63	2.22	0.844225	0.311709	0.205	1.22049	0.874806	1.12e-06	11.3213	7.76114	52.2525	1.13516	1.12531	0.766765	6.36081	6.29232	0.428795	0.984708	0.516294	5.7891
GB41259	57.9048	46.454	45.2846	71.19	36.1118	40.7192	42.4708	42.4987	57.7486	47.4032	61.8735	39.8028	9.86873	10.112	36.7837	49.8811	49.3403	47.5727	49.6932	18.9215	6.97324	19.0621	8.8126	11.2121	15.4696
GB41260	8.86971	4.12916	7.56278	2.50476	2.14663	2.21767	0.51846	1.26797	1.68377	2.38019	0.83674	0	0	0.671484	0	6.85389	2.28969	1.15673	1.07231	0.223828	2.44849	0.189616	0.590565	1.20745	0.387681
GB41261	8.74136	5.46072	5.28836	1.38653	24.3789	5.8986	9.32048	2.29322	7.51187	0.752528	1.24813	1.9331	0	0	0	6.49681	10.5547	6.37519	1.31125	0	1.94575	12.1828	3.64892	0.592812	0
GB41262	2.26356	2.53366	4.40084	0.704926	1.55856	0.774	0.610368	1.32159	2.52541	0.832716	0.744698	1.50461	4.83356	3.70841	2.54764	3.06602	1.0125	1.48579	1.02734	3.69654	1.16385	0.474165	0.968022	0.415663	1.14301
GB41263	1.54629	2.86804	4.08672	0.805747	4.17946	0.813687	1.28083	0.680267	0.662876	1.25126	0.733382	0.195054	0	4.44785	0	2.83368	1.93296	0.874658	0.726565	1.48262	1.27056	1.94553	0.351863	0.528136	2.56797
GB41264	47.4766	45.9654	54.9212	21.07	104.427	32.1082	48.8313	12.0573	15.3028	15.6616	21.0414	9.87578	0	20.2631	25.485	49.4544	52.5351	25.3971	15.5263	15.2494	4.79431	45.2774	20.3594	5.58404	13.462
GB41265	36.3908	30.7233	25.4988	22.3126	26.3886	20.8159	27.2642	20.4635	16.856	25.087	22.6193	24.6215	5.30432	5.52626	5.59368	30.871	23.1724	21.5279	24.1093	5.47475	5.44751	2.88412	5.28511	1.31117	0.1514
GB41266	69.5877	66.6874	72.6785	76.094	40.3058	45.4766	66.6974	43.4979	58.8082	67.4317	61.9833	61.9338	8.78356	12.1782	7.63878	69.6512	53.9588	56.3345	63.7829	9.53351	2.99608	19.3432	11.7959	3.16002	2.36081
GB41267	0	0	0	15.308	17.013	7.80114	29.2468	13.2157	12.6103	18.0523	19.1988	7.37065	39.1963	1.82171	17.7934	0	13.374	18.3576	14.8739	19.6038	0	4.90099	9.43518	6.52326	18.753
GB41268	0	0	0	0	0	0	0	0	0	0	0	0	0	0	0	0	0	0	0	0	0	0	0	0	0
GB41269	2.31416	2.48403	2.36209	0	0.170776	0.938262	0	0.357539	0.994989	0.820408	0	0.136902	0	0	0	2.38676	0.369679	0.450843	0.319103	0	0.0875835	0.499756	0.504014	0.439506	0
GB41270	409.702	353.023	259.487	73.9865	252.444	160.931	58.6916	187.691	246.216	167.979	105.847	222.569	362.078	1051.37	301.636	340.737	162.454	164.2	165.465	571.695	75.8569	89.2385	95.9439	58.4016	416.509
GB41280	76.297	58.2664	59.7934	37.2942	43.4143	47.7011	20.4017	52.2534	35.8893	38.1579	30.2947	33.1382	16.2928	16.5782	18.8604	64.7856	42.8032	36.1815	33.8636	17.2438	9.99836	5.23029	15.9279	3.98147	1.40727
GB41281	25.0751	11.2882	11.285	7.37021	19.7236	24.9184	9.42515	6.82216	10.4921	7.65063	10.2081	3.1622	0	0	0	15.8828	17.3374	8.91314	7.00698	0	7.96079	9.01417	1.88779	3.56678	0
GB41282	86.6181	54.5929	62.3666	33.5081	64.3496	43.7074	44.6378	30.3826	30.5884	11.7875	25.4369	19.5566	0.831303	2.00004	5.08004	67.8592	47.1884	35.2029	18.927	2.63713	16.7042	15.7127	8.17148	6.84645	2.19485
GB41283	5.29016	13.7128	9.74387	2.05391	2.04155	2.74033	0	1.12579	0	1.11287	0	0	0	3.29613	0	9.58226	2.2786	0.375263	0.370957	1.09871	4.21363	0.399921	0.649975	0.642516	1.90302
GB41284	1.69566	6.424	9.89017	0	0	1.82691	7.18571	2.0076	4.31187	0	3.62929	0	0	0	0	6.00328	0.60897	4.50173	1.20976	0	4.11342	1.05477	2.59427	2.09537	0
GB41285	68.8933	91.2653	58.436	57.3552	28.6872	38.1982	71.1578	27.3318	40.0201	29.7225	31.1626	25.205	0	3.52168	9.34291	72.8649	41.4135	46.1699	28.6967	4.2882	16.7711	14.602	22.5509	3.10845	4.71838
GB41286	3.03578	5.75051	3.31999	0	0	0	0	0	0	0	0	0	0	0	0	4.03543	0	0	0	0	1.49209	0	0	0	0
GB41287	6.27521	5.24312	7.616	2.06849	4.83565	3.95418	6.62122	3.72836	3.80856	0.970573	2.34876	1.41559	2.2545	2.36772	4.23561	6.37811	3.61944	4.71938	1.57831	2.95261	1.18978	1.41362	1.64753	0.703355	1.11255
GB41288	6.04673	1.38836	2.8856	2.00301	4.14781	1.86949	3.06615	2.26775	2.21055	1.90567	2.98358	2.12238	0.447249	0.537628	0.862673	3.44023	2.67344	2.51482	2.33721	0.61585	2.37819	1.27859	0.478324	0.570164	0.218479
GB41289	1.05317	0.738875	0.710967	0.506	0	0.0944821	0.340009	9.11e-10	0.527682	0.0257189	0.177219	0.137048	14.2656	7.76e-07	1.62e-06	0.834337	0.200161	0.28923	0.113329	4.7552	0.190027	0.269045	0.267481	0.0784858	8.23625
GB41290	2.98731	1.47327	1.67538	2.61855	3.06657	1.995	1.43476	1.91909	1.75513	1.13693	2.09711	1.35458	4.61595	3.90299	0.70747	2.04532	2.56004	1.70299	1.52954	3.07547	0.822023	0.538176	0.246338	0.503433	2.0815
GB41291	0	0.805418	0.813747	10.0751	12.5968	10.3568	17.7281	9.75647	10.4055	9.73344	11.2308	10.7054	22.5465	24.1321	15.9423	0.539722	11.0096	12.63	10.5565	20.8736	0.467431	1.38178	4.42697	0.759697	4.34362
GB41292	0.678309	0.85659	1.64847	0.319975	0.28872	0.528872	2.77064	0.81014	0.789765	1.68927	0.275793	0.755074	0	0	0	1.06112	0.379189	1.45685	0.906712	0	0.51641	0.130568	1.13782	0.718836	0
GB41293	3.8002	5.96951	5.50752	10.0722	11.2759	9.41922	14.3218	11.7636	8.31143	16.815	10.9183	8.30402	15.7812	10.8742	0.00063049	5.09241	10.2558	11.4656	12.0124	8.88534	1.14268	0.941854	3.01625	4.35971	8.07609
GB41294	14.0135	12.2515	14.5395	46.2162	17.7261	21.7845	22.4159	26.8246	33.1757	31.4081	33.1637	33.0996	36.0058	17.4077	18.2524	13.6015	28.5756	27.4721	32.5571	23.8886	1.19833	15.4114	5.40904	0.995608	10.5023
GB41295	3.58283	12.2162	6.26921	5.39918	4.44382	4.64888	8.49931	3.2974	4.15126	2.81937	3.38826	2.78336	24.9993	0	0	7.35608	4.83063	5.31599	2.997	8.3331	4.41811	0.502943	2.7897	0.339322	14.4334
GB41296	1.99949	2.38073	0.41651	0.638685	0.212234	0.615573	0.207736	0.447091	0	0.109631	0.372085	0.213636	0	0	0	1.59891	0.488831	0.218276	0.231784	0	1.04158	0.239818	0.223732	0.132165	0
GB41297	0.334423	0.0703867	0.785646	0.486977	0.634709	0.142794	0.287618	0	0	0.253238	0.127927	1.34607	0	1.09113	0	0.396819	0.421493	0.0958727	0.575745	0.36371	0.361689	0.252411	0.166056	0.670057	0.629964
GB41300	10.6848	7.75605	10.8606	5.6064	12.6048	6.18458	9.1695	6.1044	6.62189	4.07962	3.00961	3.44099	0.507053	3.05944	0.980528	9.76713	8.13193	7.2986	3.51007	1.51567	1.74387	3.88439	1.64078	0.53834	1.35774
GB41301	7.13283	21.681	13.1824	5.40108	19.1526	6.82983	18.348	7.33546	7.45394	5.92554	3.99532	1.68312	2.17394	0.656181	18.9239	13.9987	10.4612	11.0458	3.86799	7.25134	7.30836	7.56082	6.32417	2.12407	10.1372
GB41302	1.10951	4.20337	2.42676	1.57946	1.49679	5.22958	3.51845	1.98216	1.39485	0.858297	2.01099	1.60526	0	0	0	2.57988	2.76861	2.29849	1.49152	0	1.5526	2.13166	1.09657	0.584704	0
GB41303	23.3209	65.4815	54.1682	56.3856	59.5885	20.3605	80.5114	75.9059	59.267	115.052	107.517	56.7729	57.2531	32.0145	21.3936	47.6569	45.4449	71.8948	93.114	36.8871	21.8215	21.7826	11.1758	31.697	18.4196
GB41304	3.74476	5.9638	4.69195	4.60978	3.18479	3.4468	4.65245	4.95493	3.8607	4.38029	2.96496	3.68699	1.83763	2.95948	0.966186	4.80017	3.74712	4.48936	3.67741	1.9211	1.11347	0.758482	0.565052	0.707714	0.999265
GB41305	9.87644	6.83296	9.98537	10.6585	8.07173	9.65744	8.11871	10.0785	8.80699	7.13531	12.0017	8.45982	13.8707	5.85469	10.0112	8.89826	9.46256	9.0014	9.19894	9.9122	1.78943	1.30435	0.994254	2.51598	4.00892
GB41306	445.583	384.548	282.733	197.618	809.499	412.398	55.8132	304.014	266.323	160.004	109.134	112.848	51.2698	121.448	49.7382	370.955	473.172	208.717	127.329	74.152	82.2715	310.435	133.753	28.3585	40.9667
GB41307	4.55367	4.31289	90.7463	0	0	0	0	0	0	0	0	0	0	0	0	33.2043	0	0	0	0	49.833	0	0	0	0
GB41308	664.88	501.698	352.256	140.389	484.198	279.029	49.3102	207.774	216.37	107.97	103.209	71.9122	11.8315	104.971	40.8109	506.278	301.205	157.818	94.3637	52.5378	156.362	172.974	94.0688	19.5888	47.6643
GB41309	1.51789	0	0	0	0	0	0	0	0	0	0	0	0	0	0	0.505963	0	0	0	0	0.876354	0	0	0	0
GB41310	3914.24	2883.53	2233.98	173.646	642.931	312.854	120.258	200.99	208.215	174.836	190.664	119.604	83.5379	161.124	39.6909	3010.58	376.477	176.488	161.701	94.7843	847.303	241.025	48.8301	37.3064	61.4928
GB41311	422.49	340.412	308.029	89.3825	198.24	128.708	73.2236	82.2663	89.6429	31.7013	83.8819	127.422	0	0	0	356.977	138.777	81.7109	81.0017	0	59.0011	55.1228	8.22373	47.9253	0
GB41312	1.88165	7.62155	7.268	2.10833	3.21815	2.62755	6.73632	4.59983	3.2725	7.22592	3.76118	2.76803	1.22768	2.36193	3.5527	5.5904	2.65134	4.86955	4.58504	2.38077	3.21674	0.555292	1.74759	2.34035	1.16262
GB41313	19.7994	33.6603	29.7162	27.0201	17.5196	16.929	36.5207	27.3303	26.6693	37.5519	33.4545	24.7604	9.22696	4.25946	22.0483	27.7253	20.4896	30.1734	31.9223	11.8449	7.1417	5.66331	5.50682	6.53195	9.17883
GB41314	0.212756	0.554142	0.116337	0.777421	0	1.19877	0.883852	0.517064	0.644651	0.676144	0.344262	0.909169	0	0	0	0.294412	0.65873	0.681856	0.643192	0	0.230042	0.608135	0.186203	0.283891	0
GB41315	4.15187	5.30011	3.29027	1.5968	7.37594	1.15773	1.65584	1.76115	0	0	0.665684	0	0	0	0	4.24742	3.37682	1.139	0.221895	0	1.00832	3.47029	0.987804	0.384333	0
GB41316	25.916	14.4113	16.7477	12.1359	10.5651	22.8758	9.04777	24.5342	35.2362	23.2132	16.9196	22.0196	0.659274	4.78349	0	19.025	15.1923	22.9394	20.7175	1.81425	6.08106	6.70033	13.1669	3.34276	2.59248
GB41317	1.80286	0.170753	3.94328	0	0.420742	0	0	0	1.2249	0	0	0.168388	0	0	0	1.9723	0.140247	0.4083	0.0561293	0	1.89196	0.242916	0.707196	0.0972189	0
GB41318	0	0	0	0	0	0	0	0	0	0	0	0	0	0	0	0	0	0	0	0	0	0	0	0	0
GB41319	0	0	0	0	0	0	0	0	0	0	0	0	0	0	0	0	0	0	0	0	0	0	0	0	0
GB41320	0	0	0	0	0	0.754396	0.107708	0.0959855	0.300141	0.0943222	0	0	0	0	0	0	0.251465	0.167945	0.0314407	0	0	0.435551	0.114635	0.0544569	0
GB41321	0	0	0	0	0	0	0	0	0	0	0	0	0	0	0	0	0	0	0	0	0	0	0	0	0
GB41322	1.38396	0	0	0	0	0	0	0	0	0	0	0	0	0	0	0.461319	0	0	0	0	0.799028	0	0	0	0
GB41324	22.3626	2.64751	3.39669	0	0	5.59337	0	10.4185	0	0	0	1.01084	0	0	0	9.46892	1.86446	3.47283	0.336947	0	11.1725	3.22933	6.01512	0.583609	0
GB41325	0.40124	0	0.585073	0.436004	0.0655141	0.46007	0.615337	0.184213	0.0239094	0	0.250895	0.237594	0.445057	0	0	0.328771	0.320529	0.274486	0.16283	0.148352	0.299193	0.221177	0.305874	0.141171	0.256954
GB41326	0	0	0.165333	0	0.348396	0.141805	0.364244	0.0812777	0	0	0	0	0	0	0	0.0551109	0.1634	0.148507	0	0	0.0954549	0.175199	0.191202	0	0
GB41328	1.38396	0	0	0	0	0	0	0	0	0	0	0	0	0	0	0.461319	0	0	0	0	0.799028	0	0	0	0
GB41329	0	0	0	0	0	0	0	0	0	0	0	0	0	0	0	0	0	0	0	0	0	0	0	0	0
GB41330	0	0	0	72.2845	65.0876	28.5385	14.7082	13.7997	99.7685	4.70476	39.0824	18.7456	0	0	0	0	55.3035	42.7588	20.8443	0	0	23.4569	49.3739	17.2846	0
GB41331	12.8088	6.57124	12.7434	0.897003	0	2.16501	3.45002	2.47862	0	2.43592	0.809745	0.113842	0	0	0	10.7078	1.02067	1.97621	1.11984	0	3.58251	1.08779	1.77904	1.19169	0
GB41332	23.3894	13.2845	12.9678	8.14237	9.48292	9.0703	9.49648	9.26276	9.72628	12.5697	8.68055	9.58339	1.89584	3.00404	0.451618	16.5472	8.89853	9.49517	10.2779	1.78383	5.92763	0.686584	0.231763	2.03546	1.27989
GB41333	2.24069	0.61094	1.73265	1.55901	2.73287	2.22511	2.23398	2.34828	2.19429	1.6324	2.24854	0.807642	0.206341	0.619947	0	1.5281	2.17233	2.25885	1.56286	0.275429	0.83391	0.588707	0.0799507	0.722962	0.315695
GB41334	0	0	0	1.01503	2.58899	2.69825	1.26411	0.831189	1.63	2.41466	0.29	1.43957	0	10.7251	0	0	2.10076	1.24177	1.38141	3.57503	0	0.941853	0.399874	1.06352	6.19214
GB41335	8.51463	19.5244	18.8414	2.79482	9.0225	2.79934	11.0551	4.91631	5.48711	6.63262	4.66841	5.12155	9.85392	5.32802	23.4142	15.6268	4.87222	7.15284	5.47419	12.8654	6.16877	3.59425	3.39149	1.02849	9.41165
GB41336	3.31877	0.365499	4.38914	1.03299	1.40878	1.44874	1.33599	0.676098	1.08167	0.765521	1.03867	0.357961	4.51028	0	0	2.69114	1.29684	1.03125	0.720717	1.50343	2.08395	0.22937	0.332822	0.342559	2.60401
GB41337	0.0709722	0	0	0	0	0.12358	0	0	0.098429	0.0464447	0	0	0	0	0	0.0236574	0.0411933	0.0328097	0.0154816	0	0.0409758	0.0713489	0.056828	0.0268149	0
GB41338	17.5844	6.7081	6.81086	1.66332	2.51148	2.0912	3.53125	2.52456	1.83241	1.533	1.3097	2.98725	0	1.16439	12.3219	10.3678	2.08867	2.62941	1.94332	4.49543	6.24998	0.424086	0.854259	0.910941	6.80288
GB41339	4.10309	18.1077	10.4384	0.918582	14.7651	6.87865	14.0443	6.70085	9.39863	16.1492	10.2101	1.64744	7.48877	10.4373	11.1467	10.8831	7.52078	10.0479	9.33558	9.69092	7.0129	6.94556	3.71453	7.29033	1.93983
GB41340	0.903086	2.03142	2.8806	1.32698	1.09962	0.191842	1.47606	0.919258	0.343868	1.04588	0.500754	0.716853	1.77429	0	0	1.93837	0.872814	0.913062	0.754496	0.59143	0.992034	0.600596	0.566121	0.274506	1.02439
GB41341	10.3864	14.783	11.7144	7.90438	7.09134	6.02309	11.064	8.19926	6.73044	7.85855	8.46377	4.85176	8.67102	2.39316	4.88419	12.2946	7.00627	8.66457	7.05803	5.31612	2.25499	0.943526	2.20393	1.9345	3.16114
GB41342	2.13699	0.578285	2.58189	1.69948	3.42474	2.1609	4.96163	1.48268	0.707978	1.80816	2.4375	2.20597	0	0.931514	1.49356	1.76572	2.42837	2.3841	2.15054	0.808358	1.05214	0.893189	2.26557	0.31831	0.754358
GB41343	49.682	20.5865	24.2061	5.86829	29.4377	15.0273	14.6472	12.8932	5.58917	1.70012	4.94755	3.278	0	0	0	31.4916	16.7778	11.0432	3.30856	0	15.857	11.8818	4.80405	1.62393	0
GB41344	225.441	193.897	156.172	2.78554	23.5274	10.8577	29.2492	8.66474	21.1458	5.16452	8.62819	1.00174	0	0	0	191.837	12.3902	19.6866	4.93148	0	34.6804	10.4555	10.3695	3.81856	0
GB41345	12.633	8.67913	11.0072	5.63514	7.62477	4.73335	10.4165	6.56319	6.22758	6.7813	6.30944	5.46837	6.73476	3.4412	8.14757	10.7731	5.99775	7.73576	6.18637	6.10784	1.98728	1.47942	2.32765	0.665061	2.415
GB41346	10.9403	21.6917	18.5195	11.8876	14.1054	8.28051	13.2808	12.6448	12.9562	17.9149	12.0466	7.19369	18.2819	10.572	7.81194	17.0505	11.4245	12.9606	12.3851	12.2219	5.52417	2.93993	0.318023	5.36861	5.42649
GB41347	4.27878	2.17951	5.32162	1.53368	2.90366	2.12774	1.8939	0.793794	1.22455	0.889392	0.494234	0.234014	1.53429	2.76634	5.28444	3.92664	2.18836	1.30408	0.539213	3.19502	1.60038	0.686999	0.554348	0.329996	1.91147
GB41348	13.1136	8.03658	20.2465	0	0	0	0	0	0	0	0	0	0	0	0	13.7989	0	0	0	0	6.13373	0	0	0	0
GB41352	2.73013	0.076052	1.3465	0.785744	4.03286	1.04179	2.06589	1.19655	0.905069	0.266878	0.345611	0	0	0	18.7476	1.38423	1.95346	1.38917	0.204163	6.2492	1.32744	1.80535	0.603907	0.18114	10.8239
GB41353	6.37197	0	0	0	0	0	0	0	0	0	0	0	0	0	0	2.12399	0	0	0	0	3.67886	0	0	0	0
GB41354	12.2538	10.2132	4.64568	0	0	0	0	0	0	0	0	0	0	0	0	9.03754	0	0	0	0	3.93794	0	0	0	0
GB41355	8.32258	4.85077	11.9023	0	7.90246	0	0	0	1.90755	0	2.94223	0	0	0	0	8.35854	2.63415	0.63585	0.980743	0	3.52588	4.56249	1.10132	1.6987	0
GB41356	4.54843	3.94893	2.80295	2.47314	4.40383	1.46677	2.23348	1.51128	2.00842	1.82692	0.287184	1.28972	0	0.204218	0	3.76677	2.78125	1.91773	1.13461	0.0680727	0.886882	1.49257	0.369543	0.7815	0.117905
GB41358	1045.28	1044.8	868.356	432.563	735.176	510.491	511.74	357.773	357.686	308.02	317.918	217.608	49.547	137.363	127.96	986.148	559.41	409.066	281.182	104.957	102.011	157.126	88.918	55.2787	48.2159
GB41359	52.6	145.285	108.984	152.186	85.708	101.989	165.936	152.862	215.279	224.247	178.3	175.983	86.4162	38.6809	61.4961	102.29	113.294	178.026	192.843	62.1977	46.7038	34.651	32.9179	27.221	23.8754
GB41360	0.776905	0	0	0	0	0.821012	0	0.104791	0	0.154247	0	0.120211	0	0	0	0.258968	0.273671	0.0349303	0.091486	0	0.448546	0.474011	0.0605011	0.0810363	0
GB41361	0.302278	12.8832	9.03577	0.89061	0	0	18.3063	3.89763	12.3356	26.0434	2.9426	4.12135	0	0	0	7.4071	0.29687	11.5132	11.0358	0	6.44667	0.514194	7.23946	13.0103	0
GB41362	3.02079	3.63134	1.86356	69.7465	58.0395	73.9386	95.1907	64.3316	47.2153	79.8861	74.8265	88.4761	12.6915	11.2103	45.1357	2.83856	67.2415	68.9125	81.0629	23.0125	0.897866	8.24024	24.3135	6.90047	19.1736
GB41363	47.0546	80.6698	84.2763	69.1149	52.6628	57.2328	109.904	113.075	90.0595	125.915	107.132	98.9226	50.1794	46.8395	34.4323	70.6669	59.6702	104.346	110.657	43.8171	20.5282	8.49255	12.4738	13.8371	8.29724
GB41364	3.37372	5.38161	6.08456	1.04083	1.85426	2.38946	1.78052	0.430548	2.99925	0.706216	1.30195	0.494818	0	0	0	4.94663	1.76152	1.73677	0.834328	0	1.40679	0.679082	1.28491	0.418539	0
GB41365	2.68883	2.54666	14.2127	0	0	0	0	0	0	0	0	0	0	0	0	6.48273	0	0	0	0	6.69473	0	0	0	0
GB41366	28.2753	14.0181	20.9373	18.8676	15	19.8676	10.9663	15.0743	18.8553	8.8989	16.0505	16.1634	10.9595	16.3519	5.32547	21.0769	17.9117	14.9653	13.7043	10.879	7.12961	2.57073	3.94563	4.16195	5.51366
GB41367	0.0984748	0	0.143592	3.60766	3.04012	3.83752	9.5201	4.6634	2.2788	3.07374	2.54085	1.17247	1.45e-06	3.97e-06	6.20496	0.080689	3.4951	5.48743	2.26235	2.06832	0.0734297	0.410444	3.69031	0.980753	3.58243
GB41368	7.80871	13.7187	9.67545	14.8263	10.7556	8.42132	13.2326	17.3406	13.5906	22.6242	15.5376	13.1404	3.02564	8.12359	2.95303	10.4009	11.3344	14.7213	17.1007	4.70075	3.02103	3.24148	2.27546	4.93134	2.96449
GB41369	1.47506	2.51472	2.36597	0	0	0.393452	0.252931	0.787518	1.17364	0	0.408333	0.387645	0	0	0	2.11859	0.131151	0.73803	0.265326	0	0.562247	0.22716	0.462345	0.230012	0
GB41371	18.9188	9.64841	15.5617	0	0	0	0	0	0	0	0	0	0	0	0	14.7097	0	0	0	0	4.69358	0	0	0	0
GB41372	24.7518	8.68627	15.8805	2.09844	6.9117	4.04462	1.57838	3.47244	3.95784	1.95073	2.29565	2.12627	0	0	0	16.4396	4.35159	3.00289	2.12422	0	8.04736	2.42127	1.25731	0.172469	0
GB41373	9.53257	7.40339	10.2066	4.57311	6.50753	4.17407	5.50085	5.86478	5.03985	4.60123	5.35778	4.29735	0.209144	0.689034	3.79175	9.04751	5.0849	5.46849	4.75212	1.56331	1.46319	1.24808	0.413416	0.54608	1.94475
GB41374	0	0.509331	0	0	0	0	0	0	0	0	0	0	0	12.4316	0	0.169777	0	0	0	4.14387	0.294063	0	0	0	7.17739
GB41376	84.2188	48.7797	50.2081	23.6249	39.5512	39.3326	27.6347	19.8906	17.251	10.6586	11.1453	15.405	18.5653	51.7106	32.6822	61.0689	34.1696	21.5921	12.403	34.3194	20.0611	9.1326	5.39691	2.6112	16.6332
GB41377	1.04566	0	3.81184	0	0	0	0	0	0	0	0	0	0	0	0	1.61916	0	0	0	0	1.96957	0	0	0	0
GB41378	30.6355	18.3837	17.9014	6.14341	17.9673	10.023	15.1472	7.12187	6.40917	3.60755	7.65207	4.65413	0	0.551561	1.99126	22.3069	11.3779	9.55941	5.30458	0.847607	7.21684	6.02726	4.85227	2.09925	1.02811
GB41384	8.96277	2.82962	3.81184	0	0	0	0	0	0	0	0	0	0	0	0	5.20141	0	0	0	0	3.29425	0	0	0	0
GB41385	0	0.707405	1.90592	0	0	0	0.579004	0	0	0	0	0	0	0	0	0.871108	0	0.193001	0	0	0.963447	0	0.334288	0	0
GB41386	6.20926	8.08629	7.28572	2.9925	6.46454	5.47865	3.1762	3.98825	3.44729	2.721	1.28851	0.698117	0	1.96591	0	7.19376	4.97856	3.53725	1.56921	0.655303	0.941887	1.78923	0.413431	1.04024	1.13502
GB41387	0	7.23851	0.327769	0.730339	0	0	0	0	0	3.1489	0	0	0	0	0	2.52209	0.243446	0	1.04963	0	4.08782	0.421661	0	1.81802	0
GB41388	7.75016	8.03944	8.3412	0.411452	2.82411	2.12161	3.24357	1.6636	1.10666	1.04215	1.78348	1.04304	11.5439	0	0	8.0436	1.78572	2.00461	1.28956	3.84797	0.295539	1.2409	1.10852	0.42775	6.66487
GB41389	2.71817	3.43259	2.37812	0	0	1.16387	0.166467	0	0	1.01651	0.133835	0	4.2245	0	9.60905	2.84296	0.387957	0.055489	0.383448	4.61118	0.5382	0.671961	0.0961098	0.552316	4.81618
GB41390	0.662222	0.731741	0.724219	0.21341	0	0.755041	0	0.236097	1.06541	0.0772926	0	0	0	0	0	0.706061	0.322817	0.433836	0.0257642	0	0.0381511	0.389229	0.559553	0.0446249	0
GB41391	3.98018	3.76972	5.86822	3.62034	1.64624	2.2219	4.41321	2.30788	4.10714	3.39802	3.36294	3.34477	0	0	0	4.53937	2.49616	3.60941	3.36858	0	1.15562	1.01522	1.1375	0.0270688	0
GB41392	149.73	79.961	91.5143	40.9413	69.7871	65.4928	45.6822	31.9334	32.6137	28.9682	41.248	40.0458	1.7416	30.0994	0	107.069	58.7404	36.7431	36.754	10.6137	37.3951	15.5633	7.74896	6.76944	16.8976
GB41393	123.736	128.748	106.731	0	0	230.851	0	0	1065.39	0	0	0	0	0	0	119.738	76.9503	355.13	0	0	11.5397	133.282	615.103	0	0
GB41394	0	0	0	0	0	0	0	0	0	0	0	0	0	0	0	0	0	0	0	0	0	0	0	0	0
GB41395	0	0	0	0	0	0	0	0	0	0	0	0	0	0	0	0	0	0	0	0	0	0	0	0	0
GB41396	0	0	0	0	0	0	0	0	0	0	0	0	0	0	0	0	0	0	0	0	0	0	0	0	0
GB41397	0.40784	0	0.148674	0.0296988	0	0	0.0366972	0.362158	0.0342034	0.0645758	0.0298919	0.0377533	0	0	0	0.185505	0.0098996	0.144353	0.0440737	0	0.2064	0.0171466	0.188629	0.0181853	0
GB41398	6.91086	6.79914	9.84279	13.1631	5.04541	6.796	19.52	11.4297	10.5036	11.4142	10.4717	9.36209	4.69475	2.0186	0.323734	7.85093	8.33484	13.8178	10.416	2.34569	1.7259	4.27203	4.95994	1.02719	2.20379
GB41399	163.122	268.749	143.464	1.46297	52.3002	9.0416	0	17.457	39.4481	5.93216	2.54234	7.92031	18.5869	11.924	0	191.779	20.9349	18.9684	5.46494	10.1703	67.3796	27.4262	19.7674	2.71926	9.41673
GB41400	3.02101	14.3064	3.20372	0	0	1.45992	5.66329	1.92516	0	0	0	0	0	0	0	6.8437	0.48664	2.52948	0	0	6.4635	0.842885	2.8796	0	0
GB41401	23.6291	10.5146	16.3364	3.08505	10.6272	8.20451	5.27819	3.18984	2.45976	0.967503	1.97056	1.62149	0	0	0.306448	16.8267	7.30559	3.6426	1.51985	0.102149	6.571	3.85059	1.46275	0.509194	0.176928
GB41402	0	0	0	0	0	0	0	0	0	0	0	0	0	0	0	0	0	0	0	0	0	0	0	0	0
GB41403	0	0	0.359231	0	0	0	0	0	0	0	0	0	0	0	0	0.119744	0	0	0	0	0.207402	0	0	0	0
GB41404	0	0	0	0	0	0	0	0	0	0	0	0	0	0	0	0	0	0	0	0	0	0	0	0	0
GB41405	0	0	0	0	0	0	0	0	0	0	0	0	0	0	0	0	0	0	0	0	0	0	0	0	0
GB41406	0.765411	0.932064	0.119581	0.320412	0.354002	0.0617606	0.395979	0	0.590429	0.1045	0.0322452	0	0	0	0	0.605686	0.245392	0.328803	0.0455817	0	0.429146	0.159913	0.300892	0.0535113	0
GB41407	0.199243	0	0	1.32292	0	0	0.390085	7.6693	0.580568	0	0	0.240026	11.4009	0	0	0.0664143	0.440973	2.87998	0.0800087	3.8003	0.115033	0.763788	4.14876	0.138579	6.58231
GB41408	2.60994	3.76164	5.95676	0	2.09241	2.55496	0	1.3017	3.55881	0.79909	0.443031	0.560296	0	11.8354	0	4.10945	1.54912	1.62017	0.600806	3.94513	1.7003	1.36137	1.80065	0.181453	6.83317
GB41409	44.151	41.1694	25.9634	15.1206	29.9566	18.4433	36.7739	9.56762	12.3196	16.7198	13.3453	10.3745	18.5393	10.5162	27.1733	37.0946	21.1735	19.5537	13.4799	18.7429	9.75451	7.78571	14.9765	3.17479	8.33042
GB41410	24.9659	17.7344	30.7887	15.8729	7.75597	11.6223	2.10204	9.36373	4.00725	46.3986	21.1093	6.67737	3.78149	23.5287	2.75312	24.4963	11.7504	5.15767	24.7284	10.0211	6.53985	4.05998	3.76506	20.1064	11.7092
GB41411	2.03406	0	0.395464	0.274613	0.144768	0	0	0	0	0	0	0	0	0	0	0.809841	0.139794	0	0	0	1.07848	0.137374	0	0	0
GB41412	45.1418	99.2782	58.851	40.8801	26.973	25.8411	38.0048	42.766	42.0689	62.091	51.9019	24.1616	0	0	0	67.757	31.2314	40.9466	46.0515	0	28.1456	8.37516	2.57138	19.6298	0
GB41413	9.39231	20.3456	16.7465	13.1949	15.8858	14.0724	67.5021	14.0279	10.3118	15.8555	14.7776	9.30323	7.43151	11.2273	11.9879	15.4948	14.3844	30.6139	13.3121	10.2156	5.58288	1.37231	32.0001	3.51338	2.44087
GB41414	5.61659	1.24124	3.54895	3.25002	1.53863	3.96694	3.74748	1.20112	2.58883	0.82448	0.872439	1.27395	3.18985	5.23354	11.1934	3.46893	2.91853	2.51248	0.99029	6.53893	2.18877	1.24763	1.2749	0.246825	4.15839
GB41415	1.16089	7.47661	1.35421	0	0	1.11215	0	0	0.441463	0.830441	1.33606	1.45351	0	0	0	3.33057	0.370717	0.147154	1.20667	0	3.59188	0.6421	0.254879	0.331074	0
GB41416	0	7.07064	0.247403	0	0	0	0	0	0	0	0	0	0	0	0	2.43935	0	0	0	0	4.01273	0	0	0	0
GB41417	5.1931	6.2681	5.91014	4.79384	5.30517	7.71996	5.23412	5.43651	2.63662	2.08117	3.54917	2.06989	2.8771	3.22653	1.66436	5.79045	5.93966	4.43575	2.56674	2.58933	0.547404	1.56284	1.56138	0.850825	0.81988
GB41418	1.31437	0.711357	0.739247	3.92126	0.435532	56.5932	41.6082	6.87805	5.92258	1.55273	1.92136	8.40801	5.1e-08	1.17e-09	26.4618	0.921659	20.3167	18.1363	3.9607	8.8206	0.340386	31.4647	20.3329	3.85589	15.2777
GB41419	6.50168	8.97592	6.66848	11.7156	2.2443	8.35841	10.5579	8.56222	8.01654	9.41209	9.98135	6.49148	9.05909	0.45706	15.3629	7.38203	7.43944	9.04555	8.62831	8.29302	1.38287	4.80206	1.33785	1.87231	7.48239
GB41420	0	0	1.0891	0	0	0	0	0	0	0	0	0	0	0	0	0.363032	0	0	0	0	0.62879	0	0	0	0
GB41421	0	0	0	0	0	0	0	0	0	0	0	0	0	0	0	0	0	0	0	0	0	0	0	0	0
GB41422	17.2631	15.9363	18.2685	15.3086	11.3913	11.7904	13.0582	13.1577	13.9845	14.5359	15.1742	10.5649	11.2736	8.49845	4.08625	17.156	12.8301	13.4001	13.425	7.95277	1.16977	2.1557	0.508516	2.4974	3.62461
GB41423	16.8106	12.759	13.9163	5.19591	9.70099	8.86495	8.04774	6.12252	6.7565	4.3784	5.66814	4.9549	3.0161	5.99685	0	14.4953	7.92062	6.97559	5.00048	3.00432	2.08697	2.39641	0.981131	0.646077	2.99844
GB41424	19.4825	14.8129	15.5805	7.26219	8.79013	11.8625	7.33366	6.8395	8.92207	3.59621	3.73363	3.23018	0	0.259825	0.416509	16.6253	9.30494	7.69841	3.52001	0.225445	2.50398	2.34297	1.08814	0.260232	0.210372
GB41425	8.70561	6.84027	7.68482	4.41756	1.26729	2.38608	2.1217	4.2557	2.3124	2.76547	2.58354	2.66654	1.91255	0	9.4544	7.74357	2.69031	2.8966	2.67185	3.78898	0.934061	1.59702	1.18087	0.0910812	4.99872
GB41426	5.08698	0	13.9081	0	0	0	0	0	0	0	0	0	0	0	0	6.33168	0	0	0	0	7.03708	0	0	0	0
GB41427	28.4248	44.5665	24.5047	11.2239	19.0667	13.3876	16.8865	13.1585	9.59296	10.4266	6.85106	4.82868	0	5.43901	6.22161	32.4987	14.5594	13.2127	7.36878	3.88687	10.6333	4.05058	3.64707	2.83464	3.3888
GB41428	1082.53	273.084	474.607	207.948	120.965	214.308	3069.35	421.285	280.484	806.85	622.84	134.256	94.6896	21.7792	1217.95	610.074	181.074	1257.04	521.315	444.806	421.384	52.1527	1571.08	347.601	670.554
GB41429	0	0	0	0	0	0	0	0	0	0	0	0	0	0	0	0	0	0	0	0	0	0	0	0	0
GB41430	1.89524	2.4001	2.59279	0.686524	0.952142	1.99515	1.73837	0.630406	1.49929	0.77231	0.942146	0.888193	2.92209	1.14389	1.95873	2.29604	1.21127	1.28936	0.86755	2.00824	0.360225	0.691727	0.583053	0.0867795	0.890133
GB41431	0	0	0	0	0	0	0	0	0	0	0	0	0	0	0	0	0	0	0	0	0	0	0	0	0
GB41432	0	0	0	0	0	0	0	0	0	0	0	0	0	0	0	0	0	0	0	0	0	0	0	0	0
GB41433	0	0	0	0	0	0	0	0	0	0	0	0	0	0	0	0	0	0	0	0	0	0	0	0	0
GB41434	0	0	0	0	0	0	0	0	0	0	0	0	0	0	0	0	0	0	0	0	0	0	0	0	0
GB41435	4.53118	2.64098	1.77886	0	0	2.29025	0	0	0	0	0	0.493202	0	0	0	2.98367	0.763417	0	0.164401	0	1.4078	1.32228	0	0.28475	0
GB41436	0	0	0	0	0	0	0	0	0	0	0	0	0	0	0	0	0	0	0	0	0	0	0	0	0
GB41437	0	0	0	0	0	0	0	0	0	0	0	0	0	0	0	0	0	0	0	0	0	0	0	0	0
GB41438	0	0	0	0	0	0	0	0	0	0	0	0	0	0	0	0	0	0	0	0	0	0	0	0	0
GB41439	13.2649	14.1997	5.66778	9.14422	7.79482	8.1795	12.1182	12.1198	7.20375	9.54283	8.16963	5.67156	5.86557	2.82682	7.93159	11.0441	8.37285	10.4806	7.79467	5.54133	4.67948	0.695167	2.83782	1.96268	2.56778
GB41440	41.408	6.23931	17.1533	0	0	0	0	0	0	0	0	0	0	0	0	21.6002	0	0	0	0	18.0011	0	0	0	0
GB41441	43.0725	30.999	38.8586	28.0989	24.0692	26.7034	22.7651	35.9957	27.5196	25.577	28.8312	28.6317	42.1199	59.216	26.0084	37.6434	26.2905	28.7601	27.68	42.4481	6.1278	2.04633	6.70197	1.82395	16.6062
GB41442	47.3041	71.883	74.543	49.0949	78.8256	46.7167	63.5485	43.6792	44.2562	25.0247	31.2073	9.0859	20.8586	28.7162	37.351	64.5767	58.2124	50.4946	21.7726	28.9753	15.0176	17.8911	11.3087	11.4136	8.24925
GB41443	53.5943	69.2291	63.5834	48.6898	45.2395	50.4721	83.5943	41.7072	54.0198	56.1346	50.9936	38.2226	4.16318	19.6814	33.9126	62.1356	48.1338	59.7738	48.4503	19.2524	7.9173	2.66024	21.5282	9.22287	14.8793
GB41444	1.45675	2.62592	2.19269	19.4204	8.70013	10.8542	10.7366	13.1367	16.1608	20.2647	15.8921	12.4475	35.9393	18.6391	5.95328	2.09179	12.9916	13.3447	16.2014	20.1772	0.591082	5.67074	2.71808	3.91777	15.0521
GB41445	11.4543	14.3142	18.2874	15.8386	14.0398	7.85618	17.0447	8.79579	13.4935	15.3321	15.4725	9.57424	11.6082	3.59347	0	14.6853	12.5782	13.1113	13.4596	5.06722	3.43162	4.18712	4.13771	3.36556	5.94277
GB41446	67.6706	125.244	118.862	172.532	140.363	101.105	94.9018	125.054	176.408	245.349	195.544	97.9664	7.32561	18.3358	17.2668	103.925	138	132.121	179.62	14.3094	31.5594	35.7721	41.2101	74.9706	6.07171
GB41447	0.382687	4.30412	3.8015	0.748602	1.09386	1.01528	3.21996	1.53697	0.73441	1.38662	1.00474	0.281979	0	1.25012	4.58341	2.82944	0.952581	1.83045	0.891113	1.94451	2.1338	0.180967	1.2685	0.561018	2.36929
GB41448	3.62067	4.72023	5.40375	2.00756	3.28368	2.24105	2.69144	2.44329	3.04502	1.73022	1.05991	0.840419	0.524492	1.73473	2.27703	4.58155	2.51076	2.72658	1.21018	1.51208	0.899589	0.67947	0.3024	0.463544	0.897232
GB41449	2.92169	4.63142	2.26468	1.66543	2.40837	2.64055	3.21276	2.34773	1.37845	1.09411	1.13578	1.08097	3.72082	2.45873	3.2285	3.2726	2.23812	2.31298	1.10362	3.13602	1.22177	0.509367	0.917649	0.0286158	0.636107
GB41450	13.4551	10.395	15.9368	4.56398	11.8082	10.2788	6.50694	6.11946	6.1423	4.47166	3.15204	2.49633	0.284137	0.170918	0	13.2623	8.88366	6.25623	3.37334	0.151685	2.77594	3.81831	0.217418	1.00609	0.143042
GB41451	3.87039	3.26584	3.77098	5.51625	2.99558	3.38893	2.56671	3.52458	4.48813	2.86861	4.66962	4.37114	0.214241	1.28751	0.826405	3.63574	3.96692	3.52647	3.96979	0.776052	0.324174	1.3561	0.960711	0.965257	0.538403
GB41452	4.94557	12.5248	7.13304	4.06756	4.0311	3.59196	10.5061	4.42418	4.36834	6.29244	3.66935	3.76448	0	1.7752	17.7604	8.20113	3.89687	6.43287	4.57542	6.51187	3.90086	0.264691	3.52763	1.48774	9.78187
GB41453	11.2886	21.8069	13.6085	5.7775	14.7241	5.29617	10.2024	10.2262	1.83044	5.88503	4.06058	3.11778	6.90924	3.71898	1.48806	15.568	8.59926	7.41968	4.35446	4.03876	5.52613	5.30973	4.84044	1.40684	2.7247
GB41454	11.8122	19.7699	18.1442	4.90471	11.6643	6.55866	10.0102	6.17113	5.90102	4.39788	3.46528	2.44354	3.72837	2.12215	5.86524	16.5754	7.70922	7.36078	3.43557	3.90525	4.20441	3.52361	2.29843	0.977509	1.8778
GB41455	10.0941	9.56036	9.30199	5.22589	7.54066	5.52545	5.09214	5.54498	5.81219	8.01899	4.02752	3.72017	0.958789	3.6545	3.39341	9.65215	6.09733	5.4831	5.25556	2.6689	0.403954	1.2589	0.363991	2.39813	1.48674
GB41456	0	0	0	0	0	0	0.177506	0	0	0	0	0	0	0	0	0	0	0.0591687	0	0	0	0	0.102483	0	0
GB41457	0	0	0	0	0	0	0	0	0	0	0	0	0	0	0	0	0	0	0	0	0	0	0	0	0
GB41458	0.797535	0	0	0	0	0	0	0	0	0	0	0	0	0	0	0.265845	0	0	0	0	0.460457	0	0	0	0
GB41459	0	0.0842467	0	0.165637	0	0	0	0	0	0	0	0	0	0	0	0.0280822	0.0552123	0	0	0	0.0486398	0.0956306	0	0	0
GB41460	0	0	0.106948	0	0.134406	0.0273575	0	0.0944208	0.163474	0	0.142879	0.0360898	0	3.10858	0	0.0356493	0.0539212	0.0859649	0.0596563	1.03619	0.0617464	0.0710314	0.0820644	0.0742976	1.79474
GB41461	0.381523	0	0	0	0	0	0	0	0	0	0	0	0	0	0	0.127174	0	0	0	0	0.220273	0	0	0	0
GB41462	0	0	0	0	0	0	0	0	0	0	0	0	0	0	0	0	0	0	0	0	0	0	0	0	0
GB41463	59.8623	39.0286	39.686	11.6378	45.0451	25.6722	12.3301	16.7285	25.0759	8.63261	11.4799	8.88481	0	26.1803	0	46.1923	27.4517	18.0448	9.66577	8.72677	11.8431	16.7746	6.47406	1.57613	15.1152
GB41464	15.205	14.1454	9.77376	2.34966	4.50687	5.55749	1.86977	3.15884	0.708882	0.547188	6.01584	1.56346	0	0	9.80839	13.0414	4.13801	1.9125	2.70883	3.26946	2.87902	1.63542	1.22554	2.90868	5.66288
GB41465	4.99101	2.89271	1.4664	1.08272	3.41931	2.60977	1.17186	0.999474	1.61085	0.980714	1.31563	0.171974	0	0	0	3.11671	2.3706	1.26073	0.822773	0	1.77295	1.18651	0.315227	0.587959	0
GB41466	60.116	33.1473	19.4119	4.32795	11.6092	7.20274	6.57661	2.38822	2.21695	2.48012	1.8056	2.74412	0	10.8265	0	37.5584	7.7133	3.72726	2.34328	3.60883	20.7075	3.66738	2.46909	0.483993	6.25068
GB41467	8.43056	9.56955	9.38405	2.67417	4.85014	3.92564	1.77441	3.77335	2.24153	3.4023	3.44455	1.57301	15.2146	5.03925	7.5228	9.12806	3.81665	2.59643	2.80662	9.25888	0.611126	1.09207	1.04566	1.06855	5.30518
GB41468	8.03371	8.15241	11.2961	6.6842	0	0	46.8004	3.52727	0	25.1371	12.6534	8.22143	0	0	0	9.16072	2.22807	16.7759	15.3373	0	1.8502	3.85912	26.0617	8.7714	0
GB41469	103.899	124.951	143.5	194.578	75.6968	85.332	88.6872	115.197	140.89	196.824	161.971	124.133	80.7094	62.9725	24.3571	124.117	118.536	114.925	160.976	56.013	19.8138	66.0306	26.1025	36.3557	28.8136
GB41470	3.71483	5.39489	6.50019	0.846682	4.70571	1.84599	5.03157	2.55812	2.44144	4.59052	1.68664	1.07102	0	0	0	5.2033	2.46613	3.34371	2.44939	0	1.40252	2.00286	1.46289	1.87964	0
GB41471	75.2061	56.4225	41.3694	22.5408	36.0018	28.5889	40.1603	17.3774	26.3864	12.4575	11.4073	20.1113	0.199732	10.9207	5.77753	57.666	29.0438	27.9747	14.6587	5.63265	16.9526	6.74202	11.4742	4.7512	5.36195
GB41472	2.74564	3.94552	5.79829	0.593537	1.03143	0.400752	0.955345	1.05123	0.273492	0.451506	1.31202	0.301561	0.632233	2.67492	3.67195	4.16315	0.67524	0.760022	0.688362	2.32637	1.53792	0.32318	0.424066	0.545282	1.54954
GB41474	36.7614	5.57081	19.2974	0	0	0	0	0	0	0	0	0	0	0	0	20.5432	0	0	0	0	15.6326	0	0	0	0
GB41475	0	0.500747	0	0	0	0	0	0	0	0	0	0	0	0	0	0.166916	0	0	0	0	0.289106	0	0	0	0
GB41476	0	0	0	0	0	0	0	0	0	0	0	0	0	0	0	0	0	0	0	0	0	0	0	0	0
GB41478	0	0	0	0	0	0	0	0	0	0	0	0	0	0	0	0	0	0	0	0	0	0	0	0	0
GB41479	0	0	0	0	0	0	0	0	0	0	0	0	0	0	0	0	0	0	0	0	0	0	0	0	0
GB41480	0	0	0	0	0	0	0	0	0	0	0	0	0	0	0	0	0	0	0	0	0	0	0	0	0
GB41481	0	0	0	0	0	0	0	0	0	0	0	0	0	0	0	0	0	0	0	0	0	0	0	0	0
GB41483	0	0	3.12435	0.620601	3.59394	0.798	2.87e-07	0	0.595719	0	0	0.0657035	0	0.333001	0	1.04145	1.67085	0.198573	0.0219012	0.111	1.80384	1.66781	0.343938	0.0379339	0.192258
GB41484	91.4656	75.6128	75.423	134.447	63.2163	76.8023	60.8776	96.8887	120.975	116.182	155.301	121.145	120.748	51.3532	33.0487	80.8338	91.4885	92.9138	130.876	68.3833	9.20791	37.8182	30.2452	21.2977	46.2635
GB41485	10.5744	14.7799	18.1139	9.98619	9.48817	6.35971	16.2498	17.7683	19.3242	21.4188	15.0786	11.3975	1.38918	8.40362	0.672731	14.4894	8.61136	17.7808	15.965	3.48851	3.77809	1.96582	1.53724	5.06911	4.27166
GB41486	2.42036	2.49464	4.41158	4.58741	5.21233	2.31465	8.37767	6.79208	3.99988	6.33785	4.26878	4.68537	5.03675	3.58919	2.21264	3.10886	4.03813	6.38988	5.09733	3.61286	1.1288	1.52493	2.21644	1.09433	1.4122
GB41487	13.3809	9.19063	8.83728	4.18936	7.55357	5.69135	4.8511	2.89076	3.6016	3.29574	3.40253	2.89674	3.31149	3.35792	1.59659	10.4696	5.81143	3.78115	3.19834	2.75533	2.52745	1.68532	0.992428	0.266592	1.00377
GB41488	3.86098	6.76262	8.52201	3.54275	4.35729	3.05021	9.61834	5.54134	5.04248	6.80316	4.19487	4.42008	1.65362	0.597207	5.9287	6.38187	3.65008	6.73405	5.13937	2.72651	2.35373	0.660117	2.51029	1.44528	2.82303
GB41489	125.848	154.672	111.395	73.6498	36.2789	55.4271	71.8707	52.1767	72.2489	33.9443	55.8366	39.1139	20.2019	15.8761	0	130.638	55.1186	65.4321	42.9649	12.026	22.0324	18.6874	11.4811	11.4429	10.637
GB41490	14.5727	15.1461	16.1607	15.8616	10.8917	10.9836	10.2065	9.59985	10.3644	15.7998	11.8843	11.2049	6.23897	7.98403	2.22134	15.2932	12.579	10.0569	12.963	5.48145	0.804142	2.84322	0.403628	2.48012	2.95509
GB41491	2.64022	6.6683	8.2772	4.69032	3.44582	2.7877	8.97805	7.66901	5.52849	5.3345	5.91997	4.84982	2.32556	1.40462	9.00027	5.86191	3.64128	7.39185	5.3681	4.24348	2.90372	0.966253	1.7414	0.535865	4.14515
GB41492	29.9404	32.6701	28.1369	28.2781	16.8045	16.672	32.027	20.4995	26.965	42.2756	29.9462	23.3425	31.3861	36.1193	13.6905	30.2491	20.5849	26.4972	31.8548	27.0653	2.28233	6.66286	5.77797	9.60976	11.8222
GB41493	1.82855	1.6164	2.39968	0.0802271	0	0.851759	0	2.75019	1.84869	0.871583	0	0	0	0	0	1.94821	0.310662	1.53296	0.290528	0	0.405119	0.470317	1.40202	0.503209	0
GB41494	9.57107	16.5409	16.4304	5.39679	8.99568	5.84961	13.8942	13.8527	9.39761	17.4619	13.564	9.6565	85.118	98.1263	97.8412	14.1808	6.74736	12.3815	13.5608	93.6952	3.99253	1.96022	2.58421	3.9027	7.42941
GB41495	95.2462	50.0027	76.2718	33.2922	108.294	79.1752	4.78043	65.7758	43.5644	19.7169	13.7848	19.0234	11.8733	24.5062	0.655018	73.8402	73.5871	38.0402	17.5084	12.3448	22.7196	37.8119	30.8706	3.24329	11.9326
GB41497	3.24514	0	0	0	0	0	0	0	0	0	0	0	0	0	0	1.08171	0	0	0	0	1.87358	0	0	0	0
GB41498	0	0	0	0	0	0	0	0	0	0	0	0	0	0	0	0	0	0	0	0	0	0	0	0	0
GB41499	3.11554	4.14518	4.54296	0.987804	1.84336	1.38528	2.66583	1.29319	1.34464	2.29379	1.17397	1.31224	0	0	0	3.93456	1.40548	1.76789	1.59333	0	0.736647	0.428136	0.778067	0.61054	0
GB41500	15.6849	37.7101	9.6762	0	0	0	0	0	0	0	0	0	0	0	0	21.0237	0	0	0	0	14.7598	0	0	0	0
GB41502	0	0	0	0	0	0	0	0	0	0	0	0	0	0	0	0	0	0	0	0	0	0	0	0	0
GB41503	0	0	0	0	0	0	0	0	0	0	0	0	0	0	0	0	0	0	0	0	0	0	0	0	0
GB41504	0.441531	0	0.597835	0	1.30164	0.650289	0	0	0	0	0	0	0	0	0	0.346455	0.650643	0	0	0	0.31005	0.65082	0	0	0
GB41505	11.3951	9.45024	10.4986	1.46673	3.05171	3.05218	0.700402	1.62569	3.68563	0.217434	1.5095	0.762682	0	0	0	10.448	2.52354	2.00391	0.829872	0	0.973437	0.915224	1.52813	0.648648	0
GB41506	6.72208	0	0	0	0	0	0	0	0	0	0	0	0	0	0	2.24069	0	0	0	0	3.88099	0	0	0	0
GB41507	14.4617	3.54351	5.82267	3.55775	11.1664	4.18295	4.18556	2.40327	4.84745	2.97111	3.53442	2.97722	0	0	0	7.94263	6.30237	3.81209	3.16092	0	5.75956	4.22396	1.26416	0.323478	0
GB41508	1.96061	2.78541	0	0	0	0	0	0	0	0	0	0	0	0	0	1.582	0	0	0	0	1.43078	0	0	0	0
GB41510	7.56541	15.715	19.744	14.5467	5.9536	9.57423	14.8493	15.7548	16.4506	23.1374	17.6633	24.6177	0.56608	7.17858	4.38104	14.3415	10.0248	15.6849	21.8061	4.0419	6.20439	4.31424	0.802935	3.66335	3.31927
GB41511	1.4259	8.77825	1.03959	0	0	0	0	0	0	0	0	0	0	0	0	3.74791	0	0	0	0	4.36068	0	0	0	0
GB41512	195.932	99.3613	86.0475	0	0	0	0	0	0	0	0	0	0	0	0	127.114	0	0	0	0	59.9691	0	0	0	0
GB41513	39.8941	20.6685	23.8654	0	0	8.38558	0	0.408088	0.432428	3.64557	0	2.82929	0	0	0	28.1427	2.79519	0.280172	2.15829	0	10.3018	4.84142	0.242941	1.91317	0
GB41514	2.94091	0	0	0	0	0	0	0	0	0	0	0	0	0	0	0.980303	0	0	0	0	1.69794	0	0	0	0
GB41515	0	0	0.512038	0	0	0	0	0	0	0	0	0	0	0	0	0.170679	0	0	0	0	0.295625	0	0	0	0
GB41516	14.8796	9.34109	7.12809	2.73695	6.34195	3.94392	1.43149	1.23036	1.16423	4.12855	1.76256	1.63014	1.05644	2.06477	0	10.4496	4.34094	1.27536	2.50708	1.0404	3.9929	1.835	0.139197	1.40579	1.03248
GB41517	0.27571	0.522264	0.201015	0.36655	0.529391	2.13914	12.4508	0.795076	0.705315	0.553	0.494515	0.954595	16.3463	11.1858	28.788	0.332996	1.01169	4.6504	0.66737	18.7734	0.168111	0.979786	6.7555	0.250457	9.04861
GB41518	3.36104	5.22065	4.60688	6.42945	1.71852	3.06	5.39322	2.70233	6.67798	5.80352	5.54034	3.67761	1.91962	0	0	4.39619	3.73599	4.92451	5.00716	0.639873	0.947537	2.42713	2.02885	1.15892	1.10829
GB41519	47.5468	37.684	36.427	8.92588	34.4045	20.4223	22.5011	12.9748	14.9931	10.2544	11.4479	6.45083	10.6575	15.5639	8.40478	40.5526	21.2509	16.823	9.38438	11.5421	6.08963	12.7595	5.01986	2.60967	3.66061
GB41520	45.3475	27.9836	28.0197	23.6678	33.6085	22.9028	32.3186	18.8372	21.7125	13.9763	32.1004	29.5136	3.2395	11.5274	2.0837	33.7836	26.7264	24.2894	25.1968	5.61687	10.0146	5.97236	7.10053	9.80291	5.15119
GB41521	35.2191	18.5591	20.9535	16.3582	14.0789	19.7741	12.3719	16.4111	21.1959	11.2966	18.4983	21.9569	13.5001	13.7625	19.6692	24.9105	16.7371	16.6596	17.2506	15.6439	9.00737	2.86644	4.41725	5.43857	3.48845
GB41522	90.5289	95.3864	87.7664	73.7951	61.8108	66.4935	85.821	56.1796	65.0324	71.4997	78.4667	73.5425	0	7.32436	22.4431	91.2272	67.3665	69.011	74.503	9.92249	3.85768	6.03965	15.2159	3.58143	11.4449
GB41523	22.7541	0.836929	2.25489	0.783238	10.1278	2.26725	3.17631	1.02404	0.164063	0.15473	0.643455	0.36165	0	0	0.733615	8.6153	4.39276	1.4548	0.386612	0.244538	12.2651	5.02181	1.55164	0.245317	0.423553
GB41524	0.579218	3.91851	2.11148	1.67697	0	0.78406	0.251529	0.900416	0.117071	0.497077	0.306512	0.322811	0	0	0	2.20307	0.820343	0.423005	0.375467	0	1.67153	0.839074	0.41888	0.105632	0
GB41525	4.93087	13.6101	9.55242	0.864464	1.51929	2.0405	6.3188	1.69811	2.98839	1.04326	1.3483	1.09694	6.10305	4.32649	0.988051	9.36447	1.47475	3.66843	1.16283	3.80586	4.34268	0.589282	2.38423	0.162846	2.59694
GB41526	0	0	2.41595	0	0	0	0	0	0	0	0	0	0	0	0	0.805318	0	0	0	0	1.39485	0	0	0	0
GB41527	0	0	0	0	0	0	0	0	0	0	0	0	0	0	0	0	0	0	0	0	0	0	0	0	0
GB41541	0	0	0	0	0	0	0	0	0	0	0	0	0	0	0	0	0	0	0	0	0	0	0	0	0
GB41542	0	0	0	0	0	0	0	0	0	0	0	0	0	0	0	0	0	0	0	0	0	0	0	0	0
GB41543	0.0583562	0	0.0425463	0.0458756	0.778438	0.176866	0.127584	0.0381336	0.277389	0.0748075	0.0230807	0.160352	0	0	1.89512	0.0336342	0.333727	0.147702	0.0860801	0.631707	0.0301816	0.390661	0.12089	0.0693264	1.09415
GB41544	10.5213	4.54429	9.22004	2.19663	3.95624	3.72682	1.34418	1.20741	4.09659	1.86006	0.939705	0.420208	2.70912	0	0	8.09521	3.29323	2.21606	1.07332	0.90304	3.14326	0.956586	1.63002	0.729167	1.56411
GB41545	270.707	711.094	536.719	582.78	358.502	373.149	337.652	846.846	867.464	1084.73	585.409	630.54	253.762	244.756	400.316	506.173	438.144	683.987	766.893	299.611	221.777	125.473	300.112	276.178	87.329
GB41546	0	0	0	0	0	0	0	0	0	0	0	0	0	0	0	0	0	0	0	0	0	0	0	0	0
GB41547	39.4956	28.8276	29.9182	19.2983	19.4636	30.1648	23.1531	16.6217	15.2465	11.9912	13.6615	14.4344	10.403	5.48164	7.91772	32.7472	22.9756	18.3404	13.3624	7.93412	5.86974	6.22661	4.22423	1.24877	2.46072
GB41549	379.156	222.575	257.696	25.5398	85.7237	51.7127	44.1178	17.8696	35.6745	6.88553	8.47654	6.2958	0	0.591197	0	286.476	54.3254	32.554	7.21929	0.197066	82.1624	30.1769	13.3995	1.12803	0.341328
GB41550	0	0	0	0	0	0	0	0	0	0	0	0	0	0	0	0	0	0	0	0	0	0	0	0	0
GB41552	8.43555	13.2326	4.51655	3.62211	11.1761	7.42004	8.54866	1.8554	4.37712	6.14179	3.54474	0.784877	0.9367	0	0	8.72824	7.40608	4.92706	3.49047	0.312233	4.36541	3.77701	3.38035	2.67887	0.540804
GB41553	7.71386	5.69867	6.52387	2.05055	2.73242	3.75305	1.47474	0.953437	1.24374	1.28921	1.73019	2.73805	0	0	14.4213	6.64546	2.84534	1.22397	1.91915	4.8071	1.01309	0.856849	0.261213	0.742673	8.32614
GB41554	0	0	0	0	0	0	0	0	0	0	0	0	0	0	0	0	0	0	0	0	0	0	0	0	0
GB41556	0	0	0	0	0	0	0	0	0	0	0	0	0	0	0	0	0	0	0	0	0	0	0	0	0
GB41557	0	0	0	0	0	0	0	0	0	0	0	0	0	0	0	0	0	0	0	0	0	0	0	0	0
GB41558	0	0	0	0	0	0	0	0	0	0	0	0	0	0	0	0	0	0	0	0	0	0	0	0	0
GB41559	0	0	0	0	0	0	0	0	0	0	0	0	0	0	0	0	0	0	0	0	0	0	0	0	0
GB41560	0.81834	0	3.87813	0	0	0	0	0	0	0	0	0	0	0	0	1.56549	0	0	0	0	2.04417	0	0	0	0
GB41562	4.30069	0	1.10666	0	0	0.636758	1.37059	1.20257	0	0	0	0	0	0	0	1.80245	0.212253	0.85772	0	0	2.23317	0.367632	0.747543	0	0
GB41563	0	0	0	0	0	0	0	0	0	0	0	0	0	0	0	0	0	0	0	0	0	0	0	0	0
GB41564	0	0.469121	0	0	0	0	0	0	0	0	0	0	0	0	0	0.156374	0	0	0	0	0.270847	0	0	0	0
GB41565	3.83597	0	0	0	0	0	0	0	0	0	0	0	0	0	0	1.27866	0	0	0	0	2.2147	0	0	0	0
GB41567	0	0.6105	0.469953	0	0	0	0	0	0	0	0	0	0	0	0	0.360151	0	0	0	0	0.319718	0	0	0	0
GB41568	3.94863	3.42819	0.959623	0	0	0	0	0	0	0	0	0	0	0	0	2.77882	0	0	0	0	1.59681	0	0	0	0
GB41569	0.671888	2.86362	3.23308	2.73333	2.28457	1.78246	3.23073	1.60334	1.29631	1.96622	1.41515	0.817329	0.429481	2.07091	2.07485	2.2562	2.26679	2.04346	1.39957	1.52508	1.38443	0.475684	1.0396	0.574604	0.948819
GB41598	11.0968	8.48885	8.94615	4.30427	0.215933	3.49367	4.82467	1.6631	3.46323	2.07864	1.85255	3.29689	0	0	0	9.51059	2.67129	3.317	2.40936	0	1.39257	2.16468	1.58585	0.776892	0
GB41599	6.24618	7.29628	6.22375	0	0	0	0	0	0	0	0	0	0	0	0	6.58874	0	0	0	0	0.612854	0	0	0	0
GB41600	1.94343	2.17534	5.66766	7.09056	6.45634	6.04223	7.27914	6.80599	7.35963	9.68277	10.2828	4.34084	0	6.39143	8.79134	3.26214	6.52971	7.14825	8.10214	5.06092	2.08647	0.528002	0.299128	3.27117	4.54418
GB41601	2.73092	3.43301	4.90524	1.77605	2.34187	2.09836	7.00481	2.3245	2.76417	4.23986	2.9075	1.58815	1.63769	1.25149	5.59601	3.68973	2.07209	4.03116	2.91184	2.8284	1.10966	0.283823	2.58462	1.32586	2.40459
GB41602	56.2825	69.8947	47.6839	43.5066	62.3903	43.6859	99.9703	47.5547	66.7758	47.789	54.8414	36.4868	32.3938	23.5068	58.0259	57.9537	49.8609	71.4336	46.3724	37.9755	11.1993	10.8511	26.5164	9.25894	17.9237
GB41603	133.027	161.155	135.549	71.5408	103.056	112.108	118.214	88.6312	65.0725	37.0454	35.4222	36.2853	16.3936	87.2815	34.8595	143.243	95.5683	90.6392	36.251	46.1782	15.563	21.2949	26.6276	0.812144	36.7744
GB41604	129.666	170.394	122.784	80.1249	137.787	92.8591	77.9605	93.8895	96.7269	73.3503	54.4874	44.6	71.3776	72.3873	141.338	140.948	103.59	89.5256	57.4792	95.0343	25.7325	30.2919	10.1157	14.6068	40.1034
GB41606	60.366	42.001	44.9709	7.9127	35.3288	17.575	10.1967	10.0163	11.8268	8.24205	8.28767	6.76248	0	7.88555	0	49.1126	20.2722	10.6799	7.76407	2.62852	9.85822	13.9056	0.997303	0.867699	4.55272
GB41607	9.60973	9.80777	9.66381	3.91817	3.4557	5.59392	4.40768	3.71918	6.21306	2.43341	3.42729	3.42638	0.542762	1.63826	0	9.69377	4.3226	4.77997	3.09569	0.727007	0.102358	1.12502	1.28795	0.573554	0.834526
GB41608	2.99458	3.35912	2.97611	2.02	4.20581	3.05513	1.61663	1.97	2.09668	1.23779	2.34895	1.38611	2.26579	1.46e-06	0.438678	3.10994	3.09365	1.89444	1.65762	0.90149	0.215999	1.09341	0.248786	0.603288	1.20171
GB41609	43.1339	23.2749	32.8541	27.396	24.5534	32.4367	20.2881	22.2807	24.0803	16.6467	23.4976	26.117	16.1227	42.1834	35.8853	33.0876	28.1287	22.2164	22.0871	31.3971	9.93156	3.9924	1.89692	4.89017	13.5977
GB41610	2.34902	1.17254	3.35582	0.932564	1.21657	0.967502	1.94852	2.38713	1.44565	2.6326	1.91466	2.32611	0	0.231064	0.741636	2.29246	1.03888	1.9271	2.29112	0.324233	1.09274	0.154874	0.471105	0.360246	0.379495
GB41611	0	0	0	0	0	0	0	0	0	0	0	0	0	0	0	0	0	0	0	0	0	0	0	0	0
GB41612	0	0	0	0	0	0	0	0	0	0	0	0	0	0	0	0	0	0	0	0	0	0	0	0	0
GB41613	0	0	0	0	0	0	0	0	0	0	0	0	0	0	0	0	0	0	0	0	0	0	0	0	0
GB41615	13.0707	1.23796	5.71776	0	0	0	0	0	0	0	0	0	0	0	0	6.67548	0	0	0	0	5.97423	0	0	0	0
GB41616	6.40943	3.99766	3.41926	0.190524	5.71651	3.16895	0	2.69055	2.74318	0.362391	0	0.968311	2.03326	0	2.45745	4.60878	3.02533	1.81124	0.443567	1.4969	1.586	2.76579	1.5688	0.489233	1.31359
GB41617	10.9774	6.93133	9.70697	12.9112	20.1396	22.0552	33.9277	13.2812	14.3487	17.3717	12.8714	17.4096	8.04047	8.37116	1.13102	9.20525	18.3687	20.5192	15.8842	5.84755	2.06919	4.82238	11.6244	2.60926	4.08798
GB41618	2.22597	0.878446	0.405728	3.73	3.06357	4.40779	1.03181	0.304659	6.6883	4.94865	1.65817	1.5759	0	0.888407	0	1.17005	3.73379	2.67492	2.72757	0.296136	0.944508	0.672118	3.49465	1.92395	0.512922
GB41619	12.7114	17.9533	14.4705	5.47302	1.70722	6.60135	1.96327	2.46963	2.73785	1.48664	1.80762	4.48051	0	0	0	15.0451	4.59386	2.39025	2.59159	0	2.66777	2.56277	0.393344	1.64371	0
GB41620	8.55537	9.87553	1.36446	0	23.243	2.09243	0	0.526032	0.276567	0	0.476783	1.81807	0	0	0	6.59846	8.44514	0.267533	0.764951	0	4.58058	12.858	0.263132	0.942669	0
GB41621	10.1527	19.3634	11.458	2.55145	3.28822	2.73738	0	0.522117	0	1.2317	0	1.19916	0	0	18.4712	13.658	2.85902	0.174039	0.810287	6.15707	4.9839	0.38315	0.301444	0.701917	10.6644
GB41622	308.926	411.091	365.094	104.97	425.19	353.897	2.42576	144.111	171.555	182.895	78.2109	107.609	46.7665	236.818	20.0854	361.703	294.686	106.031	122.905	101.223	51.1669	168.121	90.7676	53.9923	118.184
GB41623	9.6798	4.83865	2.54849	0	1.15411	0	0.303417	0.531	0	2.36086	0	0	0	0	0	5.68898	0.384703	0.278139	0.786953	0	3.64091	0.666326	0.266401	1.36304	0
GB41624	37.6971	53.4798	24.6773	19.8749	3.95442	22.7131	7.48023	25.7031	31.1513	27.0079	20.0214	21.1745	5.99681	13.8817	0	38.6181	15.5141	21.4449	22.7346	6.62617	14.4233	10.1111	12.3967	3.74543	6.96222
GB41625	240.072	128.885	121.748	43.2276	91.8872	90.8339	42.6551	42.3029	53.8876	29.3151	35.8991	30.1618	1.24832	6.90508	18.0627	163.568	75.3162	46.2819	31.792	8.7387	66.3501	27.7946	6.58911	3.58196	8.55584
GB41626	4.08632	7.62321	5.77794	4.08909	2.71521	1.65767	3.75223	1.80856	1.97876	2.48767	2.54407	1.55722	0	0	0	5.82916	2.82066	2.51318	2.19632	0	1.769	1.21913	1.07642	0.554195	0
GB41627	0	0	0	0.176041	1.01945	0.722	0.669427	0.969	0.316	0.958621	0.158613	0.182041	3.19e-06	6.33e-05	4.29622	0	0.639164	0.651476	0.433092	1.4321	0	0.427763	0.32687	0.455272	2.4804
GB41628	2.91743	1.69558	1.40191	4.00521	11.5159	5.12055	4.46153	1.71889	3.35019	2.18206	2.21809	2.24262	0	0	0	2.00497	6.88055	3.17687	2.21426	0	0.803735	4.05288	1.37951	0.0304614	0
GB41629	25.1742	13.7785	18.2111	4.61774	17.0832	8.22876	5.78614	2.41134	5.9632	1.29177	1.80572	2.1661	0	0.721991	0.695047	19.0546	9.97657	4.72023	1.75453	0.472346	5.7445	6.41389	2.00151	0.439407	0.409285
GB41630	82.6796	36.63	42.5192	34.978	41.8509	55.2065	21.0258	39.0996	37.5664	21.0852	36.3391	49.888	132.27	296.198	81.8959	53.9429	44.0118	32.5639	35.7708	170.121	25.0603	10.2859	10.0217	14.4098	112.053
GB41631	3905.69	5358.44	3943.16	5492.53	2209.42	4000.47	4730.13	4322.76	4372.91	6746.17	6136.72	6067.87	1183.68	1283.46	1430.61	4402.43	3900.81	4475.27	6316.92	1299.25	828.14	1643.82	222.138	373.332	124.22
GB41632	3.47757	8.29522	4.97695	2.18592	2.30057	2.55073	6.82766	4.97194	2.38515	3.3767	3.70364	3.16802	2.04936	6.91539	0	5.58325	2.34574	4.72825	3.41612	2.98825	2.46539	0.186552	2.23126	0.269977	3.55201
GB41633	93.8402	227.416	178.002	4.11428	10.7717	1.17365	7.88885	6.903	5.86352	4.72172	4.33149	1.83534	0	13.9855	0	166.42	5.35321	6.88512	3.62952	4.66183	67.5371	4.9175	1.01278	1.56601	8.07453
GB41634	6.24439	3.72574	4.64305	3.15886	4.22251	3.99862	1.95612	3.34159	3.65859	1.87874	3.21482	2.29944	1.92217	3.45845	1.46816	4.87106	3.79333	2.98543	2.46433	2.28293	1.27471	0.560755	0.905393	0.683132	1.04304
GB41635	0	0	0	0	0	0	0	0	0	0	0	0	0	0	0	0	0	0	0	0	0	0	0	0	0
GB41636	0	0	0	4.89e-08	0	0.000557108	3.84e-05	0	8.89e-08	3.63e-06	2.11e-05	4.63e-06	0	0	0	0	0.000185719	1.28296e-05	9.78667e-06	0	0	0.000321632	2.21446e-05	9.81038e-06	0
GB41637	33.9838	21.2929	45.742	0	0	0	0	0	0	6.32981	0	0	0	0	0	33.6729	0	0	2.10994	0	12.2276	0	0	3.65452	0
GB41638	0	0.191272	1.32515	0.934223	0	0	0	0	0	0	0	0	0	0	0	0.505473	0.311408	0	0	0	0.716271	0.539374	0	0	0
GB41639	10.2073	6.5883	9.15086	3.46495	5.62999	6.1603	3.64289	3.46152	3.84523	1.54821	2.0252	2.56963	2.47244	3.57454	1.73242	8.64883	5.08508	3.64988	2.04768	2.59313	1.86102	1.42791	0.19195	0.511081	0.926972
GB41640	10.9661	12.6524	25.0031	14.8297	14.0527	5.47164	17.3357	13.8133	9.51763	15.5964	7.18115	11.0408	1.60454	2.94887	14.1026	16.2072	11.4513	13.5555	11.2728	6.21867	7.66399	5.19313	3.9154	4.21242	6.86069
GB41641	1.02293	4.65042	0.298318	0.95178	0.251444	0.920804	3.36159	0	0.365772	0.344284	0.633925	0.401897	0	0	0	1.99055	0.708009	1.24245	0.460035	0	2.33183	0.3957	1.84432	0.153323	0
GB41642	796.006	540.74	586.642	254.417	232.245	213.859	104.824	147.976	166.252	283.578	208.262	82.5448	91.002	3.2585	0	641.129	233.507	139.684	191.462	31.4202	136.077	20.3084	31.5423	101.564	51.6251
GB41643	0.639111	0.680982	0.291227	0.488249	0.385528	0.847435	0	0.4326	0.168718	0	0.736323	0.248138	0	0.943181	0	0.537107	0.573737	0.200439	0.328154	0.314394	0.213965	0.24253	0.218038	0.374626	0.544546
GB41644	0	0	0	0	0	0	0	0	0	0	0	0	0	0	0	0	0	0	0	0	0	0	0	0	0
GB41645	48.1165	21.1817	29.2094	19.4165	27.8093	31.354	15.9557	23.3653	21.8542	13.6953	20.456	22.3249	30.9875	26.0035	19.7291	32.8359	26.1933	20.3917	18.8254	25.5734	13.8288	6.13063	3.91531	4.54	5.64151
GB41646	15.9037	11.4026	16.7966	8.32096	8.88593	10.6076	14.3809	8.52389	9.99689	7.27483	10.2768	9.42251	0.453834	2.45505	13.131	14.701	9.2715	10.9672	8.99138	5.34663	2.89111	1.19108	3.04669	1.54673	6.81532
GB41647	2.18595	1.93234	0.0354162	1.97635	2.84732	3.50793	1.83756	1.89184	3.34044	4.08125	3.44388	3.06337	0.603329	6.71794	9.3194	1.38457	2.7772	2.35661	3.5295	5.54689	1.17526	0.768194	0.852451	0.514313	4.47448
GB41648	35.9195	70.4219	67.5655	38.629	49.414	31.5574	95.1264	30.4332	46.8026	72.2459	49.13	29.9455	0	16.0395	0	57.969	39.8668	57.4541	50.4405	5.3465	19.1487	8.99242	33.6362	21.1806	9.26041
GB41649	17.9802	14.8555	11.1566	5.43981	14.8306	7.71059	5.40648	4.94395	2.30281	2.32462	2.3843	1.18153	0	1.19758	0	14.6641	9.327	4.21775	1.96348	0.399193	3.41582	4.89962	1.67443	0.677849	0.691423
GB41650	10.5906	5.20577	10.5559	2.43629	14.4125	2.61349	6.6054	3.29113	3.53503	2.54838	4.79667	4.69519	0	25.5498	0	8.78409	6.48743	4.47719	4.01341	8.5166	3.09896	6.86389	1.84712	1.26977	14.7512
GB41651	18.4237	14.2404	17.0452	9.17369	13.6691	11.8169	14.5774	8.17574	11.4614	8.57201	8.91771	6.18746	3.90984	5.0158	1.25733	16.5698	11.5532	11.4048	7.89239	3.39432	2.13178	2.25927	3.2012	1.4866	1.93154
GB41652	0.583321	0	0.425288	0	0	0	0	0	0	0	0	0	0	0	0	0.336203	0	0	0	0	0.301692	0	0	0	0
GB41653	0.493005	0.894961	1.16818	1.41337	0.557534	0.249666	0.81466	1.04487	1.12272	0.742751	0.450638	0.898495	1.00945	2.42783	1.94757	0.852049	0.74019	0.994083	0.697295	1.79495	0.339627	0.602971	0.160186	0.227362	0.721401
GB41654	16.479	20.1207	20.7721	4.26604	12.3901	9.13833	7.38088	3.95773	9.0339	2.65875	4.15955	3.66523	0	0	1.29345	19.124	8.59816	6.79084	3.49451	0.43115	2.31361	4.08888	2.58901	0.764826	0.746774
GB41655	5.67129	12.5008	14.5095	6.42953	10.7815	2.72166	14.6278	8.27661	5.97091	10.1233	6.65564	3.99934	10.4722	4.22356	8.79063	10.8938	6.64423	9.62511	6.92609	7.8288	4.63304	4.03421	4.48322	3.07092	3.23345
GB41656	1.24636	4.8758	3.51626	2.05967	1.75299	1.50585	3.94222	1.86429	1.71094	3.94139	1.65436	1.55068	0	0.204388	1.96669	3.2128	1.77284	2.50582	2.38214	0.723693	1.83365	0.277443	1.24632	1.35134	1.08131
GB41657	49.3687	84.5059	37.4935	76.6657	40.7175	47.7299	128.097	62.9467	70.4124	88.114	55.7176	46.0557	100.324	476.512	314.246	57.1227	55.0377	87.152	63.2958	297.027	24.4465	19.0557	35.6553	22.0294	188.684
GB41658	12.6447	8.1194	10.5732	3.22823	9.37869	5.18716	1.75673	3.71943	2.52843	2.15218	2.33764	1.42212	0	1.10874	0	10.4458	5.93136	2.6682	1.97065	0.36958	2.26535	3.14204	0.988787	0.484004	0.640131
GB41659	8.85002	3.91531	8.89324	2.83365	4.85766	5.86963	3.68021	4.17908	3.88553	2.19073	2.85427	3.31185	2.63519	4.43187	2.03226	7.21952	4.52031	3.91494	2.78562	3.03311	2.86162	1.54585	0.250732	0.563704	1.24831
GB41660	8.83259	4.13298	5.28972	2.73294	9.93513	5.47478	6.41284	2.85933	2.89993	1.4355	2.37969	1.21006	0	0	0	6.0851	6.04762	4.05737	1.67508	0	2.44868	3.63511	2.04	0.620531	0
GB41661	1.5581	0.934617	0.833051	0.121212	0.286952	0.905309	0.561679	0.335922	0	0	0.121996	0.115562	3.2429	0	0	1.10859	0.437824	0.2992	0.079186	1.08097	0.392585	0.413248	0.282634	0.0686525	1.87229
GB41662	22.8972	14.1167	15.434	4.50575	8.32554	4.07984	0.429425	6.97926	11.1005	2.33491	4.73352	5.28147	0	0	0	17.4826	5.63704	6.16973	4.11663	0	4.73521	2.33802	5.3814	1.56715	0
GB41663	91.4988	208.454	198.327	190.601	145.352	142.299	265.201	284.802	201.267	334.861	210.101	238.392	154.602	115.422	72.2579	166.093	159.417	250.423	261.118	114.094	64.7988	27.049	43.6842	65.4111	41.1881
GB41664	9.31999	8.39658	10.4411	3.70667	4.7046	3.94782	13.8871	3.66991	4.91556	4.02086	2.03364	0.938425	0	13.1013	0	9.3859	4.1197	7.49086	2.33098	4.3671	1.02386	0.520694	5.57421	1.56258	7.56404
GB41665	14.3556	32.8583	14.2459	24.43	14.4909	10.3917	23.0906	14.9394	13.5126	28.098	36.3758	15.9883	0	0	0	20.4866	16.4375	17.1809	26.8207	0	10.7144	7.21876	5.16746	10.2536	0
GB41666	2.00232	0	0.729926	0	0	0	0	0	0	0	0	0	0	0	0	0.910749	0	0	0	0	1.01333	0	0	0	0
GB41667	210.85	239.179	209.163	12.3929	38.8645	15.4432	25.9121	18.7942	17.353	19.6192	10.4398	4.25981	1.2227	18.6268	1.18991	219.731	22.2335	20.6864	11.4396	7.01314	16.8636	14.4834	4.58257	7.72835	10.0577
GB41668	28.0118	24.8865	21.142	13.9889	19.4021	17.6521	14.7411	15.5133	17.305	14.6703	15.267	13.1675	3.14285	6.24969	4.89707	24.6801	17.0144	15.8531	14.3683	4.7632	3.43957	2.76237	1.3153	1.08185	1.55774
GB41669	305.076	469.867	332.842	280.447	116.098	142.404	139.678	230.705	295.83	375.414	351.415	191.746	96.3669	68.4753	41.4068	369.261	179.65	222.071	306.192	68.7497	88.2259	88.2784	78.4332	99.8366	27.4811
GB41670	4.0548	1.60761	3.09378	1.65415	1.6799	7.2368	3.5109	0.98094	4.83183	0.898801	2.43377	1.05055	0.62931	1.90175	7.91891	2.91873	3.52362	3.10789	1.46104	3.48332	1.23295	3.21574	1.95682	0.845819	3.89366
GB41671	32.6432	15.4723	21.8321	30.8997	18.6171	24.2626	9.71295	20.0088	18.7781	16.6136	22.9366	27.5247	17.6827	21.7677	12.4892	23.3159	24.5931	16.1666	22.3583	17.3132	8.68107	6.14797	5.62281	5.47849	4.65027
GB41672	12.9584	13.7529	15.3441	3.09624	11.0502	6.35978	8.58886	2.72949	7.19942	2.92866	4.0333	1.82084	0.610955	2.95331	0	14.0185	6.83541	6.17259	2.9276	1.18809	1.21484	3.99825	3.06167	1.10623	1.55895
GB41673	2.97814	11.8468	12.5935	0	0	0	0	0	0	0	0	0	0	0	0	9.13949	0	0	0	0	5.34893	0	0	0	0
GB41674	549.812	305.385	327.178	115.358	269.969	169.423	177.959	113.613	107.561	63.5405	86.5895	54.6056	18.8033	74.4287	6.85919	394.125	184.917	133.044	68.2452	33.3637	135.268	78.4613	39.0148	16.5028	36.0613
GB41675	1262.63	993.833	943.43	0	0	0	0	0	0	0	0	0	0	0	0	1066.63	0	0	0	0	171.601	0	0	0	0
GB41676	44.2313	51.6971	65.8685	0	0	0	0	0	0	0	0	0	0	0	0	53.9323	0	0	0	0	10.9904	0	0	0	0
GB41677	2.36918	9.34961	8.13281	4.79895	6.0066	3.42689	7.02351	5.79429	3.94882	6.50169	3.63146	3.56206	5.97202	5.2161	0	6.6172	4.74415	5.58887	4.56507	3.72937	3.72886	1.29073	1.5476	1.67752	3.25177
GB41678	11.0717	16.6032	5.38142	0	0	0	0	0	0	0	0	0	0	0	0	11.0188	0	0	0	0	5.61108	0	0	0	0
GB41679	29.7588	8.9133	5.74866	9.71975	43.1598	25.0516	17.9755	3.63885	2.80294	2.63457	9.01633	1.11745	0	1.41887	0	14.8069	25.9771	8.1391	4.25612	0.472957	13.045	16.7392	8.52882	4.19167	0.819185
GB41680	127.585	69.5792	69.634	39.7893	60.4763	57.3383	30.8869	37.9024	38.1835	9.79476	22.3748	18.9969	23.1088	44.9756	6.66535	88.9326	52.5346	35.6576	17.0555	24.9166	33.4736	11.1487	4.13394	6.51085	19.219
GB41681	13.8921	8.88433	11.4107	6.068	6.86097	7.63768	3.30936	5.8381	6.68369	2.96195	5.30121	4.93303	4.13122	3.675	0.737352	11.3957	6.85555	5.27705	4.39873	2.84786	2.5039	0.784854	1.75574	1.25783	1.84193
GB41684	20.8384	26.4216	29.3239	8.40134	12.8203	11.2517	8.70598	16.6649	12.5995	9.60034	6.54451	14.3459	16.1671	0	0	25.528	10.8244	12.6568	10.1636	5.38903	4.31273	2.24025	3.97977	3.93108	9.33408
GB41686	42.0715	73.6257	45.1538	46.2664	52.478	29.9858	87.2026	47.0345	45.071	76.2159	54.7944	33.5733	21.2127	54.2697	31.12	53.617	42.9101	59.7694	54.8612	35.5341	17.3965	11.6157	23.7782	21.3214	16.9648
GB41687	13.8396	0	7.39945	0	0	0	0	0	0	0	0	0	0	0	0	7.07968	0	0	0	0	6.92533	0	0	0	0
GB41688	17.2977	24.9756	21.5188	3.39951	6.55247	5.48418	5.39667	3.29159	3.83291	2.17844	2.80834	2.36505	0	0.691399	0	21.264	5.14539	4.17372	2.45061	0.230466	3.84527	1.60355	1.09314	0.323549	0.399179
GB41689	0.366977	0.984788	1.07022	0.0397	0.686256	0.271067	1.05136	0.160594	0.174637	0.699163	0.117	0.0947346	0	0	3.5e-07	0.807329	0.332341	0.462197	0.303633	1.16667e-07	0.383741	0.327604	0.510278	0.34272	2.02073e-07
GB41690	1.17636	1.46234	1.71533	1.64478	1.47403	1.15719	4.7836	2.16675	2.40651	2.36762	1.78818	1.52515	0.474646	11.4505	5.04676	1.45134	1.42533	3.11895	1.89365	5.6573	0.26965	0.247416	1.4466	0.431024	5.51334
GB41691	0	0	1.0076	1.5581	0.590813	0.661329	1.38927	0.689796	1.83897	0.677259	1.44006	0.474941	0	0	0	0.335868	0.936747	1.30601	0.864087	0	0.581741	0.539261	0.579093	0.508962	0
GB41692	8.66829	9.58446	7.69252	7.80315	6.156	6.26521	8.55715	7.03721	8.88288	8.45994	7.76688	6.32917	6.48714	9.24422	6.72077	8.64842	6.74145	8.15908	7.51866	7.48404	0.946126	0.921076	0.985124	1.08686	1.52883
GB41693	6.47683	5.98654	7.28232	10.7475	6.22719	7.75559	12.585	9.74281	9.86047	13.2859	10.62	8.02329	0.716788	1.00545	10.1402	6.5819	8.24343	10.7294	10.6431	3.95415	0.654245	2.2993	1.60805	2.63138	5.35922
GB41694	0.785212	0.578428	1.20857	0.800856	1.62457	2.48917	2.11691	1.46098	0.407906	1.06028	1.07781	1.74062	0.000187695	0.000106959	0.000188074	0.857405	1.6382	1.3286	1.2929	0.000160909	0.321216	0.84424	0.862159	0.387833	4.67227e-05
GB41695	99.8267	65.1751	62.9431	64.9064	58.0603	55.6943	30.4903	51.174	61.9005	31.3736	48.5866	44.7116	8.48336	11.7014	4.81378	75.9816	59.5537	47.8549	41.5573	8.33285	20.6806	4.78417	15.966	9.02963	3.44628
GB41696	0	0	3.51862	0	0	0	0	0	0	0	0	0	0	0	0	1.17287	0	0	0	0	2.03148	0	0	0	0
GB41697	84.5549	142.522	129.773	97.4744	83.229	67.3035	154.639	133.938	127.706	184.604	162.673	107.675	46.7627	54.9516	57.5483	118.95	82.669	138.761	151.651	53.0875	30.4615	15.0932	14.0994	39.6313	5.62924
GB41698	3.93844	3.11339	4.02454	3.09752	0.966264	2.71425	0.561758	1.96061	1.02778	1.40816	0.91657	1.15719	1.31366	0.338215	0.180929	3.69212	2.25934	1.18338	1.16064	0.610935	0.503044	1.13612	0.712289	0.245813	0.613638
GB41699	2.29534	0.362329	6.41504	0.600576	0	1.04275	0	0.731263	1.03776	0.39159	0.844792	0.305131	0	14.3064	0	3.02424	0.547775	0.589674	0.513838	4.7688	3.09149	0.523376	0.533172	0.289857	8.2598
GB41700	9.21687	5.97283	2.38731	1.11611	0	0.769439	0.889593	1.93951	2.2963	0.25983	1.28015	0.404823	0	0	0	5.859	0.628516	1.70847	0.648268	0	3.4162	0.571244	0.73126	0.552007	0
GB41701	82.3995	50.9507	58.7527	31.894	43.1096	42.8521	29.9698	27.041	33.2804	16.5952	23.8513	21.3966	3.72768	12.49	7.19287	64.0343	39.2852	30.0971	20.6144	7.80352	16.3762	6.40229	3.12165	3.69075	4.41296
GB41702	17.7564	3.36351	20.7134	0	0	0	0	0	0	0	0	0	0	0	0	13.9444	0	0	0	0	9.28186	0	0	0	0
GB41703	143.997	63.7411	66.4504	56.5716	60.3276	63.6336	47.1756	50.7555	51.7288	42.3833	55.8689	56.5583	27.4444	57.1867	24.039	91.3962	60.1776	49.8866	51.6035	36.2234	45.5737	3.53339	2.39773	7.99236	18.2345
GB41704	81.6356	52.7917	55.8227	28.1129	42.9259	48.3806	43.4996	32.2927	27.4184	12.5719	20.4331	22.1659	13.5027	7.73109	5.14523	63.4167	39.8065	34.4036	18.3903	8.79301	15.8506	10.4878	8.24579	5.11283	4.27874
GB41705	0	0	0	2.15381	0	0.425026	0	3.68512	0.999223	0.463939	0	0	0	0	0	0	0.859612	1.56145	0.154646	0	0	1.14078	1.90581	0.267855	0
GB41706	2077.57	2567.03	1649.33	2204.69	1007.46	3130.94	153.737	2655.31	1440.43	901.636	364.786	1147.95	104.215	50.1168	72.3588	2097.98	2114.36	1416.49	804.791	75.5635	459.191	1064.62	1250.96	400.463	27.1911
GB41707	0.945293	0	1.37839	0	0	0	0	0.0741986	0	0	0	0	0	0	0	0.77456	0	0.0247329	0	0	0.704876	0	0.0428386	0	0
GB41708	1052.04	1397.51	2660.8	5.8686	1.05048	7.68057	0	20.3552	3.01959	9.84569	0	13.8655	0	0	0	1703.45	4.86655	7.7916	7.90373	0	846.896	3.42675	10.9847	7.13382	0
GB41709	60.8799	81.3224	64.7226	36.868	46.4995	38.6943	31.5041	34.8916	75.8302	40.8704	55.104	52.087	4.26442	0	0	68.975	40.6873	47.4086	49.3538	1.42147	10.8644	5.1157	24.672	7.50011	2.46206
GB41710	286.03	355.885	386.666	8.63741	75.0892	18.9769	3.42142	37.9025	73.5449	8.47306	3.10695	22.3364	8.44651	30.4674	26.7697	342.86	34.2345	38.2896	11.3055	21.8945	51.5671	35.7569	35.0633	9.92269	11.7922
GB41711	18.2488	36.575	23.1762	12.2267	25.0401	10.8349	34.3164	16.0741	17.1876	21.4711	23.4649	10.8367	16.3364	14.8487	22.9677	26	16.0339	22.526	18.5909	18.0509	9.48379	7.83058	10.2259	6.78893	4.32253
GB41712	0	0	0	0	0	0	0	0	0	0	0	0	0	0	0	0	0	0	0	0	0	0	0	0	0
GB41713	6.09525	5.77295	7.13531	5.71127	7.41059	7.03598	3.35648	7.24586	5.96543	4.93332	5.6638	4.0304	2.24331	2.90203	1.8298	6.33451	6.71928	5.52259	4.87584	2.32505	0.711996	0.89283	1.98215	0.818216	0.540768
GB41714	15.0766	10.6375	9.96252	5.73955	8.82414	8.86852	5.66687	6.31467	5.32906	3.25872	4.32185	2.98133	0.129689	0.46709	0	11.8922	7.81074	5.7702	3.52063	0.198926	2.77832	1.79384	0.500864	0.7076	0.24112
GB41715	17.2073	40.4418	31.5186	2.17456	8.2687	4.5239	9.17637	5.03779	2.81833	4.72569	2.79809	2.58886	0	0	5.60234	29.7226	4.98905	5.6775	3.37088	1.86745	11.7209	3.07358	3.22693	1.17795	3.23451
GB41716	0.997894	0.872427	1.06333	0.0466654	0	0.40495	0.75047	0.413511	0.161253	0.202886	0.375383	0.177883	0	0	0	0.977885	0.150538	0.441745	0.252051	0	0.0970139	0.221559	0.295621	0.107538	0
GB41717	4.27769	9.00333	3.81184	3.87685	0	0.425026	0	3.68512	0.999223	0.463939	0	0	0	0	0	5.69762	1.43396	1.56145	0.154646	0	2.87229	2.12625	1.90581	0.267855	0
GB41718	0	0	0	7.31057	10.9669	4.96936	9.41807	8.55763	5.93833	9.49429	7.38572	5.85192	3.16378	4.75987	6.47364	0	7.74894	7.97134	7.57731	4.7991	0	3.02271	1.81244	1.82873	1.65528
GB41719	21.977	13.9918	16.5549	12.6147	7.71943	8.4948	4.92399	8.17808	6.80748	4.1992	8.50836	9.88877	7.87178	6.9512	0	17.5079	9.60964	6.63652	7.53211	4.94099	4.07703	2.63117	1.63377	2.96776	4.30371
GB41720	19.073	9.1995	12.3607	6.00951	9.97938	10.5466	5.83949	8.00783	4.60087	8.76096	5.66235	5.25409	14.8591	26.1758	12.1971	13.5444	8.84516	6.1494	6.55913	17.744	5.04206	2.47207	1.72449	1.91773	7.42247
GB41721	0	0	0	0	0	0	0	0	0	0	0	0	0	0	0	0	0	0	0	0	0	0	0	0	0
GB41722	228.289	130.04	98.207	41.9628	80.4899	42.3667	38.6416	23.2471	36.5438	22.2439	60.4558	36.1702	3.26705	6.33064	4.86614	152.179	54.9398	32.8108	39.6233	4.82128	67.8079	22.128	8.34859	19.3386	1.53229
GB41723	22.7738	14.1663	11.5211	5.21831	12.715	9.14406	6.29571	8.45092	6.73627	8.15427	6.40241	8.08487	2.85992	3.43955	0	16.1537	9.02579	7.16097	7.54718	2.09982	5.88373	3.74974	1.13864	0.99201	1.84145
GB41724	41.542	13.6854	22.3864	76.9043	78.4134	94.9406	65.6294	54.5825	54.4632	74.6883	73.799	107.606	11.5124	2.10111	15.3127	25.8712	83.4194	58.225	85.3644	9.64207	14.2515	10.0061	6.41265	19.2669	6.80148
GB41725	16.7568	37.0319	23.6937	37.524	22.3987	22.4654	53.0229	43.3505	50.8134	54.504	58.6312	49.0216	17.8928	2.71348	8.68061	25.8275	27.4627	49.0623	54.0523	9.7623	10.3046	8.71341	5.0684	4.8207	7.64725
GB41726	8.93774	2.73872	8.24123	0	0	2.26026	4.38099	0	0	3.03229	0	3.83106	0	0	0	6.63923	0.75342	1.46033	2.28778	0	3.39584	1.30496	2.52937	2.02113	0
GB41727	164.648	126.937	118.913	34.1343	126.162	75.2727	56.1733	33.4434	40.0843	18.7654	29.0499	18.0206	1.69942	22.9191	11.5082	136.833	78.523	43.2337	21.9453	12.0422	24.4207	46.0999	11.6876	6.16402	10.6199
GB41728	1.47705	0.19985	0.615364	0.165905	0	0	0	0	0	0	0.331361	0.420246	0	9.59829	1.699	0.764088	0.0553017	0	0.250536	3.76576	0.651459	0.0957853	0	0.221475	5.12205
GB41729	23.0995	23.4987	1.24751	0	0	0	0	0	0	0	0	0	0	0	0	15.9486	0	0	0	0	12.7331	0	0	0	0
GB41730	3.23735	0	1.53693	0.86746	1.44186	0.440196	0	0	0.105175	0	0.367283	0	1.46217	0	0	1.59143	0.916505	0.0350583	0.122428	0.48739	1.61936	0.50263	0.0607228	0.212051	0.844184
GB41731	4.69823	0.273834	3.26729	0.65417	1.79036	1.30342	0.323635	1.01458	0.050232	0	0.701755	0.387927	0	0	21.6062	2.74645	1.24932	0.462816	0.363227	7.20207	2.25771	0.570024	0.497011	0.351529	12.4743
GB41732	122.546	90.2735	78.5066	91.1357	75.8146	91.64	169.816	105.431	64.9422	44.9404	69.7399	72.9243	8.91293	28.7473	24.9778	97.1086	86.1968	113.396	62.5349	20.8793	22.8013	8.99476	52.8887	15.3202	10.5332
GB41733	1.44339	3.00755	9.47113	43.4656	20	19.9043	67.3192	36.8304	32.1778	47.0907	33.1019	39.7009	25.3316	22.8061	13.9008	4.64069	27.79	45.4425	39.9645	20.6795	4.25576	13.5756	19.0881	6.99812	6.0048
GB41734	0	0	0	3.52702	14.2033	8.33454	4.22433	2.88	7.89134	1.12573	3.12	2.12017	0.315485	10.6184	0	0	8.68829	4.99856	2.12197	3.64463	0	5.34692	2.59383	0.997136	6.04152
GB41735	153.522	110.088	121.756	35.6643	75.9526	66.551	65.3201	37.842	55.3157	37.723	48.2129	50.5218	1.33315	15.247	1.93048	128.455	59.3893	52.8259	45.4859	6.17021	22.4789	21.0773	13.9072	6.82127	7.8664
GB41736	0	0	0.0640047	0.00863568	0.940382	1.24478	0.0430134	0.81195	0.887658	0.854846	0.656199	0.250892	5.50171	4.77415	2.79372	0.0213349	0.731266	0.580874	0.587312	4.35653	0.0369531	0.644058	0.467336	0.307813	1.40147
GB41737	56.8321	46.4958	47.8212	32.0014	18.9902	21.1985	22.5971	21.0126	28.3523	33.7013	22.208	24.4636	0	3.04045	0	50.383	24.0634	23.9873	26.791	1.01348	5.62426	6.96265	3.8623	6.08987	1.7554
GB41738	3.07242	2.90996	3.01387	5.51076	7.24838	4.837	3.24323	2.72686	4.00452	2.99546	2.87183	2.58508	0.350895	1.69015	0	2.99875	5.86538	3.32487	2.81746	0.680348	0.0822779	1.24419	0.642731	0.210524	0.89194
GB41739	6.65667	6.90514	3.62067	1.75584	3.73506	2.28042	3.43008	1.41977	0.855796	0.22014	0.135646	0.0857593	0	0	0	5.72749	2.59044	1.90188	0.147182	0	1.82878	1.02538	1.35317	0.067929	0
GB41740	20.3321	11.217	10.0831	6.77355	11.3908	10.0166	4.54599	9.56561	7.30103	4.28749	5.1068	6.59378	12.5512	4.46616	0.896082	13.8774	9.39365	7.13754	5.32936	5.97115	5.61861	2.37082	2.5138	1.16914	5.97153
GB41741	0	0	0	5.47559	20.7082	4.82328	10.2367	10.527	3.74319	7.99812	5.49398	9.22063	29.343	72.6329	56.2944	0	10.3357	8.16896	7.57091	52.7568	0	8.98878	3.83558	1.8997	21.8607
GB41742	4.57113	5.06998	0.526219	0.782463	1.51585	2.29686	0.571547	1.85259	0.614447	1.54656	2.46921	0.271232	1.52119	0	0	3.38911	1.53172	1.01286	1.429	0.507063	2.49185	0.757323	0.727543	1.10369	0.878259
GB41743	0	0	0	0	0	0	0	0	0	0	0	0	0	0	0	0	0	0	0	0	0	0	0	0	0
GB41744	0.120601	0.656789	0.351712	0.655013	0.814	0.484833	0.852	0.599	0.398	0.357	0.62	0.33741	0	0.643325	1.30676	0.376367	0.651282	0.616333	0.438137	0.650028	0.268943	0.164615	0.227496	0.157803	0.653406
GB41745	1.26259	1.16476	1.86496	0.63321	1.81183	1.5856	0.837138	1.12429	1.05203	0.600081	0.884209	0.454472	0	1.51533	0	1.43077	1.34355	1.00449	0.646254	0.50511	0.379188	0.625483	0.149363	0.218558	0.874876
GB41746	8.29072	6.6535	5.53703	2.12711	5.63981	3.85725	2.44969	2.02238	1.75994	0.349857	0.666125	0.409139	0.383344	0	0	6.82708	3.87472	2.07734	0.47504	0.127781	1.38502	1.75642	0.348144	0.168118	0.221324
GB41750	0	0	0	0	0	0	0	0	0	0	0	0	0	0	0	0	0	0	0	0	0	0	0	0	0
GB41751	10.7715	15.0345	11.5733	2.23154	3.21094	7.0293	3.00656	4.17393	3.76998	0.646773	1.09681	2.26818	0	0	0	12.4598	4.15726	3.65016	1.33725	0	2.26552	2.53501	0.592838	0.837019	0
GB41752	196.774	142.815	163.736	0	0	0	0	0	0	0	0	0	0	0	0	167.775	0	0	0	0	27.205	0	0	0	0
GB41753	23.9594	14.0276	11.7324	3.65909	5.16329	6.58088	3.2119	3.27698	4.42625	1.66088	1.62303	2.32655	1.98016	5.1903	1.90896	16.5731	5.13442	3.63838	1.87015	3.02647	6.4988	1.46111	0.683094	0.395704	1.87427
GB41754	60.8221	56.2243	42.9137	27.0211	47.3108	35.4064	43.9862	23.7243	28.7931	25.4622	24.9875	19.6497	14.1005	25.6446	21.4733	53.3201	36.5794	32.1679	23.3665	20.4061	9.30073	10.1956	10.5441	3.22755	5.84557
GB41755	10.963	10.9416	12.2472	5.70471	5.32599	6.03491	7.5244	5.32017	5.52863	6.731	6.68514	5.615	13.0195	2.91242	2.51462	11.3839	5.68854	6.1244	6.34371	6.14885	0.747696	0.354737	1.21691	0.631501	5.95348
GB41756	4.84805	10.804	6.23755	1.07036	1.7029	4.67525	2.01643	0.586377	5.86694	2.02953	2.92248	0.337981	0	0	0	7.29653	2.48284	2.82325	1.76333	0	3.11599	1.92485	2.73117	1.31265	0
GB41757	5.22828	1.65061	8.04721	0	0	0	0	0	0	2.69449	0	0	0	0	0	4.97537	0	0	0.898163	0	3.20579	0	0	1.55566	0
GB41758	0	0	0	0.470473	0.667358	1.47656	0.663108	0.123601	0.691967	0.348805	0.840053	0.12855	0	0	0	0	0.871464	0.492892	0.439136	0	0	0.533195	0.320141	0.364251	0
GB41759	1.14519	1.66311	2.67179	1.62332	0.878873	1.25214	0.975373	2.15771	1.65611	3.83131	2.19195	0.707191	0	3.28531	0.478625	1.8267	1.25144	1.5964	2.24348	1.25465	0.776337	0.372224	0.593426	1.5627	1.77482
GB41760	1.27174	0.876	1.77012	0.300889	0	0	0	0.0832021	0.346658	0.326908	0	0	0	0	4.64893	1.30595	0.100296	0.143287	0.108969	1.54964	0.448039	0.173718	0.180971	0.18874	2.68406
GB41761	22.2584	13.5655	18.486	12.2198	9.76689	11.0015	15.3459	8.15427	8.94028	8.89744	11.056	10.9884	16.8386	14.8487	7.14155	18.1033	10.9961	10.8135	10.3139	12.943	4.3591	1.22646	3.94481	1.2272	5.12173
GB41762	7.28257	6.26367	5.82618	6.64022	7.38726	4.33749	9.34076	10.4591	7.75062	13.1426	6.98082	7.21212	27.9776	20.1546	23.9621	6.45747	6.12166	9.18349	9.11185	24.0314	0.747285	1.58964	1.36107	3.49265	3.91196
GB41763	1.47046	20.8905	7.50455	0	0	0	0	0	0	0	0	0	0	0	0	9.95518	0	0	0	0	9.93927	0	0	0	0
GB41764	0	1.1728	1.80561	0	0	0	0	0	0	0	0	0	0	0	0	0.992803	0	0	0	0	0.916163	0	0	0	0
GB41765	11.4457	0	9.73564	0	0	0	0	0	0	0	0	0	0	0	0	7.06045	0	0	0	0	6.17402	0	0	0	0
GB41766	13.4442	37.1387	42.4748	0	0	0	0	0	0	0	0	0	0	0	0	31.0192	0	0	0	0	15.4525	0	0	0	0
GB41767	53.6942	35.8172	54.3011	5.194	31.7551	5.83858	1.71733	12.2768	1.57734	8.29271	4.88389	5.86882	0	0	0	47.9375	14.2626	5.19049	6.34847	0	10.5009	15.1524	6.13732	1.7543	0
GB41768	4.27187	3.50046	5.28421	6.31685	5.35763	4.77323	3.64435	3.08519	3.65346	5.62732	2.85718	2.22871	0	5.37726	0.575021	4.35218	5.48257	3.461	3.57107	1.98409	0.894582	0.779358	0.325493	1.80828	2.9526
GB41769	12.611	15.2585	17.3779	13.9562	10.4563	8.05691	12.6254	8.78045	8.12797	13.8423	13.8804	14.2544	2.949	0	8.54746	15.0825	10.8231	9.84461	13.9924	3.83215	2.38834	2.9667	2.43023	0.227726	4.34163
GB41770	202.39	174.487	134.116	85.5784	30.3728	54.9966	61.1995	79.1196	69.5001	77.2597	92.8314	64.356	12.8396	50.9908	21.1007	170.331	56.9826	69.9397	78.149	28.3104	34.3258	27.6563	8.96814	14.2585	20.0714
GB41771	99.7946	105.63	23.9436	2.42774	7.6193	5.44118	0.606607	10.2525	18.2834	1.36423	0.302051	8.28811	0.29206	0	0.563685	76.456	5.16274	9.71417	3.31813	0.285248	45.5706	2.60696	8.85068	4.33677	0.281904
GB41772	210.171	146.183	82.0602	39.425	54.6771	93.2108	126.326	84.1901	103.72	27.6544	56.1773	116.216	12.5077	27.9195	14.7505	146.138	62.4376	104.745	66.6826	18.3926	64.0554	27.72	21.0867	45.2057	8.32643
GB41773	343.886	289.588	172.499	26.9146	186.907	98.5804	64.2001	92.1912	144.641	20.6181	19.7401	61.1799	25.2739	35.011	34.9064	268.658	104.134	100.344	33.846	31.7304	87.5899	80.1407	40.8355	23.6759	5.59177
GB41774	16.6701	15.9566	20.4288	32.4703	10.4894	12.8056	10.3415	22.2072	25.4499	44.2747	35.0929	23.0522	0	17.5422	0	17.6851	18.5884	19.3329	34.1399	5.8474	2.40268	12.0777	7.95376	10.6433	10.128
GB41775	5.41045	5.67492	6.12888	3.68756	4.96445	2.38543	5.19243	2.65912	2.55399	3.58872	2.93356	3.18008	0	1.32884	0	5.73809	3.67915	3.46851	3.23412	0.442947	0.363356	1.28953	1.49388	0.330906	0.767206
GB41776	0.367614	4.17811	3.21624	0.439323	0	1.28593	0.558342	3.81875	0	0	0	0	0	0	0	2.58732	0.575084	1.45903	0	0	1.98157	0.653626	2.06256	0	0
GB41777	10.3232	19.5547	12.0773	20.5592	7.99898	10.9342	32.0036	21.9344	15.5751	33.4451	14.6641	14.027	4.19867	9.06506	0	13.9851	13.1641	23.171	20.7121	4.42124	4.90252	6.57033	8.28377	11.0317	4.53663
GB41778	6.25955	8.89285	9.91427	0.761816	3.72118	1.33643	3.00322	3.21827	1.75531	1.95653	2.43416	1.75889	0	8.02477	0.713639	8.35556	1.93981	2.65893	2.04986	2.9128	1.88567	1.56924	0.789913	0.347175	4.44145
GB41779	1.11355	2.48793	2.62295	4.14437	4.16528	2.72133	4.70848	5.98098	4.83172	4.10494	4.4951	2.76572	0.516484	0.412529	1.82555	2.07481	3.67699	5.17373	3.78859	0.918188	0.835211	0.827695	0.701812	0.907055	0.787516
GB41780	14.8007	15.224	19.1451	15.5104	16.009	7.81811	22.4858	16.2557	20.4659	27.583	24.6566	6.55761	2.37432	12.292	21.9441	16.3899	13.1125	19.7358	19.5991	12.2035	2.39544	4.59185	3.17857	11.3886	9.78519
GB41781	46.4423	58.8973	62.3002	68.8785	42.1664	43.6581	66.8871	60.1965	45.5966	80.2714	66.6707	54.7568	20.7821	20.222	56.4107	55.8799	51.5677	57.5601	67.233	32.4716	8.34843	15.0102	10.8874	12.7666	20.7338
GB41782	3.82854	4.09231	3.90783	2.72465	3.59211	3.02755	5.54605	2.0608	1.62437	1.01059	1.16132	2.11877	0	0	0	3.9429	3.11477	3.07707	1.43023	0	0.135337	0.440258	2.1493	0.60104	0
GB41783	12.3133	32.4877	24.3673	2.74483	5.53284	4.04495	17.7135	0	4.76789	0	8.66516	6.86144	86.3545	0	0	23.0561	4.10754	7.4938	5.17553	28.7848	10.1509	1.39506	9.16597	4.57198	49.8568
GB41784	0.735228	0	8.57663	87.1211	0	37.7648	0	0	80.5905	0	0	0	0	0	0	3.10395	41.6286	26.8635	0	0	4.75372	43.6889	46.5289	0	0
GB41785	1.17392	1.85308	0.713234	0.431665	4.57909	0.11897	0	0.0682539	0	0	0	0.391614	0	0	0	1.24674	1.70991	0.0227513	0.130538	0	0.5734	2.4897	0.0394064	0.226098	0
GB41786	36.67	14.6776	24.829	17.3163	12.8204	25.5348	7.27493	16.6092	14.3591	12.9119	24.9359	30.6578	21.8331	63.1476	25.3351	25.3922	18.5572	12.7477	22.8352	36.7719	11.007	6.44739	4.87129	9.05754	22.909
GB41787	0.619139	0	0	0	0	0	0	0	0	0	0	0	0	0	0	0.20638	0	0	0	0	0.35746	0	0	0	0
GB41788	0.448139	1.35822	1.17622	0.389887	1.58365	1.50412	1.51679	0.924995	0.962402	0.84744	0.783668	0.141508	0	0	0	0.994193	1.15922	1.13473	0.590872	0	0.481572	0.667447	0.331403	0.390465	0
GB41790	9.65222	0	0	0	0	0	0	0	0	0	0	0	0	0	0	3.21741	0	0	0	0	5.57271	0	0	0	0
GB41792	183.954	143.797	27.1236	3.02284	22.4614	13.8863	0.494855	30.7284	53.9673	1.01469	0.715272	24.8543	0	3.1489	1.83519	118.291	13.1235	28.3969	8.86142	1.66136	81.4667	9.7417	26.8124	13.851	1.58163
GB41793	308.488	313.735	320.896	164.95	149.003	150.88	173.111	257.211	199.578	247.216	242.92	195.484	34.8929	45.7193	5.03389	314.373	154.944	209.967	228.54	28.5487	6.22879	8.71584	43.0017	28.7078	21.0716
GB41794	9.34789	13.1809	11.9843	6.28735	13.4567	6.00018	12.4311	9.21358	7.27637	8.5359	10.7728	6.93967	7.22037	10.2722	6.65322	11.5044	8.58141	9.64035	8.74946	8.0486	1.96107	4.22457	2.60373	1.92547	1.94646
GB41795	5.11551	6.92146	8.34723	17.8927	12.7761	13.3845	20.1206	21.2938	17.1038	22.3928	21.2627	21.944	18.6293	15.433	5.76948	6.79473	14.6844	19.5061	21.8665	13.2773	1.61958	2.79504	2.16154	0.569022	6.69546
GB41796	47.0781	60.8089	62.7897	49.3683	49.5996	36.3549	44.1458	40.0168	48.1218	34.262	32.4908	28.7416	77.8833	22.387	19.2545	56.8922	45.1076	44.0948	31.8315	39.8416	8.55682	7.58094	4.05274	2.81864	32.9823
GB41797	50.0507	38.0949	55.8208	41.5295	39.1668	46.0115	40.6771	52.123	44.593	49.7928	39.2204	51.0174	15.2341	34.9828	10.7394	47.9888	42.2359	45.7977	46.6769	20.3188	9.04107	3.4766	5.81727	6.48645	12.8967
GB41798	11.6383	14.5472	12.4104	3.73616	5.8236	6.4796	6.18046	3.81684	4.87628	4.06229	3.12359	2.50473	4.85238	3.79239	10.5312	12.8653	5.34645	4.95786	3.2302	6.39199	1.50688	1.43261	1.18392	0.784234	3.62363
GB41799	5.56559	6.22972	7.37775	0	0	0	0	0	0	0	0	0	0	0	0	6.39102	0	0	0	0	0.916783	0	0	0	0
GB41800	40.341	17.7253	26.0331	8.4918	22.1558	18.027	10.6268	9.95577	11.1543	10.2995	11.8986	11.2393	1.87616	5.42394	0.362376	28.0331	16.2249	10.579	11.1458	2.55416	11.4397	7.00799	0.600696	0.80364	2.598
GB41801	98.755	77.6247	71.6529	42.9796	66.0919	51.1157	56.1832	42.2702	50.1475	24.7454	34.1352	20.1027	16.5683	25.6052	15.2631	82.6775	53.3957	49.5336	26.3278	19.1455	14.2401	11.7236	6.97678	7.14882	5.63217
GB41802	0.364764	2.59107	0.930797	31.6717	56.4853	24	48.652	21.6106	34.6	21.1	15.5601	13.6052	19.6203	1.91265	19.3873	1.29555	37.3857	34.9542	16.7551	13.6401	1.15711	16.9797	13.5242	3.88768	10.1569
GB41803	64.6052	31.4568	43.1567	33.2983	37.2033	38.8469	26.3835	30.9808	31.3566	23.233	29.194	29.7377	31.5107	39.3383	19.4134	46.4062	36.4495	29.5736	27.3882	30.0875	16.8114	2.85007	2.76912	3.60879	10.0384
GB41804	11.6178	14.0935	16.2444	10.9047	11.1353	9.51962	10.8531	11.4617	10.2771	10.1486	12.6534	9.49403	8.78123	10.8519	2.58816	13.9852	10.5199	10.864	10.7653	7.4071	2.3152	0.873885	0.592375	1.66754	4.29983
GB41806	12.2561	26.9472	21.2222	6.65312	9.71869	8.30394	17.2611	4.04678	16.7561	9.87743	5.76684	5.98565	9.15559	0	0	20.1418	8.22525	12.688	7.20997	3.05186	7.4049	1.5343	7.48777	2.31267	5.28598
GB41807	53.7318	76.4847	64.4894	18.4899	27.686	11.4546	27.3199	27.6414	19.6424	30.9259	25.3333	19.7803	10.7347	11.1042	13.8396	64.902	19.2102	24.8679	25.3465	11.8928	11.3821	8.13964	4.52827	5.57281	1.69604
GB41808	25.1738	34.2393	34.8401	14.7255	25.4158	14.3251	26.8552	12.2957	15.1274	13.5065	7.91582	8.93445	9.44355	4.27147	1.8256	31.4177	18.1555	18.0928	10.1189	5.18021	5.41571	6.29082	7.71944	2.97761	3.88943
GB41809	8.12985	9.79996	16.1654	26.2395	13.6659	5.69517	14.7052	16.6067	23.9695	30.7299	23.8378	11.4185	0	40.4556	15.0058	11.3651	15.2002	18.4271	21.9954	18.4871	4.24024	10.3577	4.89309	9.78664	20.4513
GB41810	22.4607	19.4904	26.5304	14.713	12.7481	8.34451	14.432	15.716	12.9296	12.5519	11.8438	10.868	17.6417	4.27988	0.855779	22.8272	11.9352	14.3592	11.7546	7.59245	3.53427	3.26114	1.39463	0.845489	8.8697
GB41811	62.325	45.9245	37.3256	23.2887	25.6957	26.876	15.0036	17.8993	23.2854	20.7344	22.5526	20.6271	45.4443	74.5785	50.1197	48.525	25.2868	18.7294	21.3047	56.7142	12.701	1.82827	4.20284	1.08204	15.6466
GB41812	8.04446	6.36664	6.66848	2.76915	5.27411	1.23321	4.04718	1.33539	0.245404	1.85156	3.84995	1.17207	1.50985	10.5124	6.5841	7.02653	3.09216	1.87599	2.29119	6.20212	0.894378	2.03972	1.95769	1.39202	4.51341
GB41813	1.35301	0	0.328817	0	0	0	0	0	0	0	0	0	0	0	0	0.560608	0	0	0	0	0.705657	0	0	0	0
GB41814	13.2718	15.9982	0.879655	0	0	0	0	0	0	0	0	0	0	0	0	10.0499	0	0	0	0	8.05781	0	0	0	0
GB41815	9.65222	14.4746	3.61636	2.16559	3.13935	1.48098	0	0.199462	1.4556	0.686102	0.724026	0.34355	0	0	0	9.24772	2.26197	0.551687	0.584559	0	5.4404	0.833376	0.789139	0.20958	0
GB41816	0	4.34795	0	0	0	0	0	0	0	0	0	0	0	0	0	1.44932	0	0	0	0	2.51029	0	0	0	0
GB41817	4.12759	1.56374	4.81495	0	0	0	0	0	0	0	0	0	0	0	0	3.50209	0	0	0	0	1.71349	0	0	0	0
GB41818	11.3794	6.41025	8.21513	95.3832	50.2878	61.3187	84.9104	89.8562	97.7197	140.902	107.434	91.3496	75.1281	94.52	111.137	8.66825	68.9966	90.8288	113.229	93.595	2.51536	23.5077	6.4598	25.2793	18.0223
GB41819	4.86771	6.91549	3.54895	0	0	0	0	0	0	0	0	0	0	0	0	5.11072	0	0	0	0	1.69637	0	0	0	0
GB41820	2.80458	3.54171	12.6094	17.1966	0	0	0	6.13671	6.64593	0	0	1.02076	0	5.21189	0	6.31855	5.7322	4.26088	0.340253	1.7373	5.46045	9.92846	3.6988	0.589336	3.00909
GB41821	22.769	11.298	16.1085	15.7045	14.4668	19.4241	8.93636	15.5574	11.5586	9.78325	10.9307	13.105	14.8152	18.4103	18.2833	16.7252	16.5318	12.0175	11.273	17.1696	5.76035	2.58012	3.33428	1.68712	2.03996
GB41822	5.96057	6.10437	7.0309	4.04869	5.94565	3.6577	4.02956	3.6782	2.46088	3.17905	2.88674	1.53694	3.6119	2.35429	1.74291	6.36528	4.55068	3.38955	2.53424	2.5697	0.58091	1.2238	0.823213	0.875969	0.952933
GB41823	2.33604	3.47682	6.56934	0.430855	1.25	0.970065	4.53824	1.11216	1.15822	1.48243	1.15361	0.547081	0	5.54687	0	4.1274	0.88364	2.26954	1.06104	1.84896	2.19035	0.416355	1.96489	0.474496	3.20249
GB41824	1.27488	0.219539	1.85897	0.99905	2.23417	2.88278	1.82613	0.901663	0.0869	0.101049	0.757369	1.46e-09	0	0	0	1.1178	2.03867	0.938231	0.286139	0	0.830929	0.956962	0.870191	0.411213	0
GB41825	13.9121	14.2822	16.5976	13.4256	13.31	8.90524	20.6527	17.0685	15.8829	20.9603	20.6336	13.9468	15.1424	19.4953	14.7897	14.9306	11.8803	17.868	18.5136	16.4758	1.4555	2.57711	2.48338	3.95831	2.6209
GB41826	3.04232	0	5.32343	0	0	0	0	0	0	2.3067	0	0	0	0	0	2.78858	0	0	0.7689	0	2.67077	0	0	1.33177	0
GB41827	10.288	14.2321	8.1372	2.78694	9.61814	5.47	4.60309	1.17	1.70479	3.40007	2.89555	1.60035	0	0	6.11359	10.8858	5.95836	2.49263	2.63199	2.03786	3.09113	3.44168	1.84717	0.928357	3.52968
GB41829	3.49365	1.58253	2.76864	1.20867	2.55887	1.64775	1.93058	1.83014	3.1235	1.7948	2.43309	1.91123	15.7761	14.0511	31.064	2.61494	1.8051	2.29474	2.04637	20.2971	0.964788	0.688715	0.719482	0.339928	9.36424
GB41830	7.58945	0.718814	3.87332	47.4343	0	0	0	0	0	8.46801	0	0	0	0	0	4.06053	15.8114	0	2.82267	0	3.43914	27.3862	0	4.88901	0
GB41831	35.8891	35.5021	36.6324	16.1484	27.9299	14.2784	25.5965	3.90867	12.6025	20.5932	5.43228	5.10321	2.45939	27.4485	0	36.0079	19.4522	14.0359	10.3762	9.9693	0.574431	7.40117	10.9147	8.84969	15.1873
GB41832	0	4.37707	2.45047	0	0	0	0	0	0	0	0	0	0	0	0	2.27584	0	0	0	0	2.19375	0	0	0	0
[truncated: 11,751 more rows]

## Sheet: sTable2b
Supplementary Table 2b. Fragment per kilobase per million mapped reads (FPKM) value of heads of 0 day old honey bee adults with different treatments.
Gene ID	H2O			DMSO			1 ng			10 ng			50 ng			average FPKM					STDEV FPKM							1 ng			A_0d_1gH_2.fpkm	A_0d_1gH_3.fpkm
	1	2	3	1	2	3	1	2	3	1	2	3	1	2	3	H2O	DMSO	1 ng	10 ng	50 ng	H2O	DMSO	1 ng	10 ng	50 ng			1	2	3	0	0	0
ENSRNA022712686	13.1092	0	0	0	0	0	0	0	0	0	0	0	0	0	0	4.36973	0	0	0	0	7.5686	0	0	0	0			0	0	0	0	0	0
ENSRNA022712713	0	0	0	0	0	0	0	0	0	0	0	0	0	0	0	0	0	0	0	0	0	0	0	0	0			0	0	0	0	0	16.7512
ENSRNA022712796	0	0	0	0	0	0	0	0	16.7512	10.1047	0	76.2242	23.9627	0	0	0	0	5.58375	28.7763	7.98758	0	0	9.67134	41.4005	13.8349			0	0	0	0	0	0
ENSRNA022712811	0	0	0	0	0	0	0	0	0	0	0	0	0	0	43.7761	0	0	0	0	14.592	0	0	0	0	25.2742			0	0	0	0	0	0
ENSRNA022712815	0	0	0	0	0	0	0	0	0	0	0	0	0	0	0	0	0	0	0	0	0	0	0	0	0			0	0	0	0	0	16.9839
ENSRNA022712823	0	0	0	0	0	0	0	0	16.9839	0	0	22.0808	12.1478	0	43.7761	0	0	5.6613	7.36028	18.6413	0	0	9.80566	12.7484	22.5989			0	0	0	0	0	0
ENSRNA022712852	0	0	0	0	0	0	0	0	0	0	0	0	0	0	0	0	0	0	0	0	0	0	0	0	0			0	0	0	0	23.2929	0
ENSRNA022712860	0	15.4095	48.052	0	0	0	0	23.2929	0	26.3445	0	0	41.6495	93.7316	0	21.1538	0	7.76429	8.78149	45.127	24.5356	0	13.4481	15.21	46.9625			0	0	0	0	0	0
ENSRNA022712865	0	0	0	0	0	0	0	0	0	0	0	0	0	0	0	0	0	0	0	0	0	0	0	0	0			0	0	0	0	0	0
ENSRNA022712873	0	0	0	0	0	0	0	0	0	0	0	0	0	0	0	0	0	0	0	0	0	0	0	0	0			0	0	0	0	0	0
ENSRNA022712875	0	0	0	0	0	0	0	0	0	0	0	0	0	0	0	0	0	0	0	0	0	0	0	0	0			0	0	0	0	11.6464	58.2305
ENSRNA022712885	0	0	0	0	0	0	0	11.6464	58.2305	8.78149	0	0	52.0619	74.9853	93.806	0	0	23.2923	2.92716	73.6177	0	0	30.8126	5.07	20.9056			0	0	0	35.4494	0	16.7512
ENSRNA022712891	0	0	0	0	0	0	35.4494	0	16.7512	0	11.6969	0	0	0	0	0	0	17.4002	3.89897	0	0	0	17.7336	6.75321	0			0	0	0	0	0	0
ENSRNA022712906	0	0	0	0	0	0	0	0	0	0	0	0	0	0	0	0	0	0	0	0	0	0	0	0	0			0	0	0	0	0	0
ENSRNA022712911	0	0	0	0	0	0	0	0	0	0	0	0	0	0	0	0	0	0	0	0	0	0	0	0	0			0	0	0	0	0	0
ENSRNA022712925	0	0	0	0	0	0	0	0	0	0	0	0	0	0	0	0	0	0	0	0	0	0	0	0	0			0	0	0	0	0	0
ENSRNA022712934	0	0	0	0	0	0	0	0	0	0	0	0	0	0	0	0	0	0	0	0	0	0	0	0	0			0	0	0	0	0	50.2537
ENSRNA022712939	0	0	0	0	0	0	0	0	50.2537	0	0	0	0	0	64.7647	0	0	16.7512	0	21.5882	0	0	29.014	0	37.3919			0	0	0	0	0	0
ENSRNA022712948	0	0	0	0	0	0	0	0	0	0	0	0	0	0	0	0	0	0	0	0	0	0	0	0	0			0	0	0	0	0	0
ENSRNA022712955	0	0	0	0	0	0	0	0	0	0	0	0	0	0	0	0	0	0	0	0	0	0	0	0	0			0	0	0	0	0	0
ENSRNA022712958	0	0	0	0	0	0	0	0	0	0	0	0	0	0	0	0	0	0	0	0	0	0	0	0	0			0	0	0	0	0	0
ENSRNA022712978	0	0	0	0	0	0	0	0	0	0	0	0	0	0	0	0	0	0	0	0	0	0	0	0	0			0	0	0	0	0	0
ENSRNA022712985	0	0	0	0	0	0	0	0	0	0	0	0	0	0	0	0	0	0	0	0	0	0	0	0	0			0	0	0	0	0	0
ENSRNA022712994	0	0	0	0	0	0	0	0	0	0	0	0	0	0	0	0	0	0	0	0	0	0	0	0	0			0	0	0	0	0	0
ENSRNA022712999	0	0	0	0	0	0	0	0	0	0	0	0	0	0	0	0	0	0	0	0	0	0	0	0	0			0	0	0	0	0	0
ENSRNA022713002	0	0	0	0	0	0	0	0	0	0	0	0	0	0	0	0	0	0	0	0	0	0	0	0	0			0	0	0	0	0	0
ENSRNA022713006	0	0	0	0	0	0	0	0	0	0	0	0	0	0	0	0	0	0	0	0	0	0	0	0	0			0	0	0	0	0	0
ENSRNA022713016	0	0	0	0	0	0	0	0	0	0	0	0	0	0	0	0	0	0	0	0	0	0	0	0	0			0	0	0	0	0	0
ENSRNA022713023	0	0	0	0	0	0	0	0	0	0	0	0	0	0	0	0	0	0	0	0	0	0	0	0	0			0	0	0	0	0	0
ENSRNA022713028	0	0	0	0	0	0	0	0	0	0	0	0	0	0	0	0	0	0	0	0	0	0	0	0	0			0	0	0	0	0	0
ENSRNA022713035	0	0	0	0	0	0	0	0	0	0	0	0	0	0	0	0	0	0	0	0	0	0	0	0	0			0	0	0	0	0	0
ENSRNA022713039	0	0	0	0	0	0	0	0	0	0	0	0	0	0	0	0	0	0	0	0	0	0	0	0	0			0	0	0	0	0	0
ENSRNA022713045	0	0	0	0	0	0	0	0	0	0	0	0	0	0	0	0	0	0	0	0	0	0	0	0	0			0	0	0	0	0	0
ENSRNA022713048	0	0	0	0	0	0	0	0	0	0	0	0	0	0	0	0	0	0	0	0	0	0	0	0	0			0	0	0	0	0	0
ENSRNA022713056	0	0	0	0	0	0	0	0	0	0	0	0	0	0	0	0	0	0	0	0	0	0	0	0	0			0	0	0	0	0	0
ENSRNA022713062	0	0	0	0	0	0	0	0	0	0	0	0	0	0	0	0	0	0	0	0	0	0	0	0	0			0	0	0	0	0	0
ENSRNA022713068	0	0	0	0	0	0	0	0	0	0	0	0	0	0	0	0	0	0	0	0	0	0	0	0	0			0	0	0	0	0	0
ENSRNA022713072	0	0	0	0	0	0	0	0	0	0	0	0	0	0	0	0	0	0	0	0	0	0	0	0	0			0	0	0	0	0	0
ENSRNA022713075	0	0	0	0	0	0	0	0	0	0	0	0	0	0	0	0	0	0	0	0	0	0	0	0	0			0	0	0	0	0	0
ENSRNA022713080	0	0	0	0	0	0	0	0	0	0	0	0	0	0	0	0	0	0	0	0	0	0	0	0	0			0	0	0	0	0	0
ENSRNA022713084	0	0	0	0	0	0	0	0	0	0	0	0	0	0	0	0	0	0	0	0	0	0	0	0	0			0	0	0	0	0	0
ENSRNA022713088	0	0	0	0	0	0	0	0	0	0	0	0	0	0	0	0	0	0	0	0	0	0	0	0	0			0	0	0	0	0	0
ENSRNA022713092	0	0	0	0	0	0	0	0	0	0	0	0	0	0	0	0	0	0	0	0	0	0	0	0	0			0	0	0	0	0	0
ENSRNA022713096	0	0	0	0	0	0	0	0	0	0	0	0	0	0	0	0	0	0	0	0	0	0	0	0	0			0	0	0	0	0	0
ENSRNA022713101	0	0	0	0	0	0	0	0	0	0	0	0	0	0	0	0	0	0	0	0	0	0	0	0	0			0	0	0	0	0	0
ENSRNA022713112	0	0	0	0	0	0	0	0	0	0	0	0	0	0	0	0	0	0	0	0	0	0	0	0	0			0	0	0	0	0	0
ENSRNA022713115	0	0	0	0	0	0	0	0	0	0	0	0	0	0	0	0	0	0	0	0	0	0	0	0	0			0	0	0	0	0	0
ENSRNA022713125	0	0	0	0	0	0	0	0	0	0	0	0	0	0	0	0	0	0	0	0	0	0	0	0	0			0	0	0	0	0	0
ENSRNA022713130	0	0	0	0	0	0	0	0	0	0	0	0	0	0	0	0	0	0	0	0	0	0	0	0	0			0	0	0	0	0	0
ENSRNA022713138	0	0	0	0	0	0	0	0	0	0	0	0	0	0	0	0	0	0	0	0	0	0	0	0	0			0	0	0	0	0	0
ENSRNA022713150	0	0	0	0	0	0	0	0	0	0	0	0	0	0	0	0	0	0	0	0	0	0	0	0	0			0	0	0	0	0	0
ENSRNA022713156	0	0	0	0	0	0	0	0	0	0	0	0	0	0	0	0	0	0	0	0	0	0	0	0	0			0	0	0	0	0	0
ENSRNA022713162	0	0	0	0	0	0	0	0	0	0	0	0	0	0	0	0	0	0	0	0	0	0	0	0	0			0	0	0	0	13.5875	0
ENSRNA022713168	0	0	0	0	0	0	0	13.5875	0	0	0	0	0	0	0	0	0	4.52917	0	0	0	0	7.84475	0	0			0	0	0	0	0	0
ENSRNA022713175	0	0	0	0	0	0	0	0	0	0	0	0	0	0	0	0	0	0	0	0	0	0	0	0	0			0	0	0	0	0	0
ENSRNA022713180	0	0	0	0	0	0	0	0	0	0	0	0	0	0	0	0	0	0	0	0	0	0	0	0	0			0	0	0	0	0	0
ENSRNA022713189	27.7448	0	0	0	0	0	0	0	0	0	0	0	0	0	0	9.24827	0	0	0	0	16.0185	0	0	0	0			0	0	0	0	0	0
ENSRNA022713199	0	0	0	0	0	0	0	0	0	0	0	0	0	0	0	0	0	0	0	0	0	0	0	0	0			0	0	0	0	0	0
ENSRNA022713206	0	0	0	0	0	0	0	0	0	0	0	0	0	0	0	0	0	0	0	0	0	0	0	0	0			0	0	0	0	0	0
ENSRNA022713212	0	0	0	0	0	0	0	0	0	0	0	0	0	0	0	0	0	0	0	0	0	0	0	0	0			0	0	0	0	0	0
ENSRNA022713217	0	0	0	0	0	0	0	0	0	0	0	0	0	0	0	0	0	0	0	0	0	0	0	0	0			0	0	0	0	0	0
ENSRNA022713223	0	0	0	0	0	0	0	0	0	0	0	0	0	0	0	0	0	0	0	0	0	0	0	0	0			0	0	0	0	0	0
ENSRNA022713230	0	0	0	0	0	0	0	0	0	0	24.0528	0	61.5944	0	0	0	0	0	8.01759	20.5315	0	0	0	13.8869	35.5615			0	0	0	0	0	0
ENSRNA022713236	0	0	0	0	0	0	0	0	0	0	0	0	0	0	0	0	0	0	0	0	0	0	0	0	0			0	0	0	0	0	0
ENSRNA022713242	0	0	0	0	0	0	0	0	0	0	0	0	0	0	0	0	0	0	0	0	0	0	0	0	0			0	0	0	0	0	0
ENSRNA022713250	0	17.7315	6.91159	0	0	0	0	0	0	0	0	0	11.9814	0	0	8.21436	0	0	0	3.99379	8.93725	0	0	0	6.91745			0	0	0	0	0	0
ENSRNA022713255	0	7.89268	0	0	0	0	0	0	0	0	0	9.69402	0	0	0	2.63089	0	0	3.23134	0	4.55684	0	0	5.59685	0			0	0	0	0	0	0
ENSRNA022713267	0	0	0	0	0	0	0	0	0	0	0	0	0	0	0	0	0	0	0	0	0	0	0	0	0			0	0	0	0	0	0
ENSRNA022713277	0	0	0	0	0	0	0	0	0	0	0	0	0	0	0	0	0	0	0	0	0	0	0	0	0			0	0	0	0	42.5348	0
ENSRNA022713282	0	0	0	0	0	0	0	42.5348	0	0	0	0	0	0	0	0	0	14.1783	0	0	0	0	24.5575	0	0			0	0	0	0	0	0
ENSRNA022713294	0	0	0	0	0	0	0	0	0	0	0	0	0	0	0	0	0	0	0	0	0	0	0	0	0			0	0	0	0	0	0
ENSRNA022713300	0	0	0	0	0	0	0	0	0	0	0	0	0	0	0	0	0	0	0	0	0	0	0	0	0			0	0	0	0	0	0
ENSRNA022713306	0	0	0	0	0	0	0	0	0	0	0	0	0	0	0	0	0	0	0	0	0	0	0	0	0			0	0	0	0	0	0
ENSRNA022713309	0	0	0	0	0	0	0	0	0	0	0	0	0	0	0	0	0	0	0	0	0	0	0	0	0			0	0	0	0	0	0
ENSRNA022713315	0	0	0	0	0	0	0	0	0	0	0	0	0	0	0	0	0	0	0	0	0	0	0	0	0			0	0	0	0	0	0
ENSRNA022713320	0	0	0	0	0	0	0	0	0	0	10.4131	0	0	0	0	0	0	0	3.47103	0	0	0	0	6.012	0			0	0	0	0	0	0
ENSRNA022713324	0	0	0	0	0	0	0	0	0	0	0	0	0	0	0	0	0	0	0	0	0	0	0	0	0			0	0	0	0	0	0
ENSRNA022713332	0	0	0	0	0	0	0	0	0	0	0	0	0	0	0	0	0	0	0	0	0	0	0	0	0			0	0	0	0	0	0
ENSRNA022713337	0	0	0	0	0	0	0	0	0	0	0	0	0	0	0	0	0	0	0	0	0	0	0	0	0			0	0	0	0	0	0
ENSRNA022713349	0	0	0	0	0	0	0	0	0	0	0	0	0	0	0	0	0	0	0	0	0	0	0	0	0			0	0	0	0	0	0
ENSRNA022713351	0	0	0	0	0	0	0	0	0	0	0	0	0	0	0	0	0	0	0	0	0	0	0	0	0			0	0	0	0	0	0
ENSRNA022713356	0	0	0	0	0	0	0	0	0	0	0	0	0	0	0	0	0	0	0	0	0	0	0	0	0			0	0	0	0	0	0
ENSRNA022713362	0	0	0	0	0	0	0	0	0	0	0	0	0	0	0	0	0	0	0	0	0	0	0	0	0			0	0	0	0	0	0
ENSRNA022713372	0	0	0	0	0	0	0	0	0	0	0	0	0	0	0	0	0	0	0	0	0	0	0	0	0			0	0	0	0	0	0
ENSRNA022713381	0	0	0	0	0	0	0	0	0	0	0	0	0	0	0	0	0	0	0	0	0	0	0	0	0			0	0	0	0	0	0
ENSRNA022713385	0	0	27.6464	0	0	0	0	0	0	0	0	0	0	0	0	9.21546	0	0	0	0	15.9616	0	0	0	0			0	0	0	0	0	0
ENSRNA022713390	0	0	0	0	0	0	0	0	0	0	0	0	0	0	0	0	0	0	0	0	0	0	0	0	0			0	0	0	0	0	0
ENSRNA022713396	0	0	0	0	0	0	0	0	0	0	0	0	0	0	0	0	0	0	0	0	0	0	0	0	0			0	0	0	0	0	16.9839
ENSRNA022713401	0	0	0	0	0	0	0	0	16.9839	20.4901	59.2968	0	12.1478	32.8061	21.8881	0	0	5.6613	26.5956	22.2806	0	0	9.80566	30.1162	10.3347			0	0	0	8.86235	26.8027	0
ENSRNA022713411	0	0	20.7348	0	0	0	8.86235	26.8027	0	50.5237	0	32.6675	59.9069	0	0	6.91159	0	11.8884	27.7304	19.969	11.9712	0	13.6552	25.6211	34.5872			0	0	0	0	0	0
ENSRNA022713415	0	0	0	0	0	0	0	0	0	0	0	0	0	0	0	0	0	0	0	0	0	0	0	0	0			0	0	0	0	0	0
ENSRNA022713420	0	0	0	0	0	0	0	0	0	0	0	0	0	0	0	0	0	0	0	0	0	0	0	0	0			0	0	0	0	0	0
ENSRNA022713427	0	7.89268	0	0	0	0	0	0	0	0	0	0	0	0	0	2.63089	0	0	0	0	4.55684	0	0	0	0			0	0	0	0	0	0
ENSRNA022713429	0	0	0	0	0	0	0	0	0	0	0	0	0	0	0	0	0	0	0	0	0	0	0	0	0			0	0	0	0	0	16.7512
ENSRNA022713439	0	0	0	0	0	0	0	0	16.7512	0	0	0	0	0	0	0	0	5.58375	0	0	0	0	9.67134	0	0			0	0	0	0	0	0
ENSRNA022713451	0	0	0	0	0	0	0	0	0	0	0	0	0	0	0	0	0	0	0	0	0	0	0	0	0			0	0	0	0	0	0
ENSRNA022713456	0	0	0	0	0	0	0	0	0	0	0	0	0	0	0	0	0	0	0	0	0	0	0	0	0			0	0	0	0	0	0
ENSRNA022713461	0	0	0	0	0	0	0	0	0	0	0	0	0	0	0	0	0	0	0	0	0	0	0	0	0			0	0	0	0	0	0
ENSRNA022713468	0	0	0	0	0	0	0	0	0	0	0	19.1545	0	28.4583	0	0	0	0	6.38482	9.48609	0	0	0	11.0588	16.4304			0	0	0	0	0	0
ENSRNA022713474	0	0	0	0	0	0	0	0	0	0	0	0	0	0	0	0	0	0	0	0	0	0	0	0	0			0	0	0	0	0	0
ENSRNA022713484	0	0	0	0	0	0	0	0	0	0	0	0	0	0	0	0	0	0	0	0	0	0	0	0	0			0	0	0	0	0	0
ENSRNA022713495	0	0	0	0	0	0	0	0	0	0	0	0	0	0	0	0	0	0	0	0	0	0	0	0	0			0	0	0	78.8966	119.305	44.7381
ENSRNA022713500	32.9329	55.2488	67.683	0	0	0	78.8966	119.305	44.7381	80.9611	93.7178	77.5522	21.3327	48.0089	19.2188	51.9549	0	80.9798	84.077	29.5201	17.6077	0	37.327	8.52138	16.0466			0	0	0	0	0	0
ENSRNA022713509	0	0	0	0	0	0	0	0	0	0	0	0	0	0	0	0	0	0	0	0	0	0	0	0	0			0	0	0	0	0	0
ENSRNA022713513	0	0	0	0	0	0	0	0	0	0	0	0	0	0	0	0	0	0	0	0	0	0	0	0	0			0	0	0	0	0	0
ENSRNA022713522	0	0	0	0	0	0	0	0	0	0	0	0	0	0	0	0	0	0	0	0	0	0	0	0	0			0	0	0	0	0	0
ENSRNA022713527	0	0	0	0	0	0	0	0	0	0	0	0	0	0	0	0	0	0	0	0	0	0	0	0	0			0	0	0	0	0	0
ENSRNA022713533	0	0	0	0	0	0	0	0	0	0	0	0	0	0	0	0	0	0	0	0	0	0	0	0	0			0	0	0	0	0	0
ENSRNA022713538	0	0	0	0	0	0	0	0	0	0	0	0	0	0	0	0	0	0	0	0	0	0	0	0	0			0	0	0	0	0	0
ENSRNA022713542	0	0	0	0	0	0	0	0	0	0	0	0	0	0	0	0	0	0	0	0	0	0	0	0	0			0	0	0	0	0	0
ENSRNA022713546	0	0	0	0	0	0	0	0	0	0	0	0	0	0	0	0	0	0	0	0	0	0	0	0	0			0	0	0	0	0	0
ENSRNA022713557	0	0	0	0	0	0	0	0	0	0	0	0	0	0	0	0	0	0	0	0	0	0	0	0	0			0	0	0	0	0	0
ENSRNA022713563	0	0	0	0	0	0	0	0	0	0	0	0	0	0	0	0	0	0	0	0	0	0	0	0	0			0	0	0	0	0	16.9839
ENSRNA022713568	0	0	0	0	0	0	0	0	16.9839	0	0	0	109.33	10.9354	0	0	0	5.6613	0	40.0885	0	0	9.80566	0	60.2137			0	0	0	0	0	0
ENSRNA022713573	0	0	0	0	0	0	0	0	0	0	0	0	0	0	0	0	0	0	0	0	0	0	0	0	0			0	0	0	0	0	0
ENSRNA022713578	0	0	0	0	0	0	0	0	0	0	0	0	0	0	0	0	0	0	0	0	0	0	0	0	0			0	0	0	0	0	0
ENSRNA022713585	0	0	0	0	0	0	0	0	0	0	0	0	0	0	0	0	0	0	0	0	0	0	0	0	0			0	0	0	0	0	0
ENSRNA022713590	0	0	0	0	0	0	0	0	0	0	0	0	0	0	0	0	0	0	0	0	0	0	0	0	0			0	0	0	0	0	0
ENSRNA022713599	0	0	0	0	0	0	0	0	0	0	0	0	0	0	0	0	0	0	0	0	0	0	0	0	0			0	0	0	26.2278	0	0
ENSRNA022713602	0	0	0	0	0	0	26.2278	0	0	0	0	0	0	0	0	0	0	8.74259	0	0	0	0	15.1426	0	0			0	0	0	0	0	0
ENSRNA022713608	0	0	0	0	0	0	0	0	0	0	0	0	0	0	0	0	0	0	0	0	0	0	0	0	0			0	0	0	0	0	0
ENSRNA022713611	9.37672	8.98889	0	0	0	0	0	0	0	0	0	0	0	0	0	6.12187	0	0	0	0	5.30524	0	0	0	0			0	0	0	0	0	0
ENSRNA022713617	0	0	0	0	0	0	0	0	0	0	0	0	0	0	0	0	0	0	0	0	0	0	0	0	0			0	0	0	0	0	0
ENSRNA022713623	0	0	0	0	0	0	0	0	0	0	0	0	0	0	0	0	0	0	0	0	0	0	0	0	0			0	0	0	0	0	0
ENSRNA022713628	0	0	0	0	0	0	0	0	0	0	0	0	0	0	0	0	0	0	0	0	0	0	0	0	0			0	0	0	0	0	0
ENSRNA022713633	0	0	0	0	0	0	0	0	0	0	0	0	0	0	0	0	0	0	0	0	0	0	0	0	0			0	0	0	0	0	0
ENSRNA022713638	0	0	0	0	0	0	0	0	0	0	0	0	0	0	0	0	0	0	0	0	0	0	0	0	0			0	0	0	0	0	0
ENSRNA022713644	0	0	0	0	0	0	0	0	0	0	0	0	0	0	0	0	0	0	0	0	0	0	0	0	0			0	0	0	0	0	0
ENSRNA022713651	0	0	0	0	0	0	0	0	0	0	0	0	0	0	0	0	0	0	0	0	0	0	0	0	0			0	0	0	0	0	0
ENSRNA022713654	0	0	0	0	0	0	0	0	0	0	0	0	0	0	0	0	0	0	0	0	0	0	0	0	0			0	0	0	0	0	0
ENSRNA022713659	0	0	0	0	0	0	0	0	0	0	0	0	0	0	0	0	0	0	0	0	0	0	0	0	0			0	0	0	0	0	0
ENSRNA022713668	0	0	0	0	0	0	0	0	0	0	0	0	0	0	0	0	0	0	0	0	0	0	0	0	0			0	0	0	0	0	0
ENSRNA022713677	0	0	0	0	0	0	0	0	0	0	0	0	0	0	0	0	0	0	0	0	0	0	0	0	0			0	0	0	9.112	110.231	0
ENSRNA022713683	66.5615	0	156.338	0	0	0	9.112	110.231	0	51.9469	60.1319	22.3918	24.6378	0	0	74.2999	0	39.781	44.8235	8.21258	78.4559	0	61.1814	19.8528	14.2246			0	0	0	0	0	0
ENSRNA022713690	0	0	0	0	0	0	0	0	0	0	0	0	0	0	0	0	0	0	0	0	0	0	0	0	0			0	0	0	0	0	0
ENSRNA022713694	0	0	0	0	0	0	0	0	0	0	0	0	0	0	0	0	0	0	0	0	0	0	0	0	0			0	0	0	0	0	0
ENSRNA022713707	0	0	0	0	0	0	0	0	0	0	0	0	0	0	0	0	0	0	0	0	0	0	0	0	0			0	0	0	0	0	0
ENSRNA022713716	0	0	0	0	0	0	0	0	0	0	0	0	0	0	0	0	0	0	0	0	0	0	0	0	0			0	0	0	0	0	0
ENSRNA022713722	0	0	0	0	0	0	0	0	0	20.4901	23.7187	77.2829	12.1478	54.6768	43.7761	0	0	0	40.4973	36.8669	0	0	0	31.8982	22.0903			0	0	0	0	23.861	0
ENSRNA022713729	0	0	0	0	0	0	0	23.861	0	0	0	9.69402	0	0	0	0	0	7.95366	3.23134	0	0	0	13.7761	5.59685	0			0	0	0	0	0	0
ENSRNA022713735	0	0	0	0	0	0	0	0	0	0	0	0	0	0	0	0	0	0	0	0	0	0	0	0	0			0	0	0	0	0	0
ENSRNA022713744	0	0	0	0	0	0	0	0	0	9.96818	0	0	0	0	0	0	0	0	3.32273	0	0	0	0	5.75513	0			0	0	0	0	13.5875	0
ENSRNA022713760	0	0	0	0	0	0	0	13.5875	0	0	0	0	0	0	0	0	0	4.52917	0	0	0	0	7.84475	0	0			0	0	0	0	0	0
ENSRNA022713764	0	0	0	0	0	0	0	0	0	0	0	0	0	0	0	0	0	0	0	0	0	0	0	0	0			0	0	0	0	0	0
ENSRNA022713776	0	0	0	0	0	0	0	0	0	0	0	0	0	0	0	0	0	0	0	0	0	0	0	0	0			0	0	0	0	0	0
ENSRNA022713784	0	0	0	0	0	0	0	0	0	0	0	0	0	0	0	0	0	0	0	0	0	0	0	0	0			0	0	0	0	0	0
ENSRNA022713789	0	0	0	0	0	0	0	0	0	0	0	0	0	0	0	0	0	0	0	0	0	0	0	0	0			0	0	0	0	0	0
ENSRNA022713794	0	0	0	0	0	0	0	0	0	0	0	0	0	0	0	0	0	0	0	0	0	0	0	0	0			0	0	0	0	0	0
ENSRNA022713798	0	0	0	0	0	0	0	0	0	0	0	0	0	0	0	0	0	0	0	0	0	0	0	0	0			0	0	0	7.7946	11.7867	0
ENSRNA022713809	0	0	0	0	0	0	7.7946	11.7867	0	0	0	0	0	0	0	0	0	6.52712	0	0	0	0	5.99473	0	0			0	0	0	0	0	0
ENSRNA022713815	0	0	0	0	0	0	0	0	0	0	0	0	0	0	0	0	0	0	0	0	0	0	0	0	0			0	0	0	0	0	0
ENSRNA022713821	0	0	0	0	0	0	0	0	0	0	0	0	0	0	0	0	0	0	0	0	0	0	0	0	0			0	0	0	0	23.861	0
ENSRNA022713837	0	0	0	0	0	0	0	23.861	0	0	0	0	0	0	0	0	0	7.95366	0	0	0	0	13.7761	0	0			0	0	0	0	0	0
ENSRNA022713841	0	0	0	0	0	0	0	0	0	0	0	0	0	0	0	0	0	0	0	0	0	0	0	0	0			0	0	0	0	0	0
ENSRNA022713845	0	0	0	0	0	0	0	0	0	0	0	0	0	0	0	0	0	0	0	0	0	0	0	0	0			0	0	0	0	0	0
ENSRNA022713850	0	0	0	0	0	0	0	0	0	0	0	0	0	0	0	0	0	0	0	0	0	0	0	0	0			0	0	0	0	0	0
ENSRNA022713854	0	17.4919	0	0	0	0	0	0	0	0	0	0	0	0	0	5.83063	0	0	0	0	10.0989	0	0	0	0			0	0	0	0	0	0
ENSRNA022713861	0	0	0	0	0	0	0	0	0	0	0	0	0	0	0	0	0	0	0	0	0	0	0	0	0			0	0	0	80.869	0	50.9517
ENSRNA022713869	131.274	71.9111	49.0531	0	0	0	80.869	0	50.9517	20.4901	83.0155	88.3233	48.5911	43.7414	65.6642	84.0794	0	43.9402	63.943	52.6656	42.4396	0	40.8879	37.7247	11.5153			0	0	0	0	108.7	0
ENSRNA022713882	0	0	0	0	0	0	0	108.7	0	0	0	0	0	0	0	0	0	36.2333	0	0	0	0	62.758	0	0			0	0	0	0	0	0
ENSRNA022713888	0	0	0	0	0	0	0	0	0	0	0	0	0	0	0	0	0	0	0	0	0	0	0	0	0			0	0	0	0	0	0
ENSRNA022713894	0	0	0	0	0	0	0	0	0	0	0	0	0	0	0	0	0	0	0	0	0	0	0	0	0			0	0	0	0	0	0
ENSRNA022713898	0	0	0	0	0	0	0	0	0	0	0	0	0	0	0	0	0	0	0	0	0	0	0	0	0			0	0	0	0	0	0
ENSRNA022713904	0	0	0	0	0	0	0	0	0	0	0	0	0	0	0	0	0	0	0	0	0	0	0	0	0			0	0	0	0	0	0
ENSRNA022713909	0	0	0	0	0	0	0	0	0	0	0	0	0	0	0	0	0	0	0	0	0	0	0	0	0			0	0	0	0	0	0
ENSRNA022714010	0	0	0	0	0	0	0	0	0	0	0	0	0	0	0	0	0	0	0	0	0	0	0	0	0			0	0	0	0	0	0
ENSRNA022714016	0	0	0	0	0	0	0	0	0	0	0	0	0	0	0	0	0	0	0	0	0	0	0	0	0			0	0	0	0	0	0
ENSRNA022714021	0	0	0	0	0	0	0	0	0	0	0	0	0	0	0	0	0	0	0	0	0	0	0	0	0			0	0	0	0	0	0
ENSRNA022714028	0	0	0	0	0	0	0	0	0	0	0	0	0	0	0	0	0	0	0	0	0	0	0	0	0			0	0	0	0	0	0
ENSRNA022714034	0	0	0	0	0	0	0	0	0	0	0	0	12.1478	0	0	0	0	0	0	4.04926	0	0	0	0	7.01353			0	0	0	0	0	0
ENSRNA022714040	0	0	0	0	0	0	0	0	0	0	0	0	0	0	0	0	0	0	0	0	0	0	0	0	0			0	0	0	0	0	0
ENSRNA022714046	0	0	0	0	0	0	0	0	0	0	0	0	0	0	0	0	0	0	0	0	0	0	0	0	0			0	0	0	0	0	0
ENSRNA022714055	0	0	0	0	0	0	0	0	0	0	0	0	0	0	0	0	0	0	0	0	0	0	0	0	0			0	0	0	0	0	0
ENSRNA022714060	0	0	0	0	0	0	0	0	0	0	0	0	0	0	0	0	0	0	0	0	0	0	0	0	0			0	0	0	0	0	0
ENSRNA022714066	0	0	0	0	0	0	0	0	0	0	0	0	0	0	0	0	0	0	0	0	0	0	0	0	0			0	0	0	0	0	0
ENSRNA022714071	0	0	0	0	0	0	0	0	0	0	0	0	0	0	0	0	0	0	0	0	0	0	0	0	0			0	0	0	0	0	0
ENSRNA022717190	0	0	0	0	0	0	0	0	0	0	0	0	0	0	0	0	0	0	0	0	0	0	0	0	0			0	0	0	0	0	0
ENSRNA022717193	0	0	0	0	0	0	0	0	0	0	0	0	0	0	0	0	0	0	0	0	0	0	0	0	0			0	0	0	0	0	0
ENSRNA022717194	0	0	0	0	0	0	0	0	0	0	0	0	0	0	0	0	0	0	0	0	0	0	0	0	0			0	0	0	0	0	0
ENSRNA022717195	0	31.1903	0	0	0	0	0	0	0	0	0	0	10.5378	0	0	10.3968	0	0	0	3.51261	18.0078	0	0	0	6.08402			0	0	0	0	0	0
ENSRNA022717196	0	0	0	0	0	0	0	0	0	0	0	0	0	0	0	0	0	0	0	0	0	0	0	0	0			0	0	0	0	0	0
ENSRNA022717197	0	0	0	0	0	0	0	0	0	0	0	0	0	0	0	0	0	0	0	0	0	0	0	0	0			0	0	0	0	0	0
ENSRNA022717198	0	0	0	0	0	0	0	0	0	0	0	0	0	0	0	0	0	0	0	0	0	0	0	0	0			0	0	0	0	0	0
ENSRNA022717199	0	0	0	0	0	0	0	0	0	0	0	0	0	0	0	0	0	0	0	0	0	0	0	0	0			0	0	0	0	0	0
ENSRNA022717200	0	0	0	0	0	0	0	0	0	0	0	0	0	0	0	0	0	0	0	0	0	0	0	0	0			0	0	0	0	0	0
ENSRNA022717201	0	0	0	0	0	0	0	0	0	0	0	0	0	0	0	0	0	0	0	0	0	0	0	0	0			0	0	0	0	0	0
ENSRNA022717202	0	0	0	0	0	0	0	0	0	0	0	0	0	0	0	0	0	0	0	0	0	0	0	0	0			0	0	0	0	0	0
ENSRNA022717203	0	0	0	0	0	0	0	0	0	0	0	0	0	0	0	0	0	0	0	0	0	0	0	0	0			0	0	0	0	0	0
ENSRNA022717204	0	0	0	0	0	0	0	0	0	0	0	0	0	0	0	0	0	0	0	0	0	0	0	0	0			0	0	0	78.8966	47.722	59.6508
ENSRNA022717205	164.664	118.39	30.765	0	0	0	78.8966	47.722	59.6508	116.944	62.4785	77.5522	74.6644	67.2124	134.532	104.607	0	62.0898	85.6582	92.1361	68.0055	0	15.7298	28.1229	36.9041			0	0	0	0	0	0
ENSRNA022717206	0	0	0	0	0	0	0	0	0	0	0	0	0	0	0	0	0	0	0	0	0	0	0	0	0			0	0	0	0	0	0
ENSRNA022717207	0	0	0	0	0	0	0	0	0	0	0	0	0	0	0	0	0	0	0	0	0	0	0	0	0			0	0	0	0	0	0
ENSRNA022717208	0	0	0	0	0	0	0	0	0	0	0	0	0	0	0	0	0	0	0	0	0	0	0	0	0			0	0	0	0	0	0
ENSRNA022717209	0	0	0	0	0	0	0	0	0	0	0	0	0	0	0	0	0	0	0	0	0	0	0	0	0			0	0	0	0	0	0
ENSRNA022717210	0	0	0	0	0	0	0	0	0	0	0	0	0	0	0	0	0	0	0	0	0	0	0	0	0			0	0	0	0	0	0
ENSRNA022717211	0	0	0	0	0	0	0	0	0	0	0	0	0	0	0	0	0	0	0	0	0	0	0	0	0			0	0	0	0	0	0
ENSRNA022717212	0	0	0	0	0	0	0	0	0	0	0	0	0	0	0	0	0	0	0	0	0	0	0	0	0			0	0	0	0	0	0
ENSRNA022717213	0	0	0	0	0	0	0	0	0	0	10.4131	9.69402	0	0	0	0	0	0	6.70237	0	0	0	0	5.81555	0			0	0	0	87.8577	36.2333	30.1936
ENSRNA022717214	16.6697	87.8913	31.1448	0	0	0	87.8577	36.2333	30.1936	91.0673	189.75	127.578	32.3941	136.084	214.017	45.2353	0	51.4282	136.132	127.498	37.6435	0	31.693	49.8941	91.1152			0	0	0	0	0	0
ENSRNA022717215	0	0	0	0	0	0	0	0	0	0	0	0	0	0	0	0	0	0	0	0	0	0	0	0	0			0	0	0	0	0	0
ENSRNA022717216	0	0	0	0	0	0	0	0	0	0	0	0	0	0	0	0	0	0	0	0	0	0	0	0	0			0	0	0	0	0	0
ENSRNA022717217	9.00165	0	0	0	0	0	0	0	0	0	0	0	0	0	0	3.00055	0	0	0	0	5.19711	0	0	0	0			0	0	0	0	0	0
ENSRNA022717218	0	0	0	0	0	0	0	0	0	0	0	0	0	0	0	0	0	0	0	0	0	0	0	0	0			0	0	0	0	0	0
ENSRNA022717219	0	0	0	0	0	0	0	0	0	0	0	0	0	0	0	0	0	0	0	0	0	0	0	0	0			0	0	0	0	0	0
ENSRNA022717220	0	0	0	0	0	0	0	0	0	0	0	0	0	0	0	0	0	0	0	0	0	0	0	0	0			0	0	0	0	0	0
ENSRNA022717221	0	0	0	0	0	0	0	0	0	0	0	0	0	0	0	0	0	0	0	0	0	0	0	0	0			0	0	0	0	0	48.9136
ENSRNA022717222	32.4059	10.3552	0	0	0	0	0	0	48.9136	0	0	0	0	0	37.8226	14.2537	0	16.3045	0	12.6075	16.551	0	28.2403	0	21.8369			0	0	0	0	0	0
ENSRNA022717223	0	0	0	0	0	0	0	0	0	0	0	0	0	0	0	0	0	0	0	0	0	0	0	0	0			0	0	0	0	0	0
ENSRNA022717224	0	0	0	0	0	0	0	0	0	0	0	0	0	0	0	0	0	0	0	0	0	0	0	0	0			0	0	0	0	0	0
ENSRNA022717225	0	0	0	0	0	0	0	0	0	0	0	0	0	0	0	0	0	0	0	0	0	0	0	0	0			0	0	0	0	0	0
ENSRNA022717226	0	0	0	0	0	0	0	0	0	0	0	0	0	0	0	0	0	0	0	0	0	0	0	0	0			0	0	0	0	0	0
ENSRNA022717227	0	0	0	0	0	0	0	0	0	0	0	0	0	0	0	0	0	0	0	0	0	0	0	0	0			0	0	0	0	0	0
ENSRNA022717228	0	0	0	0	0	0	0	0	0	0	0	0	0	0	0	0	0	0	0	0	0	0	0	0	0			0	0	0	0	0	0
ENSRNA022717229	0	0	0	0	0	0	0	0	0	0	0	0	0	0	0	0	0	0	0	0	0	0	0	0	0			0	0	0	0	0	0
ENSRNA022717230	0	0	0	0	0	0	0	0	0	0	0	0	0	0	0	0	0	0	0	0	0	0	0	0	0			0	0	0	0	0	0
ENSRNA022717231	0	0	0	0	0	0	0	0	0	0	0	0	0	0	0	0	0	0	0	0	0	0	0	0	0			0	0	0	0	0	0
ENSRNA022717232	0	0	0	0	0	0	0	0	0	0	0	0	0	0	0	0	0	0	0	0	0	0	0	0	0			0	0	0	0	0	0
ENSRNA022717233	0	0	0	0	0	0	0	0	0	0	0	0	0	0	0	0	0	0	0	0	0	0	0	0	0			0	0	0	0	0	0
ENSRNA022717234	0	0	0	0	0	0	0	0	0	0	0	0	0	0	0	0	0	0	0	0	0	0	0	0	0			0	0	0	112.138	26.088	0
ENSRNA022717236	81.0149	51.776	47.091	0	0	0	112.138	26.088	0	98.3527	34.1549	0	128.281	83.9835	21.0126	59.9606	0	46.0754	44.1692	77.7589	18.3834	0	58.6803	49.9352	53.9042			0	0	0	0	0	0
ENSRNA022717238	0	0	0	0	0	0	0	0	0	0	0	0	0	0	0	0	0	0	0	0	0	0	0	0	0			0	0	0	0	8.43362	0
ENSRNA022717239	40.7402	11.1586	0	0	0	0	0	8.43362	0	0	0	0	0	0	13.5857	17.2996	0	2.81121	0	4.52857	21.0529	0	4.86915	0	7.84371			0	0	0	0	0	0
ENSRNA022717240	0	0	0	0	0	0	0	0	0	0	0	0	0	0	0	0	0	0	0	0	0	0	0	0	0			0	0	0	0	0	0
ENSRNA022717241	0	0	0	0	0	0	0	0	0	0	0	0	0	0	0	0	0	0	0	0	0	0	0	0	0			0	0	0	0	0	0
ENSRNA022717243	0	0	0	0	0	0	0	0	0	0	0	0	0	0	0	0	0	0	0	0	0	0	0	0	0			0	0	0	0	0	0
ENSRNA022717244	0	0	0	0	0	0	0	0	0	0	0	0	0	0	0	0	0	0	0	0	0	0	0	0	0			0	0	0	0	0	0
ENSRNA022717245	0	0	0	0	0	0	0	0	0	0	0	0	0	0	0	0	0	0	0	0	0	0	0	0	0			0	0	0	0	0	0
ENSRNA022717246	0	0	0	0	0	0	0	0	0	0	0	0	0	0	0	0	0	0	0	0	0	0	0	0	0			0	0	0	0	0	0
ENSRNA022717247	0	0	0	0	0	0	0	0	0	0	0	0	0	0	0	0	0	0	0	0	0	0	0	0	0			0	0	0	0	0	0
ENSRNA022717248	0	0	0	0	0	0	0	0	0	0	0	0	0	0	0	0	0	0	0	0	0	0	0	0	0			0	0	0	0	0	0
ENSRNA022717250	0	0	0	0	0	0	0	0	0	0	0	0	0	0	0	0	0	0	0	0	0	0	0	0	0			0	0	0	0	0	0
ENSRNA022717251	0	0	0	0	0	0	0	0	0	0	0	0	0	0	0	0	0	0	0	0	0	0	0	0	0			0	0	0	0	0	0
ENSRNA022717253	0	0	0	0	0	0	0	0	0	0	0	0	0	0	0	0	0	0	0	0	0	0	0	0	0			0	0	0	0	0	0
ENSRNA022717254	0	0	0	0	0	0	0	0	0	0	0	0	0	0	0	0	0	0	0	0	0	0	0	0	0			0	0	0	0	0	0
ENSRNA022717256	0	0	0	0	0	0	0	0	0	0	0	0	0	0	0	0	0	0	0	0	0	0	0	0	0			0	0	0	0	0	0
ENSRNA022717258	0	0	0	0	0	0	0	0	0	0	0	0	0	0	0	0	0	0	0	0	0	0	0	0	0			0	0	0	0	0	0
ENSRNA022717259	0	0	0	0	0	0	0	0	0	0	0	0	0	0	0	0	0	0	0	0	0	0	0	0	0			0	0	0	0	0	0
ENSRNA022717261	0	0	0	0	0	0	0	0	0	0	0	0	0	0	0	0	0	0	0	0	0	0	0	0	0			0	0	0	0	0	0
ENSRNA022717262	0	0	0	0	0	0	0	0	0	0	0	0	0	0	0	0	0	0	0	0	0	0	0	0	0			0	0	0	0	0	0
ENSRNA022717264	0	0	0	0	0	0	0	0	0	0	0	0	0	0	0	0	0	0	0	0	0	0	0	0	0			0	0	0	0	0	0
ENSRNA022717265	0	0	0	0	0	0	0	0	0	0	0	0	0	0	0	0	0	0	0	0	0	0	0	0	0			0	0	0	0	0	0
ENSRNA022717267	0	0	0	0	0	0	0	0	0	0	0	39.7455	0	0	0	0	0	0	13.2485	0	0	0	0	22.9471	0			0	0	0	0	0	0
ENSRNA022717269	0	0	0	0	0	0	0	0	0	0	0	0	0	0	0	0	0	0	0	0	0	0	0	0	0			0	0	0	0	0	0
ENSRNA022717271	0	0	0	0	0	0	0	0	0	0	0	0	0	0	0	0	0	0	0	0	0	0	0	0	0			0	0	0	21.9306	0	0
ENSRNA022717273	0	5.48474	4.27582	0	0	0	21.9306	0	0	0	0	26.9461	0	0	0	3.25352	0	7.31019	8.98203	0	2.88174	0	12.6616	15.5573	0			0	0	0	0	0	0
ENSRNA022717274	17.3109	41.4872	0	0	0	0	0	0	0	0	0	20.3823	33.64	90.8476	0	19.5993	0	0	6.7941	41.4959	20.838	0	0	11.7677	45.9304			0	0	0	0	0	0
ENSRNA022717276	0	0	0	0	0	0	0	0	0	0	0	0	0	0	0	0	0	0	0	0	0	0	0	0	0			0	0	0	0	0	0
ENSRNA022717278	0	0	0	0	0	0	0	0	0	0	0	0	0	0	0	0	0	0	0	0	0	0	0	0	0			0	0	0	0	0	0
ENSRNA022717279	0	0	0	0	0	0	0	0	0	0	0	0	0	0	0	0	0	0	0	0	0	0	0	0	0			0	0	0	0	0	0
ENSRNA022717281	0	0	0	0	0	0	0	0	0	0	0	0	0	0	0	0	0	0	0	0	0	0	0	0	0			0	0	0	7.70181	0	0
ENSRNA022717282	0	0	0	0	0	0	7.70181	0	0	0	0	0	0	0	0	0	0	2.56727	0	0	0	0	4.44664	0	0			0	0	0	0	0	0
ENSRNA022717284	0	0	0	0	0	0	0	0	0	0	0	0	0	0	0	0	0	0	0	0	0	0	0	0	0			0	0	0	0	0	0
ENSRNA022717285	0	0	0	0	0	0	0	0	0	0	0	0	0	0	0	0	0	0	0	0	0	0	0	0	0			0	0	0	0	0	0
ENSRNA022717287	0	0	0	0	0	0	0	0	0	0	0	0	0	0	0	0	0	0	0	0	0	0	0	0	0			0	0	0	0	0	0
ENSRNA022717289	0	0	0	0	0	0	0	0	0	0	0	0	0	0	0	0	0	0	0	0	0	0	0	0	0			0	0	0	0	0	0
ENSRNA022717290	0	0	0	0	0	0	0	0	0	0	0	0	0	0	0	0	0	0	0	0	0	0	0	0	0			0	0	0	0	0	0
ENSRNA022717292	0	0	0	0	0	0	0	0	0	0	0	0	11.359	0	0	0	0	0	0	3.78632	0	0	0	0	6.5581			0	0	0	0	0	0
ENSRNA022717294	7.41894	0	0	0	0	0	0	0	0	0	0	0	0	0	0	2.47298	0	0	0	0	4.28333	0	0	0	0			0	0	0	0	0	0
ENSRNA022717295	0	40.45	0	0	0	0	0	0	0	0	0	0	0	0	0	13.4833	0	0	0	0	23.3538	0	0	0	0			0	0	0	0	0	0
ENSRNA022717299	0	0	0	0	0	0	0	0	0	0	0	0	0	0	0	0	0	0	0	0	0	0	0	0	0			0	0	0	0	0	0
ENSRNA022717301	0	0	0	0	0	0	0	0	0	0	0	0	0	0	0	0	0	0	0	0	0	0	0	0	0			0	0	0	0	0	0
ENSRNA022717303	0	0	0	0	0	0	0	0	0	0	0	0	20.3405	0	0	0	0	0	0	6.78016	0	0	0	0	11.7436			0	0	0	0	0	0
ENSRNA022717305	0	0	7.36564	0	0	0	0	0	0	0	0	0	0	22.9882	0	2.45521	0	0	0	7.66273	4.25255	0	0	0	13.2722			0	0	0	0	0	0
ENSRNA022717306	0	0	13.8232	0	0	0	0	0	0	0	0	0	0	0	0	4.60773	0	0	0	0	7.98082	0	0	0	0			0	0	0	0	0	0
ENSRNA022717308	0	0	0	0	0	0	0	0	0	0	0	0	0	0	0	0	0	0	0	0	0	0	0	0	0			0	0	0	0	0	0
ENSRNA022717309	0	0	0	0	0	0	0	0	0	0	0	0	0	0	0	0	0	0	0	0	0	0	0	0	0			0	0	0	0	0	0
ENSRNA022717311	7.76004	22.3172	11.5988	0	0	0	0	0	0	33.9147	0	0	0	45.2497	18.1143	13.892	0	0	11.3049	21.1213	7.54468	0	0	19.5807	22.7743			0	0	0	0	0	0
ENSRNA022717313	0	0	0	0	0	0	0	0	0	0	31.2393	0	0	0	0	0	0	0	10.4131	0	0	0	0	18.036	0			0	0	0	0	0	0
ENSRNA022717314	0	0	0	0	0	0	0	0	0	0	0	0	0	0	0	0	0	0	0	0	0	0	0	0	0			0	0	0	0	0	0
ENSRNA022717316	0	0	0	0	0	0	0	0	0	0	0	0	0	0	0	0	0	0	0	0	0	0	0	0	0			0	0	0	0	0	0
ENSRNA022717318	0	0	0	0	0	0	0	0	0	0	0	0	0	0	0	0	0	0	0	0	0	0	0	0	0			0	0	0	0	0	0
ENSRNA022717319	0	0	0	0	0	0	0	0	0	0	0	0	0	0	0	0	0	0	0	0	0	0	0	0	0			0	0	0	0	0	0
ENSRNA022717321	0	0	0	0	0	0	0	0	0	0	0	0	0	0	0	0	0	0	0	0	0	0	0	0	0			0	0	0	0	0	0
ENSRNA022717323	0	0	0	0	0	0	0	0	0	0	0	0	0	0	0	0	0	0	0	0	0	0	0	0	0			0	0	0	14.0642	0	0
ENSRNA022717324	0	0	0	0	0	0	14.0642	0	0	0	0	0	0	8.5581	0	0	0	4.68806	0	2.8527	0	0	8.11995	0	4.94102			0	0	0	0	0	0
ENSRNA022717326	0	0	0	0	0	0	0	0	0	0	0	0	0	0	0	0	0	0	0	0	0	0	0	0	0			0	0	0	0	0	0
ENSRNA022717328	0	0	0	0	0	0	0	0	0	0	0	0	0	0	0	0	0	0	0	0	0	0	0	0	0			0	0	0	4.90115	0	0
ENSRNA022717329	0	0	0	0	0	0	4.90115	0	0	0	0	0	0	0	0	0	0	1.63372	0	0	0	0	2.82968	0	0			0	0	0	0	0	0
ENSRNA022717331	0	0	0	0	0	0	0	0	0	0	0	0	0	0	0	0	0	0	0	0	0	0	0	0	0			0	0	0	0	0	0
ENSRNA022717333	0	0	0	0	0	0	0	0	0	0	0	0	0	0	0	0	0	0	0	0	0	0	0	0	0			0	0	0	18.1388	54.8579	45.7137
ENSRNA022717335	50.4765	0	103.738	0	0	0	18.1388	54.8579	45.7137	20.6816	7.98013	29.7163	0	22.0751	0	51.405	0	39.5702	19.4593	7.35837	51.8755	0	19.1149	10.9195	12.7451			0	0	0	77.6342	0	0
ENSRNA022717337	33.7562	103.552	100.909	0	0	0	77.6342	0	0	0	17.0775	7.9491	0	94.4815	15.7594	79.4058	0	25.8781	8.34219	36.747	39.5558	0	44.8221	8.54552	50.6166			0	0	0	38.8171	58.698	61.1421
ENSRNA022717338	0	25.888	15.1364	0	0	0	38.8171	58.698	61.1421	95.8939	17.0775	0	26.2392	0	0	13.6748	0	52.8857	37.6571	8.7464	13.0057	0	12.2449	51.1522	15.1492			0	0	0	0	0	0
ENSRNA022717340	0	0	0	0	0	0	0	0	0	0	0	0	0	0	0	0	0	0	0	0	0	0	0	0	0			0	0	0	0	0	0
ENSRNA022717342	0	0	0	0	0	0	0	0	0	0	0	0	0	0	0	0	0	0	0	0	0	0	0	0	0			0	0	0	0	0	0
ENSRNA022717344	0	0	0	0	0	0	0	0	0	0	0	0	0	0	0	0	0	0	0	0	0	0	0	0	0			0	0	0	0	0	0
ENSRNA022717345	0	0	0	0	0	0	0	0	0	0	0	0	0	0	0	0	0	0	0	0	0	0	0	0	0			0	0	0	0	0	0
ENSRNA022717347	7.85028	7.52558	5.86682	0	0	0	0	0	0	0	0	0	0	0	0	7.08089	0	0	0	0	1.06388	0	0	0	0			0	0	0	4.79224	7.24667	0
ENSRNA022717349	0	0	0	0	0	0	4.79224	7.24667	0	16.3921	0	0	25.9153	0	11.6736	0	0	4.01297	5.46404	12.5296	0	0	3.68565	9.46399	12.9788			0	0	0	0	0	0
ENSRNA022717350	0	0	0	0	0	0	0	0	0	0	0	0	0	0	0	0	0	0	0	0	0	0	0	0	0			0	0	0	0	59.6524	0
ENSRNA022717352	0	0	0	0	0	0	0	59.6524	0	0	0	0	0	0	0	0	0	19.8841	0	0	0	0	34.4404	0	0			0	0	0	34.0501	0	48.27
ENSRNA022717354	0	0	0	0	0	0	34.0501	0	48.27	48.5293	22.4704	10.4593	46.0337	103.598	0	0	0	27.44	27.153	49.8773	0	0	24.8046	19.4622	51.9059			0	0	0	0	0	0
ENSRNA022717356	0	0	0	0	0	0	0	0	0	0	0	0	0	0	0	0	0	0	0	0	0	0	0	0	0			0	0	0	0	0	0
ENSRNA022717357	0	0	0	0	0	0	0	0	0	0	0	0	0	11.9295	0	0	0	0	0	3.97649	0	0	0	0	6.88749			0	0	0	0	0	0
ENSRNA022717359	0	0	0	0	0	0	0	0	0	0	0	0	0	0	0	0	0	0	0	0	0	0	0	0	0			0	0	0	20.0605	22.7512	47.3969
ENSRNA022717361	73.2692	80.2728	113.425	0	0	0	20.0605	22.7512	47.3969	0	112.526	18.4863	20.3405	6.10345	0	88.9891	0	30.0695	43.6707	8.81464	21.45	0	15.0662	60.3425	10.4377			0	0	0	0	0	0
ENSRNA022717362	0	0	0	0	0	0	0	0	0	0	0	0	0	0	0	0	0	0	0	0	0	0	0	0	0			0	0	0	0	0	0
ENSRNA022717364	0	0	0	0	0	0	0	0	0	0	0	0	0	0	0	0	0	0	0	0	0	0	0	0	0			0	0	0	0	0	0
ENSRNA022717366	0	0	0	0	0	0	0	0	0	0	0	0	0	0	0	0	0	0	0	0	0	0	0	0	0			0	0	0	7.18835	0	0
ENSRNA022717367	0	35.9555	11.2121	0	0	0	7.18835	0	0	0	37.9499	0	0	26.2449	0	15.7226	0	2.39612	12.65	8.74828	18.3972	0	4.1502	21.9104	15.1525			0	0	0	0	0	0
ENSRNA022717369	0	0	0	0	0	0	0	0	0	0	0	0	0	0	0	0	0	0	0	0	0	0	0	0	0			0	0	0	0	0	0
ENSRNA022717371	0	0	0	0	0	0	0	0	0	0	0	0	0	0	0	0	0	0	0	0	0	0	0	0	0			0	0	0	0	0	0
ENSRNA022717372	0	0	0	0	0	0	0	0	0	0	0	0	0	8.65215	0	0	0	0	0	2.88405	0	0	0	0	4.99532			0	0	0	0	0	0
ENSRNA022717374	0	0	0	0	0	0	0	0	0	0	0	0	0	0	0	0	0	0	0	0	0	0	0	0	0			0	0	0	0	0	0
ENSRNA022717375	0	0	0	0	0	0	0	0	0	0	0	0	0	0	0	0	0	0	0	0	0	0	0	0	0			0	0	0	0	0	0
ENSRNA022717377	0	0	0	0	0	0	0	0	0	0	0	0	0	0	0	0	0	0	0	0	0	0	0	0	0			0	0	0	0	0	0
ENSRNA022717379	0	0	0	0	0	0	0	0	0	0	0	0	0	0	0	0	0	0	0	0	0	0	0	0	0			0	0	0	0	0	0
ENSRNA022717380	0	0	0	0	0	0	0	0	0	0	0	0	0	0	0	0	0	0	0	0	0	0	0	0	0			0	0	0	0	0	0
ENSRNA022717382	0	0	0	0	0	0	0	0	0	0	0	0	0	0	0	0	0	0	0	0	0	0	0	0	0			0	0	0	0	0	0
ENSRNA022717384	0	0	0	0	0	0	0	0	0	0	0	0	0	0	0	0	0	0	0	0	0	0	0	0	0			0	0	0	0	0	0
ENSRNA022717386	0	0	0	0	0	0	0	0	0	0	0	0	0	0	0	0	0	0	0	0	0	0	0	0	0			0	0	0	0	0	0
ENSRNA022717388	0	0	0	0	0	0	0	0	0	0	0	0	0	0	0	0	0	0	0	0	0	0	0	0	0			0	0	0	0	0	0
ENSRNA022717390	0	0	0	0	0	0	0	0	0	0	0	0	0	0	0	0	0	0	0	0	0	0	0	0	0			0	0	0	0	0	0
ENSRNA022717392	0	0	3.6039	0	0	0	0	0	0	0	0	0	0	0	0	1.2013	0	0	0	0	2.08071	0	0	0	0			0	0	0	0	0	0
ENSRNA022717394	0	0	0	0	0	0	0	0	0	0	0	0	0	0	0	0	0	0	0	0	0	0	0	0	0			0	0	0	0	0	0
ENSRNA022717396	0	0	0	0	0	0	0	0	0	0	0	0	0	0	0	0	0	0	0	0	0	0	0	0	0			0	0	0	0	0	0
ENSRNA022717397	0	0	0	0	0	0	0	0	0	0	0	0	0	0	0	0	0	0	0	0	0	0	0	0	0			0	0	0	0	0	0
ENSRNA022717399	0	0	0	0	0	0	0	0	0	0	0	0	0	0	0	0	0	0	0	0	0	0	0	0	0			0	0	0	0	0	0
ENSRNA022717401	0	0	0	0	0	0	0	0	0	0	0	0	0	0	0	0	0	0	0	0	0	0	0	0	0			0	0	0	0	0	0
ENSRNA022717402	0	0	0	0	0	0	0	0	0	0	0	0	0	0	0	0	0	0	0	0	0	0	0	0	0			0	0	0	0	0	0
ENSRNA022717404	0	0	0	0	0	0	0	0	0	18.2135	0	0	0	0	0	0	0	0	6.07116	0	0	0	0	10.5155	0			0	0	0	0	0	0
ENSRNA022717406	0	0	0	0	0	0	0	0	0	0	0	0	0	0	0	0	0	0	0	0	0	0	0	0	0			0	0	0	0	0	0
ENSRNA022717407	0	0	0	0	0	0	0	0	0	0	0	0	0	0	0	0	0	0	0	0	0	0	0	0	0			0	0	0	0	0	0
ENSRNA022717408	0	0	0	0	0	0	0	0	0	0	0	0	0	0	0	0	0	0	0	0	0	0	0	0	0			0	0	0	0	0	0
ENSRNA022717410	0	0	0	0	0	0	0	0	0	0	0	0	0	0	0	0	0	0	0	0	0	0	0	0	0			0	0	0	0	0	0
ENSRNA022717411	0	0	0	0	0	0	0	0	0	0	0	0	0	0	0	0	0	0	0	0	0	0	0	0	0			0	0	0	7.98706	0	0
ENSRNA022717412	0	0	0	0	0	0	7.98706	0	0	0	0	0	0	0	0	0	0	2.66235	0	0	0	0	4.61133	0	0			0	0	0	0	0	0
ENSRNA022717413	0	0	0	0	0	0	0	0	0	0	0	0	0	0	0	0	0	0	0	0	0	0	0	0	0			0	0	0	0	0	0
ENSRNA022717414	0	0	0	0	0	0	0	0	0	0	0	0	0	0	0	0	0	0	0	0	0	0	0	0	0			0	0	0	0	0	0
ENSRNA022717415	0	0	0	0	0	0	0	0	0	0	0	0	0	0	0	0	0	0	0	0	0	0	0	0	0			0	0	0	0	0	0
ENSRNA022717416	0	9.6597	0	0	0	0	0	0	0	60.553	19.1166	11.8643	0	94.0114	11.7608	3.2199	0	0	30.5113	35.2574	5.57703	0	0	26.2683	51.2211			0	0	0	0	0	0
ENSRNA022717418	0	0	0	0	0	0	0	0	0	0	0	0	0	0	0	0	0	0	0	0	0	0	0	0	0			0	0	0	0	0	0
ENSRNA022717419	0	0	0	0	0	0	0	0	0	0	0	0	0	0	0	0	0	0	0	0	0	0	0	0	0			0	0	0	0	0	0
ENSRNA022717421	0	0	0	0	0	0	0	0	0	0	0	0	0	0	0	0	0	0	0	0	0	0	0	0	0			0	0	0	0	0	0
ENSRNA022717423	0	0	0	0	0	0	0	0	0	0	0	0	0	0	0	0	0	0	0	0	0	0	0	0	0			0	0	0	0	0	0
ENSRNA022717425	0	0	0	0	0	0	0	0	0	0	0	0	0	9.48609	0	0	0	0	0	3.16203	0	0	0	0	5.4768			0	0	0	0	0	0
ENSRNA022717426	0	0	0	0	0	0	0	0	0	0	0	0	0	0	0	0	0	0	0	0	0	0	0	0	0			0	0	0	0	62.4447	39.0268
ENSRNA022717428	71.8217	13.7702	69.7777	0	0	0	0	62.4447	39.0268	47.0837	0	42.2824	0	0	0	51.7899	0	33.8238	29.7887	0	32.9418	0	31.5458	25.9093	0			0	0	0	19.4086	39.132	12.2284
ENSRNA022717430	0	6.472	5.04546	0	0	0	19.4086	39.132	12.2284	0	0	0	0	0	0	3.83915	0	23.5897	0	0	3.40045	0	13.9306	0	0			0	0	0	84.7199	0	203.807
ENSRNA022717431	16.0744	23.1143	0	0	0	0	84.7199	0	203.807	8.78149	0	94.6321	114.536	112.478	0	13.0629	0	96.1756	34.4712	75.6714	11.8478	0	102.385	52.2856	65.5414			0	0	0	24.8828	0	0
ENSRNA022717433	0	58.082	32.3427	0	0	0	24.8828	0	0	0	43.7884	0	22.4267	10.0942	0	30.1416	0	8.29425	14.5961	10.8403	29.1035	0	14.3661	25.2812	11.2319			0	0	0	0	0	0
ENSRNA022717435	0	0	0	0	0	0	0	0	0	0	0	0	0	0	0	0	0	0	0	0	0	0	0	0	0			0	0	0	0	0	0
ENSRNA022717437	0	0	0	0	0	0	0	0	0	0	0	0	0	0	0	0	0	0	0	0	0	0	0	0	0			0	0	0	0	0	0
ENSRNA022717438	0	0	0	0	0	0	0	0	0	0	0	0	0	0	0	0	0	0	0	0	0	0	0	0	0			0	0	0	0	0	14.3864
ENSRNA022717440	0	0	0	0	0	0	0	0	14.3864	0	0	0	0	0	0	0	0	4.79545	0	0	0	0	8.30597	0	0			0	0	0	0	0	0
ENSRNA022717442	0	0	0	0	0	0	0	0	0	0	0	0	0	0	0	0	0	0	0	0	0	0	0	0	0			0	0	0	0	0	0
ENSRNA022717443	0	0	0	0	0	0	0	0	0	0	0	0	0	0	0	0	0	0	0	0	0	0	0	0	0			0	0	0	0	0	0
ENSRNA022717445	0	0	0	0	0	0	0	0	0	0	0	0	0	0	0	0	0	0	0	0	0	0	0	0	0			0	0	0	0	0	0
ENSRNA022717447	0	0	0	0	0	0	0	0	0	0	0	0	0	0	0	0	0	0	0	0	0	0	0	0	0			0	0	0	0	0	0
ENSRNA022717449	0	0	0	0	0	0	0	0	0	0	0	0	10.2899	0	0	0	0	0	0	3.42996	0	0	0	0	5.94087			0	0	0	0	0	0
ENSRNA022717450	0	0	0	0	0	0	0	0	0	0	0	6.5695	0	0	0	0	0	0	2.18983	0	0	0	0	3.7929	0			0	0	0	0	0	0
ENSRNA022717452	0	0	0	0	0	0	0	0	0	0	0	0	0	0	0	0	0	0	0	0	0	0	0	0	0			0	0	0	0	0	0
ENSRNA022717454	0	0	0	0	0	0	0	0	0	0	0	0	0	0	0	0	0	0	0	0	0	0	0	0	0			0	0	0	0	0	0
ENSRNA022717456	0	0	6.38666	0	0	0	0	0	0	0	0	0	0	0	0	2.12889	0	0	0	0	3.68734	0	0	0	0			0	0	0	0	0	0
ENSRNA022717457	0	0	0	0	0	0	0	0	0	0	0	0	0	0	0	0	0	0	0	0	0	0	0	0	0			0	0	0	0	0	0
ENSRNA022717459	0	0	0	0	0	0	0	0	0	0	0	0	0	0	0	0	0	0	0	0	0	0	0	0	0			0	0	0	126.03	76.2312	31.7621
ENSRNA022717461	149.053	50.4311	58.9729	0	0	0	126.03	76.2312	31.7621	9.57981	77.6249	30.9705	68.1538	81.8021	102.334	86.1525	0	78.0076	39.3917	84.0966	54.6409	0	47.1588	34.7954	17.2052			0	0	0	0	0	0
ENSRNA022717463	0	0	0	0	0	0	0	0	0	0	0	0	0	0	0	0	0	0	0	0	0	0	0	0	0			0	0	0	0	0	0
ENSRNA022717464	0	0	0	0	0	0	0	0	0	0	0	0	0	0	0	0	0	0	0	0	0	0	0	0	0			0	0	0	0	0	0
ENSRNA022717466	0	0	0	0	0	0	0	0	0	0	0	0	0	0	0	0	0	0	0	0	0	0	0	0	0			0	0	0	0	0	0
ENSRNA022717467	0	0	0	0	0	0	0	0	0	0	0	0	0	0	0	0	0	0	0	0	0	0	0	0	0			0	0	0	0	0	0
ENSRNA022717468	0	0	0	0	0	0	0	0	0	0	0	0	0	0	0	0	0	0	0	0	0	0	0	0	0			0	0	0	0	0	0
ENSRNA022717469	0	0	0	0	0	0	0	0	0	0	0	0	0	0	0	0	0	0	0	0	0	0	0	0	0			0	0	0	30.4448	0	0
ENSRNA022717470	0	0	0	0	0	0	30.4448	0	0	0	20.0911	0	51.4494	0	0	0	0	10.1483	6.69705	17.1498	0	0	17.5773	11.5996	29.7043			0	0	0	0	0	0
ENSRNA022717471	0	0	0	0	0	0	0	0	0	0	0	0	0	0	0	0	0	0	0	0	0	0	0	0	0			0	0	0	0	0	0
ENSRNA022717472	0	0	0	0	0	0	0	0	0	0	0	0	0	0	0	0	0	0	0	0	0	0	0	0	0			0	0	0	0	0	0
ENSRNA022717473	0	0	0	0	0	0	0	0	0	0	0	0	0	0	0	0	0	0	0	0	0	0	0	0	0			0	0	0	0	0	0
ENSRNA022717474	0	0	53.1101	0	0	0	0	0	0	0	0	0	0	74.5906	0	17.7034	0	0	0	24.8635	30.6631	0	0	0	43.0649			0	0	0	0	0	0
ENSRNA022717475	0	0	0	0	0	0	0	0	0	0	0	0	0	0	0	0	0	0	0	0	0	0	0	0	0			0	0	0	0	0	0
ENSRNA022717476	0	0	0	0	0	0	0	0	0	0	0	0	0	0	0	0	0	0	0	0	0	0	0	0	0			0	0	0	0	0	0
ENSRNA022717477	0	0	0	0	0	0	0	0	0	0	0	0	0	0	0	0	0	0	0	0	0	0	0	0	0			0	0	0	0	0	0
ENSRNA022717478	0	0	0	0	0	0	0	0	0	0	0	0	0	0	0	0	0	0	0	0	0	0	0	0	0			0	0	0	0	0	0
ENSRNA022717479	0	0	0	0	0	0	0	0	0	0	0	0	0	0	0	0	0	0	0	0	0	0	0	0	0			0	0	0	0	0	0
ENSRNA022717480	0	0	0	0	0	0	0	0	0	0	0	0	0	0	16.4161	0	0	0	0	5.47202	0	0	0	0	9.47781			0	0	0	0	0	0
ENSRNA022717481	0	0	0	0	0	0	0	0	0	0	0	0	0	0	0	0	0	0	0	0	0	0	0	0	0			0	0	0	0	0	0
ENSRNA022717482	0	0	0	0	0	0	0	0	0	0	0	0	0	0	0	0	0	0	0	0	0	0	0	0	0			0	0	0	0	0	0
ENSRNA022717483	0	0	13.4546	0	0	0	0	0	0	0	0	0	0	0	0	4.48486	0	0	0	0	7.768	0	0	0	0			0	0	0	0	0	14.3864
ENSRNA022717484	0	0	23.7434	0	0	0	0	0	14.3864	0	0	0	0	0	0	7.91445	0	4.79545	0	0	13.7082	0	8.30597	0	0			0	0	0	0	0	0
ENSRNA022717485	0	0	0	0	0	0	0	0	0	0	0	0	0	0	0	0	0	0	0	0	0	0	0	0	0			0	0	0	0	0	0
ENSRNA022717486	0	0	0	0	0	0	0	0	0	0	0	0	0	0	0	0	0	0	0	0	0	0	0	0	0			0	0	0	0	0	0
ENSRNA022717487	0	0	0	0	0	0	0	0	0	0	0	0	0	0	0	0	0	0	0	0	0	0	0	0	0			0	0	0	0	0	0
ENSRNA022717488	7.18217	0	0	0	0	0	0	0	0	7.84729	0	0	0	0	0	2.39406	0	0	2.61576	0	4.14663	0	0	4.53064	0			0	0	0	0	0	0
ENSRNA022717489	0	0	0	0	0	0	0	0	0	0	0	0	0	0	0	0	0	0	0	0	0	0	0	0	0			0	0	0	14.8725	33.7345	0
ENSRNA022717490	0	7.43908	46.3951	0	0	0	14.8725	33.7345	0	42.3934	0	0	10.0533	9.04995	54.3428	17.9447	0	16.2023	14.1311	24.482	24.9179	0	16.9065	24.4758	25.8651			0	0	0	0	0	0
ENSRNA022717491	0	0	0	0	0	0	0	0	0	0	0	0	0	0	0	0	0	0	0	0	0	0	0	0	0			0	0	0	0	0	0
ENSRNA022717492	0	0	0	0	0	0	0	0	0	0	0	0	0	0	0	0	0	0	0	0	0	0	0	0	0			0	0	0	0	0	0
ENSRNA022717493	0	0	0	0	0	0	0	0	0	0	0	0	0	0	0	0	0	0	0	0	0	0	0	0	0			0	0	0	0	0	0
ENSRNA022717494	0	0	0	0	0	0	0	0	0	0	0	0	0	0	0	0	0	0	0	0	0	0	0	0	0			0	0	0	0	0	0
ENSRNA022717495	0	0	0	0	0	0	0	0	0	0	0	0	0	0	0	0	0	0	0	0	0	0	0	0	0			0	0	0	0	0	0
ENSRNA022717496	0	8.29743	0	0	0	0	0	0	0	0	0	0	0	0	0	2.76581	0	0	0	0	4.79052	0	0	0	0			0	0	0	0	0	0
ENSRNA022717497	0	0	0	0	0	0	0	0	0	0	0	0	0	0	0	0	0	0	0	0	0	0	0	0	0			0	0	0	0	0	0
ENSRNA022717498	0	0	0	0	0	0	0	0	0	0	0	0	0	0	0	0	0	0	0	0	0	0	0	0	0			0	0	0	0	0	0
ENSRNA022717499	0	0	0	0	0	0	0	0	0	0	0	0	0	0	0	0	0	0	0	0	0	0	0	0	0			0	0	0	0	0	0
ENSRNA022717500	0	0	0	0	0	0	0	0	0	0	0	0	0	0	0	0	0	0	0	0	0	0	0	0	0			0	0	0	0	0	0
ENSRNA022717501	0	0	0	0	0	0	0	0	0	0	0	0	0	0	0	0	0	0	0	0	0	0	0	0	0			0	0	0	0	0	0
ENSRNA022717502	0	0	0	0	0	0	0	0	0	0	0	0	0	0	0	0	0	0	0	0	0	0	0	0	0			0	0	0	0	0	0
ENSRNA022717503	0	0	0	0	0	0	0	0	0	0	0	0	0	0	0	0	0	0	0	0	0	0	0	0	0			0	0	0	0	11.2448	14.0556
ENSRNA022717504	7.76004	22.3172	46.3951	0	0	0	0	11.2448	14.0556	8.47868	0	0	40.2133	9.04995	0	25.4908	0	8.43349	2.82623	16.4211	19.512	0	7.43761	4.89517	21.0957			0	0	0	18.8433	18.9961	11.8722
ENSRNA022717505	13.1092	31.4175	53.8836	0	0	0	18.8433	18.9961	11.8722	14.3232	0	23.1527	0	38.2207	45.9012	32.8034	0	16.5705	12.492	28.0406	20.4225	0	4.06956	11.6845	24.5857			0	0	0	6.88247	0	0
ENSRNA022717506	0	0	0	0	0	0	6.88247	0	0	0	0	0	0	8.37602	0	0	0	2.29416	0	2.79201	0	0	3.97359	0	4.8359			0	0	0	0	0	0
ENSRNA022717507	0	0	0	0	0	0	0	0	0	0	0	0	0	0	0	0	0	0	0	0	0	0	0	0	0			0	0	0	0	0	0
ENSRNA022717508	0	0	0	0	0	0	0	0	0	0	0	0	0	0	0	0	0	0	0	0	0	0	0	0	0			0	0	0	0	0	0
ENSRNA022717509	0	0	0	0	0	0	0	0	0	0	0	0	0	0	0	0	0	0	0	0	0	0	0	0	0			0	0	0	0	0	0
ENSRNA022717510	0	0	0	0	0	0	0	0	0	0	0	0	0	0	0	0	0	0	0	0	0	0	0	0	0			0	0	0	0	0	0
ENSRNA022717511	0	0	0	0	0	0	0	0	0	0	0	0	0	0	0	0	0	0	0	0	0	0	0	0	0			0	0	0	0	0	0
ENSRNA022717512	0	0	0	0	0	0	0	0	0	0	0	0	0	0	0	0	0	0	0	0	0	0	0	0	0			0	0	0	0	0	0
ENSRNA022717513	0	0	0	0	0	0	0	0	0	0	0	0	0	0	0	0	0	0	0	0	0	0	0	0	0			0	0	0	0	0	0
ENSRNA022717514	0	0	0	0	0	0	0	0	0	0	0	0	0	0	0	0	0	0	0	0	0	0	0	0	0			0	0	0	0	0	0
ENSRNA022717515	0	0	0	0	0	0	0	0	0	0	0	10.0622	0	0	0	0	0	0	3.35405	0	0	0	0	5.80939	0			0	0	0	0	0	0
ENSRNA022717516	0	0	0	0	0	0	0	0	0	0	0	0	0	0	0	0	0	0	0	0	0	0	0	0	0			0	0	0	0	0	0
ENSRNA022717517	0	6.472	0	0	0	0	0	0	0	0	0	0	0	0	0	2.15733	0	0	0	0	3.73661	0	0	0	0			0	0	0	0	0	0
ENSRNA022717518	0	0	0	0	0	0	0	0	0	0	0	0	0	0	0	0	0	0	0	0	0	0	0	0	0			0	0	0	0	0	0
ENSRNA022717519	0	0	5.04546	0	0	0	0	0	0	0	0	0	0	0	0	1.68182	0	0	0	0	2.913	0	0	0	0			0	0	0	0	0	0
ENSRNA022717520	0	0	0	0	0	0	0	0	0	0	0	0	0	0	0	0	0	0	0	0	0	0	0	0	0			0	0	0	0	0	0
ENSRNA022717521	0	0	0	0	0	0	0	0	0	0	0	0	0	0	0	0	0	0	0	0	0	0	0	0	0			0	0	0	0	0	0
ENSRNA022717522	0	0	0	0	0	0	0	0	0	0	0	0	0	7.35837	0	0	0	0	0	2.45279	0	0	0	0	4.24836			0	0	0	31.4054	0	0
ENSRNA022717804	15.2941	2.0945	13.0627	0	0	0	31.4054	0	0	9.54881	0	5.14505	36.7972	7.64413	0	10.1504	0	10.4685	4.89795	14.8138	7.06528	0	18.1319	4.7792	19.418			0	0	0	0	0	0
ENSRNA022717806	0	0	0	0	0	0	0	0	0	0	0	0	0	0	0	0	0	0	0	0	0	0	0	0	0			0	0	0	0	0	0
ENSRNA022717807	0	0	0	0	0	0	0	0	0	0	0	0	0	0	0	0	0	0	0	0	0	0	0	0	0			0	0	0	0	0	0
ENSRNA022717809	0	0	0	0	0	0	0	0	0	0	0	0	0	0	0	0	0	0	0	0	0	0	0	0	0			0	0	0	0	0	0
ENSRNA022717815	0	0	0	0	0	0	0	0	0	0	0	0	0	0	0	0	0	0	0	0	0	0	0	0	0			0	0	0	0	0	0
ENSRNA022717817	0	0	0	0	0	0	0	0	0	0	0	0	0	0	0	0	0	0	0	0	0	0	0	0	0			0	0	0	0	0	0
ENSRNA022717819	0	0	0	0	0	0	0	0	0	0	0	0	0	0	0	0	0	0	0	0	0	0	0	0	0			0	0	0	0	0	0
ENSRNA022717820	0	0	0	0	0	0	0	0	0	0	0	0	0	0	0	0	0	0	0	0	0	0	0	0	0			0	0	0	0	0	0
ENSRNA022717821	0	0	0	0	0	0	0	0	0	0	0	0	0	0	0	0	0	0	0	0	0	0	0	0	0			0	0	0	0	0	0
ENSRNA022717822	0	0	0	0	0	0	0	0	0	0	0	0	0	0	0	0	0	0	0	0	0	0	0	0	0			0	0	0	0	0	0
ENSRNA022717825	0	0	0	0	0	0	0	0	0	0	0	0	0	0	0	0	0	0	0	0	0	0	0	0	0			0	0	0	0	0	0
ENSRNA022717829	0	0	0	0	0	0	0	0	0	0	0	0	0	0	0	0	0	0	0	0	0	0	0	0	0			0	0	0	0	0	0
ENSRNA022717833	0	0	0	0	0	0	0	0	0	0	0	0	0	0	0	0	0	0	0	0	0	0	0	0	0			0	0	0	0	0	0
ENSRNA022717835	6.25115	0	0	0	0	0	0	0	0	0	0	0	0	0	0	2.08372	0	0	0	0	3.6091	0	0	0	0			0	0	0	0	0	0
ENSRNA022717837	4.16743	19.9753	0	0	1557.03	765.616	0	0	0	0	26.3541	0	0	19.4406	0	8.04758	774.215	0	8.78471	6.48021	10.5378	778.551	0	15.2156	11.2241			0	0	0	44.0334	15.366	0
ENSRNA022717839	63.6242	108.431	71.3233	583.609	1136.79	1426.21	44.0334	15.366	0	30.8961	40.2349	95.7221	59.5305	16.4889	8.251	81.1263	1048.87	19.7998	55.6177	28.0901	23.9582	428.126	22.349	35.0439	27.5379			443.705	78.2988	0	0	0	0
ENSRNA022717840	0	0	0	0	0	0	0	0	0	0	0	0	0	0	0	0	0	0	0	0	0	0	0	0	0			0	0	0	0	0	0
ENSRNA022717842	0	0	0	0	0	0	0	0	0	0	0	0	0	0	0	0	0	0	0	0	0	0	0	0	0			0	0	0	0	0	0
ENSRNA022717844	0	3.76279	0	205.619	0	0	0	0	0	0	0	0	0	4.57759	0	1.25426	68.5397	0	0	1.52586	2.17245	118.714	0	0	2.64287			0	0	0	0	0	0
ENSRNA022717848	0	0	0	0	0	0	0	0	0	0	0	0	0	0	0	0	0	0	0	0	0	0	0	0	0			0	0	0	0	0	0
ENSRNA022717861	0	0	0	0	0	0	0	0	0	0	0	0	0	0	0	0	0	0	0	0	0	0	0	0	0			0	0	0	0	0	0
ENSRNA022717863	0	0	0	0	0	0	0	0	0	0	0	0	0	0	0	0	0	0	0	0	0	0	0	0	0			0	0	0	0	0	0
ENSRNA022717880	0	0	0	0	0	0	0	0	0	0	0	0	0	0	0	0	0	0	0	0	0	0	0	0	0			0	0	0	0	0	0
ENSRNA022717884	0	3.33608	0	0	0	0	0	0	0	0	0	0	0	0	0	1.11203	0	0	0	0	1.92609	0	0	0	0			0	0	0	0	0	0
ENSRNA022717887	0	0	0	0	0	0	0	0	0	0	0	0	0	0	0	0	0	0	0	0	0	0	0	0	0			0	0	0	0	0	0
ENSRNA022717902	0	0	0	0	0	0	0	0	0	0	0	0	0	0	0	0	0	0	0	0	0	0	0	0	0			0	0	0	0	0	0
ENSRNA022717906	0	0	0	0	0	0	0	0	0	0	0	0	0	0	0	0	0	0	0	0	0	0	0	0	0			0	0	0	9.02724	4.55023	17.0629
ENSRNA022717910	0	12.0409	2.34673	0	0	0	9.02724	4.55023	17.0629	3.43091	0	0	0	0	0	4.79588	0	10.2135	1.14364	0	6.38316	0	6.34011	1.98084	0			0	0	0	0	0	0
ENSRNA022717912	0	9.76905	1.90395	0	0	0	0	0	0	4.17535	0	0	0	0	0	3.891	0	0	1.39178	0	5.17879	0	0	2.41064	0			0	0	0	0	0	0
ENSRNA022717915	0	0	4.23988	0	0	0	0	0	0	24.7948	0	0	7.34992	0	0	1.41329	0	0	8.26493	2.44997	2.4479	0	0	14.3153	4.24348			0	0	0	0	0	6.27098
ENSRNA022717920	0	0	0	45.6079	0	0	0	0	6.27098	0	0	0	0	8.07534	0	0	15.2026	2.09033	0	2.69178	0	26.3317	3.62055	0	4.6623			0	0	0	6.18107	0	0
ENSRNA022717930	2.15008	53.5898	0	7.84044	77.8943	56.4764	6.18107	0	0	14.0951	0	0	0	5.01494	0	18.58	47.4037	2.06036	4.69838	1.67165	30.3385	35.8974	3.56864	8.13783	2.89538			11.0184	0	0	0	0	0
ENSRNA022717934	9.7844	0	3.65613	0	0	0	0	0	0	5.34526	0	0	0	0	0	4.48018	0	0	1.78175	0	4.94398	0	0	3.08609	0			0	0	0	42.3865	0	0
ENSRNA022717944	6.98404	4.46345	10.4389	0	0	0	42.3865	0	0	17.8052	8.83317	2.74107	12.064	2.71498	16.3028	7.29546	0	14.1288	9.79316	10.3606	2.99987	0	24.4719	7.57783	6.95224			0	0	0	0	27.429	45.7137
ENSRNA022717947	0	24.1944	9.43077	0	0	0	0	27.429	45.7137	0	23.9404	0	40.871	22.0751	0	11.2084	0	24.3809	7.98013	20.9821	12.1948	0	23.0088	13.822	20.4574			0	0	0	0	0	0
ENSRNA022717949	0	0	0	0	0	0	0	0	0	0	0	0	0	0	0	0	0	0	0	0	0	0	0	0	0			0	0	0	0	0	0
ENSRNA022717953	0	0	0	0	0	0	0	0	0	0	0	0	0	0	0	0	0	0	0	0	0	0	0	0	0			0	0	0	0	0	0
ENSRNA022717955	0	0	0	0	0	0	0	0	0	0	0	0	0	0	0	0	0	0	0	0	0	0	0	0	0			0	0	0	0	0	0
ENSRNA022717958	0	0	0	0	0	0	0	0	0	0	0	0	0	0	0	0	0	0	0	0	0	0	0	0	0			0	0	0	0	0	0
ENSRNA022717960	0	0	0	0	0	0	0	0	0	0	0	0	0	0	0	0	0	0	0	0	0	0	0	0	0			0	0	0	15.9741	6.03889	0
ENSRNA022717964	0	31.9605	0	0	0	0	15.9741	6.03889	0	0	0	0	0	0	0	10.6535	0	7.33767	0	0	18.4524	0	8.06587	0	0			0	0	0	0	0	0
ENSRNA022717967	8.33486	0	0	0	0	0	0	0	0	0	0	0	0	0	0	2.77829	0	0	0	0	4.81213	0	0	0	0			0	0	0	0	0	0
ENSRNA022717972	0	0	0	0	0	0	0	0	0	4.47058	0	0	5.30085	0	0	0	0	0	1.49019	1.76695	0	0	0	2.58109	3.06045			0	0	0	0	0	0
ENSRNA022717977	0	0	0	0	0	0	0	0	0	0	0	0	0	0	0	0	0	0	0	0	0	0	0	0	0			0	0	0	0	0	0
ENSRNA022717983	0	0	0	0	0	0	0	0	0	0	0	0	0	0	0	0	0	0	0	0	0	0	0	0	0			0	0	0	0	0	0
ENSRNA022717997	0	0	0	0	0	0	0	0	0	0	0	0	0	0	0	0	0	0	0	0	0	0	0	0	0			0	0	0	0	0	0
GB40001	0	0	0	0	0	0	0	0	0	0	0	0	0	0	0	0	0	0	0	0	0	0	0	0	0			0	0	0	7.56669	11.4421	42.9067
GB40002	15.7924	18.924	0	0	0	0	7.56669	11.4421	42.9067	60.392	29.9605	32.5402	0	27.6262	82.9443	11.5721	0	20.6385	40.9642	36.8568	10.1433	0	19.3819	16.8743	42.2356			0	0	0	0	0	0
GB40003	0	0	0	0	0	0	0	0	0	0	0	0	0	0	0	0	0	0	0	0	0	0	0	0	0			0	0	0	0	0	0
GB40004	0	0	0	0	0	0	0	0	0	0	0	0	0	0	0	0	0	0	0	0	0	0	0	0	0			0	0	0	0	0	0
GB40005	0	0	0	0	0	0	0	0	0	0	0	0	0	0	0	0	0	0	0	0	0	0	0	0	0			0	0	0	0	0	0.968203
GB40006	0.17818	0	0	0.0645552	0	0.112351	0	0	0.968203	0.584042	0	0.209794	0.923347	0	1.24778	0.0593933	0.0589687	0.322734	0.264612	0.723708	0.102872	0.0563834	0.558993	0.295855	0.647401			0	0	0.35671	0	0	0
GB40007	0.167348	0	0	0.0288765	0.138654	0	0	0	0	0.502826	0	0	0.0542009	0.0487913	0.0976601	0.0557827	0.0558435	0	0.167609	0.0668841	0.0966184	0.073155	0	0.290307	0.0267897			0	0	0	3.33733	1.78116	2.22638
GB40008	2.86807	2.55306	4.6696	1.84168	2.35213	1.44475	3.33733	1.78116	2.22638	3.46943	3.88654	2.05029	2.65404	2.86698	3.10837	3.36358	1.87952	2.44829	3.13542	2.87646	1.14196	0.454872	0.80147	0.962614	0.227309			1.16686	0.592202	0.533928	67.8485	37.062	54.518
GB40009	54.4279	60.6983	68.8812	28.416	25.2719	16.8725	67.8485	37.062	54.518	49.4149	75.3476	40.0301	135.368	136.772	116.858	61.3358	23.5201	53.1428	54.9309	129.666	7.24774	5.9678	15.4393	18.2934	11.1143			35.9588	14.4897	19.841	43.7087	30.9697	37.5081
GB40010	40.5708	41.121	47.4204	23.6873	21.2978	13.0245	43.7087	30.9697	37.5081	45.5813	57.0013	29.8558	92.4111	98.889	99.3551	43.0374	19.3365	37.3955	44.1461	96.8851	3.80571	5.59542	6.37025	13.6295	3.88157			22.49	11.9112	12.6378	0	0	0
GB40011	0	0	0	0	0	0	0	0	0	0	0	0	0	0	0	0	0	0	0	0	0	0	0	0	0			0	0	0	17.0205	9.97997	7.55043
GB40012	13.7743	6.42856	18.6919	8.28298	5.4805	4.23325	17.0205	9.97997	7.55043	9.10918	8.02297	9.81634	13.3838	8.66608	13.1152	12.9649	5.99891	11.517	8.98283	11.7217	6.17161	2.07404	4.91856	0.903334	2.64963			9.35983	3.76062	2.78449	1.16149	0	0
GB40013	0	1.16194	0	0.70585	0	1.24315	1.16149	0	0	0	0	0	0	0	0	0.387313	0.649667	0.387165	0	0	0.670845	0.623476	0.670589	0	0			2.04454	0	0	3.7842	1.76072	1.92573
GB40014	3.49333	2.76643	6.47	2.07116	2.73701	1.51746	3.7842	1.76072	1.92573	4.31469	2.30517	2.68249	2.75477	5.66818	6.73631	4.24325	2.10854	2.49022	3.10078	5.05309	1.96237	0.610634	1.12365	1.06807	2.0608			2.08059	0.624385	0.603071	1.6674	0.840464	0
GB40015	0	0.556014	0.433459	0	0.586275	0	1.6674	0.840464	0	0.316858	3.66784	0	0.375705	0.338207	0	0.329824	0.195425	0.835955	1.32823	0.23797	0.292135	0.338486	0.83371	2.03234	0.20694			0.963884	0.35634	0	0	0	0
GB40016	0	0	0	0.277088	0	0	0	0	0	0	0	0	0	0	0.579817	0	0.0923627	0	0	0.193272	0	0.159977	0	0	0.334757			0	0	0	3.61714	5.07903	3.41849
GB40017	2.02214	2.3262	2.61945	1.15391	1.48942	1.67304	3.61714	5.07903	3.41849	4.71339	5.45606	4.28566	3.14368	5.50261	3.14685	2.32259	1.43879	4.03822	4.81837	3.93105	0.298673	0.263242	0.906827	0.592222	1.36102			1.6944	1.96852	1.24226	165.138	176.27	172.593
GB40018	87.1781	145.766	62.1213	2.19819	12.5577	7.92204	165.138	176.27	172.593	163.921	141.03	93.0976	131.327	85.1184	70.9883	98.3551	7.55931	171.334	132.683	95.8114	42.9277	5.18927	5.67205	36.1421	31.5587			59.0113	38.1772	49.0999	0	0	0.984574
GB40019	0.543578	0.521095	0	21.2	8.14351	16.9977	0	0	0.984574	0	0	0	0	1.26787	0	0.354891	15.4471	0.328191	0	0.422622	0.30755	6.66493	0.568444	0	0.732003			6.46959	2.60516	0.000130028	0.408687	0	0.772483
GB40020	0	4.08844	0	1.37896	0.914381	0.471	0.408687	0	0.772483	2.79588	0	2.00862	1.65756	0	0	1.36281	0.921447	0.393723	1.6015	0.552521	2.36046	0.454021	0.386459	1.44171	0.956994			1.12e-06	3.74e-07	6.14e-15	22.6145	53.1952	29.8935
GB40021	21.5941	17.4479	25.9362	19.5556	14.1467	18.8941	22.6145	53.1952	29.8935	24.4365	49.1606	27.968	44.9609	39.754	46.0865	21.6594	17.5321	35.2344	33.8551	43.6005	4.24453	2.95047	15.9746	13.3721	3.37833			12.6068	20.7593	10.7257	0	6.0764	0
GB40022	1.19809	0.574268	0.895379	1.28244	0.551752	1.34392	0	6.0764	0	4.58165	1.5153	3.52666	3.10431	0.698621	0	0.889246	1.05937	2.02547	3.20787	1.26764	0.311956	0.440684	3.50821	1.55783	1.62851			0	1.64165	0	0	0	0
GB40023	0	0	0	0	0	0	0	0	0	0	0	0	0	0	0	0	0	0	0	0	0	0	0	0	0			0	0	0	0	0	0
GB40024	0	0	0	0	0	0	0	0	0	0	0	0	0	0	0	0	0	0	0	0	0	0	0	0	0			0	0	0	0	0	0
GB40025	11.6905	0	0	0	0	0	0	0	0	0	0	17.2058	0	0	13.6445	3.89682	0	0	5.73528	4.54817	6.74949	0	0	9.9338	7.87766			0	0	0	0	0	0
GB40026	0	0	1.14022	0	0	0	0	0	0	0	0	2.69461	0	3.55862	1.78072	0.380072	0	0	0.898203	1.77978	0.658305	0	0	1.55573	1.77931			0	0	0	2.3898	0	3.01139
GB40027	2.25635	3.64299	2.75126	2.18977	1.48416	0.439555	2.3898	0	3.01139	1.29753	0.60079	3.07617	1.38465	2.35442	1.94047	2.88353	1.37116	1.8004	1.65816	1.89318	0.702718	0.880562	1.58986	1.27649	0.486609			1.23686	0	1.08882	5.83215	6.61439	2.36222
GB40028	7.39028	9.58506	10.5588	4.47411	3.16106	7.51072	5.83215	6.61439	2.36222	5.69977	4.39858	2.30334	5.35034	8.36523	3.5517	9.17803	5.04863	4.93625	4.1339	5.75576	1.62298	2.23102	2.26323	1.71361	2.43224			3.16543	0.651887	0.587548	0	0	0
GB40029	0	1.85977	0	0	0.326389	0	0	0	0	0	0	0.456845	1.508	1.35749	0	0.619923	0.108796	0	0.152282	0.955164	1.07374	0.188441	0	0.263759	0.830613			0	0	0	0	0.40644	1.01607
GB40030	0	0	0	10.8218	10.6927	12.9753	0	0.40644	1.01607	0.306458	0	0.990748	0	1.30843	0	0	11.4966	0.47417	0.432402	0.436142	0	1.28222	0.51141	0.507239	0.75542			13.7087	3.92681	6.19166	313.945	383.182	324.254
GB40031	276.134	300.606	391.745	113.71	76.1307	51.4916	313.945	383.182	324.254	248.012	316.688	228.692	353.191	196.495	193.92	322.828	80.4441	340.46	264.464	247.869	60.9249	31.3327	37.355	46.2475	91.2208			110.847	115.059	73.1215	331.935	673.077	857.863
GB40032	308.037	273.703	399.906	227.984	212.315	205.744	331.935	673.077	857.863	616.589	582.081	566.257	466.895	457.214	480.314	327.215	215.348	620.958	588.309	468.141	65.2509	11.4259	266.81	25.7375	11.6002			205.853	315.616	361.238	9.11913	6.70331	8.13951
GB40033	7.005	6.58856	8.29716	4.85065	4.47709	4.6703	9.11913	6.70331	8.13951	6.93167	7.52238	9.64848	5.99303	4.62419	2.15967	7.29691	4.66601	7.98732	8.03417	4.25896	0.890915	0.186817	1.21508	1.42888	1.9426			4.97905	2.62258	2.86847	26.2989	31.8146	39.7672
GB40034	21.9552	0	0	0	0	0	26.2989	31.8146	39.7672	17.9914	13.8841	6.46268	14.2218	0	12.8125	7.31842	0	32.6269	12.7794	9.01144	12.6759	0	6.77081	5.84319	7.83588			0	0	0	0	5.52712	3.45435
GB40035	0	0	0	0	0	0	0	5.52712	3.45435	0	0	6.73652	7.41221	0	0	0	0	2.99382	2.24551	2.47074	0	0	2.79219	3.88933	4.27944			0	0	0	0	0	3.97672
GB40053	0	0	0	0	0	0	0	0	3.97672	0	0	0	0	0	2.56251	0	0	1.32557	0	0.854169	0	0	2.29596	0	1.47946			0	0	0	82.0247	102.526	122.329
GB40054	65.8054	70.4354	102.056	54.1619	64.039	48.1961	82.0247	102.526	122.329	102.443	90.112	115.057	117.623	85.6877	98.1715	79.4321	55.4657	102.293	102.537	100.494	19.7287	8.00151	20.1531	12.4726	16.0938			45.1922	42.4093	44.9054	249.427	286.811	157.152
GB40056	214.196	174.146	176.287	0	13.7248	0	249.427	286.811	157.152	174.783	168.031	156.428	105.378	104.347	69.6199	188.21	4.57493	231.13	166.414	93.1151	22.5301	7.92402	66.7377	9.28393	20.354			0	0	0	3.93882	1.48904	6.51437
GB40057	5.65172	7.88067	11.1353	0	1.82302	0.370273	3.93882	1.48904	6.51437	7.85924	1.29966	1.81486	10.6501	7.78957	4.79739	8.22258	0.731098	3.98075	3.65792	7.74569	2.75775	0.963585	2.51293	3.64756	2.92661			0.310479	0	1.92001	407.988	1806.77	1883.84
GB40058	188.548	233.225	354.546	0	0	0	407.988	1806.77	1883.84	1415.48	1346.2	1374.98	1315.9	2929.49	2995.71	258.773	0	1366.2	1378.89	2413.7	85.8973	0	830.729	34.8072	951.299			0	0	0	0	0	0
GB40059	0	0	0	0	8.05269	0	0	0	0	0	0	0	0	0	0	0	2.68423	0	0	0	0	4.64922	0	0	0			0	0	0	0	0	0
GB40060	0	0	0	0	0	0	0	0	0	0	0	0	0	0	0	0	0	0	0	0	0	0	0	0	0			0	0	0	0	0	0
GB40061	0.0719595	0	0	12.033	10.7501	8.38333	0	0	0	0	0	0	0	0	0	0.0239865	10.3888	0	0	0	0.0415458	1.85146	0	0	0			11.5039	11.9746	14.9236	25.7067	35.8039	26.426
GB40063	20.0019	24.8142	20.3999	17.0666	13.4112	18.0412	25.7067	35.8039	26.426	32.6528	42.5597	28.5381	25.3033	35.9506	35.1552	21.7387	16.173	29.3122	34.5835	32.1364	2.67091	2.44093	5.6335	7.20747	5.93096			14.564	14.9078	9.91685	2.74909	3.69518	4.61885
GB40064	2.55004	1.83343	1.90575	0.852186	0.391083	0.6363	2.74909	3.69518	4.61885	3.83102	0.806302	2.25187	0.412956	1.11522	0.74407	2.09641	0.626523	3.68771	2.2964	0.757416	0.394522	0.230707	0.934905	1.51285	0.351322			0	0	0	0	0	0
GB40065	0	0	0	0	0	0	0	0	0	0	0	2.7601	0	0	0	0	0	0	0.920035	0	0	0	0	1.59355	0			0	0	0	0	0	0
GB40066	0	0	0	0	0	0	0	0	0	0	0	0	0	0	0	0	0	0	0	0	0	0	0	0	0			0	0	0	0	0	0
GB40067	0	1.47618	0.164401	0.161873	0.086551	0	0	0	0	0	0	0	0	0	0	0.54686	0.082808	0	0	0	0.809002	0.0810014	0	0	0			0	0	0	0	0	0
GB40069	0	0	0	0	4.41731	0	0	0	0	0	0	0	0	0	0	0	1.47244	0	0	0	0	2.55034	0	0	0			0	0	0	3.53526	3.20754	0
GB40070	3.6892	4.95125	3.3085	2.01636	0	0	3.53526	3.20754	0	0	0	0	0	0	0	3.98299	0.67212	2.2476	0	0	0.85988	1.16415	1.95336	0	0			0	0	0	1.92382	7.06504	5.71421
GB40071	8.03036	8.52302	5.14406	3.57072	5.2116	4.1463	1.92382	7.06504	5.71421	5.95381	10.882	11.1436	2.60088	10.0341	4.68632	7.23248	4.30954	4.90102	9.32646	5.77378	1.82532	0.832531	2.66533	2.92373	3.83409			0.793419	1.76014	0.198261	3.53526	3.43665	0.954599
GB40072	6.85137	0.757845	5.51417	25.0559	24.7398	17.5548	3.53526	3.43665	0.954599	4.03085	4.66598	3.10269	4.09668	3.6878	3.69073	4.37446	22.4502	2.64217	3.93317	3.82507	3.20265	4.24246	1.46231	0.786205	0.235223			28.4866	12.908	4.17611	219.015	231.984	202.217
GB40073	209.594	196.886	323.508	179.283	190.48	167.14	219.015	231.984	202.217	166.287	166.512	164.314	236.057	176.876	172.1	243.329	178.968	217.739	165.704	195.011	69.7268	11.6732	14.9243	1.20897	35.6272			135.955	103.637	83.8246	19.5157	36.1089	32.0893
GB40074	8.44422	12.698	11.0128	7.12991	7.36393	6.80526	19.5157	36.1089	32.0893	30.4827	38.6363	45.2285	40.5413	38.619	50.2446	10.7183	7.0997	29.2379	38.1158	43.135	2.14211	0.280558	8.65631	7.38665	6.23169			10.0905	13.2242	11.3659	0.212813	0	0
GB40075	0	0	0	0	0	0	0.212813	0	0	0	0	0	0	0	0	0	0	0.0709377	0	0	0	0	0.122868	0	0			0	0	0	1.62892	3.6948	3.07891
GB40076	3.68301	5.43181	4.23455	0.960705	1.82795	4.64806	1.62892	3.6948	3.07891	4.33363	2.14991	5.3372	9.17583	2.97361	0	4.44979	2.4789	2.80088	3.94025	4.04981	0.894047	1.92794	1.06063	1.62965	4.68163			0.626198	0.694678	0	3.46118	0	4.90663
GB40077	1.20397	1.44271	1.12471	1.14175	2.07789	0.795564	3.46118	0	4.90663	1.64433	2.66479	3.18956	2.7296	1.75512	2.10781	1.25713	1.3384	2.78927	2.49956	2.19751	0.16553	0.663396	2.52138	0.785756	0.493392			0.8371	0	0.836213	0	0	0
GB40078	0	0	0	0	0	0	0	0	0	0	0	0	0	0	0	0	0	0	0	0	0	0	0	0	0			0	0	0	0	0	0
GB40079	0	0	0	0	0	0	0	0	0	0	0	0	0	0	0	0	0	0	0	0	0	0	0	0	0			0	0	0	10.6832	12.7735	15.0272
GB40080	9.85204	6.46206	6.39402	5.03365	2.27854	5.56286	10.6832	12.7735	15.0272	9.34804	13.1163	10.0737	25.1913	23.2817	24.208	7.56937	4.29168	12.828	10.846	24.227	1.97714	1.7634	2.17255	1.99934	0.954907			6.10582	5.36066	5.50589	1.06758	0	0
GB40081	0	0	0	0	0	0	1.06758	0	0	0	0	0	0	0	2.60056	0	0	0.355859	0	0.866854	0	0	0.616366	0	1.50144			0.890173	0	0	0	0	0
GB40082	0	0	0	0	0	0	0	0	0	0	0	0	0	0	0	0	0	0	0	0	0	0	0	0	0			0	0	0	2.43673	4.42169	7.82987
GB40083	3.55997	5.60663	7.03134	13.9223	14.9416	12.8568	2.43673	4.42169	7.82987	8.33498	1.60805	5.38922	3.62375	6.22759	5.34217	5.39931	13.9069	4.8961	5.11075	5.0645	1.74494	1.04249	2.72769	3.3721	1.32394			10.843	5.86658	6.41835	0.707051	5.3459	21.383
GB40084	5.90272	7.07322	9.37408	2.01636	5.07387	2.93909	0.707051	5.3459	21.383	6.44936	13.0647	11.2938	23.8973	4.30243	3.44468	7.45001	3.34311	9.14532	10.2693	10.5481	1.76609	1.56828	10.849	3.42462	11.5687			0	1.5992	2.99732	0.766985	0	2.17458
GB40085	5.60269	3.45275	0.299079	0	0	0	0.766985	0	2.17458	4.37253	0.506149	9.89514	0.518459	0	0	3.11817	0	0.980523	4.92461	0.17282	2.66759	0	1.10291	4.71878	0.299332			0	0	0.57485	4.04805	8.34727	0
GB40086	1.92015	0.368145	1.148	0	0	0	4.04805	8.34727	0	0.419593	2.42854	0	0.99504	6.2701	0	1.14543	0	4.13177	0.949377	2.42171	0.776004	0	4.17426	1.29806	3.36973			0	3.65385	0	0.423675	5.12534	0
GB40087	0	0	0.330417	0.177285	0	0	0.423675	5.12534	0	0.483068	2.23673	1.56171	3.4367	3.60931	0	0.110139	0.059095	1.84967	1.42717	2.34867	0.190766	0.102356	2.84471	0.88454	2.03584			0.259616	0	0	0	0	0
GB40088	0	0	0	0	0	0	0	0	0	0	0	0	0	0	0	0	0	0	0	0	0	0	0	0	0			0	0	0	8.50647	4.86716	7.82201
GB40089	5.9979	9.19971	6.63405	0.088929	0.570737	0	8.50647	4.86716	7.82201	4.71841	10.0134	9.03949	8.70289	1.95857	5.04032	7.27722	0.219889	7.06522	7.92378	5.23393	1.69504	0.30708	1.93409	2.81832	3.37632			0.782821	0	0.16332	11.8707	0	0
GB40090	0	5.93761	7.71477	0	0	0	11.8707	0	0	6.76739	0	0	0	12.0389	0	4.5508	0	3.95689	2.2558	4.01297	4.04003	0	6.85354	3.90715	6.95068			0	0	0	0	0	0.243351
GB40091	0.134353	0.64398	0.401629	7.36e-07	8.32e-07	1.12838	0	0	0.243351	0	0.169925	0	0	0	0.31362	0.393321	0.376127	0.0811171	0.0566417	0.10454	0.254915	0.65147	0.140499	0.0981063	0.181069			0.137887	0.672399	0.561596	7.06051	5.53605	11.8626
GB40092	10.6426	12.0336	16.5191	7.68097	3.17825	8.2047	7.06051	5.53605	11.8626	10.4356	13.4604	17.9931	12.7272	8.91094	10.192	13.0651	6.35464	8.15307	13.963	10.61	3.07103	2.76327	3.30177	3.80376	1.94216			4.05567	1.50032	4.13117	11.9144	16.2149	0
GB40093	3.72997	4.76759	6.50428	14.7518	6.44957	10.3985	11.9144	16.2149	0	8.15078	0	0	12.886	10.1499	2.90229	5.00061	10.5333	9.37644	2.71693	8.64609	1.40176	4.15276	8.40011	4.70585	5.15898			8.54022	10.0875	0	15.1093	4.15414	0
GB40094	2.86677	8.24458	8.56979	0	0	0	15.1093	4.15414	0	1.56613	1.81289	3.37541	12.9989	3.34329	6.69189	6.56038	0	6.42114	2.25148	7.67803	3.20289	0	7.80558	0.981146	4.90276			0	0	0	20.2425	7.87118	10.9319
GB40095	9.29457	14.6959	15.9672	5.39702	9.14946	3.94941	20.2425	7.87118	10.9319	5.80304	10.3814	5.40078	9.69564	8.58718	10.989	13.3192	6.1653	13.0152	7.19509	9.75728	3.54296	2.68381	6.44344	2.76678	1.20212			8.11453	2.38648	3.08492	19.1689	14.4933	0
GB40096	0	23.9704	22.4243	0	0	0	19.1689	14.4933	0	43.7123	6.32499	5.88822	12.9576	0	58.3682	15.4649	0	11.2208	18.6418	23.7753	13.4153	0	9.99472	21.7128	30.6509			0	0	0	0	0	0
GB40097	0	0	0	0	0	0	0	0	0	0	0	0	0	0	0	0	0	0	0	0	0	0	0	0	0			0	0	0	15.2979	9.70092	24.2516
GB40098	24.7185	35.5441	37.7159	15.7445	21.4804	12.2531	15.2979	9.70092	24.2516	10.6905	14.9802	4.24437	6.67155	6.60626	7.21255	32.6595	16.4927	16.4168	9.97171	6.83012	6.96232	4.65892	7.3396	5.40391	0.332798			9.0288	4.10514	6.93075	0	0	0
GB40100	0	0	0	10.7759	9.5465	8.06131	0	0	0	0	0	0	0	0	0	0	9.46124	0	0	0	0	1.3593	0	0	0			9.41036	4.02397	5.81863	61.0332	36.917	7.69082
GB40101	55.1988	48.8453	28.5592	0	0	0	61.0332	36.917	7.69082	13.9178	21.4811	29.9966	11.0018	4.95186	69.3811	44.2011	0	35.2137	21.7985	28.4449	13.9138	0	26.7119	8.04408	35.5806			0	0	0	22.6351	43.563	67.6763
GB40102	21.0439	23.4672	23.7509	2.22733	2.57271	1.49387	22.6351	43.563	67.6763	25.8082	32.5906	33.8797	28.3757	33.0565	31.0777	22.754	2.09797	44.6248	30.7595	30.8366	1.48774	0.550931	22.5394	4.33614	2.34967			1.75652	1.6605	1.86951	1.57793	3.97683	0
GB40103	0	0	0	0	0.74159	0	1.57793	3.97683	0	0.599712	2.77682	1.9388	0	5.12095	5.12501	0	0.247197	1.85159	1.77178	3.41532	0	0.428157	2.00249	1.09812	2.95775			0.672952	1.84573	0	0	0	0
GB40104	0	0	0	0	0	0	0	0	0	0	0	0	0	0	0	0	0	0	0	0	0	0	0	0	0			0	0	0	53.9127	0	0
GB40105	0	0	0	0	0	0	53.9127	0	0	0	0	0	0	0	0	0	0	17.9709	0	0	0	0	31.1265	0	0			0	0	0	9.62726	9.31714	16.0134
GB40106	3.21488	4.62286	5.40585	0	2.71985	0	9.62726	9.31714	16.0134	7.90334	12.1982	1.89264	7.28867	10.3105	21.5754	4.41453	0.906617	11.6526	7.33139	13.0582	1.11025	1.57031	3.77974	5.17653	7.52927			0	0	0	7.25625	5.77509	2.88746
GB40107	2.78977	6.87697	4.46765	3.14078	4.20887	3.28531	7.25625	5.77509	2.88746	1.30634	3.02435	3.754	3.0979	8.36613	0.930308	4.71146	3.54499	5.30627	2.69489	4.13144	2.05448	0.579464	2.2218	1.25665	3.82414			3.91112	1.01626	0.286075	66.7101	289.455	370.043
GB40108	54.2713	52.0266	50.3272	35.7692	35.8764	28.1661	66.7101	289.455	370.043	357.336	256.593	302.44	365.538	184.907	339.597	52.2084	33.2706	242.069	305.457	296.68	1.97833	4.42092	157.12	50.4389	97.6639			37.5372	121.612	141.106	16.9699	31.9975	32.8678
GB40109	15.7412	22.6352	16.9925	5.78868	4.29869	3.6391	16.9699	31.9975	32.8678	35.1146	26.2688	34.4941	32.5724	29.8314	28.0689	18.4563	4.57549	27.2784	31.9592	30.1576	3.67272	1.1012	8.93802	4.93778	2.26941			3.77522	3.01741	1.33023	20.3444	43.0698	30.7633
GB40110	48.8297	14.2465	17.4529	0	0	0	20.3444	43.0698	30.7633	92.7856	51.0176	37.4957	88.0141	71.8019	54.5137	26.843	0	31.3925	60.433	71.4433	19.1084	0	11.3758	28.8224	16.7531			0	0	0	0	0	0
GB40111	0	0	0	0	0	0	0	0	0	0	0	0	1.77053	0	0	0	0	0	0	0.590176	0	0	0	0	1.02221			0	0	0	2.19393	3.22002	2.68327
GB40112	3.50154	1.87201	1.50971	2.35561	2.3785	1.77401	2.19393	3.22002	2.68327	2.28077	2.55498	3.6471	2.18093	3.84799	3.45808	2.29442	2.16937	2.69907	2.82762	3.16233	1.06097	0.342586	0.513225	0.722818	0.871992			3.0348	2.12373	1.9292	29.1659	42.099	29.5687
GB40113	27.669	24.1374	22.7459	19.966	27.8219	16.6625	29.1659	42.099	29.5687	21.4643	13.298	28.3431	8.96148	13.8754	25.1892	24.8508	21.4835	33.6112	21.0351	16.0087	2.53789	5.73237	7.35341	7.53171	8.32155			15.7093	12.6929	8.57861	1.25866	0.951654	0
GB40114	0.656735	0	0.981607	0	0	0.503962	1.25866	0.951654	0	0	0	0	0	0	0	0.546114	0.167987	0.736772	0	0	0.500066	0.290963	0.656268	0	0			0	0.459819	0	19.028	0	0
GB40115	19.8566	0	12.3663	0	0	0	19.028	0	0	0	8.37131	0	0	0	0	10.741	0	6.34267	2.79044	0	10.0276	0	10.9858	4.83318	0			0	0	0	0	0	0
GB40116	0	0	0	0	0	0	0	0	0	0	0	0	0	0	0	0	0	0	0	0	0	0	0	0	0			0	0	0	0	0	0
GB40117	0	3.15707	0	0	0	0	0	0	0	0	0	0	0	0	0	1.05236	0	0	0	0	1.82274	0	0	0	0			0	0	0	53.4389	84.935	71.5652
GB40118	52.5624	64.6062	74.1302	48.8039	37.0699	31.8385	53.4389	84.935	71.5652	87.7655	83.5866	89.1305	83.0063	110.284	103.309	63.7663	39.2374	69.9797	86.8275	98.8662	10.8084	8.68791	15.8078	2.88854	14.171			28.6072	33.923	25.3309	28.5705	6.59034	3.6612
GB40119	7.07465	15.0174	18.1274	2.70331	2.23306	3.26581	28.5705	6.59034	3.6612	2.20852	15.339	11.3049	15.0574	7.07197	3.53879	13.4065	2.73406	12.9407	9.61747	8.55606	5.69974	0.517061	13.6148	6.72593	5.90099			10.3469	1.33812	0	11.9204	6.55477	2.04831
GB40120	2.26172	6.50452	2.53541	0	0	0	11.9204	6.55477	2.04831	4.94235	0	1.33151	7.3253	7.91302	0	3.76722	0	6.84116	2.09128	5.07944	2.37452	0	4.94227	2.55727	4.40873			0	0	0	0	0	0
GB40121	0	0	0	0	0	0	0	0	0	0	0	0	0	0	0	0	0	0	0	0	0	0	0	0	0			0	0	0	0	0	0
GB40122	0	0	0.637053	0	0	0	0	0	0	0	0	0	0	1.98825	0	0.212351	0	0	0	0.662749	0.367803	0	0	0	1.14791			0	0	0	0.314512	0	0.594478
GB40123	0	0	1.4717	0	0	0	0.314512	0	0.594478	0	0.415106	0.386441	1.27561	0	0	0.490565	0	0.302997	0.267183	0.425202	0.849684	0	0.297406	0.23183	0.736471			0	0	0	0	1.65589	2.06981
GB40124	0.457091	0.219093	2.04961	24.9693	27.6065	28.413	0	1.65589	2.06981	0	0.86717	0	2.66478	0	0	0.908599	26.9963	1.2419	0.289057	0.88826	0.995286	1.80113	1.09525	0.500661	1.53851			30.9481	28.5399	18.8562	4.828	3.12889	0
GB40125	0	1.37996	6.45475	1.30047	0	0	4.828	3.12889	0	0	7.2825	1.6949	0	4.19694	0	2.61157	0.43349	2.6523	2.99247	1.39898	3.39906	0.750827	2.44903	3.8107	2.4231			0	0	0	0	0	4.31337
GB40126	0	2.85361	1.33478	0	0	0	0	0	4.31337	6.50481	6.0238	6.30881	0.771288	0.694308	0	1.39613	0	1.43779	6.27914	0.488532	1.4278	0	2.49033	0.241874	0.424828			0	0	1.83326	0	0	0
GB40127	0	0	0	0	0	0	0	0	0	0	0	0	0	0	0	0	0	0	0	0	0	0	0	0	0			0	0	0	0	0	0
GB40128	0	0	0	0	0.173237	0	0	0	0	0	0	0	0.529123	5.71576	12.394	0	0.0577457	0	0	6.21295	0	0.100018	0	0	5.94803			0	0	0	10.0491	8.38393	6.54976
GB40129	2.53126	11.4395	3.78342	6.88088	9.9305	2.44739	10.0491	8.38393	6.54976	21.3352	5.48821	2.98038	5.15321	4.21717	20.2585	5.91807	6.41959	8.32759	9.9346	9.87629	4.82253	3.76282	1.75033	9.95253	9.00342			5.96819	3.64174	2.56317	0	0	0
GB40130	0	0	0.51275	0	0	0	0	0	0	0	0	0	0	0	0	0.170917	0	0	0	0	0.296036	0	0	0	0			0	0	0	0	0	0
GB40131	0	0	0	0	0	0	0	0	0	0	0	0	0	0	0	0	0	0	0	0	0	0	0	0	0			0	0	0	0	0	0
GB40132	0	0	0	0	0	0	0	0	0	0	0	0	0	0	0	0	0	0	0	0	0	0	0	0	0			0	0	0	0	5.17619	0
GB40133	0	0	0	0	0	0	0	5.17619	0	0	0	0	9.25545	0	0	0	0	1.7254	0	3.08515	0	0	2.98847	0	5.34364			0	0	0	75.5689	202.973	220.355
GB40134	88.7491	82.7082	96.7806	51.7702	53.2911	41.5662	75.5689	202.973	220.355	244.609	363.912	353.539	358.736	321.441	227.267	89.4126	48.8758	166.299	320.687	302.481	7.05964	6.37584	79.0539	66.0892	67.7543			40.0207	78.1939	77.796	0	0	0
GB40135	0.658336	1.26221	0	0.126224	0	0	0	0	0	0	0	0.387572	0	0	0	0.640183	0.0420747	0	0.129191	0	0.631302	0.0728755	0	0.223765	0			0	0	0	39.4113	29.3398	40.1119
GB40136	30.3711	30.328	17.9688	24.742	15.6812	24.9763	39.4113	29.3398	40.1119	29.0357	34.411	29.0548	56.5606	35.4195	110.774	26.2226	21.7998	36.2877	30.8338	67.5846	7.14803	5.30019	6.02721	3.09794	38.8679			24.1052	13.609	16.7924	23.0597	33.9015	32.6898
GB40137	16.711	22.4277	14.9865	12.9819	9.53254	25.2683	23.0597	33.9015	32.6898	19.7192	29.5897	24.3982	37.2372	16.3706	92.0599	18.0417	15.9276	29.8837	24.569	48.5559	3.895	8.27111	5.94072	4.93744	39.0936			12.9298	10.8125	13.7492	0	0	1.56174
GB40138	0	0	1.93313	2.08259	4.50392	0.729637	0	0	1.56174	0.942076	4.36206	0	0	8.0444	0	0.644376	2.43872	0.520579	1.76805	2.68147	1.11609	1.91218	0.90167	2.29534	4.64444			0	0	0.736104	71.8835	24.5046	28.2738
GB40139	51.5991	39.4887	33.3772	32.9217	31.4098	26.4396	71.8835	24.5046	28.2738	24.1618	27.9689	39.8221	26.9639	33.375	18.219	41.4883	30.257	41.554	30.6509	26.1859	9.27405	3.39132	26.3337	8.16738	7.60788			40.0942	10.6332	8.50607	16.9662	7.25919	9.07373
GB40140	10.6367	10.2626	13.4368	4.37472	4.46528	4.57313	16.9662	7.25919	9.07373	10.5721	10.8492	11.8776	11.3797	13.1251	9.77154	11.4454	4.47104	11.0997	11.0996	11.4255	1.73474	0.0993305	5.16091	0.68785	1.67724			6.56757	1.5703	1.94687	0	0	1.60478
GB40141	2.21497	0	0	1.08	0.690672	1.26703	0	0	1.60478	0.968039	0	2.08638	2.29564	0	0	0.738324	1.01257	0.534926	1.01814	0.765215	1.27882	0.294037	0.926519	1.04409	1.32539			6.19e-08	3.6e-08	0.676401	4.25626	0	0.804501
GB40142	0	0	0	0	0	0.310873	4.25626	0	0.804501	0.970586	0	0	0.575421	1.03598	0	0	0.103624	1.68692	0.323529	0.537134	0	0.179483	2.26118	0.560368	0.519051			0	0	0.323896	0	0	0
GB40143	0	0	0	0	0	0	0	0	0	0	0	1.84434	0	0	0	0	0	0	0.614779	0	0	0	0	1.06483	0			0	0	0	0	0	0
GB40144	0	0	0	0	0	0	0	0	0	0	0	0	0	0	0	0	0	0	0	0	0	0	0	0	0			0	0	0	71.1553	27.8436	36.5732
GB40145	50.8053	51.5137	71.3131	26.5645	21.1025	18.6874	71.1553	27.8436	36.5732	39.4977	41.1902	58.6692	49.3646	38.3608	35.7305	57.8774	22.1181	45.1907	46.4524	41.152	11.6411	4.03557	22.9058	10.6139	7.23297			32.1792	3.24	5.01748	1.704	4.29456	2.14722
GB40146	0	0.568217	0	4.4907	7.72268	9.15356	1.704	4.29456	2.14722	1.94288	3.74835	1.3958	3.83951	4.83882	1.38362	0.189406	7.12231	2.71526	2.36234	3.35398	0.328061	2.3887	1.38555	1.23109	1.77804			7.00449	4.68521	10.4387	1.61738	0	0
GB40147	0	0.539333	2.10228	0.948609	0	0.414055	1.61738	0	0	0	0	0	5.10207	2.62449	5.25314	0.880536	0.454221	0.539127	0	4.32656	1.09188	0.475578	0.933795	0	1.47598			0.346848	0	0	0	0.367506	2.75622
GB40148	0	0.972501	0.56861	3.96861	0	3.78446	0	0.367506	2.75622	0.554204	0.641528	1.49307	0.328565	3.25349	3.55208	0.513704	2.58436	1.04124	0.896267	2.37805	0.48857	2.24001	1.49654	0.518687	1.78117			0	0.153944	0.693675	20.502	3.44472	8.61156
GB40149	29.715	70.645	7.99457	0.682767	2.9796	1.20198	20.502	3.44472	8.61156	11.688	9.01979	11.1959	7.6993	9.7032	0	36.1182	1.62145	10.8528	10.6346	5.80083	31.8123	1.2045	8.74671	1.41993	5.12261			4.94656	0	1.17077	13.2	15.5507	27.416
GB40150	10.8917	9.98054	9.99516	4.81792	4.42551	5.16406	13.2	15.5507	27.416	19.2505	19.7515	15.8416	18.4681	21.0146	24.8636	10.2891	4.8025	18.7222	18.2812	21.4488	0.521875	0.369516	7.62023	2.12756	3.21979			5.63739	5.65534	8.8095	0	0	0
GB40151	0.623095	0.298662	1.16416	6.76354	3.93847	5.58139	0	0	0	0	0.394035	0.366825	0	1.09	0	0.695305	5.4278	0	0.25362	0.363334	0.437243	1.41878	0	0.220062	0.629314			9.22084	2.31354	1.52003	12.991	0	0
GB40153	0	0	0	0	0	0	12.991	0	0	0	0	0	0	0	0	0	0	4.33033	0	0	0	0	7.50036	0	0			0	0	0	0	0	55.2696
GB40154	0	0	0	0	0	0	0	0	55.2696	0	2.41207	0	0	8.89656	40.0663	0	0	18.4232	0.804024	16.321	0	0	31.9099	1.39261	21.0397			0	0	0	0.3902	0.842926	1.05363
GB40155	0.174511	0.0557642	0.391256	0.414645	1.54503	1.26138	0.3902	0.842926	1.05363	0.127114	0.956432	0	0.75361	0.407037	0.543147	0.207177	1.07369	0.762252	0.361182	0.567932	0.170115	0.588103	0.338992	0.519405	0.174611			1.06752	1.70539	3.65213	0	0	0
GB40156	0	0	0	0	0	0	0	0	0	0	0	0	0	0	0	0	0	0	0	0	0	0	0	0	0			0	0	0	337.96	175.967	148.351
GB40157	284.467	222.173	318.214	181.491	192.735	173.811	337.96	175.967	148.351	109.249	144.436	146.327	114.476	112.091	106.751	274.951	182.679	220.759	133.337	111.106	48.7222	9.51777	102.434	20.8823	3.95545			189.132	71.7842	53.7916	1.84843	0.465857	0
GB40158	0.964463	0.924571	0.48052	0	0	0	1.84843	0.465857	0	3.86386	1.21982	1.51411	1.24949	1.12478	0.750448	0.789851	0	0.77143	2.19926	1.04157	0.26863	0	0.961358	1.44907	0.259716			0	0	0	21.0695	49.9151	54.8697
GB40159	19.9105	17.6818	24.3738	11.7092	10.7922	11.0152	21.0695	49.9151	54.8697	44.9767	38.9318	50.6257	52.855	40.3146	40.4892	20.6553	11.1722	41.9514	44.8448	44.5529	3.40761	0.478235	18.2531	5.84806	7.19037			10.572	19.8261	18.5789	106.526	47.147	49.1101
GB40160	119.299	83.1743	58.7624	0	0	52.8828	106.526	47.147	49.1101	97.7602	78.8718	41.5013	91.3279	79.0508	94.9362	87.0786	17.6276	67.5944	72.7111	88.4383	30.4566	30.5319	33.7302	28.631	8.32763			0	0	0	4.79224	0	0
GB40161	3.33394	1.59802	3.73738	0	0	0	4.79224	0	0	1.82135	2.10833	11.7764	4.31921	13.6084	0	2.88978	0	1.59741	5.23537	5.97588	1.13674	0	2.7668	5.66655	6.95384			0	0	0	0.788005	1.58879	0.496484
GB40162	0.274106	1.31384	2.66305	0.102918	2.0926	0.179244	0.788005	1.58879	0.496484	5.69032	0	0.645481	0	0.319669	0	1.417	0.791587	0.957761	2.11193	0.106556	1.19781	1.12736	0.565595	3.11573	0.184561			0.452847	0.670059	0	62.7844	55.7259	100.614
GB40163	79.7615	107.867	54.2866	12.3181	16.6892	36.8813	62.7844	55.7259	100.614	46.6864	54.0426	48.6337	64.5831	54.8152	156.264	80.6382	21.9629	73.0413	49.7876	91.8875	26.8008	13.1033	24.1377	3.81143	55.9654			8.1926	1.40899	20.5165	18.8766	6.91989	14.0556
GB40164	10.7447	11.4447	1.33832	1.53208	7.41524	6.68958	18.8766	6.91989	14.0556	19.5662	12.0796	11.2454	7.73334	7.65765	25.0813	7.84258	5.2123	13.284	14.2971	13.4908	5.64372	3.20775	6.01557	4.58223	10.0378			5.22643	3.2691	5.97738	0	1.83202	13.7398
GB40165	3.79283	16.9678	13.2278	0	0	5.35624	0	1.83202	13.7398	0	0	0	0	0	0	11.3295	1.78541	5.1906	0	0	6.78952	3.09243	7.46026	0	0			0	1.15156	0	0	0	0
GB40166	0	0	0	0	0	0	0	0	0	0	0	0	0	0	0	0	0	0	0	0	0	0	0	0	0			0	0	0	0	0	0
GB40167	0	0	0	0	0	0	0	0	0	0	0	0	0	0	0	0	0	0	0	0	0	0	0	0	0			0	0	0	6.78147	8.20377	3.41814
GB40168	9.43569	12.6636	5.64133	1.34033	4.52114	2.00414	6.78147	8.20377	3.41814	0.515475	1.19339	0.555493	0	1.10041	3.30386	9.24687	2.62187	6.13446	0.754787	1.46809	3.51494	1.67797	2.45754	0.380371	1.68234			1.40156	0	0.347388	3.67848	0.695309	1.73822
GB40169	0	0	0	0	0	0	3.67848	0.695309	1.73822	3.14561	0	0.564968	4.35144	3.35755	1.12007	0	0	2.03734	1.23686	2.94302	0	0	1.51391	1.67699	1.65509			0	0	0.354318	0	0	0
GB40170	0	0	0	0	0	0	0	0	0	0	0	0	2.67474	0	0	0	0	0	0	0.89158	0	0	0	0	1.54426			0	0	0	3.16027	0.682694	2.56003
GB40183	3.29788	0.45164	0.704182	0	0	0.333465	3.16027	0.682694	2.56003	1.02951	2.38346	0	1.83107	0	2.1995	1.48457	0.111155	2.13433	1.13766	1.34352	1.57545	0.192526	1.29248	1.1954	1.17802			1.95894	0.308091	1.04047	0	1.6064	0
GB40184	0	0	0	0	0	0	0	1.6064	0	0	0	0	0	0	0	0	0	0.535468	0	0	0	0	0.927458	0	0			0	0	0	0	0	2.43351
GB40185	1.34353	0	0	0	0	0	0	0	2.43351	5.8718	0.849625	0	0	1.56686	7.8405	0.447843	0	0.811171	2.24048	3.13579	0.775687	0	1.40499	3.17338	4.14904			0	0	1.06423	1.01007	0.7637	0
GB40186	0	0	0	0	0	0	1.01007	0.7637	0	0	0	0	0	1.8439	0	0	0	0.591258	0	0.614634	0	0	0.526654	0	1.06458			0	0	0	0	0	0
GB40187	0	0	2.47327	0	0	0	0	0	0	0	0	0	0	0	0	0.824422	0	0	0	0	1.42794	0	0	0	0			0	0	0	0	0	0
GB40188	0	0	0	0	0	0	0	0	0	0	0	0	0	0	0	0	0	0	0	0	0	0	0	0	0			0	0	0	16.7496	0	1.97871
GB40189	5.46217	0	1.63284	0	0	0	16.7496	0	1.97871	4.7744	4.14502	3.85879	5.6611	3.82207	10.2003	2.365	0	6.24276	4.2594	6.56114	2.80372	0	9.15279	0.468404	3.28297			0	0	0	0	0	0
GB40190	0	0	0	0	0	0	0	0	0	0	0	0	0	0	0	0	0	0	0	0	0	0	0	0	0			0	0	0	3.27689	0.707887	0
GB40191	4.39661	0	0	0	0	0	3.27689	0.707887	0	0	4.94283	2.87594	0	0	2.28067	1.46554	0	1.32826	2.60626	0.760223	2.53838	0	1.72428	2.48242	1.31674			0	0	0	0	3.53177	0
GB40192	1.94982	0	2.91435	4.57958	1.06878	0	0	3.53177	0	0	0	0	1.26302	1.70544	0	1.62139	1.88279	1.17726	0	0.989487	1.48467	2.39585	2.03907	0	0.885013			0	1.60315	0	0	0	0
GB40193	0	1.48214	0.38515	0	0	0	0	0	0	0	0	0	0	2.40411	0	0.622429	0	0	0	0.801369	0.769031	0	0	0	1.38801			0	0	0	0	0	0
GB40194	0	0	0	0	0	0	0	0	0	0	0	0	0	0	0	0	0	0	0	0	0	0	0	0	0			0	0	0	0.718835	0	0
GB40195	0	0	1.12121	0	0	0	0.718835	0	0	0	0	2.6497	0	0	0	0.373738	0	0.239612	0.883233	0	0.647333	0	0.41502	1.5298	0			0	0	0	0	0	0
GB40196	0	0	0	0	0	0	0	0	0	0	0	0	0	0	0	0	0	0	0	0	0	0	0	0	0			0	0	0	2.36114	2.38029	1.48764
GB40197	0	0	3.68282	0	0	0	2.36114	2.38029	1.48764	0	0	0	2.12808	0	0	1.22761	0	2.07636	0	0.70936	2.12628	0	0.509933	0	1.22865			0	0	0	0	0	0
GB40198	0	0	0	0	0	0	0	0	0	0	0	0	0	0	0	0	0	0	0	0	0	0	0	0	0			0	0	0	0	0	6.31959
GB40199	0	0	0	0	0	0	0	0	6.31959	0	0	4.10806	0	0	0	0	0	2.10653	1.36935	0	0	0	3.64862	2.37179	0			0	0	0	0	0	0
GB40200	0	0	0	0	0	0	0	0	0	0	0	0	0	0	0	0	0	0	0	0	0	0	0	0	0			0	0	0	2.12988	0	0
GB40201	2.22263	0	0	0	0	0	2.12988	0	0	0	0	0.654247	0	0	0	0.740877	0	0.709961	0.218082	0	1.28324	0	1.22969	0.37773	0			0	0	0	7.55197	0.634436	3.17209
GB40202	1.75129	0	1.96321	0	0	0	7.55197	0.634436	3.17209	5.26206	2.76872	0	2.26885	6.1272	11.2421	1.23817	0	3.78616	2.67693	6.54606	1.07751	0	3.49941	2.63223	4.50128			0	0	0	1.9186	3.19137	5.43968
GB40203	3.20343	3.64674	1.0474	1.53568	0.23454	1.14561	1.9186	3.19137	5.43968	2.40632	2.53225	2.12165	3.1126	4.43641	0	2.63252	0.971943	3.51655	2.3534	2.51634	1.39054	0.667729	1.78292	0.210352	2.27752			0.858584	0.716548	0.134554	0	0	0
GB40204	0	0	0	0	0	0	0	0	0	0	0	0	0	0	0	0	0	0	0	0	0	0	0	0	0			0	0	0	3.06249	8.49018	9.64766
GB40205	3.19585	4.5955	6.16999	4.08773	2.98712	3.64624	3.06249	8.49018	9.64766	4.36477	4.37884	4.39003	1.3801	1.86354	6.21673	4.65378	3.5737	7.06678	4.37788	3.15346	1.48793	0.553879	3.51577	0.0126619	2.66386			1.75489	3.57141	2.56013	3.22895	3.32024	6.34735
GB40206	2.2913	1.29207	1.8131	0.528766	0.718879	0.585442	3.22895	3.32024	6.34735	4.41792	4.2617	1.42827	1.39691	3.77247	1.25849	1.79882	0.611029	4.29885	3.36929	2.14262	0.499764	0.0976051	1.77464	1.68279	1.41318			1.34112	0.787245	0	2.1739	5.91714	6.57441
GB40207	1.81485	5.21935	6.78154	8.22548	7.25667	3.82581	2.1739	5.91714	6.57441	3.96584	13.7722	6.94478	8.81694	4.76217	3.1773	4.60525	6.43599	4.88848	8.22759	5.58547	2.53965	2.3118	2.37376	5.02744	2.90856			1.33822	2.6539	2.65574	7.84616	2.69653	8.76347
GB40208	17.12	11.417	17.2447	4.93441	8.55393	7.33578	7.84616	2.69653	8.76347	4.47304	6.11927	9.20237	9.16106	5.6425	2.6063	15.2606	6.94137	6.43539	6.59823	5.80329	3.32922	1.84171	3.27027	2.40077	3.28034			4.89145	1.17554	3.4418	0	0	1.50411
GB40209	0	0	0	0	0.426844	0.691709	0	0	1.50411	0	0	0	0	0	0	0	0.372851	0.50137	0	0	0	0.349001	0.868398	0	0			0	0	0.699849	0	0	0
GB40210	0	0	2.27273	0	0	0	0	0	0	0	0	0	0	0	0	0.757577	0	0	0	0	1.31216	0	0	0	0			0	0	0	5.46054	3.20431	5.54576
GB40211	6.03852	5.05497	6.80101	4.54724	3.33361	5.02825	5.46054	3.20431	5.54576	4.92507	3.0119	4.90685	5.5092	4.66178	3.97063	5.96484	4.30303	4.73687	4.28127	4.71387	0.875349	0.873315	1.32792	1.09935	0.770608			3.22509	0.735229	1.98418	10.7989	6.68035	15.7726
GB40212	13.8303	17.6777	14.5469	7.61013	5.67581	7.37808	10.7989	6.68035	15.7726	10.0741	13.605	10.8561	14.5995	13.1423	41.8497	15.3516	6.88801	11.084	11.5117	23.1972	2.04605	1.05619	4.55283	1.8545	16.17			4.64011	3.05948	5.73934	0	0	0
GB40213	0	0	0	0	0	0	0	0	0	0	0	0	0	0	0	0	0	0	0	0	0	0	0	0	0			0	0	0	0	0	0
GB40214	0	0	0	0	0	0	0	0	0	0	0	0	0	0	0	0	0	0	0	0	0	0	0	0	0			0	0	0	0	0	35.9659
GB40216	0	0	0	0	0	0	0	0	35.9659	7.23182	0	0	0	0	0	0	0	11.9886	2.41061	0	0	0	20.7649	4.17529	0			0	0	0	0.610332	1.53821	1.53816
GB40217	0.849212	2.03522	2.5386	0	0.499705	0.135592	0.610332	1.53821	1.53816	1.62375	1.07405	0.499943	1.92531	2.72352	1.98232	1.80768	0.211766	1.2289	1.06592	2.21038	0.867374	0.258415	0.535697	0.561946	0.445305			0	0.635669	0.572939	0.505431	3.05719	0.955345
GB40218	0.52744	0.505625	0.788353	0	0	0	0.505431	3.05719	0.955345	0.576285	0	1.24205	3.41656	0	1.2312	0.60714	0	1.50599	0.606111	1.54926	0.157314	0	1.36208	0.62156	1.73035			0	0	0.396134	0	0	0
GB40219	0	0	0	0	0	0	0	0	0	0	0	0	0	0	0	0	0	0	0	0	0	0	0	0	0			0	0	0	0.703209	3.72179	4.65211
GB40221	0.73383	3.51739	2.7421	0.571134	0.306	0.248858	0.703209	3.72179	4.65211	2.40537	5.56874	7.77629	7.13022	0.427905	4.28245	2.33111	0.375331	3.0257	5.25013	3.94686	1.43657	0.171961	2.06443	2.6996	3.36374			0.418488	0.462738	1.82383	7.14632	18.4345	5.56198
GB40222	8.33486	21.8677	14.0971	11.4178	6.02979	9.49655	7.14632	18.4345	5.56198	7.18953	8.32235	8.78068	6.81981	9.72032	6.14402	14.7666	8.98138	10.3809	8.09752	7.56138	6.79121	2.7307	7.01944	0.819058	1.89998			4.37311	4.82118	1.59643	0	0	0
GB40223	0	0	0	0	0	0	0	0	0	0	0	0	0	0	0	0	0	0	0	0	0	0	0	0	0			0	0	0	0	0	0
GB40224	0	0	0	0	0	0	0	0	0	0	0	0	0	0	0	0	0	0	0	0	0	0	0	0	0			0	0	0	1.13202	0	0
GB40225	0	0	0	0.359119	0.153566	0	1.13202	0	0	0	0.498031	0	0	0	0	0	0.170895	0.377341	0.16601	0	0	0.180186	0.653575	0.287538	0			0.632475	0	0	476.271	106.639	137.159
GB40226	393.556	453.96	455.128	0	0	0	476.271	106.639	137.159	159.648	117.357	119.299	150.609	161.698	94.6063	434.214	0	240.023	132.102	135.638	35.2165	0	205.165	23.876	35.9644			0	0	0.99342	0	0	0
GB40227	0	0	0.334358	0	0	0	0	0	0	0	0	0	0	0	0	0.111453	0	0	0	0	0.193042	0	0	0	0			0	0	0	0	0	0
GB40228	0	0	0.826448	0.232118	0	0	0	0	0	0	0	0	6.44698	0	0	0.275483	0.0773727	0	0	2.14899	0.47715	0.134013	0	0	3.72217			0	0	0	1.26853	0	0
GB40229	0	1.26902	0	0.825021	0	0	1.26853	0	0	0	0	0	0	0	0	0.423006	0.275007	0.422844	0	0	0.732669	0.476326	0.732388	0	0			1.1919	0	0	9.12807	17.254	23.7235
GB40230	9.52556	19.4046	8.00867	0	0	0	9.12807	17.254	23.7235	29.9221	28.613	0	7.71288	9.72032	16.6766	12.3129	0	16.7019	19.5117	11.3699	6.1882	0	7.31339	16.9103	4.70406			0	0	0	0	2.29756	0
GB40231	0	0.607985	4.50276	0.412165	2.48995	1.47291	0	2.29756	0	0	0	0	0	0	1.48045	1.70358	1.45834	0.765852	0	0.493484	2.44315	1.03897	1.3265	0	0.854739			1.47723	0.976304	0.000133366	531.938	349.512	390.891
GB40232	572.413	616.223	685.665	165.729	171.404	82.3281	531.938	349.512	390.891	404.759	434.965	409.005	439.563	476.445	363.679	624.767	139.82	424.114	416.243	426.562	57.1078	49.8706	95.6432	16.3518	57.4962			150.778	29.9026	39.1489	0	0	0.861763
GB40233	0	0	0	0	0	0	0	0	0.861763	0	0	2.80095	6.16378	0	0	0	0	0.287254	0.93365	2.05459	0	0	0.497539	1.61713	3.55866			0	0	0	0	0	0.219975
GB40234	0.121447	0.582119	0.635334	0	0	0.374966	0	0	0.219975	0.132694	0	1.14396	0.314675	0.141634	0	0.4463	0.124989	0.073325	0.425552	0.152103	0.282586	0.216487	0.127003	0.625688	0.157599			0	0	0	19.061	38.4312	30.8477
GB40237	18.9809	19.4422	16.1284	2.03662	5.11717	3.04001	19.061	38.4312	30.8477	24.2899	34.201	38.4214	32.6748	28.6556	28.83	18.1838	3.39793	29.4466	32.3041	30.0535	1.79495	1.57116	9.76082	7.25422	2.27181			2.01644	2.16087	1.28164	0	0	7.15112
GB40238	0	0.540685	2.95056	0	1.53428	0	0	0	7.15112	1.23249	0.713345	2.65634	0	3.28883	7.89945	1.16375	0.511427	2.38371	1.53406	3.72943	1.57086	0.885817	4.1287	1.00599	3.96812			0	0	0.429241	23.185	2.02267	7.58482
GB40239	22.3335	53.0784	12.8658	6.40339	10.7121	23.6539	23.185	2.02267	7.58482	10.6758	0.588472	1.64351	6.63063	0.542623	2.17221	29.4259	13.5898	10.9308	4.30259	3.11516	21.0236	8.97808	10.9708	5.5445	3.15164			11.5808	0.607276	1.36727	377.614	223.767	220.009
GB40240	329.558	368.732	438.047	107.818	111.002	110.618	377.614	223.767	220.009	225.82	361.437	285.48	295.206	244.33	212.104	378.779	109.813	273.797	290.913	250.547	54.938	1.73807	89.9281	67.9716	41.8987			129.742	32.0154	35.3472	10.75	21.6743	27.7079
GB40243	12.4079	11.5688	12.7026	6.13968	6.36451	5.23556	10.75	21.6743	27.7079	17.0854	22.5722	18.6119	20.4787	21.21	23.8058	12.2264	5.91325	20.0441	19.4232	21.8315	0.588277	0.597566	8.5957	2.8319	1.74842			5.67814	8.83519	9.05031	43.7303	17.5044	27.9576
GB40259	63.7542	69.4807	48.6491	51.8992	42.162	49.2441	43.7303	17.5044	27.9576	34.4626	15.2781	21.3346	24.3439	31.306	20.365	60.628	47.7684	29.7308	23.6917	25.3383	10.7619	5.03353	13.2026	9.80706	5.53784			28.5915	8.50424	10.0976	67.508	36.8635	46.0781
GB40261	59.6849	52.5264	51.9171	6.01238	6.51969	5.27437	67.508	36.8635	46.0781	31.0025	28.4624	39.1695	27.8871	43.3611	22.8397	54.7094	5.93548	50.1499	32.8781	31.3626	4.3196	0.626211	15.7228	5.59452	10.693			16.0323	3.90341	4.38466	0	0	0
GB40262	0	0	0	0	0	0	0	0	0	0	0	0	0	0	0	0	0	0	0	0	0	0	0	0	0			0	0	0	2.57294	1.08076	0.810544
GB40263	0.298331	3.5749	2.67545	1.39038	3.31377	1.76796	2.57294	1.08076	0.810544	0.325959	0.943298	0.878159	1.35274	4.8709	0.696395	2.1829	2.15737	1.48808	0.715806	2.30668	1.69291	1.01911	0.949182	0.339184	2.2448			1.41327	0.350102	0	16.5885	0	0
GB40264	0	3.68775	0	0	0	0	16.5885	0	0	0	0	0	4.98371	0	0	1.22925	0	5.5295	0	1.66124	2.12912	0	9.57738	0	2.87734			0	0	0	12.5757	0	11.8851
GB40265	16.0397	6.9892	14.7114	0	0	0	12.5757	0	11.8851	2.38978	3.68844	4.29217	8.50082	4.25133	15.3169	12.5801	0	8.1536	3.4568	9.35636	4.88718	0	7.06966	0.972119	5.58219			0.48277	0	0	79.4124	56.1266	57.9198
GB40266	48.191	60.4456	108.382	42.7636	36.7442	31.2881	79.4124	56.1266	57.9198	43.3041	45.0007	58.3323	67.1005	60.9287	59.9257	72.3394	36.932	64.4862	48.879	62.6516	31.8091	5.74005	12.9575	8.23061	3.88533			43.7794	19.8811	23.0404	145.489	90.7233	117.181
GB40267	129.39	135.042	182.479	79.5499	72.9102	71.3043	145.489	90.7233	117.181	72.3964	89.7425	70.645	105.443	60.8459	92.5591	148.97	74.5881	117.798	77.5946	86.2828	29.1566	4.37139	27.3881	10.5567	22.9517			74.3299	33.7015	41.4509	0	0	0
GB40268	0	2.7447	0	0	0	0	0	0	0	0	0	0	0	0.667808	0	0.914899	0	0	0	0.222603	1.58465	0	0	0	0.385559			0	0	0	5.48264	3.84924	0.740219
GB40269	3.4737	1.56707	4.88665	1.34543	1.59829	2.08178	5.48264	3.84924	0.740219	3.79539	3.87654	3.12767	4.50027	3.09791	2.3849	3.30914	1.67517	3.35737	3.59987	3.32769	1.6659	0.374146	2.40917	0.410943	1.07624			1.31633	0.85432	0.275011	11.9071	39.012	29.0706
GB40270	17.0852	12.408	19.3461	3.64059	1.3801	0	11.9071	39.012	29.0706	25.4556	19.6443	24.3837	31.5246	17.51	24.1709	16.2798	1.67356	26.6632	23.1612	24.4018	3.5385	1.83795	13.7119	3.09249	7.01017			0.626722	3.09848	0	0	0.617614	0
GB40271	1.27864	1.63434	1.59263	1.69813	0	0	0	0.617614	0	0	0.539062	1.50551	0.552172	2.48531	0	1.50187	0.566043	0.205871	0.681524	1.01249	0.194444	0.980416	0.356579	0.762799	1.30503			0	0	0	3.66074	2.5162	1.25807
GB40273	6.25115	2.33045	0.778621	0.134112	0.287333	0	3.66074	2.5162	1.25807	2.65613	1.31771	2.86233	1.34975	2.02507	4.86402	3.12007	0.140482	2.47834	2.27872	2.74628	2.82042	0.143772	1.20178	0.838626	1.86484			0.393143	0	0	0.423814	0	0
GB40274	0.663404	0	0	0.0813957	0.0870432	0	0.423814	0	0	0.241613	0	0	0	1.03157	0	0.221135	0.0561463	0.141271	0.0805378	0.343857	0.383016	0.048706	0.244689	0.139495	0.595577			0	0	0	8.97107	6.26112	1.95655
GB40278	11.5221	4.83242	9.68729	4.19228	3.89288	3.16607	8.97107	6.26112	1.95655	3.5407	4.55399	8.47904	4.19827	5.45893	9.24552	8.68061	3.75041	5.72958	5.52458	6.30091	3.45659	0.527731	3.53734	2.60832	2.62686			5.32482	2.4917	0.765269	0	0	0
GB40279	0	0	0	0	0	0	0	0	0	0	0	0	0	0	0	0	0	0	0	0	0	0	0	0	0			0	0	0	119.605	163.555	152.697
GB40280	100.328	78.0494	112.692	40.8369	36.717	43.5957	119.605	163.555	152.697	152.249	150.684	121.762	130.751	100.87	135.685	97.023	40.3832	145.286	141.565	122.435	17.556	3.46172	22.8934	17.1676	18.8381			61.9376	63.0107	52.4825	0	0	0
GB40281	0	0.932564	0	0	0	0	0	0	0	4.25156	0	0	5.04115	0	0	0.310855	0	0	1.41719	1.68038	0.538416	0	0	2.45464	2.91051			0	0	0	1.39614	1.7864	4.66888
GB40282	1.12072	1.50412	1.50761	0.832573	0.635083	0.551748	1.39614	1.7864	4.66888	1.46941	3.40189	0	1.30673	3.52894	7.5867	1.37748	0.673135	2.61714	1.62377	4.14079	0.222367	0.144228	1.78754	1.70619	3.18438			0.232907	0.129982	0.146486	0.57936	0	3.65027
GB40283	1.00765	0	0	0	0.157466	0	0.57936	0	3.65027	1.10096	0.254888	0.71186	3.13304	0.705086	4.23387	0.335882	0.0524887	1.40988	0.689237	2.69067	0.581766	0.090913	1.96174	0.423491	1.80551			0	0	0	0.327903	5.95013	2.47915
GB40284	1.36873	1.64014	4.09161	0.527512	0.282527	0.459609	0.327903	5.95013	2.47915	1.12161	0	0.805788	0	0.79812	6.39003	2.36682	0.423216	2.91906	0.642466	2.39605	1.49986	0.126482	2.83681	0.578366	3.48183			0.193307	2.13958	0.963835	0	0	0
GB40285	0	0	0	0	0	0	0	0	0	0	0	0	0	0	0	0	0	0	0	0	0	0	0	0	0			0	0	0	0	0	0
GB40286	0	0	0	0	0	0	0	0	0	0	0	0	0	0	0	0	0	0	0	0	0	0	0	0	0			0	0	0	6.55594	0.450622	0.563262
GB40287	4.35363	11.0301	2.78883	3.90766	3.93032	10.9334	6.55594	0.450622	0.563262	2.71818	3.53978	2.56304	2.41725	3.98931	0.725906	6.05753	6.25713	2.52327	2.94033	2.37749	4.37689	4.04979	3.49284	0.524898	1.63207			3.4724	0.192403	0.216705	0	0	0
GB40288	0	2.31971	0	0	0	0	0	0	0	0	0	1.62808	0	0	0	0.773237	0	0	0.542693	0	1.33929	0	0	0.939972	0			0	0	0	13.5935	10.6585	11.4195
GB40289	15.2363	28.2048	14.1351	8.93862	4.91812	5.70762	13.5935	10.6585	11.4195	14.3511	19.2703	4.33025	9.52915	36.7632	7.35848	19.1921	6.52145	11.8905	12.6505	17.8836	7.82466	2.13022	1.52314	7.61381	16.3862			3.50886	2.80268	3.54871	0	0	0
GB40291	0	0	0	0	0	0	0	0	0	0	0	0	0	0	0	0	0	0	0	0	0	0	0	0	0			0	0	0	0	0	0
GB40292	0	0	0	0	0	0	0	0	0	0	0	0	0	0	0	0	0	0	0	0	0	0	0	0	0			0	0	0	0	0	0
GB40293	0	0	0	0	0	0	0	0	0	0	0	0	0	0	0	0	0	0	0	0	0	0	0	0	0			0	0	0	0	0	0
GB40294	0	0	0	0	0	0	0	0	0	0	0	0	0	0	0	0	0	0	0	0	0	0	0	0	0			0	0	0	0	0	0
GB40295	0	0	0	0	0	0	0	0	0	0	0	0	0	0	0	0	0	0	0	0	0	0	0	0	0			0	0	0	4.7361	6.68433	8.35519
GB40296	1.64745	5.6855	1.47744	3.28544	4.87192	3.30258	4.7361	6.68433	8.35519	6.12004	2.08363	6.2072	8.9641	3.84258	3.84564	2.9368	3.81998	6.59187	4.80363	5.55077	2.38197	0.911047	1.81131	2.35599	2.95603			1.6672	2.87191	3.00344	1152.7	956.948	907.426
GB40297	1190.84	981.073	1014.1	235.673	292.275	297.775	1152.7	956.948	907.426	1017.19	772.552	747.594	883.317	765.475	775.463	1062	275.241	1005.69	845.779	808.085	112.793	34.3771	129.701	148.97	65.3441			188.743	275.012	191.759	0	0	0
GB40298	0	0	0	0	0	0	0	0	0	0	0	0	0	0	0	0	0	0	0	0	0	0	0	0	0			0	0	0	1459.18	785.662	771.948
GB40299	1910.24	1921.61	1664.29	1092.87	975.74	974.585	1459.18	785.662	771.948	1060.42	1151.14	1029.7	981.578	1109.58	1049.61	1832.05	1014.4	1005.6	1080.42	1046.92	145.394	67.9609	392.875	63.139	64.043			722.564	227.72	204.599	0	6.03889	0
GB40300	0	11.9852	6.22897	0	0	0	0	6.03889	0	0	0	0	16.197	0	0	6.07138	0	2.01296	0	5.39901	5.99414	0	3.48655	0	9.35137			0	0	0	23.329	28.3939	36.5669
GB40301	64.1279	40.9836	60.3503	9.38523	6.82007	6.20204	23.329	28.3939	36.5669	27.2481	33.0435	30.0626	40.0011	25.6216	22.1768	55.1539	7.46911	29.4299	30.118	29.2665	12.4163	1.68793	6.67951	2.89808	9.45465			2.96684	6.09008	3.65474	151.37	51.737	63.6896
GB40302	103.865	124.461	168.182	11.0717	27.6776	12.6214	151.37	51.737	63.6896	77.4291	88.9452	84.077	68.6817	87.0622	54.2993	132.17	17.1236	88.9323	83.4838	70.0144	32.844	9.17285	54.4021	5.78089	16.4221			17.5189	5.80433	4.49102	1.86149	1.53539	3.51851
GB40303	2.11914	3.89369	2.2436	1.47071	1.29849	0.222573	1.86149	1.53539	3.51851	2.70129	2.01017	4.15857	1.60149	5.56064	3.29781	2.75215	0.997258	2.30513	2.95667	3.48665	0.990566	0.6764	1.06339	1.09673	1.98632			0.657045	0.418141	0.117786	8.00576	3.27191	6.54363
GB40304	6.32223	6.27719	8.26848	2.08137	5.25316	3.62364	8.00576	3.27191	6.54363	5.9209	4.8548	10.3684	1.75513	5.79318	2.10828	6.95597	3.65272	5.94043	7.04803	3.21886	1.1369	1.58609	2.42389	2.92451	2.2364			4.51992	1.08647	2.44804	153.797	123.288	151.104
GB40305	156.903	130.287	159.58	90.3075	83.7588	76.6534	153.797	123.288	151.104	103.524	143.943	122.294	123.466	103.412	105.751	148.923	83.5732	142.73	123.253	110.876	16.1948	6.82894	16.8905	20.2265	10.9658			85.1036	50.512	55.5662	8.34777	0	7.8893
GB40306	5.80752	8.35096	15.1906	0.984076	0	5.22676	8.34777	0	7.8893	6.34534	34.8895	8.54742	16.9285	33.8643	0	9.78304	2.07028	5.41235	16.5941	16.9309	4.85272	2.77752	4.69284	15.8825	16.9322			0	0	0	13.6873	8.27898	1.72474
GB40307	1.90444	1.82567	4.26978	1.92435	5.73468	11.8126	13.6873	8.27898	1.72474	1.0404	8.43034	6.72702	6.16813	4.44201	0	2.66663	6.49054	7.897	5.39926	3.53671	1.38893	4.98727	5.99041	3.86976	3.18216			9.10036	4.50729	0.843946	52.2656	41.1776	53.1309
GB40308	61.8749	54.0432	73.3014	44.7693	44.8634	50.3386	52.2656	41.1776	53.1309	27.5428	40.5778	23.7448	33.8456	41.1579	37.446	63.0731	46.6571	48.858	30.6218	37.4832	9.68485	3.18862	6.66552	8.82883	3.65632			31.1495	18.2004	21.497	13.7016	2.70249	12.3861
GB40309	13.0549	3.57569	12.0794	7.52631	3.4708	4.69579	13.7016	2.70249	12.3861	7.47155	6.29004	13.9073	14.4968	15.2249	0	9.56998	5.23097	9.5967	9.22295	9.90724	5.21407	2.08005	6.00669	4.09952	8.58764			6.2859	0	0.483255	0	0	0
GB40310	1.92179	0	1.14898	0	0.448877	0.243627	0	0	0	0	0	0	0	0.896494	0	1.02359	0.230835	0	0	0.298831	0.96701	0.224712	0	0	0.517591			0	0	0	286.815	123.918	171.198
GB40311	247.545	241.621	169.864	3.01449	0	0	286.815	123.918	171.198	125.4	105.311	124.536	122.45	175.84	120.822	219.677	1.00483	193.977	118.416	139.704	43.2408	1.74042	83.8037	11.357	31.3056			0	0	4.30132	3.73098	4.51349	0
GB40312	4.67214	5.22537	2.32778	3.6145	2.7309	0	3.73098	4.51349	0	0	1.96972	0.916851	7.06169	1.81625	0	4.0751	2.11513	2.74816	0.96219	2.95931	1.5383	1.88428	2.41192	0.985642	3.66699			0	0.571753	0	68.1837	62.3426	95.9091
GB40313	59.5697	47.5882	64.3049	0	0	0	68.1837	62.3426	95.9091	37.967	31.3924	33.1212	27.8684	15.4381	50.2138	57.1543	0	75.4785	34.1602	31.1735	8.61614	0	17.9329	3.40824	17.6218			0	0	0	0	0	0
GB40314	0	0	0	0	0	0	0	0	0	0	0	0	0	0	0	0	0	0	0	0	0	0	0	0	0			0	0	0	0	0	0
GB40315	0	0	0	0	0	0	0	0	0	0	0	0	0	0	15.4126	0	0	0	0	5.13754	0	0	0	0	8.89849			0	0	0	0.925539	0.599816	0
GB40316	1.10382	0.661353	0	0.147798	0	0.171435	0.925539	0.599816	0	0.603021	3.49018	0.162459	0	0.160913	0	0.588391	0.106411	0.508452	1.41855	0.0536375	0.555515	0.0929094	0.469485	1.80756	0.092903			0	0	0	0	0	0
GB40317	0	0	0	0	0	0	0	0	0	0	0	0	0	0	0	0	0	0	0	0	0	0	0	0	0			0	0	0	0	0	0
GB40324	0	0	0	0	0	0	0	0	0	0	26.3098	0	9.79989	0	0	0	0	0	8.76994	3.26663	0	0	0	15.19	5.65797			0	0	0	0	0	0
GB40333	0	5.44781	0	0	0	0	0	0	0	0	0	0	0	1.3255	0	1.81594	0	0	0	0.441833	3.14529	0	0	0	0.765276			0	0	0	0	9.05833	0
GB40334	0	0	0	0	0	0	0	9.05833	0	0	0	0	0	3.64512	7.29602	0	0	3.01944	0	3.64705	0	0	5.22983	0	3.64801			0	0	0	0	4.13075	0
GB40335	1.42531	0	2.13039	2.7032	1.03623	0	0	4.13075	0	0	0	0.559402	0	0	1.10904	1.18523	1.24648	1.37692	0.186467	0.369679	1.08529	1.36381	2.38489	0.322971	0.640303			0	0.311133	0	35.2682	23.3325	20.1376
GB40336	37.1874	30.1365	32.9488	19.6709	13.3582	12.5639	35.2682	23.3325	20.1376	27.646	18.9103	23.4726	25.827	16.0956	24.1626	33.4242	15.1977	26.2461	23.343	22.0284	3.54941	3.89424	7.975	4.36928	5.20489			16.9414	9.48169	6.84413	0	0	0
GB40337	0	0	0	0	0.157729	0	0	0	0	0	0	0	0	0	0	0	0.0525763	0	0	0	0	0.0910649	0	0	0			0	0	0	26.1192	6.0764	9.49411
GB40338	17.8216	5.02484	4.70074	2.2277	0	5.86886	26.1192	6.0764	9.49411	3.43624	1.32589	0	5.43255	6.11293	0	9.18239	2.69885	13.8966	1.58738	3.84849	7.48352	2.96266	10.7221	1.73298	3.35021			8.90002	0	3.87436	11.1833	14.3743	5.28453
GB40339	16.3383	13.9844	10.902	7.197	12.5423	12.5681	11.1833	14.3743	5.28453	8.9257	24.3542	26.7947	12.0953	13.6101	19.0693	13.7416	10.7691	10.2807	20.0249	14.9249	2.72628	3.09359	4.61162	9.68931	3.6682			6.89475	4.76964	2.23628	3.51311	1.63459	2.04318
GB40340	0	1.08137	0	2.98224	2.74054	1.81283	3.51311	1.63459	2.04318	0.308123	0.356672	0.332043	0.365347	0.328883	0	0.360457	2.51187	2.39696	0.332279	0.23141	0.624329	0.617331	0.987967	0.0242757	0.201234			2.93812	4.53772	3.84965	8.18731	3.97113	7.59166
GB40341	5.96456	5.25425	11.3246	2.26375	2.72907	1.51513	8.18731	3.97113	7.59166	4.75559	3.46606	6.26362	6.26533	3.94801	6.02079	7.51446	2.16932	6.58337	4.82842	5.41138	3.31872	0.612455	2.28178	1.4002	1.2732			3.66423	1.51927	2.13991	0.418468	5.06235	4.74583
GB40342	0.436691	0.418629	0	2.85152	4.00218	9.4238	0.418468	5.06235	4.74583	2.38566	1.10462	1.7996	2.26298	2.80104	3.56778	0.285106	5.42583	3.40888	1.76329	2.87727	0.247074	3.50982	2.59461	0.641289	0.655736			2.23326	3.08117	3.91681	0.399435	2.21471	0.754995
GB40343	0.694715	1.73155	0.41535	1.19107	0.954283	0.777133	0.399435	2.21471	0.754995	3.18801	1.7573	0.327191	1.08003	1.13427	0	0.947205	0.974162	1.12305	1.7575	0.738098	0.693476	0.207683	0.961981	1.43041	0.639787			0.218612	0.893884	0.274719	0	0	0
GB40344	0	0	0	0	0	0	0	0	0	0	0	0	1.18515	0	0	0	0	0	0	0.39505	0	0	0	0	0.684246			0	0	0	0	0	13.8959
GB40345	0	4.90303	0	0	0	0	0	0	13.8959	0	0	3.01102	0	2.98237	0	1.63434	0	4.63197	1.00367	0.994123	2.83076	0	8.02281	1.73841	1.72187			0	0	0	0	0	0
GB40346	0	0	0	0	0	0	0	0	0	0	2.22363	0	0	0	0	0	0	0	0.74121	0	0	0	0	1.28381	0			0	0	0	0	0	0
GB40347	0	0	0	0	0	0	0	0	0	0	0	0	0	0	0	0	0	0	0	0	0	0	0	0	0			0	0	0	6.84711	11.9624	10.0521
GB40348	16.0248	17.9556	16.8493	7.95269	6.03739	6.01143	6.84711	11.9624	10.0521	11.4452	15.6175	16.2543	11.7733	18.3649	13.6025	16.9432	6.66717	9.62053	14.439	14.5802	0.96881	1.11337	2.58479	2.61221	3.40285			3.23162	4.32669	3.40019	154.329	181.793	198.698
GB40349	112.618	136.488	140.854	90.583	113.948	94.911	154.329	181.793	198.698	184.252	162.361	149.089	164.798	167.404	230.194	129.987	99.814	178.274	165.234	187.465	15.1995	12.4302	22.3931	17.7568	37.0266			81.2855	76.3143	60.3795	0	1.26915	0.264398
GB40350	1.75167	0.27987	0.545455	0.104542	0	0	0	1.26915	0.264398	1.43542	0.553864	0.859362	0.378223	0	0.681488	0.858999	0.0348473	0.511181	0.949548	0.353237	0.7844	0.0603574	0.669596	0.447643	0.34143			0	0	0.0964197	7.47058	29.3716	5.64823
GB40351	0	2.98938	11.6523	0	0	0	7.47058	29.3716	5.64823	5.11071	0	16.5224	2.01995	0	0	4.88057	0	14.1635	7.21103	0.673318	6.052	0	13.2021	8.45906	1.16622			0	0	0	0	0	0
GB40352	0	0	0	0	0	0	0	0	0	0	0	0	0	0	0	0	0	0	0	0	0	0	0	0	0			0	0	0	5.39127	0	0
GB40353	0	10.7867	0	0	0	0	5.39127	0	0	0	0	6.62425	0	0	0	3.59555	0	1.79709	2.20808	0	6.22768	0	3.11265	3.82451	0			0	0	0	0	0	0
GB40354	0	0	0	0	0	0	0	0	0	0	0	0	0	0	0	0	0	0	0	0	0	0	0	0	0			0	0	0	24.3533	20.4146	14.51
GB40355	23.7564	24.8923	22.5023	21.7984	17.6602	18.9826	24.3533	20.4146	14.51	11.4691	17.8181	9.75749	20.3987	9.34248	8.38267	23.717	19.4804	19.7593	13.0149	12.708	1.1955	2.11353	4.95429	4.24684	6.67767			14.9198	8.61577	5.51856	0	0.712787	1.78192
GB40356	1.72163	0	0	0	0	0	0	0.712787	1.78192	0	0.62213	0.579169	0	0	0	0.573876	0	0.831568	0.400433	0	0.993982	0	0.896878	0.34745	0			0	0.297824	0.335509	2.12522	1.87465	2.34325
GB40357	6.46847	3.54339	3.17672	2.8191	1.14792	0.116823	2.12522	1.87465	2.34325	4.64436	1.40247	2.17605	2.87317	4.31068	1.72564	4.39619	1.36128	2.11437	2.74096	2.96983	1.80399	1.36371	0.234487	1.69316	1.29523			0.394083	0.438761	0.370776	0.567502	6.86526	0
GB40358	11.2521	4.54175	10.622	1.01127	3.80652	0	0.567502	6.86526	0	1.29411	1.49802	6.2756	0	6.21589	2.76481	8.80528	1.60593	2.47759	3.02258	2.99356	3.70574	1.9717	3.81042	2.81905	3.11425			0	2.42821	0	2.16227	1.63486	1.22611
GB40359	2.93336	3.02834	0.505895	2.32944	2.49122	2.89681	2.16227	1.63486	1.22611	1.72577	1.9977	0.797035	3.21559	0.26315	1.05344	2.15586	2.57249	1.67441	1.50684	1.51073	1.4297	0.292285	0.469333	0.629562	1.52842			0.854501	0.678558	0.458679	28.8175	28.3249	50.8382
GB40360	27.0651	36.9966	38.9553	36.6495	47.7552	80.4777	28.8175	28.3249	50.8382	19.7144	35.4988	26.556	20.1291	20.4581	21.0593	34.339	54.9608	35.9935	27.2564	20.5488	6.37506	22.7853	12.8582	7.91551	0.471731			17.7786	10.2705	15.6624	1.5286	3.02274	0.666762
GB40361	0.613526	4.58757	3.9432	2.44009	2.04769	1.21288	1.5286	3.02274	0.666762	4.6924	3.10387	3.17848	3.97419	1.43102	4.01003	3.0481	1.90022	1.73937	3.65825	3.13841	2.13288	0.626755	1.19204	0.896377	1.47876			0.767862	1.21374	0.241378	3.32501	8.61938	8.08045
GB40362	2.97411	5.7022	5.55668	1.01582	2.39949	0.35449	3.32501	8.61938	8.08045	12.9982	7.52311	9.33815	4.49521	4.04656	9.25663	4.74433	1.2566	6.67495	9.95314	5.9328	1.53478	1.04355	2.91362	2.78885	2.88725			0.892052	0.654015	0.736171	0.434196	0	0.820699
GB40363	0.151034	0	2.03173	2.15119	4.28151	4.16632	0.434196	0	0.820699	0	0	0	0	0.70456	0	0.727588	3.53301	0.418298	0	0.234853	1.13194	1.19807	0.41058	0	0.406778			2.38842	2.18876	1.94096	10.6731	16.9671	12.4146
GB40364	10.5667	11.4985	11.0983	8.61569	10.0283	7.31571	10.6731	16.9671	12.4146	13.1054	14.0867	11.769	8.50961	14.6545	11.9996	11.0545	8.65323	13.3516	12.987	11.7212	0.467451	1.35668	3.24996	1.16341	3.08188			6.15971	6.48233	4.73623	28.1958	55.1541	45.4715
GB40365	22.4051	28.2066	26.0242	12.1433	14.1855	16.2138	28.1958	55.1541	45.4715	37.4574	31.7514	20.9772	24.4801	27.0739	42.2183	25.5453	14.1809	42.9405	30.062	31.2574	2.93023	2.03525	13.6562	8.36896	9.58059			14.6943	18.7805	15.7737	0	0	9.47939
GB40366	26.1676	0	7.82242	0	0	0	0	0	9.47939	0	0	0	0	0	0	11.33	0	3.1598	0	0	13.4318	0	5.47293	0	0			0	0	0	0	0	0
GB40367	0	0	0	0	0	0	0	0	0	0	0	0	0	0	0	0	0	0	0	0	0	0	0	0	0			0	0	0	0	0	0
GB40368	0	0	0	0	0	0	0	0	0	0	0	0	0	0	0	0	0	0	0	0	0	0	0	0	0			0	0	0	0	4.52917	0
GB40369	0	0	0	0	0	0	0	4.52917	0	0	0	0	0	0	0	0	0	1.50972	0	0	0	0	2.61492	0	0			0	0	0	0	0	0
GB40370	0	0	0	0	0	0	0	0	0	6.14704	0	0	0	0	0	0	0	0	2.04901	0	0	0	0	3.549	0			0	0	0	0	0	0
GB40372	0	0	0	0	0	0	0	0	0	0	0	0	0	0	0	0	0	0	0	0	0	0	0	0	0			0	0	0	0	0	0
GB40373	0	0	0	0	0	0	0	0	0	0	0	0	0	0	0	0	0	0	0	0	0	0	0	0	0			0	0	0	0	0	0
GB40375	0	0	0	0	0	0	0	0	0	0	0	0	0	0	0	0	0	0	0	0	0	0	0	0	0			0	0	0	0	0	0
GB40376	0	0	0	0	0	0	0	0	0	0	0	0	0	0	0	0	0	0	0	0	0	0	0	0	0			0	0	0	1.54959	0	2.92896
GB40377	1.61706	3.10036	4.83398	1.52248	0	0.666309	1.54959	0	2.92896	0	6.13562	1.90398	8.37979	0.942929	0	3.1838	0.729596	1.49285	2.67986	3.10757	1.61008	0.763211	1.4653	3.14053	4.59015			0	0	1.35091	0	0	0
GB40378	0	0	0	0	0	0	0	0	0	0	0	0	0	0	0	0	0	0	0	0	0	0	0	0	0			0	0	0	5.13454	0	29.1153
GB40379	0	0	0	0	0	0	5.13454	0	29.1153	0	0	0	48.5911	0	0	0	0	11.4166	0	16.197	0	0	15.541	0	28.0541			0	0	0	6.39868	25.9175	30.2363
GB40381	8.82359	9.14447	10.6933	9.19936	5.43996	6.15305	6.39868	25.9175	30.2363	35.1756	31.0664	24.7093	13.9028	30.8708	37.8538	9.55379	6.93079	20.8508	30.3171	27.5425	0.999814	1.99673	12.7008	5.27322	12.3175			3.75893	12.2034	12.4942	20.2381	12.7794	14.2924
GB40382	12.0682	16.4637	13.1817	7.03343	11.7425	5.37616	20.2381	12.7794	14.2924	20.2859	13.5023	13.3897	10.824	16.7808	12.4602	13.9045	8.0507	15.77	15.726	13.355	2.28514	3.30283	3.94275	3.94942	3.07757			10.4455	5.45525	5.04269	0	0	0
GB40383	0	0	0	0	0	0	0	0	0	0	0	0	0	0	0	0	0	0	0	0	0	0	0	0	0			0	0	0	0	0	0
GB40384	0	0	0	0	0	0	0	0	0	0	0	0	0	0	0	0	0	0	0	0	0	0	0	0	0			0	0	0	6.91465	3.92104	8.16861
GB40385	5.8628	3.45865	9.43707	0.362977	0.194723	0	6.91465	3.92104	8.16861	4.43474	5.13351	1.59301	0	3.15569	2.10547	6.25284	0.1859	6.33477	3.72042	1.75372	3.00824	0.181649	2.18235	1.87523	1.60698			0	0	0	109.086	219.502	298.013
GB40386	67.0874	68.6777	85.0741	3.45791	0.987191	1.60633	109.086	219.502	298.013	259.37	255.317	184.788	290.629	201.793	279.191	73.6131	2.01714	208.867	233.158	257.204	9.95737	1.28557	94.9113	41.939	48.3274			0.507038	1.4988	1.0551	42.9903	1.58558	15.8553
GB40387	51.4276	36.7131	25.35	0	1.94487	1.04744	42.9903	1.58558	15.8553	14.3464	6.91956	7.73008	8.50542	10.2087	33.2046	37.8302	0.997437	20.1437	9.66535	17.3062	13.0746	0.973399	21.0329	4.07413	13.7947			0	0	0	2.04014	2.74226	2.99926
GB40388	1.41932	1.81415	1.2375	5.0792	9.5541	4.2693	2.04014	2.74226	2.99926	4.13536	1.79511	2.2282	2.14523	2.207	3.86531	1.49033	6.30087	2.59389	2.71956	2.73918	0.294812	2.84634	0.496474	1.2451	0.975747			4.75389	1.28505	1.60855	706.307	1840.12	2435.88
GB40389	444.203	475.215	588.587	378.77	356.408	286.896	706.307	1840.12	2435.88	1760.01	2036.57	1775.33	2235.68	1825.53	2104.22	502.668	340.691	1660.77	1857.3	2055.14	76.0065	47.911	878.624	155.438	209.434			415.117	760.382	905.885	1.204	0	0
GB40390	0	0	0.312994	0	0	0	1.204	0	0	0	0.529698	0	1.62774	0	2.93289	0.104331	0	0.401335	0.176566	1.52021	0.180707	0	0.695132	0.305821	1.4694			0	0	0	0.766985	0	0.724861
GB40391	2.40115	0.383639	0	7.98498	9.53031	10.2327	0.766985	0	0.724861	2.18626	0	0.471197	0	1.86685	4.67084	0.928264	9.24933	0.497282	0.88582	2.17923	1.2899	1.1499	0.431174	1.1506	2.35104			9.24674	6.07317	5.98287	0.274132	0.829068	0.518153
GB40392	0.286069	0.548474	0.855163	0.107899	0	2.25523	0.274132	0.829068	0.518153	0.312562	0	0	0	1.33448	4.00663	0.563236	0.78771	0.540451	0.104187	1.78037	0.284834	1.27205	0.278139	0.180458	2.04019			0.158238	0.175523	0.197709	0.184791	0.279434	0
GB40393	0.578512	0.554584	0.28823	0.632178	0.225264	0.611306	0.184791	0.279434	0	2.52835	0.243894	0	0.249826	0.899566	0	0.473775	0.489583	0.154742	0.924081	0.383131	0.161132	0.229144	0.14212	1.39468	0.464363			0.103095	0	0	0	0	0
GB40394	0	0	0	0	0	0	0	0	0	0	0	0	0	0	0	0	0	0	0	0	0	0	0	0	0			0	0	0	94.5463	207.226	128.509
GB40395	139.681	113.712	125.101	76.6813	107.957	103.78	94.5463	207.226	128.509	207.122	105.157	164.464	178.088	96.9637	175.967	126.164	96.1394	143.427	158.914	150.34	13.0172	16.9802	57.8022	51.2087	46.237			62.7062	88.1201	53.666	18.8067	9.95363	8.88693
GB40396	13.738	15.9919	2.20006	17.1097	15.2804	16.7761	18.8067	9.95363	8.88693	23.5875	14.8931	13.8647	13.9841	17.166	4.58122	10.6433	16.3887	12.5491	17.4484	11.9104	7.39839	0.97423	5.44546	5.34138	6.54362			14.638	3.13568	3.52222	0	0	0
GB40397	0	0	0	2.16282	0.000330009	2.68915	0	0	0	0	0	0	0	0	0	0	1.61743	0	0	0	0	1.42496	0	0	0			6.38785	9.91e-07	0.0742196	5.51709	7.90368	5.48851
GB40398	10.6056	9.00502	7.47308	4.71635	5.54178	4.20816	5.51709	7.90368	5.48851	12.581	4.98221	5.70851	1.96284	7.77451	7.07334	9.02791	4.8221	6.3031	7.75725	5.60356	1.5664	0.673069	1.38622	4.19327	3.17239			2.86747	3.36564	2.10602	0	0	0
GB40399	0	0	0	1.94501	2.28	2.94	0	0	0	0	0	0	0	2.31743	0	0	2.38834	0	0	0.772475	0	0.506265	0	0	1.33797			0.660137	8.62e-08	2.3e-07	0.634764	0.191974	0.239961
GB40400	0.132481	0	0.792066	0	0.252143	0.164275	0.634764	0.191974	0.239961	0.578999	1.1729	0.155987	0.343265	0.618011	0.309251	0.308182	0.138806	0.355566	0.635963	0.423509	0.424259	0.127986	0.24298	0.510846	0.1693			0	0	0	1.32409	0	0
GB40401	0	0	0	0	0	0.180868	1.32409	0	0	0	0	0	0	0	0	0	0.0602893	0.441364	0	0	0	0.104424	0.764466	0	0			0.304623	0	0	0	0	0
GB40403	0	0	0	0	0	0	0	0	0	0	0	0	0	0	0	0	0	0	0	0	0	0	0	0	0			0	0	0	11.5959	21.6519	14.8662
GB40405	9.36503	10.3899	11.7172	8.1322	9.3182	8.75246	11.5959	21.6519	14.8662	17.2454	15.3048	19.3276	16.9039	17.1802	19.1589	10.4907	8.73429	16.038	17.2926	17.7477	1.17931	0.593209	5.12938	2.01183	1.22993			5.8902	8.52446	4.66623	1.26853	0	0
GB40406	0	0	0	0	0	0	1.26853	0	0	0	0	0	0	0	0	0	0	0.422844	0	0	0	0	0.732388	0	0			0	0	0	1.6746	0	1.05508
GB40407	8.15508	2.23365	0	1.23819	0.798834	0.432445	1.6746	0	1.05508	1.90935	4.4204	1.37172	1.5093	2.038	6.79871	3.46291	0.823156	0.909893	2.56715	3.44867	4.21422	0.403423	0.846686	1.62731	2.91324			0	0	0.446319	0	0	0
GB40408	0	0	0	0	0	0	0	0	0	0	0	0.303054	0	0	0	0	0	0	0.101018	0	0	0	0	0.174968	0			0	0	0	0	0	2.35615
GB40409	0	0	0	0	0	0	0	0	2.35615	0	1.64523	0	0	0	0	0	0	0.785383	0.548409	0	0	0	1.36032	0.949873	0			0	0	0	0	0.547148	0
GB40410	1.13276	0.723937	0.282185	1.6231	0	0	0	0.547148	0	0.825107	0	0	0	0	0	0.71296	0.541033	0.182383	0.275036	0	0.425393	0.937097	0.315896	0.476376	0			0	0.238972	0	35.0541	27.1202	23.7295
GB40411	39.8132	32.621	30.0083	31.1615	19.9022	12.3007	35.0541	27.1202	23.7295	29.0002	40.2405	31.2515	29.7572	37.7005	20.2553	34.1475	21.1215	28.6346	33.4974	29.2377	5.0776	9.48933	5.81219	5.94721	8.73421			18.1354	10.5532	7.70094	1.32391	4.00396	2.91947
GB40412	0.230261	3.75252	1.89291	0.170086	0.363818	0.296128	1.32391	4.00396	2.91947	2.01267	1.74735	2.98227	1.19323	3.22242	4.29998	1.95856	0.276677	2.74911	2.24743	2.90521	1.76205	0.0983197	1.34812	0.650066	1.57748			0	0	0.937533	0	0	0
GB40413	0	0	0	0	0	0	0	0	0	0	0	0	0	0	0	0	0	0	0	0	0	0	0	0	0			0	0	0	4.6023	0.662805	3.72817
GB40414	4.80271	1.09621	3.93109	2.53253	1.44454	2.2046	4.6023	0.662805	3.72817	3.24844	0.578505	1.88495	0	3.20059	0.533855	3.27667	2.06056	2.99776	1.90396	1.24482	1.93797	0.558115	2.06882	1.33507	1.71466			1.85795	0.137688	0.465355	0	0.435187	0
GB40415	0.300322	2.3032	0.448885	0.113892	0.121925	0	0	0.435187	0	3.60947	0	1.76804	0	1.05073	0	1.01747	0.0786057	0.145062	1.7925	0.350243	1.11595	0.0681929	0.251255	1.80486	0.606638			0	0.185149	0	0	0	0
GB40416	0	0	0	0	0	0	0	0	0	0	0	0	0	0	0	0	0	0	0	0	0	0	0	0	0			0	0	0	15.8997	21.5558	11.3994
GB40417	4.00497	14.8088	24.3721	5.81169	3.12401	9.725	15.8997	21.5558	11.3994	6.87636	18.0905	19.5359	22.9778	16.681	32.053	14.3953	6.22023	16.2849	14.8343	23.904	10.1899	3.3194	5.08915	6.92955	7.72773			7.43664	5.04514	2.18358	0	0	0
GB40418	0	0	2.21292	0	0	0	0	0	0	51.7646	0	0	0	17.2663	0	0.737641	0	0	17.2549	5.75545	1.27763	0	0	29.8863	9.96873			0	0	0	0	0	0
GB40419	0	0	0	0	0	0	0	0	0	0	0	0	0	0	0	0	0	0	0	0	0	0	0	0	0			0	0	0	0.91593	1.61588	0
GB40420	1.43372	1.06899	0.357159	0.286602	0	0	0.91593	1.61588	0	0	0.805921	1.31297	1.44466	0.743129	1.11558	0.953292	0.095534	0.843937	0.706297	1.10112	0.547529	0.16547	0.810342	0.66213	0.35099			0	0	0	5.34671	0	3.7898
GB40421	6.97442	6.01735	8.86083	0	0	0	5.34671	0	3.7898	0	0.882101	4.10594	0	1.62675	3.25608	7.2842	0	3.0455	1.66268	1.62761	1.44683	0	2.74996	2.1614	1.62804			0	0	0	12.1043	19.3556	27.0866
GB40422	15.9707	13.3615	16.1672	5.24951	5.83042	6.14968	12.1043	19.3556	27.0866	19.6705	15.7921	16.0691	15.8	12.5298	18.6402	15.1665	5.7432	19.5155	17.1773	15.6566	1.56619	0.456379	7.49244	2.16369	3.0577			4.50253	6.46635	8.5331	6.5881	15.9397	42.3387
GB40423	12.375	15.8175	21.5794	3.5418	8.75398	3.12947	6.5881	15.9397	42.3387	33.0513	17.3905	45.3309	24.9388	19.2427	19.2579	16.5906	5.14175	21.6222	31.9242	21.1465	4.65064	3.13507	18.5403	14.0043	3.28428			5.1104	0	10.3933	2.34326	4.83191	3.62383
GB40424	1.7784	1.49173	2.82426	0.680328	2.49145	1.19523	2.34326	4.83191	3.62383	0.728659	5.62314	2.09393	3.16794	1.55551	2.07566	2.03146	1.45567	3.59966	2.81524	2.26637	0.701385	0.933227	1.2445	2.52571	0.822962			1.50885	0.279901	0.313732	8.41759	4.00048	5.45505
GB40425	3.0117	4.5713	6.75229	3.73658	4.4971	2.2773	8.41759	4.00048	5.45505	7.12966	0.63485	0.886517	2.27602	0.585387	3.51511	4.77843	3.50366	5.95771	2.88367	2.1255	1.87888	1.12808	2.25105	3.67928	1.47065			4.79633	1.21767	2.05759	2.50878	16.1232	27.8592
GB40426	6.54507	1.88231	7.82621	4.51429	6.58032	6.55454	2.50878	16.1232	27.8592	11.7995	7.86408	13.8714	19.5024	14.1211	15.2782	5.41786	5.88305	15.4971	11.1783	16.3005	3.12817	1.18545	12.6868	3.05146	2.8326			1.47066	9.56874	11.2354	1.5991	1.38178	6.04512
GB40427	2.6223	3.88503	3.0287	2.29615	2.45602	1.53767	1.5991	1.38178	6.04512	7.03264	4.82414	2.5262	4.94147	3.05819	0.556476	3.17868	2.09661	3.00867	4.79433	2.85205	0.644583	0.490615	2.63189	2.25337	2.19975			0.90698	0.575917	1.13541	7.46842	8.47013	7.05825
GB40428	5.35813	17.2773	9.10076	4.17774	3.84427	4.8593	7.46842	8.47013	7.05825	1.59663	4.31249	4.0147	10.7279	6.24877	12.5075	10.5787	4.29377	7.6656	3.30794	9.82805	6.09551	0.517367	0.726301	1.4895	3.22492			4.65911	3.8443	2.16367	47.4172	19.6446	39.2881
GB40429	27.1134	37.0385	42.5521	3.90581	10.0325	11.5539	47.4172	19.6446	39.2881	45.9177	34.2921	19.1545	36.8824	27.6678	26.8986	35.568	8.4974	35.4499	33.1214	30.4829	7.82369	4.04854	14.2786	13.42	5.55545			7.89905	0.478435	4.3053	0	0	0
GB40430	0	0	0	0	0	0	0	0	0	0	0	0	0	0	0	0	0	0	0	0	0	0	0	0	0			0	0	0	0	0	1.06149
GB40431	1.75813	0	0.437974	8.6e-08	0	1.743	0	0	1.06149	0	0	0	0	0	0	0.732036	0.581	0.353831	0	0	0.915213	1.00632	0.612854	0	0			0	0	0	0	0	0
GB40432	0	0	0	0	0	0	0	0	0	0	0	12.6176	0	0	0	0	0	0	4.20587	0	0	0	0	7.28478	0			0	0	0	41.0763	7.76429	0
GB40433	0	0	0	0	0	0	41.0763	7.76429	0	5.85433	6.77677	0	0	0	0	0	0	16.2802	4.21037	0	0	0	21.8222	3.67534	0			0	0	0	147.326	48.4307	70.6261
GB40434	104.722	113.207	140.707	28.2191	11.3514	4.31427	147.326	48.4307	70.6261	57.2101	60.5884	72.1453	95.2579	29.8828	31.2068	119.545	14.6283	88.7942	63.3146	52.1158	18.8111	12.2847	51.8904	7.83192	37.368			23.1445	2.83342	2.12025	39.2092	35.5745	37.0558
GB40435	20.4583	62.7588	33.6364	0	0	0	39.2092	35.5745	37.0558	35.7646	56.9249	110.806	15.9026	14.3154	19.1023	38.9512	0	37.2798	67.8317	16.4401	21.6453	0	1.82766	38.6912	2.43832			0	0	0	526.308	312.417	193.83
GB40436	509.884	449.57	453.974	24.4309	30.963	30.9994	526.308	312.417	193.83	134.117	193.067	176.029	320.09	225.742	216.738	471.143	28.7978	344.185	167.738	254.19	33.623	3.78186	168.5	30.3368	57.2482			6.6763	0	3.78712	3.27091	9.37169	10.4127
GB40437	4.67089	2.92773	3.89352	4.16786	2.99297	2.94684	3.27091	9.37169	10.4127	6.28117	6.36202	11.4223	5.1203	6.70438	5.87099	3.83071	3.36922	7.6851	8.02184	5.89856	0.873279	0.692024	3.85807	2.94519	0.792399			1.72064	3.83213	3.59822	8.94816	0	0
GB40438	0	0	1.3957	0	0	0	8.94816	0	0	3.06077	0	0	0	0	0	0.465234	0	2.98272	1.02026	0	0.805809	0	5.16622	1.76714	0			0	0	0	6.99407	8.98978	15.8639
GB40439	1.82466	5.94724	8.18183	4.25704	8.2107	3.21511	6.99407	8.98978	15.8639	8.37327	6.9233	13.7498	11.8195	8.08625	3.40744	5.31791	5.22762	10.6159	9.68212	7.77105	3.22497	2.63543	4.65313	3.59654	4.21486			2.91137	3.67939	5.95617	9.81759	10.5447	7.80426
GB40440	8.90463	6.05803	8.5868	5.69117	5.78884	5.62323	9.81759	10.5447	7.80426	8.99695	9.20357	8.45529	9.05527	9.7148	7.3757	7.84982	5.70108	9.38886	8.88527	8.71526	1.55985	0.0832486	1.41964	0.386441	1.20605			5.14425	3.92209	2.55254	7.70773	7.5196	5.16958
GB40441	6.22712	9.94927	5.4294	4.16595	4.76825	3.71171	7.70773	7.5196	5.16958	4.25238	9.51665	6.41549	7.39511	5.44666	7.26798	7.20193	4.2153	6.79897	6.72817	6.70325	2.41246	0.529996	1.41422	2.64603	1.09009			4.40557	3.15596	1.95533	0	2.37596	0
GB40442	1.22973	1.96478	3.36977	0.81127	0	0	0	2.37596	0	0.447872	0	0.965282	1.0621	2.39024	2.87057	2.1881	0.270423	0.791985	0.471051	2.10764	1.08735	0.468387	1.37176	0.483058	0.936769			0	0	0	0	0	11.1675
GB40443	6.16551	0	2.30386	0	12.6399	19.1751	0	0	11.1675	0	3.89897	0	0	7.19037	0	2.82313	10.605	3.7225	1.29966	2.39679	3.11538	9.74817	6.44756	2.25107	4.15136			0	0	0	31.6899	13.5624	31.6447
GB40444	23.0865	36.4872	29.8438	20.5247	21.7954	27.3643	31.6899	13.5624	31.6447	32.0419	22.0965	22.04	16.9755	17.4642	7.28254	29.8058	23.2281	25.6323	25.3928	13.9074	6.70045	3.63794	10.4529	5.75834	5.74251			20.9194	6.47229	13.5928	3.00675	0.757785	2.84161
GB40445	5.75241	2.50658	0.781636	174.369	171.739	196.225	3.00675	0.757785	2.84161	1.14275	10.5825	3.07866	0	7.31847	2.44143	3.01354	180.778	2.20205	4.93463	3.2533	2.52387	13.4423	1.25349	4.98604	3.72617			181.795	117.286	84.307	111.966	133.245	116.461
GB40446	115.805	86.4921	101.529	42.0243	42.3019	61.375	111.966	133.245	116.461	67.2304	79.5724	66.7513	63.5939	70.9538	93.6043	101.275	48.5671	120.557	71.1847	76.0507	14.6579	11.0929	11.2154	7.26796	15.6409			56.904	49.1243	35.3385	0	0	0
GB40447	0	0	0	0	0	0	0	0	0	0	0	0	0	0	0	0	0	0	0	0	0	0	0	0	0			0	0	0	11.0708	19.8799	6.53926
GB40448	96.7557	105.213	10.2528	169.666	127.241	190.348	11.0708	19.8799	6.53926	4.73355	14.6117	4.25085	7.48355	20.2099	11.7985	70.7406	162.418	12.4967	7.86538	13.164	52.5544	32.1717	6.78365	5.8475	6.47215			156.267	75.8792	58.8895	3.36954	5.09531	0
GB40449	0	0	15.7671	0	0	0	3.36954	5.09531	0	3.8419	4.44726	0	0	0	0	5.25569	0	2.82162	2.76305	0	9.10312	0	2.59147	2.41194	0			0	0	0	0	0	0
GB40450	0	13.9183	0	0	0	0	0	0	0	0	0	0	0	0	0	4.63942	0	0	0	0	8.03572	0	0	0	0			0	0	0	4.36058	8.99173	9.74077
GB40451	7.03254	8.32794	8.34727	6.39568	4.92377	3.43121	4.36058	8.99173	9.74077	3.16392	4.70886	5.84493	1.60779	2.41221	3.8626	7.90258	4.91689	7.69769	4.57257	2.62754	0.753542	1.48225	2.91419	1.34569	1.14272			1.92173	3.97662	3.88043	1.46191	0.340101	0.850228
GB40452	0.938813	0.112498	1.22782	0.207961	1.15492	0.434137	1.46191	0.340101	0.850228	0.384658	0.296845	0	0.608128	1.23172	0	0.75971	0.599006	0.88408	0.227167	0.613284	0.57883	0.494539	0.561671	0.201573	0.615878			0.732986	0.136332	0.307279	4.05832	1.69293	1.05805
GB40453	3.06675	2.79991	2.40104	2.66704	4.46958	3.18476	4.05832	1.69293	1.05805	1.5956	2.95522	3.43894	2.45951	3.40621	2.38624	2.7559	3.44046	2.26976	2.66325	2.75065	0.335031	0.928076	1.58113	0.955723	0.568909			2.45705	1.88328	0.771706	61.1101	140.215	130.909
GB40454	63.0909	52.0042	49.4379	29.4862	25.0121	37.8445	61.1101	140.215	130.909	109.253	86.2477	103.719	92.9718	92.0222	122.264	54.8443	30.7809	110.745	99.7399	102.42	7.2561	6.51344	43.2358	12.0078	17.1928			31.1112	52.9388	42.6722	65.4549	73.3504	72.9065
GB40456	62.8164	69.5725	83.4074	3.14818	6.49138	0	65.4549	73.3504	72.9065	64.6356	48.5944	35.1857	18.9624	66.8568	48.4029	71.9321	3.21319	70.5706	49.4719	44.7407	10.4963	3.24618	4.43587	14.7445	24.1563			3.45146	2.93663	2.83211	8288.27	20924.3	33583
GB40457	5964.99	6546.8	8588.36	4059.95	4256.5	3790.39	8288.27	20924.3	33583	25612	24360.7	22608.7	33074.5	18131.4	25399.5	7033.38	4035.61	20931.8	24193.8	25535.1	1377.71	234.006	12647.3	1508.59	7472.45			5174.01	9483.42	13720.8	71.6664	75.8601	71.4248
GB40459	35.3539	54.0963	50.3022	2.11142	0.649835	1.05452	71.6664	75.8601	71.4248	31.1995	57.6128	62.44	73.1069	58.6743	71.4173	46.5841	1.27192	72.9837	50.4175	67.7328	9.90893	0.754656	2.49394	16.8173	7.89028			0	0.480258	0	70.9211	54.0316	52.1882
GB40460	85.3085	89.3623	87.3984	159.717	115.056	144.842	70.9211	54.0316	52.1882	39.5057	72.8829	62.5285	31.4724	47.4384	58.0263	87.3564	139.872	59.047	58.3057	45.6457	2.02721	22.7416	10.3245	17.0846	13.3674			51.25	20.639	23.2258	16.45	34.8995	63.5785
GB40461	26.39	17.93	22.2115	1191.41	1177.28	1202.46	16.45	34.8995	63.5785	22.1154	36.9418	31.9774	46.1385	29.5815	15.5501	22.1772	1190.38	38.3093	30.3448	30.4234	4.23012	12.6214	23.7485	7.54682	15.3116			1556.49	1606.96	1753.61	1796.41	1186.14	891.896
GB40462	1293.61	1444.16	1849.55	18.1057	32.8328	138.853	1796.41	1186.14	891.896	1112.96	1022.57	1183.22	1008.38	751.121	669.615	1529.1	63.2638	1291.48	1106.25	809.706	287.54	65.875	461.365	80.5364	176.818			16.4757	21.2689	3.98316	4.26948	2.65842	3.79764
GB40463	2.09666	3.51739	0.979321	1.46936	1.67697	1.19412	4.26948	2.65842	3.79764	2.00447	0.331473	4.93733	1.0186	2.13953	1.22356	2.19779	1.44682	3.57518	2.42442	1.46056	1.27205	0.242213	0.828247	2.33147	0.596863			2.4427	1.1167	0.89853	0	8.65752	0
GB40464	0	1.90914	0	0	0	0	0	8.65752	0	0	5.0376	0	0	0	0	0.636381	0	2.88584	1.6792	0	1.10224	0	4.99842	2.90846	0			0	0	0	8.17633	6.69716	0
GB40466	2.84412	2.38568	3.71967	1.23958	1.32805	1.20015	8.17633	6.69716	0	0	1.34893	1.67438	0.921159	2.07305	3.31952	2.98316	1.25593	4.95783	1.00777	2.10458	0.677776	0.0654982	4.35684	0.887793	1.19949			2.01861	1.11654	0	13.3889	19.0315	16.7027
GB40467	7.2654	18.4838	31.3253	8.09519	7.651	9.70473	13.3889	19.0315	16.7027	19.8456	12.0164	11.1866	15.2048	17.598	25.4394	19.0248	8.48364	16.3744	14.3496	19.4141	12.0391	1.08057	2.83559	4.77775	5.35355			6.32178	6.50091	4.23949	0	0	0
GB40468	0	0	0	0	0	0	0	0	0	0	0	0	0	0	0	0	0	0	0	0	0	0	0	0	0			0	0	0	0	0	0
GB40469	0	0	1.55724	0	0	0	0	0	0	0	0	0	0	0	0	0.51908	0	0	0	0	0.899074	0	0	0	0			0	0	0	0	0	0
GB40470	0	0	0	0	0	0	0	0	0	0	0	0	0	12.2069	0	0	0	0	0	4.06897	0	0	0	0	7.04766			0	0	0	0	0	0
GB40471	0	2.31971	0	0	0	0	0	0	0	0	0	5.69828	0	0	0	0.773237	0	0	1.89943	0	1.33929	0	0	3.2899	0			0	0	0	0	0	0
GB40472	0	0	0	0	0	0	0	0	0	0	0	0	0	0	0	0	0	0	0	0	0	0	0	0	0			0	0	0	17.5077	49.1671	55.1539
GB40473	23.2001	18.3484	21.8897	12.9264	9.3804	12.5935	17.5077	49.1671	55.1539	41.8253	49.5159	37.9016	30.0564	23.3363	29.1089	21.1461	11.6334	40.6096	43.0809	27.5005	2.50986	1.95827	20.2295	5.90805	3.63732			9.1569	18.886	20.4701	0	0	10.7267
GB40474	0	0	0	0	0	0	0	0	10.7267	0	0	13.9458	0	13.8131	27.6481	0	0	3.57556	4.6486	13.8204	0	0	6.19305	8.0516	13.824			0	0	0	0	0	0
GB40475	0	0	0	0	0	0	0	0	0	0	0	0	0	0	0	0	0	0	0	0	0	0	0	0	0			0	0	0	0	0	0
GB40477	0	0	0	0	0	0	0	0	0	0	0	0	0	0	0	0	0	0	0	0	0	0	0	0	0			0	0	0	0	0	0
GB40478	0	0.854389	0	0	0	0	0	0	0	0	0	0	0	0	2.08045	0.284796	0	0	0	0.693484	0.493282	0	0	0	1.20115			0	0	0	8.04917	13.6932	4.43747
[truncated: 12,892 more rows]

## Sheet: sTable2c
Supplementary Table 2c. Fragment per kilobase per million mapped reads (FPKM) value of heads of 7 days old honey bee adults with different treatments.
[truncated: 13,750 more rows]

## Sheet: sTable2d
Supplementary Table 2d. Fragment per kilobase per million mapped reads (FPKM) value of heads of 14 days old honey bee adults with different treatments.
[truncated: 13,750 more rows]

[truncated: 1 more sheets: sTable2e]
