# Supplementary material for: Missing Nurse Bees—Early Transcriptomic Switch From Nurse Bee to Forager Induced by Sublethal Imidacloprid
Source: Front Genet. 2021 Jun 17;12:665927. doi: 10.3389/fgene.2021.665927 (PMC8248817; doi:10.3389/fgene.2021.665927)
Supplement: Supplementary file 1 [file Data_Sheet_1.zip › Table 3.xlsx]

## Sheet: sTable3a_DEG_up
Supplementary Table 3a. Gene ID of up-regulated genes at different stages of honey bee with different concentrations of imidacloprid treatment.
	same age comparison																different ages comparison
age of honey bee	9-day-old larvae			0-day-old adults			7-day-old adults			14-day-old adults			20-day-old adults				14-day-old control/treatments vs 0-day-old control				14-day-old control/treatments vs 7-day-old control				14-day-old control/treatments vs 20-day-old control
imidacloprid concentration	1ppb	10ppb	50ppb	1ppb	10ppb	50ppb	1ppb	10ppb	50ppb	1ppb	10ppb	50ppb	1ppb	10ppb	50ppb		control	1ppb	10ppb	50ppb	control	1ppb	10ppb	50ppb	control	1ppb	10ppb	50ppb
total numbers of DEGs	0	210	847	287	572	699	0	484	0	2594	3435	3407	14	23	5		1710	2465	3395	3147	1880	3085	2999	2762	3266	2589	479	120
		GB56018	GB41825	GB55378	GB51606	GB47718		GB47947		GB44089	ENSRNA022717416-T1	GB51306	GB50086	GB50086	GB49219		GB45051	GB48018	GB48038	GB54827	GB44237	GB44174	GB47590	GB43200	GB43483	GB54834	GB51306	GB48458
		GB45393	GB43375	GB51342	GB55403	GB53809		GB48867		GB44320	GB45455	GB42433	GB43247	GB48415	GB50086		GB41821	GB42300	GB50732	GB42066	GB49410	GB49553	GB40917	GB52059	GB50408	GB43388	GB49889	GB46680
		GB52946	GB51247	GB49567	GB43239	GB42196		GB52316		GB48261	ENSRNA022717912-T1	GB48261	GB41741	GB47410	GB46514		GB43462	GB53374	GB44187	GB48261	GB45348	GB45818	GB41775	GB46962	GB54301	GB46609	GB47264	GB51798
		GB51719	GB44890	GB40865	GB45459	GB49688		GB51257		GB42635	GB44320	GB40625	GB48415	GB51965	GB48663		GB42942	GB53782	GB40266	GB45169	GB40770	GB44949	GB53433	GB43874	GB49528	GB51218	GB51223	GB48222
		GB51398	GB46271	GB49969	GB55786	GB40280		GB50064		GB42793	GB41549	GB51547	GB48110	ENSRNA022717416-T1	GB53887		GB42365	GB40866	GB50017	GB46218	GB49632	GB45281	GB40386	GB49087	GB55778	GB40204	GB42704	GB45014
		GB47477	GB44370	GB54761	GB49080	GB53650		GB43306		GB51547	GB44117	GB42793	GB54662	GB44892			GB47332	GB40770	GB41886	GB55054	GB44032	GB44483	GB51115	GB48225	GB46583	GB54989	GB48808	GB46863
		GB48072	GB51592	GB50142	GB40862	GB43562		GB49709		GB50047	GB44089	GB42224	GB42552	GB46607			GB41803	GB40365	GB43891	GB50942	GB55452	GB48453	GB54347	GB53695	GB49666	GB44165	GB41736	GB50346
		GB48778	GB45829	GB43434	GB54511	GB48745		GB49233		GB41549	GB44548	ENSRNA022717912-T1	GB48663	GB41741			GB45029	GB47719	GB48671	GB44083	GB46282	GB43186	GB42645	GB50042	GB44558	GB41736	GB54831	GB41263
		GB47629	GB42746	GB51612	GB42879	GB51342		GB49572		GB45455	GB47319	GB49515	GB46648	GB48110			GB46656	GB46914	GB50231	GB40865	GB55793	GB54477	GB46579	GB49787	GB51134	GB44602	GB47546	GB51494
		GB47968	GB47617	GB45927	GB49785	GB55593		GB42940		GB52581	GB51547	GB44117	GB48432	GB47773			GB53171	GB46074	GB42708	GB50633	GB48530	GB50789	GB41288	GB48497	GB42880	GB50817	GB42703	GB44492
		GB45370	GB54783	GB47513	GB52427	GB48889		GB46061		GB55165	GB42294	GB44089	GB42475	GB48432			GB51615	GB43099	GB51792	GB46363	GB55900	GB44771	GB42550	GB41147	GB53446	GB48264	GB52204	GB46048
		GB41312	GB44685	GB53012	GB46113	GB45266		GB42985		GB41994	GB42793	GB45173	GB50831	GB52560			GB55872	GB55816	GB51710	GB44927	GB40700	GB52988	GB52008	GB47590	GB48919	GB46680	ENSRNA022717340	GB52785
		GB54350	GB43229	GB48152	GB53321	GB55102		GB47831		GB47992	GB55851	GB54274	GB53188	GB54662			GB51685	GB55506	GB50192	GB49908	GB53005	GB50377	GB48886	GB47572	GB44878	GB44965	GB48458	GB47278
		GB50998	GB48158	GB51513	GB40624	GB40868		GB47318		GB50780	GB42433	GB55851	GB51965	GB55607			GB54222	GB41800	GB43884	GB46697	GB54605	GB54650	GB50688	GB45051	GB40308	GB51057	GB48981	GB45696
		GB46845	GB44910	GB50455	GB42508	GB54436		GB54366		GB42294	GB41311	GB40720		GB43442			GB44988	GB45377	GB41368	GB43951	GB48111	GB50425	GB40145	GB40267	GB40074	GB45928	GB54881	GB44145
		GB46369	GB43462	GB43138	GB46895	GB49165		GB40389		GB50508	GB44962	GB42635		GB43377			GB53034	GB54366	GB42000	GB41283	GB53768	GB55748	GB45278	GB50276	GB46169	GB49561	GB42481	GB54690
		GB41359	GB42295	GB40032	GB53768	GB45822		GB55593		GB47934	GB44139	GB50353		GB42324			GB55444	GB55793	GB50741	GB55333	GB50193	GB53380	GB44419	GB45287	GB43422	GB54831	GB47386	GB44780
		GB48256	GB53667	GB43123	GB54205	GB51272		GB40674		GB42896	GB49515	GB53365		GB50573			GB52037	GB47482	GB44585	GB42879	GB55531	GB43182	GB54087	GB46494	GB45105	GB43554	GB53113	GB49571
		GB55716	GB47876	GB41203	GB50519	GB40454		GB55884		GB55033	GB45173	GB46277		GB45506			GB46920	GB52751	GB42691	GB54502	GB53672	GB51665	GB53697	GB46113	GB52493	GB54170	GB42226	GB49396
		GB50260	GB45705	GB55506	GB53376	GB44726		GB46701		GB53404	GB40128	GB46224		GB50477			GB55348	GB47270	GB53790	GB41152	GB50360	GB49083	GB47339	GB47517	GB48854	GB52527	GB52785	GB46464
		GB44608	GB50829	GB53341	GB47285	GB41762		GB44175		GB42270	GB53404	GB45455		GB46306			GB43216	GB42673	GB49517	GB55912	GB48391	GB49180	GB47960	GB52008	GB52774	GB52974	GB40837	GB50098
		GB44462	GB50039	GB44873	GB44276	GB43882		GB54798		ENSRNA022717428-T1	GB50047	GB41549		GB50831			GB45526	GB50126	GB47030	GB46523	GB43863	GB44503	GB42688	GB44220	GB41800	GB54036	GB50604	GB51767
		GB44205	GB54511	GB55805	GB44831	GB46132		GB54731		GB46436	GB55469	GB47319		GB45366			GB42744	GB45689	GB52422	GB43833	GB42821	GB44890	GB49943	GB40916	GB48589	GB52204	GB52361	GB55159
		GB46776	GB46066	GB40906	GB48336	GB49957		GB50261		GB40625	GB42896	GB44962					GB46282	GB51334	GB45107	GB49123	GB44703	GB53539	GB54856	GB53017	GB40653	GB53723	GB55450	GB49875
		GB50032	GB50397	GB44658	GB55444	GB45376		GB52011		GB55851	GB45645	GB51276					GB44331	GB45050	GB45315	GB53034	GB50242	GB46218	GB41202	GB55568	GB53140	GB50836	GB45427	GB43715
		GB43116	GB44371	GB41609	GB46211	GB41908		GB48402		GB46297	GB53549	GB55469					GB44039	GB44726	GB54190	GB51940	GB52056	GB54806	GB47846	GB42228	GB42761	GB46655	GB43418	GB49369
		GB45288	GB54886	GB49755	GB47075	GB45528		GB48219		GB44139	GB50353	GB47508					GB49233	GB44991	GB53751	GB46589	GB56016	GB45837	GB50949	GB48127	GB53950	GB55097	GB52403	GB41032
		GB41709	GB42455	GB50175	GB55658	GB48005		GB48521		GB53455	GB40720	GB44974					GB52009	GB42266	GB49336	GB41243	GB45368	GB54460	GB53655	GB53647	GB45035	GB48479	GB49470	GB49781
		GB49114	GB48451	GB44127	GB43818	GB48229		GB54280		GB42639	GB42224	GB40128					GB55191	GB40619	GB43437	GB49400	GB46963	GB44136	GB47329	GB51108	GB45534	GB49756	GB52558	GB41201
		GB50167	GB54281	GB50202	GB44910	GB45977		GB48845		GB44117	GB55165	GB52288					GB46325	GB48336	GB51188	GB47566	GB43613	GB40513	GB45856	GB55287	GB51042	GB52526	GB47805	GB49327
		GB40939	GB41441	GB41604	GB46735	GB44180		GB54129		ENSRNA022717912-T1	GB40625	GB40151					GB46330	GB55593	GB41654	GB49549	GB43053	GB50083	GB53323	GB50204	GB47138	GB53711	GB43963	GB50606
		GB54655	GB54854	GB56009	GB49837	GB43219		GB48536		GB50532	GB40151	GB44320					GB55567	GB47272	GB49830	GB44223	GB49492	GB51112	GB45052	GB54162	GB42757	GB46484	GB52819	GB40837
		GB54672	GB48256	GB55779	GB52596	GB47058		GB44068		GB44974	GB46436	GB42639					GB47309	GB50360	GB54140	GB41046	GB48937	GB49878	GB55449	GB46073	GB46523	GB54833	GB53727	GB45168
		GB53375	GB48776	GB43118	GB54716	GB48454		GB47946		GB44163	GB48261	GB42213					GB47430	GB48643	GB49164	GB53563	GB53038	GB54425	GB43545	GB50880	GB45235	GB40485	GB50098	GB42418
		GB48599	GB50694	GB51626	GB46764	GB55929		GB44189		GB44560	GB53365	GB45645					GB43245	GB55368	GB44198	GB43112	GB50417	GB51800	GB47949	GB54143	GB50902	GB54038	GB50277	GB55394
		GB45210	GB44576	GB40626	GB46213	GB54506		GB47628		GB43222	GB51231	GB45714					GB54451	GB51626	GB42384	GB52754	GB51251	GB52079	GB50724	GB40031	GB52211	GB49075	GB41377	GB40540
		GB44527	GB55222	GB44254	GB54477	GB44072		GB53034		GB47319	GB42692	GB46436					GB50118	GB46001	GB46035	GB42043	GB43279	GB51333	GB50250	GB55824	GB54920	GB53804	GB46275	GB42977
		GB48363	GB48104	GB44030	GB49961	GB41366		GB44776		GB54429	GB53927	GB50047					GB40541	GB45199	GB44960	GB49410	GB52326	GB53323	GB47396	GB40653	GB53093	GB51647	GB42623	GB51209
		GB41150	GB44186	GB53790	GB55348	GB51606		GB41671		GB50009	GB44974	GB41138					GB48002	GB46071	GB51940	GB47769	GB53382	GB45394	GB49169	GB41807	GB47224	GB45243	GB47953	GB53957
		GB48810	GB49608	GB54716	GB50202	GB55307		GB50167		GB54446	GB55219	GB48684					GB50931	GB45337	GB54268	GB49388	GB52751	GB50886	GB44531	GB55522	GB43113	GB41918	GB51673	GB40947
		GB48404	GB49480	GB43219	GB40980	GB48075		GB48840		GB49544	GB52581	GB44041					GB44869	GB45167	GB46118	GB49372	GB41798	GB40541	GB49749	GB43121	GB55498	GB45047	GB47278	GB47554
		GB51598	GB54376	GB44262	GB43459	GB43266		GB48697		GB44548	GB54274	GB43546					GB44647	GB41645	GB52848	GB43618	GB48795	GB44271	GB47351	GB53250	GB44133	GB47546	GB43724	GB49651
		GB42383	GB41811	GB53394	GB54127	GB46582		GB46231		GB52766	GB47551	GB51231					GB53126	GB50175	GB50883	GB50085	GB54939	GB51427	GB50801	GB53614	GB42074	GB44511	GB50671	GB43309
		GB55062	GB40563	GB44910	GB52282	GB49961		GB45301		GB43416	GB52603	GB53549					GB49539	GB40541	GB51133	GB44148	GB42194	GB49116	GB43848	GB45819	GB54181	GB46205	GB47597	GB41065
		GB42195	GB42169	GB40862	GB43375	GB41704		GB51760		ENSRNA022717416-T1	GB47717	GB53387					GB55747	GB52776	GB45284	GB49830	GB45393	GB41634	GB53152	GB50377	GB40208	GB40298	GB51819	GB49931
		GB43852	GB54391	GB40280	GB53310	GB46211		GB45740		GB41801	GB53387	GB44584					GB40473	GB53142	GB44000	GB52466	GB47678	GB55285	GB40944	GB52704	GB45152	GB44823	GB46340	GB53021
		GB50885	GB42228	GB40150	GB52518	GB47352		GB52698		GB54926	GB47508	GB41311					GB47075	GB45360	GB48126	GB45221	GB50601	GB46113	GB53093	GB42246	GB55937	GB44356	GB47021	GB45207
		GB51624	GB41798	GB51689	GB49117	GB42800		GB53914		GB50376	GB45714	GB53644					GB53768	GB51572	GB46731	GB51372	GB41289	GB52315	GB40077	GB53540	GB41234	GB54861	GB54508	GB47391
		GB43229	GB48521	GB40159	GB49567	GB44127		GB45909		GB43546	GB47743	GB52195					GB45937	GB43192	GB52316	GB40866	GB47075	GB54337	GB55680	GB40211	GB47466	GB45262	GB43513	GB46639
		GB49813	GB51598	GB46005	GB44186	GB42604		GB54992		GB45173	GB40979	GB40519					GB48018	GB43738	GB53236	GB55003	GB44262	GB55307	GB53540	GB43712	GB44939	GB53720	GB52398	GB42606
		GB50918	GB48010	GB51843	GB48454	GB55793		GB44512		GB47374	GB51652	GB44834					GB55105	GB40278	GB40414	GB42800	GB49167	GB49480	GB55518	GB51112	GB52304	GB52013	GB46301	GB49490
		GB44531	GB50954	GB54378	GB53664	GB40243		GB45676		GB47516	GB44428	GB47743					GB46481	GB54990	GB41358	GB43437	GB49480	GB51500	GB53516	GB41198	GB51372	GB51187	GB54441	GB52802
		GB54344	GB52316	GB44068	GB42984	GB44129		GB47977		GB46724	GB41138	GB53455					GB53649	GB50354	GB44432	GB45377	GB55679	GB46512	GB44008	GB55533	GB41915	GB55878	GB55039	GB50105
		ENSRNA022717837	GB45397	GB41294	GB49948	GB44308		GB43942		GB42224	GB41308	GB45408					GB41825	GB50189	GB53828	GB50271	GB42748	GB52923	GB53852	GB48367	GB52742	GB53241	GB49875	GB50287
		GB49326	GB45029	GB51422	GB40908	GB43988		GB47238		GB48114	GB50532	GB41308					GB47876	GB53634	GB49505	GB49450	GB41803	GB52983	GB43080	GB49298	GB42159	GB48340	GB54396	GB45316
		GB47826	GB42264	GB52073	GB50360	GB40904		GB42021		GB54274	GB52288	GB54524					GB51271	GB44678	GB45819	GB45435	GB45651	GB41213	GB43122	GB45037	GB49388	GB52919	GB51494	GB47313
		GB46697	GB54450	GB50364	GB46047	GB55646		GB49165		GB55031	GB44629	GB45741					GB53562	GB48112	GB47062	GB42039	GB48811	GB46579	GB41146	GB47497	GB40164	GB40699	GB48684	GB48597
		GB51038	GB53582	GB41000	GB40904	GB43123		GB53333		GB45408	GB55401	GB55798					GB48424	GB53979	GB49977	GB46533	GB53177	GB53376	GB47138	GB52079	GB40479	GB40288	GB46603	GB53088
		GB46750	GB45501	GB42183	GB47224	GB50510		GB49991		GB49258	GB50962	GB47992					GB44425	GB52612	GB50694	GB41156	GB45335	GB41827	GB54650	GB42143	GB52948	GB51306	GB53803	GB43470
		GB49376	GB44541	GB52039	GB41668	GB54351		GB46425		GB47717	GB43546	GB48913					GB55576	GB50265	GB43479	GB50949	GB46565	GB53053	GB40263	GB53824	GB44203	GB47453	GB50479	GB40941
		GB52102	GB42354	GB45505	GB47719	GB41610		GB52048		GB50766	GB42292	GB51652					GB46214	GB51894	GB40341	GB53154	GB52115	GB53045	GB49192	GB43234	GB54143	GB51167	GB55180	GB50681
		GB53317	GB55659	GB55793	GB55730	GB47625		GB50688		GB52288	GB47992	GB47516					GB54689	GB43093	GB45221	GB47309	GB46371	GB46332	GB50192	GB49830	GB55239	GB55006	GB50648	GB49869
		GB54587	GB52948	GB48948	GB42744	GB52442		GB40289		GB55219	GB52195	GB42692					GB54934	GB41836	GB53754	GB46087	GB41720	GB47075	GB41414	GB47675	GB52999	GB45427	GB52377	GB47453
		GB41084	GB54129	GB41488	GB45260	GB41259		GB41859		GB53299	GB53748	GB44560					GB43173	GB54808	GB42281	GB50596	GB51037	GB49755	GB55851	GB44792	GB47136	GB47554	GB45655	GB40748
		GB47433	GB48673	GB46481	GB51791	GB47351		GB45111		GB44962	GB46086	GB40420					GB41811	GB45825	GB45528	GB48028	GB43640	GB41043	GB41865	GB48474	GB45073	GB51681	GB42702	GB53134
		GB55589	GB42706	GB55300	GB41487	GB50675		GB43820		GB55715	GB46277	GB53493					GB41154	GB47625	GB45821	GB43217	GB45141	GB47269	GB46273	GB54540	GB41781	GB54448	GB45147	GB48684
		GB46520	GB54342	GB55550	GB43868	GB48855		GB51071		GB53369	GB44041	GB55165					GB49813	GB47678	GB46914	GB45968	GB40237	GB49306	GB44586	GB47142	GB42693	GB45014	GB46868	GB49702
		GB53627	GB55574	GB48097	GB51342	GB42501		GB49357		GB42692	GB53644	GB55031					GB42329	GB53997	GB54226	GB40240	GB55550	GB46018	GB48524	GB45148	GB51335	GB46545	GB44872	GB46146
		GB42626	GB52114	GB44185	GB42234	GB41639		GB40626		GB40128	GB40240	GB49597					GB53228	GB54661	GB53676	GB54451	GB46708	GB43904	GB55479	GB51912	GB40700	GB52785	GB46311	GB52819
		GB49313	GB53706	GB43293	GB43123	GB44524		GB41294		GB52195	GB51276	GB48114					GB45950	GB55102	GB41152	GB54250	GB55417	GB51395	GB48267	GB55293	GB54595	GB41065	GB50572	GB54508
		GB45726	GB56003	GB51606	GB40032	GB45972		GB44120		GB45645	GB47957	GB45971					GB49637	GB54975	GB44341	GB45107	GB52346	GB41345	GB43537	GB44791	GB50976	GB55724	GB42427	GB52710
		GB53333	GB53332	GB48215	GB50364	GB47136		GB42169		GB40720	GB50780	GB41393					GB52165	GB42143	GB55148	GB43293	GB49773	GB51792	GB55568	GB46028	GB54802	GB42703	GB43717	GB52349
		GB51625	GB53719	GB47007	GB50417	GB55659		GB43118		GB42792	GB53493	GB47875					GB53664	GB53975	GB53753	GB44991	GB54174	GB48497	GB55660	GB53041	GB46120	GB54911	GB51189	GB50137
		GB55139	GB52507	GB45086	GB42564	GB41521		GB48358		GB54153	GB48913	GB43416					GB42674	GB45259	GB55333	GB48117	GB51684	GB41398	GB49069	GB51104	GB41855	GB48159	GB43784	GB49942
		GB49573	GB55550	GB41046	GB49480	GB49567		GB44899		GB55034	GB55595	GB47546					GB48471	GB45115	GB55390	GB47456	GB51334	GB41372	GB42696	GB46266	GB45150	GB47464	GB53524	GB49352
		GB55150	GB43623	GB41134	GB42170	GB45474		GB53177		GB48143	GB48114	GB51209					GB53790	GB49186	GB48778	GB40929	GB55658	GB48532	GB51190	GB50425	GB42548	GB40553	GB48343	GB47153
		GB43883	GB51045	GB46362	GB53323	GB47826		GB45705		GB40101	GB43958	GB43958					GB43640	GB49450	GB50538	GB51734	GB50049	GB45875	GB46701	GB50935	GB40863	GB48684	GB44708	GB55004
		GB41545	GB54809	GB53005	GB53865	GB42959		GB53747		GB43543	GB40306	GB51772					GB42141	GB54718	GB40388	GB45720	GB54953	GB52266	GB45822	GB49471	GB43919	GB46860	GB40141	GB42970
		GB45230	GB44045	GB40074	GB44588	GB53341		GB51142		GB46686	GB52958	GB55401					GB48488	GB49296	GB45147	GB42266	GB44383	GB55879	GB51019	GB42159	GB50526	GB49571	GB53814	GB44641
		GB55901	GB44180	GB44121	GB44503	GB45029		GB55368		GB40151	GB55591	GB43642					GB45141	GB41243	GB47831	GB50958	GB54439	GB43717	GB53116	GB48177	GB44865	GB41263	GB50447	GB46204
		GB48842	GB52691	GB48007	GB41609	GB47719		GB50942		GB41507	GB55325	GB55276					GB40847	GB49642	GB47596	GB40656	GB42024	GB45368	GB55619	GB53380	GB44623	GB44638	GB45700	GB53609
		GB41247	GB48840	GB46271	GB41488	GB49073		GB52057		GB52157	GB40519	GB51909					GB54213	GB48497	GB41688	GB40500	GB51655	GB52827	GB55461	GB40500	GB49155	GB40970	GB44120	GB41679
		GB44417	GB40074	GB47146	GB54783	GB41156		GB54511		GB45741	GB45167	GB49328					GB51272	GB40848	GB47281	GB53729	GB40021	GB53433	GB49573	GB52436	GB44330	GB43905	GB55353	GB54756
		GB41697	GB45506	GB49290	GB48682	GB46708		GB53005		GB45714	GB52230	GB44139					GB50680	GB48948	GB51422	GB50969	GB49637	GB53017	GB45092	GB48530	GB55730	GB46412	GB41212	GB42072
		GB43750	GB49467	GB43873	GB53860	GB51889		GB40904		GB44192	GB46724	GB50828					GB49085	GB41300	GB53950	GB44585	GB42862	GB51579	GB43466	GB44824	GB52782	GB51149	GB47279	GB43504
		GB52691	GB40795	GB41855	GB44890	GB46047		GB50242		GB43085	GB55033	GB43504					GB52104	GB44319	GB42246	GB55214	GB41835	GB55680	GB40301	GB53830	GB45702	GB43857	GB52629	GB55767
		GB45865	GB55557	GB46425	GB48544	GB49412		GB43826		GB50416	GB44163	GB54738					GB44485	GB45343	GB55274	GB42202	GB53046	GB41693	GB45374	GB55146	GB54687	GB45097	GB44738	GB53243
		GB50093	GB48524	GB54809	GB43118	GB48721		GB52012		GB53368	GB47889	GB53605					GB45905	GB41774	GB50892	GB54341	GB42043	GB43260	GB49830	GB50515	GB52773	GB52318	GB44145	GB51332
		GB45505	GB42654	GB47388	GB44336	GB55576		GB44136		GB49515	GB45971	GB50780					GB47443	GB40944	GB40349	GB45540	GB49517	GB50093	GB55506	GB41800	GB53322	GB55394	GB46747	GB52973
		GB48112	GB54587	GB44512	GB49664	GB55417		GB52803		GB44281	GB41675	GB44442					GB55848	GB50190	GB42264	GB48163	GB41519	GB55801	GB50175	GB42856	GB46332	GB53798	ENSRNA022717335	GB52306
		GB44170	GB49447	GB45810	GB50142	GB46271		GB44336		GB46589	GB42213	GB50953					GB47719	GB46306	GB50112	GB49165	GB44910	GB42228	GB55307	GB47719	GB43004	GB41064	GB50693	GB44373
		GB43829	GB40513	GB51071	GB55300	GB48385		GB41484		GB50423	GB53385	GB43543					GB50954	GB55101	GB45844	GB55662	GB51032	GB48628	GB53064	GB47227	GB42942	GB45044	GB41742	GB43367
		GB47617	GB56004	GB52316	GB45139	GB48052		GB53738		GB48913	GB42747	GB46724					GB50897	GB54950	GB44496	GB44189	GB50694	GB46476	GB47308	GB47396	GB55098	GB45269	GB47419	GB53171
		GB44068	GB48452	GB54798	GB49233	GB43122		GB45977		GB54126	GB44584	GB47934					GB48267	GB42035	GB50013	GB49448	GB40713	GB50364	GB40670	GB53065	GB52427	GB49265	GB46225	GB50852
		GB51336	GB46263	GB49412	GB48940	GB42428		GB55793		GB42585	GB55715	GB43295					GB54234	GB49575	GB50942	GB44658	GB46620	GB43704	GB43100	GB44974	GB41545	GB40947	GB46146	GB44606
		GB50050	GB53001	GB45150	GB44658	GB54497		GB46005		GB51909	GB43543	GB55595					GB45651	GB47822	GB41156	GB49607	GB45823	GB41807	GB43875	GB46314	GB51710	GB48249	GB43715	GB43438
		GB44032	GB48223	GB52518	GB45378	GB40794		GB55348		GB40979	GB43991	GB53748					GB52708	GB44129	GB55757	GB45844	GB42732	GB52211	GB41730	GB42140	GB47227	GB43539	GB44847	GB50106
		GB52793	GB55679	GB54451	GB45193	GB47474		GB50065		GB52775	GB44285	GB46086					GB45126	GB42281	GB41073	GB49246	GB41728	GB42721	GB49837	GB53461	GB44849	GB40525	GB48175	GB40867
		GB48333	GB44905	GB49961	GB53650	GB41645		GB55703		GB50687	GB45408	GB40979					GB55601	GB45635	GB46268	GB53133	GB45040	GB45827	GB47955	GB47466	GB40073	GB47016	GB41065	GB46208
		GB44398	GB42881	GB42000	GB47946	GB50633		GB47224		GB50353	GB41785	GB44163					GB51343	GB49705	GB51613	GB56032	GB40159	GB42161	GB42693	GB50370	GB49280	GB49109	GB40493	GB46766
		GB45360	GB52688	GB55495	GB45758	GB47723		GB46952		GB53387	GB45454	GB46589					GB45549	GB55567	GB47572	GB43305	GB49652	GB47348	GB40976	GB43180	GB55423	GB50681	GB51793	GB42656
		GB44937	GB46697	GB51068	GB47625	GB51843		GB50967		GB44834	GB51905	GB42535					GB46272	GB44841	GB43304	GB49186	GB40232	GB54269	GB44906	GB51133	GB55842	GB42704	GB44505	GB40415
		GB49177	GB50942	GB44214	GB44512	GB46481		GB47285		GB41860	GB54151	GB53480					GB53251	GB47962	GB53793	GB55515	GB41139	GB54211	GB42170	GB44030	GB43856	GB47205	GB47385	GB40480
		GB55643	GB53738	GB50250	GB55601	GB55456		GB54087		GB45525	GB49597	GB50009					GB41754	GB42168	GB44689	GB47321	GB45193	GB43256	GB40765	GB49548	GB54659	GB40762	GB54170	GB45228
		GB41725	GB41467	GB54159	GB51263	GB43163		GB54205		GB55032	GB44560	GB40306					GB53002	GB50976	GB49165	GB53830	GB51625	GB41288	GB50594	GB40670	GB52845	GB52401	ENSRNA022717964	GB42277
		GB51201	GB50057	GB48847	GB51422	GB53323		GB43053		GB41115	GB54738	GB47551					GB44937	GB53411	GB41646	GB48497	GB50136	GB41525	GB52095	GB54758	GB42195	GB50946	GB41175	GB45700
		GB41363	GB49969	GB47603	GB48932	GB47026		GB40446		GB41311	GB51209	GB55591					GB54127	GB53846	GB55657	GB44019	GB45459	GB54214	GB46147	GB55001	GB40770	GB46208	GB49785	GB52953
		GB55420	GB49489	GB48721	GB52698	GB40136		GB42863		GB46086	GB41861	GB51337					GB45923	GB47680	GB46523	GB53208	GB45976	GB50889	GB43978	GB40781	GB44422	ENSRNA022717207	GB53525	GB43150
		GB42330	GB49751	GB48602	GB41134	GB40112		GB54351		GB54612	GB54524	GB46297					GB43157	GB42365	GB41372	GB46266	GB53887	GB53310	GB43301	GB46339	GB55635	GB41434	GB49387	GB53721
		GB40267	GB50741	GB53650	GB46481	GB48384		GB42877		GB43661	GB42142	GB45138					GB51226	GB51271	GB49949	GB42022	GB52154	GB54107	GB44031	GB48355	GB43053	GB47385	GB42805	GB41650
		GB40777	GB48795	GB42234	GB42603	GB43873		GB49117		GB51276	GB55266	GB43222					GB45545	GB44223	GB50183	GB54303	GB40977	GB45935	GB52195	GB44697	GB55998	GB51209	GB55499	GB47393
		GB44878	GB44136	GB53321	GB54625	GB51055		GB54446		GB52630	GB41607	GB53368					GB45091	GB51112	GB44626	GB49451	GB50103	GB52989	GB48223	GB46750	GB44279	GB47371	GB46964	GB47076
		GB41510	GB54493	GB54774	GB41797	GB43584		GB42264		GB51991	GB53205	GB49640					GB48415	GB49948	GB50226	GB53754	GB54731	GB54541	GB47497	GB41290	GB55908	GB51223	GB49564	GB44613
		GB46917	GB52925	GB47456	GB51626	GB45968		GB40648		GB42433	GB54926	GB44428					GB41762	GB49505	GB53191	GB48422	GB50364	GB48416	GB45017	GB55015	GB41610	GB55301	GB49369	GB54593
		GB44973	GB52191	GB46751	GB40280	GB46189		GB46403		GB47378	GB50974	GB45642					GB46091	GB51744	GB54184	GB54938	GB50357	GB43914	GB54758	GB42330	GB46032	GB51761	GB41907	GB41358
		GB44749	GB43265	GB52345	GB54761	GB54273		GB50150		GB40012	GB51991	GB49383					GB55365	GB46024	GB53677	GB55560	GB47969	GB40311	GB45457	GB44749	GB55449	GB41204	GB55434	GB40578
		GB44370	GB40445	GB44528	GB51694	GB50276		GB40009		GB54818	GB51058	GB42200					GB44207	GB49883	GB50417	GB44592	GB55222	GB55570	GB42739	GB54685	GB41520	GB42410	GB40947	GB50854
		GB53037	GB41000	GB48983	GB47844	GB42621		GB44519		GB53605	GB47374	GB47957					GB43434	GB47662	GB50397	GB42831	GB42000	GB42140	GB52030	GB47589	GB49456	GB41552	GB54988	GB52236
		GB47227	GB50411	GB55648	GB40906	GB41488		GB48472		GB55088	GB55031	GB53404					GB47224	GB52107	GB45905	GB50609	GB47224	GB54589	GB52497	GB43889	GB55001	GB53775	GB50522	GB46594
		GB43232	GB53809	GB47474	GB46371	GB52977		GB54497		GB40420	GB48167	GB50508					GB53143	GB52033	GB50969	GB44503	GB43116	GB42690	GB53038	GB47148	GB54460	GB43718	GB45871	GB41386
		GB40983	GB42548	GB52977	GB42039	GB44648		GB55454		GB45730	GB41223	GB56012					GB44410	GB54314	GB49996	GB40781	GB50112	GB55015	GB41545	GB47430	GB54164	GB47391	GB54097
		GB51620	GB55141	GB48524	GB45474	GB50722		GB48086		GB54474	GB47516	GB43145					GB50510	GB42295	GB50590	GB43441	GB54339	GB41821	GB44140	GB46630	GB47422	GB51663	ENSRNA022713869
		GB44122	GB54506	GB41703	GB55456	GB47041		GB54143		GB56012	GB42652	GB55885					GB50993	GB54996	GB46243	GB46701	GB50196	GB49097	GB48256	GB47260	GB52611	GB41652	GB50937
		GB41633	GB55568	GB43855	GB44648	GB51299		GB41080		GB41675	GB43504	GB50423					GB55837	GB47059	GB52725	GB49384	GB49073	GB43482	GB43553	GB51553	GB53039	GB55397	GB50346
		GB49864	GB52636	GB53375	GB48052	GB44512		GB53190		GB54524	GB42639	GB48912					GB45416	GB47845	GB55587	GB55704	GB51706	GB55846	GB55881	GB49939	GB51717	GB52505	GB45014
		GB51735	GB52596	GB49772	GB45810	GB48544		GB51802		GB55469	GB47875	GB42270					GB51962	GB54358	GB40461	GB45225	GB47960	GB55063	GB45476	GB41840	GB43232	GB55509	GB48517
		GB53777	GB46736	GB40538	GB45092	GB49026		GB44148		GB48520	GB49396	GB55797					GB52956	GB46469	GB52643	GB53937	GB55512	GB49484	GB41835	GB46273	GB53737	GB43956	GB50196
		ENSRNA022713744	GB42880	GB51399	GB43245	GB45677		GB46143		GB53657	GB45373	GB44285					GB48596	GB44524	GB53256	GB49701	GB45361	GB54747	GB42856	GB47767	GB53457	GB52733	GB43433
		GB54330	GB47665	GB44174	GB48005	GB54939		GB54261		GB52230	GB42535	GB50583					GB52021	GB44424	GB55805	GB44187	GB53043	GB44869	GB42075	GB43238	GB52634	GB43872	GB52156
		GB42648	GB44985	GB40555	GB48384	GB52518		GB49468		GB52603	GB42200	GB40617					GB55294	GB41071	GB54827	GB49901	GB43216	GB49541	GB54395	GB43841	GB40361	GB49241	GB50423
		GB50413	GB48156	GB48866	GB49767	GB53910		GB42560		GB42489	GB51772	GB45023					GB49961	GB53655	GB45514	GB40212	GB50918	GB55484	GB40289	GB50801	GB50142	GB50146	GB54690
		GB51993	GB42764	GB40782	GB52039	GB50602		GB50194		GB44428	GB53605	GB42142					GB49402	GB43840	GB53738	GB47229	GB49412	GB49343	GB48156	GB51411	GB44419	GB50371	GB51404
		ENSRNA022717912	GB53115	GB53310	GB43626	GB52698		GB50136		GB53556	GB48475	GB42747					GB55854	GB51264	GB44288	GB43234	GB52435	GB41882	GB49868	GB51115	GB50878	GB45849	GB43261
		GB53337	GB45024	GB53747	GB41671	GB41811		GB53341		GB53644	GB47581	GB46918					GB50421	GB45095	GB40608	GB43771	GB45146	GB47596	GB46596	GB54929	GB55481	GB43504	GB50127
		GB44607	GB47314	GB48146	GB45923	GB40735		GB42840		GB53116	GB56012	GB51977					GB49390	GB50741	GB51130	GB53979	GB41039	GB49672	GB50372	GB55013	GB43439	GB54646	GB40699
		GB49987	GB51911	GB54035	GB41011	GB50136		GB47719		GB46918	GB49790	GB46907					GB44172	GB50519	GB49504	GB47742	GB47389	GB40102	GB44132	GB54294	GB53865	GB55092	GB42857
		GB53224	GB55645	GB44892	GB43234	GB44326		GB44482		GB40424	GB45138	GB40504					GB52360	GB43717	GB40865	GB48225	GB44890	GB45298	GB44030	GB43852	GB49309	GB52810	GB52781
		GB50128	GB43376	GB44175	GB41811	GB48215		GB50123		GB52929	GB53480	GB47584					GB44527	GB43839	GB41917	GB45493	GB40017	GB46494	GB43270	GB53333	GB42785	GB45057	GB54401
		GB49943	GB40440	GB43951	GB54506	GB48336		GB47589		GB55375	GB43145	GB53927					GB47466	GB49372	GB42884	GB52725	GB49097	GB42673	GB46710	GB41448	GB45151	GB54947	GB41178
		GB54814	GB40119	GB41259	GB40150	GB52073		GB52359		GB47889	GB41115	GB47425					GB51649	GB41454	GB44262	GB41884	GB44599	GB46610	GB48152	GB42222	GB42156	GB45358	GB45775
		GB48104	GB56018	GB45640	GB42960	GB44133		GB55557		GB50962	GB53783	GB54153					GB53663	GB40467	GB45211	GB52504	GB49299	GB44690	GB45287	GB45098	GB55666	GB51902	GB55880
		GB42036	GB53138	GB41698	GB48126	GB53376		GB41825		GB43958	GB41606	GB55219					GB47238	GB46363	GB54420	GB45651	GB54192	GB41325	GB44974	GB41525	GB54912	GB45321	GB51887
		GB41335	GB40510	GB43245	GB55481	GB51791		GB48075		GB45032	GB43195	GB44296					GB40727	GB42384	GB44464	GB53142	GB44985	GB40509	GB55533	GB53234	GB54303	GB50098	GB40287
		GB54688	GB47477	GB44788	GB41259	GB45071		GB50334		GB42535	GB55798	GB55032					GB53830	GB47506	GB53163	GB48097	GB42161	GB53915	GB47046	GB49553	GB46019	GB45681	GB52927
		GB40031	GB49190	GB54339	GB45501	GB55801		GB42039		GB49525	GB51337	GB49562					GB51160	GB49901	GB49770	GB49812	GB41297	GB48245	GB53033	GB50643	GB54854	GB42829	GB52428
		GB45476	GB42940	GB42169	GB50059	GB42264		GB46767		GB50226	GB43222	GB52230					GB51706	GB43225	GB53829	GB50455	GB50065	GB54882	GB50425	GB42564	GB50857	GB40019	GB54593
		GB54685	GB54351	GB55703	GB53012	GB51792		GB44588		GB46284	GB55885	GB41801					GB42952	GB53751	GB45684	GB53794	GB46618	GB51702	GB41810	GB41639	GB42728	GB43716	GB52810
		GB42088	GB54673	GB54741	GB41280	GB50694		GB49918		GB40093	GB43295	GB43262					GB42749	GB41725	GB49908	GB46684	GB50194	GB49259	GB42071	GB48924	GB44237	GB44830	GB40279
		GB48484	GB51889	GB55532	GB44159	GB48602		GB44528		GB55244	GB41801	GB41675					GB42548	GB54378	GB48937	GB50945	GB52323	GB46761	GB45350	GB54386	GB46775	GB43309	GB41085
		GB50364	GB45822	GB45682	GB48007	GB55300		GB40975		GB49359	GB40504	GB43085					GB41183	GB40389	GB42381	GB41688	GB42150	GB46243	GB43952	GB41702	GB56003	GB40665	GB51504
		GB52782	GB42152	GB50276	GB52634	GB54797		GB53819		GB48024	GB42233	GB42624					GB42824	GB54319	GB49311	GB48950	GB45497	GB43874	GB45664	GB53512	GB48145	ENSRNA022717357	GB48233
		GB45523	GB43638	GB40719	GB42455	GB44189		GB51158		GB41607	GB45390	GB41306					GB42754	GB51615	GB46921	GB51264	GB54451	GB43552	GB42772	GB41602	GB42688	GB54727	GB50946
		GB55723	GB50641	GB42332	GB48385	GB41609		GB48452		GB52102	GB41994	GB48567					GB52990	GB44431	GB43841	GB41777	GB54085	GB51719	GB49471	GB45259	GB51281	GB51116	GB52694
		GB43629	GB49079	GB47947	GB44518	GB50064		GB48366		GB55356	GB55074	GB45617					GB54439	GB40769	GB50043	GB40222	GB51775	GB52436	GB47649	GB45822	GB50141	GB52878	GB53827
		GB48974	GB46448	GB45217	GB45214	GB41604		GB41656		GB43884	GB48604	GB50376					GB54809	GB40816	GB46024	GB47625	GB48429	GB42731	GB50766	GB51103	GB53517	GB44399	GB55580
		GB54917	GB54199	GB50688	GB49073	GB55511		GB46449		GB53785	GB41831	GB50974					GB44077	GB42708	GB40479	GB43606	GB44338	GB41888	GB49771	GB54085	GB54643	GB52431	GB41365
		GB41303	GB47427	GB52179	GB49290	GB40554		GB47456		GB44549	GB50828	GB53805					GB51802	GB44104	GB41376	GB43239	GB44449	GB40289	GB43904	GB50950	GB42720	GB46301	GB44824
		GB43376	GB42722	GB42087	GB49688	GB42455		GB40010		GB52028	GB51653	GB54032					GB44186	GB54040	GB54938	GB50526	GB46255	GB54267	GB55537	GB52012	GB41174	GB54690	GB45696
		GB50555	GB46449	GB52848	GB50602	GB45260		GB40653		GB44442	GB48026	ENSRNA022717428-T1					GB53976	GB51685	GB53516	GB42372	GB54286	GB50352	GB44351	GB45702	GB42266	GB43615	GB49457
		GB40440	GB55476	GB44122	GB45293	GB49837		GB45699		GB42180	GB43202	GB45525					GB41488	GB40212	GB40155	GB52107	GB49376	GB40804	GB48669	GB53651	GB40847	GB42776	GB51057
		GB45122	GB54805	GB48682	GB49180	GB44520		GB50596		GB53549	GB53054	GB41223					GB42846	GB51219	GB50878	GB53039	GB44771	GB49376	GB50150	GB43301	GB55000	GB45181	GB42797
		GB41610	GB51258	GB51490	GB48097	GB52323		GB48152		GB50953	GB44442	GB43094					GB51580	GB51649	GB43657	GB50043	GB54399	GB53436	GB48775	GB44483	GB53122	GB47508	GB52710
		GB43843	GB44435	GB53503	GB46459	GB42879		GB48432		ENSRNA022717369-T1	GB46907	GB45167					GB53045	GB51734	GB52285	GB41671	GB49504	GB54996	GB54366	GB48028	GB49504	GB47624	GB52470
		GB41161	GB41312	GB43954	GB48602	GB41034		GB51537		GB47425	GB47584	GB41792					GB44330	GB50967	GB55817	GB53751	GB44206	GB40364	GB44801	GB43122	GB48453	GB49473	GB46661
		GB45374	GB42019	GB42043	GB41521	GB49389		GB49446		GB41150	GB48684	GB50702					GB49704	GB52102	GB53925	GB54507	GB44726	GB48886	GB51188	GB53457	GB55010	GB40384	GB54834
		GB42488	GB55945	GB54992	GB41046	GB42035		GB49223		GB47875	GB50376	GB48665					GB51689	GB49123	GB50247	GB42139	GB42035	GB52025	GB46113	GB54856	GB45820	GB54988	GB55451
		GB56036	GB45393	GB53471	GB46132	GB44890		GB51103		GB43991	GB55032	GB45373					GB53582	GB55911	GB41304	GB50730	GB50935	GB55214	GB40507	GB40858	GB51011	GB47475	GB41465
		GB41202	GB44648	GB52360	GB40865	GB52345		GB55307		GB42213	GB43262	GB52581					GB41466	GB53582	GB42714	GB48884	GB44421	GB43545	GB42579	GB51190	GB43091	GB42670	GB48222
		GB49097	GB50672	GB43879	GB44180	GB50065		GB40237		GB53783	GB41792	GB55809					GB44802	GB41654	GB49448	GB40414	GB53377	GB44663	GB55429	GB51551	GB51623	GB49439	GB44638
		GB42623	GB54261	GB43820	GB44524	GB44873		GB53394		GB50974	GB43416	GB51991					GB49969	GB42824	GB52082	GB45951	GB54798	GB51086	GB42787	GB49249	GB55323	GB43087	GB49352
		GB50033	GB43861	GB50994	GB49637	GB49480		GB46297		GB47545	GB40662	GB47378					GB42721	GB40073	GB54145	GB51334	GB42856	GB44940	GB47767	GB45670	GB50822	GB41649	GB55509
		GB49170	GB42592	GB49123	GB55020	GB54783		GB53012		GB40617	GB53785	GB55715					GB50102	GB43081	GB42071	GB45688	GB41693	GB49167	GB46203	GB42690	GB52039	GB51494	GB42753
		ENSRNA022717804	GB48579	GB44703	GB43988	GB44383		GB55589		GB41243	GB50180	GB42778					GB53506	GB42039	GB43951	GB49355	GB44030	GB41425	GB55469	GB55014	GB53828	GB51698	GB42776
		GB52592	GB53328	GB45705	GB52977	GB52555		GB49878		GB50783	GB42635	GB55074					GB45111	GB54236	GB43870	GB41836	GB50942	GB53713	GB46217	GB55383	GB47014	GB46626	GB55502
		GB42624	GB42043	GB49321	GB54652	GB44969		GB45822		GB42233	GB54264	GB43153					GB44771	GB43369	GB48232	GB43126	GB55703	GB47308	GB43954	GB42479	GB48600	GB44533	GB44318
		GB55639	GB55416	GB41183	GB48683	GB48530		GB53090		GB45641	GB44501	GB47990					GB54557	GB44709	GB55272	GB53970	GB43901	GB40906	GB49956	GB55801	GB54418	GB48764	GB46612
		GB55473	GB43572	GB43234	GB53935	GB55579		GB44926		GB51729	GB53119	GB42652					GB46876	GB54502	GB49901	GB47728	GB49878	GB50230	GB42329	GB55207	GB43227	GB54048	GB43761
		GB51579	GB49939	GB49723	GB48840	GB43833		GB40509		GB45373	GB45617	GB47318					GB54101	GB52472	GB51500	GB46929	GB47844	GB45378	GB53753	GB43546	GB40109	GB45425	GB46741
		GB47724	GB48956	GB48151	GB42881	GB49755		GB50780		GB53367	GB55088	GB44629					GB41441	GB52716	GB43279	GB50137	GB42366	GB55280	GB49264	GB41488	GB47610	GB43772	GB51827
		GB50938	GB55444	GB50192	GB54939	GB44411		GB40297		GB42210	GB48567	ENSRNA022717416-T1					GB44972	GB47730	GB48681	GB51863	GB53947	GB53644	GB48386	GB42693	GB53976	GB41946	GB49330
		GB44347	GB42836	GB42152	GB48847	GB53177		GB53195		GB41900	GB47990	GB55088					GB48521	GB54886	GB54269	GB49883	GB44898	GB49519	GB43237	GB46202	GB41231	GB45462	GB40356
		GB53445	GB42690	GB50890	GB44254	GB43954		GB40862		GB40609	GB43085	GB42210					GB54212	GB40490	GB55237	GB41231	GB49027	GB54183	GB50370	GB44449	GB50699	GB43662	GB46639
		GB53649	GB43185	GB41800	GB42592	GB55658		GB41366		GB41972	GB43798	GB54175					GB45823	GB45760	GB46332	GB44032	GB46882	GB41794	GB49871	GB43429	GB53699	GB45153	GB51995
		GB41866	GB45677	GB53177	GB50157	GB44186		GB45682		GB48026	GB53116	GB54256					GB45504	GB41471	GB46710	GB41448	GB45948	GB50025	GB51489	GB49069	GB54104	GB51211	GB41030
		GB44826	GB52056	GB48344	GB50976	GB44122		GB43855		GB53318	GB44834	GB44500					GB50344	GB46132	GB54972	GB51580	GB52191	GB47949	GB46562	GB44531	GB55020	GB49614	GB45911
		GB47754	GB44072	GB53582	GB51129	GB55816		GB50416		GB50702	GB43642	GB53785					GB49918	GB40304	GB48422	GB42211	GB53199	GB45924	GB43118	GB47608	GB47329	ENSRNA022717410	GB54904
		GB52684	GB47968	GB46087	GB50276	GB53375		GB47058		GB52371	GB53805	GB44311					GB50747	GB43919	GB54582	GB51833	GB55303	GB45361	GB48450	GB50356	GB45055	GB48009	GB44128
		GB45945	GB42053	GB44421	GB55888	GB42066		GB44904		GB55276	GB48248	GB41994					GB46646	GB40498	GB41695	GB43186	GB45528	GB41822	GB40267	GB49934	GB51508	GB50063	GB40550
		GB48268	GB53002	GB44520	GB55579	GB45092		GB46132		GB41606	GB48050	GB52046					GB44052	GB41821	GB55003	GB40766	GB47423	GB53125	GB50554	GB46425	GB44433	GB44631	GB49328
		GB43503	GB45252	GB48259	GB40473	GB46113		GB45825		GB50509	GB40740	GB53798					GB44000	GB47572	GB49022	GB44185	GB46305	GB49537	GB46735	GB43771	GB51002	GB51850	GB47302
		GB54854	GB42846	GB47831	GB43117	GB49775		GB50355		GB53074	GB46224	GB48623					GB49582	GB52541	GB44183	GB46302	GB50638	GB52691	GB54998	GB49632	GB43228	GB40279	GB51278
		GB44521	GB54584	GB43841	GB45968	GB47509		GB50375		GB53862	GB53717	GB45390					GB55624	GB52916	GB53857	GB55581	GB42881	GB40708	GB46720	GB42696	GB52424	GB40166	GB49565
		GB47579	GB45146	GB52322	GB47876	GB41720		GB48854		GB50828	GB43052	GB48632					GB54611	GB50454	GB49866	GB47330	GB42653	GB45105	GB46904	GB49026	GB51775	GB54380	GB45316
		GB50212	GB51841	GB45141	GB55593	GB51809		GB53719		GB40306	GB49405	GB50962					GB43809	GB46228	GB51084	GB51257	GB48109	GB42035	GB46494	GB55589	GB45698	GB52694	GB44373
		GB40800	GB51227	GB55635	GB47049	GB48628		GB49376		GB44546	GB41322	GB43798					GB47572	GB43618	GB44030	GB47310	GB41000	GB53002	GB41797	GB51633	GB53316	GB54893	GB49784
		GB46223	GB47231	GB43338	GB55816	GB52596		GB45760		GB44167	GB55356	GB53119					GB41786	GB42819	GB48097	GB42076	GB50123	GB46360	GB41134	GB44643	GB50538	GB52727	GB48356
		GB48958	GB42942	GB51158	GB43584	GB44262		GB52052		GB49379	GB51977	GB55389					GB47304	GB49853	GB46069	GB47217	GB45951	GB44435	GB47580	GB50175	GB51592	GB42209	GB50817
		GB51714	GB44396	GB48446	GB54087	GB44658		GB40865		GB41069	GB42662	GB55266					GB43897	GB46403	GB42143	GB53238	GB44572	GB51910	GB46373	GB48812	GB40980	GB49358	GB42981
		GB48636	GB52759	GB52688	GB46271	GB45923		GB42868		GB50119	GB48912	GB46581					GB52999	GB52467	GB51729	GB55808	GB50748	GB45096	GB45711	GB46904	GB47352	GB47313	GB53009
		GB43442	GB55008	GB55704	GB43963	GB42021		GB55601		GB46907	GB41898	GB48604					GB53634	GB42195	GB48946	GB44464	GB44559	GB44091	GB51702	GB49541	GB46569	GB52760	GB44913
		GB41428	GB54384	GB51760	GB44520	GB49117		GB51263		GB44225	GB53598	GB50572					GB49027	GB44885	GB49885	GB43053	GB56036	GB50511	GB51723	GB53516	GB41889	GB40772	GB50014
		GB55222	GB44898	GB43053	GB41786	GB53002		GB42879		GB50180	GB53455	GB44548					GB48176	GB41796	GB40429	GB52768	GB47568	GB43863	GB40302	GB46262	GB40967	GB47588	GB44300
		GB51223	GB45368	GB55544	GB55378	GB50453		GB46883		GB44041	GB48154	GB42596					GB46227	GB51591	GB55219	GB51894	GB53410	GB53036	GB50967	GB55009	GB43239	GB52537	GB43078
		GB51903	GB44102	GB40674	GB50175	GB50175		GB46751		GB44083	GB55809	GB42489					GB45431	GB46708	GB41702	GB49150	GB45293	GB54673	GB47440	GB50949	GB49227	GB51273	GB45986
		GB47318	GB49519	GB44531	GB52848	GB54303		GB46656		GB54784	GB47425	GB49405					GB53131	GB49738	GB45736	GB42985	GB47577	GB46750	GB43088	GB51541	GB51692	GB48437	GB51211
		GB51979	GB53374	GB40389	GB53719	GB45682		GB51775		GB44501	GB52776	GB42662					GB43823	GB44536	GB53634	GB53322	GB53435	GB47469	GB42222	GB43215	GB44773	GB53362	GB45314
		GB42449	GB40118	GB44220	GB46918	GB49230		GB43553		GB50525	GB48143	GB48026					GB41490	GB44996	GB52557	GB51112	GB45457	GB53231	GB45498	GB40977	GB45051	GB45696	GB40748
		ENSRNA022717967	GB49474	GB54092	GB44873	GB55000		GB43858		GB48472	GB52046	GB53385					GB40868	GB52814	GB45495	GB55367	GB54665	GB43100	GB47473	GB52058	GB49320	GB54863	GB47453
		ENSRNA022717906	GB40157	GB40703	GB40735	GB52052		GB49666		GB50251	GB42970	GB41606					GB49326	GB43293	GB53931	GB49309	GB42721	GB50591	GB45651	GB47696	GB48245	GB48087	GB46787
		GB45396	GB47946	GB46061	GB47456	GB48145		GB44527		GB53748	GB45641	GB49045					GB49537	GB53220	GB42145	GB50957	GB52745	GB52736	GB51395	GB45664	GB43717	GB49300	GB48597
			GB53503	GB49738	GB49320	GB55769		GB40457		GB48065	GB44311	GB42896					GB52039	GB40827	GB53242	GB53721	GB47476	GB47606	GB54316	GB46508	GB48521	GB43106	GB53711
			GB51851	GB49357	GB53375	GB46767		GB48929		GB55496	GB55389	GB54987					GB46113	GB41520	GB43234	GB42000	GB44410	GB49177	GB55940	GB49492	GB48250	GB54374	GB46204
			GB47814	GB46364	GB54303	GB54812		GB41039		GB49275	GB49640	GB41507					GB45265	GB53860	GB49646	GB55063	GB49573	GB52008	GB53915	GB41863	GB41757	GB54037	GB51220
			GB42508	GB53322	GB54741	GB44030		GB44192		GB43202	GB42489	GB49544					GB49541	GB49582	GB47482	GB41702	GB48366	GB52929	GB51517	GB54286	GB50880	GB53134	GB44208
			GB44016	GB51854	GB51792	GB46425		GB55416		GB44564	GB40617	GB50196					GB40058	GB40414	GB49325	GB47990	GB53438	GB43899	GB47845	GB54251	GB47689	GB54400	GB52416
			GB47745	GB45142	GB50288	GB42249		GB46430		GB47743	GB53015	GB54358					GB54351	GB44296	GB41520	GB51712	GB40308	GB47826	GB42334	GB44939	GB50516	GB42659	GB54486
			GB44336	GB52052	GB44262	GB45263		GB45528		GB55700	GB53791	GB54668					GB53190	GB43823	GB40313	GB55587	GB50997	GB49249	GB44341	GB44122	GB43208	GB42484	GB50585
			GB51728	GB45437	GB52345	GB55480		GB50103		GB40231	GB44431	GB42233					GB50731	GB43366	GB52168	GB49853	GB42019	GB48007	GB41862	GB55071	GB53948	GB47707	GB46208
			GB49692	GB49548	GB41604	GB46587		GB43889		GB47375	GB45741	GB52097					GB50043	GB42052	GB44064	GB53163	GB54341	GB42819	GB44935	GB52266	GB54950	GB43624	GB46464
			GB42249	GB48219	GB40159	GB51399		GB49489		GB53493	GB43094	GB50441					GB41829	GB41863	GB44032	GB44030	GB44417	GB46537	GB40157	GB42468	GB42319	GB55060	GB52179
			GB42150	GB47059	GB53001	GB44895		GB54371		GB50013	GB55276	GB51905					GB48391	GB55274	GB46429	GB40824	GB47314	GB55443	GB41877	GB55531	GB50241	GB44821	GB45951
			GB45651	GB44634	GB48749	GB48940		GB44427		GB41706	GB49383	GB48034					GB52071	GB42150	GB54365	GB49219	GB51213	GB41697	GB53315	GB45378	GB49024	GB40433	GB54485
			GB51675	GB55941	GB51399	GB41183		GB52518		GB45216	GB45525	GB53013					GB41761	GB47941	GB47869	GB44895	GB45827	GB50069	GB54190	GB40906	GB47635	GB55535	GB46269
			GB40466	GB45699	GB51513	GB44588		GB40164		GB42293	GB54987	GB55033					GB53394	GB42823	GB44867	GB44331	GB54910	GB53725	GB47594	GB53996	GB42874	GB47772	GB55070
			GB52442	GB48232	GB46035	GB40973		GB54674		GB46224	GB44493	GB47374					GB41169	GB41989	GB46533	GB50899	GB52052	GB53363	GB54363	GB53915	GB55610	GB49565	GB49322
			GB45215	GB53707	GB54281	GB51068		GB52783		GB53365	GB49562	GB47517					GB54386	GB50186	GB46915	GB46141	GB54511	GB45728	GB43121	GB53947	GB50392	GB49304	GB46277
			GB51637	GB54551	GB51257	GB50207		GB45382		GB54300	GB45429	GB49857					GB47593	GB50997	GB50704	GB55948	GB50207	GB48973	GB44635	GB55538	GB41602	GB43195	GB46289
			GB42365	GB55872	GB49738	GB52925		GB42817		GB46277	GB44500	GB51211					GB46371	GB41969	GB56028	GB55650	GB54168	GB51361	GB52745	GB51480	GB44907	GB53708	GB51198
			GB45688	GB44482	GB44068	GB49751		GB47968		GB53961	GB49359	GB43991					GB50364	GB44203	GB51712	GB46736	GB49290	GB45265	GB41702	GB44557	GB55190	GB55395	GB55743
			GB50106	GB40457	GB54841	GB45086		GB50740		GB40436	GB48386	GB41785					GB47009	GB51652	GB50994	GB50694	GB42984	GB41651	GB51805	GB52750	GB43497	GB45548	GB41182
			GB42721	GB49180	GB44326	GB43234		GB54579		GB40818	GB44229	GB53054					GB55476	GB44895	GB41642	GB42680	GB42297	GB43635	GB51792	GB48156	GB41770	GB42970	GB50760
			GB47405	GB45743	GB49223	GB43712		GB41157		GB41642	GB40420	GB48050					GB44080	GB44773	GB41182	GB46122	GB44181	GB52597	GB54681	GB50278	GB50076	GB41387	GB53240
			GB50065	GB44187	GB41896	GB54158		GB50918		GB42142	GB49258	GB54612					GB49520	GB52997	GB48497	GB54145	GB51699	GB41280	GB42238	GB51482	GB54244	GB52623	GB47655
			GB55454	GB53979	GB43833	GB46035		GB54761		GB43262	GB44949	GB48154					GB52743	GB50225	GB43833	GB41658	GB52073	GB46069	GB51984	GB44109	GB42249	GB44095	GB44225
			GB50230	GB48059	GB45086	GB54827		GB53410		GB48653	GB53036	GB50252					GB44935	GB46284	GB40389	GB44433	GB54747	GB51299	GB50230	GB49354	GB42321	GB43751	GB49475
			GB45459	GB51111	GB43444	GB55598		GB53369		GB44285	GB54152	GB41240					GB52539	GB42576	GB41441	GB42834	GB54809	GB45455	GB42786	GB44091	GB51348	GB41820	GB55352
			GB40843	GB55454	GB53421	GB42984		GB50207		GB47998	GB49283	GB54446					GB52074	GB51372	GB54319	GB53647	GB43118	GB51893	GB55941	GB55708	GB50942	GB49244	GB49394
			GB55693	GB46066	GB40782	GB43084		GB54827		GB45101	GB46268	GB54264					GB44808	GB52504	GB50947	GB53041	GB44802	GB48154	GB46508	GB55506	GB51264	GB53721	GB52953
			GB48086	GB44661	GB47513	GB48682		GB50590		GB46427	GB47346	GB53791					GB55482	GB51729	GB53374	GB50890	GB55941	GB55558	GB47728	GB53697	GB54294	GB40478	GB42659
			GB55847	GB40386	GB44531	GB40159		GB41761		GB48050	GB48623	GB53299					GB50750	GB47408	GB44581	GB51480	GB50783	GB46191	GB54376	GB48453	GB48020	ENSRNA022717284	ENSRNA022717410
			GB50514	GB50179	GB48629	GB40782		GB41781		GB42200	GB50702	GB41065					GB48060	GB53738	GB41290	GB44220	GB49956	GB45208	GB54291	GB51262	GB42679	GB44745	GB50606
			GB44757	GB51258	GB54809	GB45139		GB41266		GB53036	GB46589	GB55395					GB48112	GB52345	GB55808	GB44143	GB48454	GB55831	GB47281	GB43545	GB44464	GB42805	GB42794
			GB42732	GB45018	GB43138	GB40381		GB42697		GB53229	GB41344	GB54926					GB48446	GB47970	GB53655	GB47845	GB52636	GB50978	GB50244	GB55532	GB52803	GB55227	GB49175
			GB45055	GB46737	GB43873	GB54219		GB52787		GB41415	GB48024	GB40279					GB51342	GB50407	GB49249	GB53369	GB45906	GB42663	GB44139	GB55518	GB42225	GB55997	GB42971
			GB54302	GB52057	GB47136	GB49738		GB53071		GB41992	GB50953	GB47889					GB41155	GB45528	GB43179	GB41265	GB49959	GB53438	GB41886	GB48699	GB42584	GB45399	GB53721
			GB51103	GB52011	GB46425	GB49657		GB55848		GB53205	GB49544	GB49525					GB51257	GB48950	GB40054	GB42564	GB48536	GB46728	GB43234	GB46845	GB53799	GB46894	GB52499
			GB41140	GB41250	GB54035	GB52985		GB46360		GB53119	GB55455	GB51653					GB42205	GB41922	GB52427	GB52520	GB53304	GB52651	GB42082	GB44528	GB51394	GB49470	GB54211
			GB47059	GB42653	GB46016	GB40538		GB53086		GB48027	GB55797	GB53318					GB41653	GB50397	GB53363	GB49027	GB54033	GB44422	GB49589	GB48544	GB55570	GB50457	GB53662
			GB55601	GB49388	GB55835	GB44703		GB54654		GB50572	GB49857	GB53036					GB54298	GB43053	GB43823	GB42794	GB45275	GB49296	GB53456	GB42848	GB54916	GB44208	GB44639
			GB48097	GB40608	GB50932	GB50288		GB53471		GB44477	GB40577	GB50532					GB42654	GB44523	GB49031	GB46014	GB42526	GB49080	GB47696	GB52625	GB54337	GB48586	ENSRNA022717837
			GB44071	GB53294	GB51612	GB50250		GB47513		GB48475	GB51605	GB41900					GB53366	GB48676	GB49321	GB40058	GB43999	GB54753	GB48497	GB53681	GB42378	GB48129	GB50457
			GB41720	GB41836	GB42351	GB50932		GB44180		GB52464	GB41306	GB50766					GB53066	GB43820	GB43223	GB52290	GB42039	GB47497	GB53338	GB54837	GB45609	GB55349	GB46673
			GB53039	GB48845	GB46751	GB47846		GB45457		GB40616	GB50766	GB49585					GB53424	GB45435	GB50288	GB51055	GB51689	GB44109	GB48275	GB46596	GB53625	GB47779	GB40343
			GB52719	GB45632	GB44185	GB55020		GB53310		GB41785	GB51295	GB53319					GB49642	GB44189	GB51411	GB54493	GB42634	GB55943	GB43238	GB43658	GB44576	GB54176	GB48632
			GB47332	GB42852	GB48215	GB46140		GB54127		GB54310	GB55619	GB44949					GB50126	GB47309	GB42659	GB45684	GB42454	GB43239	GB44996	GB43868	GB48251	GB49082	GB43087
			GB42383	GB40108	GB44703	GB49767		GB43988		GB44584	GB44791	GB40093					GB55356	GB43171	GB43889	GB46879	GB40626	GB53820	GB52990	GB44732	GB49836	GB42149	GB41201
			GB50413	GB53596	GB43402	GB42564		GB40901		GB50877	GB53008	GB43095					GB48950	GB52557	GB45968	GB51091	GB47649	GB55053	GB47300	GB51998	GB54634	GB55521	GB40072
			GB48606	GB49468	GB51809	GB46751		GB48602		GB43618	GB53821	GB41861					GB44731	GB49410	GB46166	GB45810	GB47344	GB55514	GB44496	GB53436	GB55009	GB43096	GB52091
			GB52976	GB45774	GB46364	GB43459		GB47427		GB43953	GB41900	GB44477					GB40845	GB46188	GB45852	GB47505	GB55207	GB40556	GB54273	GB42244	GB53593	GB43715	GB48701
			GB50087	GB49709	GB55550	GB55387		GB46760		GB43093	GB54163	GB55501					GB40365	GB42270	GB49146	GB47250	GB53582	GB50232	GB41645	GB43552	GB51591	GB40941	GB54313
			GB55730	GB53195	GB49969	GB53664		GB52917		GB55266	GB52173	GB50522					GB41492	GB50892	GB45720	GB53562	GB46517	GB56018	GB43434	GB53707	GB50105	GB43135	GB54353
			GB53047	GB42869	GB48721	GB52743		GB52345		GB45722	GB55501	GB41898					GB47963	GB50827	GB42211	GB47136	GB47580	GB51541	GB51299	GB54273	GB48454	GB50479	GB50549
			GB53850	GB49839	GB41720	GB55403		GB51712		GB41898	GB48007	GB45842					GB47925	GB42879	GB49150	GB50417	GB40843	GB51725	GB53236	GB53861	GB44174	GB54130	GB49649
			GB44122	GB55380	GB52073	GB50417		GB50519		GB49276	GB48472	GB41860					GB47595	GB49073	GB45281	GB40718	GB41797	GB45823	GB50286	GB46495	GB40092	GB44107	GB45417
			GB42725	GB51142	GB45855	GB55350		GB44886		GB55885	GB50000	GB52766					GB52754	GB50877	GB53380	GB54625	GB45125	GB53972	GB46775	GB52497	GB47424	GB43178	GB50063
			GB47306	GB43657	GB55098	GB44254		GB45278		GB46630	GB42778	GB49790					GB48840	GB47488	GB43545	GB45821	GB54331	GB47668	GB46887	GB49996	GB40564	GB51732	GB44018
			GB45360	GB53824	GB55425	GB44685		GB40426		GB49640	GB51909	GB48143					GB46448	GB44560	GB41969	GB44214	GB49413	GB43953	GB54184	GB40303	GB42686	GB43261	GB52279
			GB43221	GB45976	GB53471	GB40674		GB47457		GB40740	GB48396	GB40166					GB48629	GB44656	GB41704	GB40770	GB43628	GB50235	GB44557	GB48784	GB45929	GB55829	GB47751
			GB56009	GB43015	GB44122	GB41134		GB53039		GB41138	GB44636	GB52028					GB49894	GB46774	GB53142	GB49193	GB42455	GB41303	GB51852	GB51725	GB43706	GB40671	GB44545
			GB53220	GB40058	GB41203	GB40110		GB50998		GB55595	GB47944	GB55325					GB55387	GB55848	GB54341	GB45609	GB49934	GB43338	GB50918	GB40980	GB54351	GB40450	GB49110
			GB49778	GB46952	GB55598	GB45170		GB52427		GB41624	GB41507	GB45542					GB49380	GB55453	GB46628	GB51014	GB41822	GB53388	GB42800	GB44318	GB40911	GB40758	GB47791
			GB44837	GB49806	GB56009	GB53310		GB51247		GB49597	GB44502	GB45429					GB44903	GB46112	GB40287	GB51299	GB40157	GB46520	GB45259	GB40861	GB50949	GB41858	GB40567
			GB49311	GB42576	GB51689	GB42548		GB48375		GB49790	GB40758	GB42792					GB50932	GB44850	GB40781	GB53357	GB52360	GB53799	GB42032	GB44865	GB40421	GB55586	GB53135
			GB49575	GB50877	GB43771	GB53976		GB48781		GB53480	GB45762	GB44225					GB40980	GB47079	GB42039	GB55071	GB55770	GB40151	GB47009	GB42780	GB40348	GB53139	GB55245
			GB55747	GB56018	GB47007	GB47009		GB55567		GB42778	GB46686	GB48472					GB45459	GB41492	GB50194	GB42894	GB54052	GB45952	GB41259	GB46431	GB49853	GB40072	GB52799
			GB45063	GB45052	GB52056	GB50455		GB55708		GB41522	GB46031	GB51898					GB50202	GB46314	GB55884	GB46906	GB47841	GB49759	GB52645	GB41810	GB54998	GB50196	GB44918
			GB53730	GB46188	GB53566	GB45001		GB47878		GB49045	GB40940	GB43202					GB55648	GB53321	GB44634	GB52168	GB46645	GB44283	GB41770	GB51333	GB52995	GB51565	GB53055
			GB45693	GB48999	GB46883	GB42761		GB54303		GB55798	GB47139	GB54743					GB48075	GB40263	GB47505	GB50976	GB41702	GB54311	GB41011	GB51395	GB48446	GB50445	GB44415
			GB49402	GB46638	GB41034	GB50976		GB48241		GB44021	GB43175	GB40531					GB40556	GB44219	GB54288	GB41882	GB43954	GB54386	GB55514	GB41011	GB45028	GB53021	GB47395
			GB55807	GB55852	GB45977	GB40150		GB47747		GB46582	GB41393	GB55426					GB54997	GB53779	GB51091	GB55617	GB45822	GB43828	GB54098	GB50633	GB51774	GB41562	GB41643
			GB50102	GB51615	GB45071	GB48007		GB44937		GB50120	GB49525	GB52371					GB53578	GB43186	GB40577	GB53220	GB43478	GB54369	GB54781	GB44166	GB41893	GB50434	GB53607
			GB55283	GB51552	GB55704	GB54124		GB45976		GB49396	GB40609	GB43195					GB55514	GB45298	GB53066	GB44077	GB53939	GB44318	GB46502	GB54344	GB52026	GB50164	GB55669
			GB42820	GB49541	GB41410	GB49123		GB47844		GB41674	GB51621	GB55700					GB42419	GB41737	GB50633	GB48056	GB45670	GB51339	GB43393	GB47202	GB52619	GB49873	GB43913
			GB41173	GB51303	GB49123	GB48811		GB49412		GB51231	GB41674	GB41642					GB52767	GB53697	GB43520	GB41989	GB40785	GB51597	GB51623	GB55103	GB47617	GB41067	GB45099
			GB41136	GB55780	GB47062	GB53397		GB44140		GB52842	GB50252	GB44090					GB54992	GB50994	GB54378	GB42376	GB48551	GB47079	GB43239	GB54842	GB41525	GB51608	GB46224
			GB51587	GB53563	GB45682	GB50142		GB55777		GB52610	GB41997	GB50982					GB55777	GB43606	GB50137	GB49705	GB54366	GB40386	GB45349	GB49949	GB53729	GB54892	GB41063
			GB49305	GB41520	GB50453	GB45459		GB45368		GB52321	GB54818	GB47717					GB46119	GB47736	GB42084	GB49996	GB46448	GB45393	GB52120	GB55680	GB44749	GB52927	GB54611
			GB44777		GB44421	GB49799		GB55929		GB42652	GB51292	GB48167					GB42496	GB45810	GB40412	GB48431	GB51344	GB48601	GB46070	GB46147	GB51112	GB55536	GB45860
			GB52454		GB53503	GB53471		GB53576		GB54987	GB41708	GB53362					GB51775	GB41603	GB47841	GB41362	GB51009	GB54301	GB42326	GB40077	GB45667	GB42552	GB41649
			GB44058		GB54159	GB47224		GB55779		GB48386	GB48058	GB45700					GB43464	GB42681	GB54246	GB48644	GB43951	GB49956	GB46728	GB45119	GB47666	GB55995	GB53847
			GB49271		GB46736	GB48937		GB41803		GB53620	GB50441	GB47545					GB46364	GB45924	GB54720	GB55388	GB49539	GB49413	GB48674	GB54102	GB46532	GB40383	GB50971
			GB42466		GB45677	GB41294		GB54748		GB49178	GB54358	GB48386					GB40916	GB42848	GB54347	GB52643	GB55601	GB53457	GB44643	GB43958	GB52979	GB55352	GB45023
			GB45228		GB53397	GB43889		GB46035		GB45149	GB48665	GB44502					GB52346	GB41410	GB55359	GB42750	GB52029	GB54330	GB53647	GB42747	GB40746	GB49979	GB53753
			GB53458		GB53394	GB51247		GB53066		GB41308	GB54745	GB44042					GB54634	GB48967	GB48148	GB45882	GB47591	GB49612	GB50076	GB41363	GB49947	GB54113	GB43314
			GB48384		GB46087	GB40865		GB43968		GB45388	GB54612	GB41831					GB46879	GB41695	GB53322	GB43138	GB44528	GB42183	GB43092	GB48886	GB47799	GB46865	GB48331
			GB46458		GB49389	GB50303		GB49539		GB44134	GB50400	GB50687					GB55770	GB45032	GB45334	GB47399	GB45719	GB46368	GB52057	GB43115	GB43179	GB46277	GB51634
			GB49286		GB43617	GB49320		GB42170		GB49535	GB54668	GB44501					GB48150	GB51016	GB43436	GB44183	GB51055	GB48105	GB42860	GB49488	GB42032	GB46766	GB47768
			GB44607		GB41000	GB45625		GB50591		GB44949	GB53362	GB54745					GB41294	GB48349	GB40222	GB52427	GB52341	GB44532	GB41265	GB49918	GB53829	GB52439	GB53705
			GB40348		GB50425	GB51071		GB45497		GB42292	GB47654	GB48272					GB50048	GB45356	GB50829	GB50892	GB42140	GB53782	GB46599	GB44103	GB44582	GB52014	GB49551
			GB45139		GB44127	GB49321		GB46032		GB40341	GB54032	GB45841					GB42968	GB41886	GB52979	GB51744	GB49087	GB42334	GB51655	GB40574	GB51411	GB43761	GB40857
			GB48333		GB52360	GB45810		GB49155		GB54738	GB54446	GB53717					GB44898	GB40429	GB47452	GB54174	GB52650	GB55268	GB54595	GB45820	GB47048	GB49974	GB51973
			GB48362		GB40674	GB54159		GB51572		GB48272	GB50406	GB42294					GB53614	GB49467	GB40770	GB42448	GB49672	GB50990	GB44771	GB50094	GB45856	GB47607	GB52801
			GB44112		GB41294	GB55483		GB40735		GB50889	GB54355	GB53746					GB41251	GB41702	GB42680	GB49467	GB45184	GB44865	GB55014	GB45393	GB45137	GB41177	GB53072
			GB51524		GB41873	GB46459		GB42834		GB55401	GB55426	GB40740					GB44432	GB51482	GB42085	GB40278	GB47625	GB53707	GB43546	GB45265	GB53245	GB49383	GB40283
			GB44917		GB46325	GB50360		GB55205		GB43468	GB41616	GB52157					GB41338	GB52202	GB46487	GB42246	GB40136	GB45035	GB49664	GB51508	GB45433	GB45960	GB49435
			GB48750		GB42300	GB54511		GB48533		GB53464	GB49178	GB49793					GB43081	GB47399	GB52956	GB51633	GB41373	GB41902	GB49486	GB50099	GB50535	GB47805	GB44067
			GB49537		GB40648	GB41671		GB52923		GB52202	GB49328	GB53598					GB55156	GB42653	GB52724	GB44570	GB49102	GB41606	GB55443	GB48103	GB51072	GB44202	GB51533
			GB53797		GB43377	GB45705		GB54691		GB40662	GB41240	GB40101					GB49083	GB55583	GB50241	GB44949	GB43875	GB42311	GB41390	GB47968	GB44900	GB55796	GB54775
			GB47045		GB48866	GB40906		GB55059		GB41817	GB55395	GB53589					GB41078	GB52518	GB54622	GB50854	GB44927	GB55014	GB50945	GB50967	GB52179	GB45207	GB49890
			GB46533		GB50455	GB49664		GB41025		GB46467	GB49045	GB40424					GB49787	GB42203	GB44319	GB46202	GB45377	GB43429	GB44082	GB46332	GB45387	GB52235	GB42945
			GB55470		GB55059	GB53857		GB48629		GB47990	GB50382	GB44167					GB54373	GB40093	GB52356	GB49311	GB49970	GB50935	GB44573	GB44214	GB53300	GB54941	GB40130
			GB51077		GB45295	GB42623		GB45265		GB47655	GB43153	GB42180					GB48059	GB51281	GB50958	GB49095	GB50183	GB44531	GB48692	GB50160	GB50724	GB54544	GB42606
			GB44988		GB44892	GB52701		GB48020		GB48514	GB44090	GB41643					GB54884	GB50417	GB43943	GB50257	GB48840	GB44812	GB41821	GB54951	GB48859	GB51283	GB48961
			GB54688		GB40381	GB41203		GB53539		GB45199	GB44976	GB55375					GB43463	GB41445	GB46918	GB48979	GB53375	GB44154	GB47304	GB42332	GB40974	GB46892	GB49037
			GB50095		GB53788	GB45758		GB55229		GB53345	GB44074	GB49359					GB50230	GB41485	GB55703	GB52979	GB45395	GB53614	GB40686	GB54417	GB55102	GB44216	GB47142
			GB49594		GB44383	GB52595		GB44103		GB54032	GB46909	GB50525					GB46911	GB44331	GB49446	GB55513	GB50347	GB46333	GB54054	GB54291	GB54835	GB52458	GB40842
			GB45293		GB41762	GB43338		GB51192		GB52281	GB44296	GB41674					GB47747	GB43217	GB45865	GB42704	GB46627	GB54540	GB49308	GB46562	GB44122	GB44145	GB51570
			GB52071		GB43293	GB51558		GB52056		GB50939	GB48377	GB50007					GB43901	GB46189	GB42496	GB46118	GB45257	GB40150	GB47968	GB41234	GB46035	GB50642	GB40805
			GB41212		GB47388	GB49778		GB44206		GB50007	GB43095	GB44229					GB50042	GB55904	GB51631	GB41998	GB53634	GB46429	GB44427	GB49701	GB55318	GB40748	GB52104
			GB53322		GB51068	GB51481		GB43219		GB42523	GB55760	GB53783					GB40559	GB44148	GB46302	GB41703	GB51631	GB47344	GB54784	GB49484	GB49921	GB43733	GB51782
			GB53053		GB44030	GB52090		GB45193		GB42948	GB50783	GB42970					GB54498	GB43625	GB53366	GB54811	GB50691	GB48384	GB51495	GB47932	GB42478	GB49352	GB55464
			GB52991		GB47146	GB41046		GB52467		GB44064	GB51664	GB43786					GB46430	GB42738	GB43558	GB41520	GB46579	GB53412	GB51067	GB43572	GB51480	GB40517	GB54970
			GB51111		GB47941	GB55378		GB52596		GB42889	GB40424	GB55391					GB48933	GB45638	GB45881	GB44963	GB55852	GB55760	GB40780	GB53388	GB41485	GB43411	GB41263
			GB40459		GB52052	GB50415		GB53132		GB54264	GB41999	GB54974					GB49087	GB48884	GB51649	GB42527	GB42280	GB40744	GB46469	GB49173	GB47583	GB51798	GB41345
			GB53071		GB42087	GB41011		GB45288		GB49533	GB51749	GB52173					GB45415	GB55574	GB50899	GB50124	GB41859	GB43375	GB53954	GB51264	GB54425	GB55502	GB44772
			GB47589		GB48151	GB44159		GB47136		GB44629	GB52321	GB48007					GB52798	GB45910	GB44592	GB53909	GB40766	GB50278	GB55146	GB46282	GB44189	GB43526	GB45421
			GB44496		GB55703	GB46147		GB51055		GB43580	GB47204	GB50959					GB45372	GB41371	GB41289	GB45819	GB52351	GB55451	GB52774	GB43280	GB46684	GB43727	GB40941
			GB44207		GB53632	GB44185		GB43202		GB44394	GB44535	GB49258					GB48745	GB54151	GB43827	GB41547	GB50998	GB43229	GB54165	GB46619	GB46375	GB54964	GB54447
			GB45610		GB45141	GB49180		GB54812		GB54358	GB53589	GB52852					GB52473	GB45247	GB42329	GB54972	GB41632	GB49298	GB43116	GB44422	GB53676	GB51682	GB50860
			GB54279		GB48983	GB45193		GB40073		GB41393	GB44656	GB46268					GB49672	GB40451	GB45382	GB53860	GB54827	GB50640	GB46074	GB45523	GB43444	GB40614	GB53147
			GB46621		GB53747	GB46087		GB52102		GB42375	GB54974	GB52776					GB53314	GB47925	GB54337	GB53516	GB48745	GB45017	GB51088	GB50997	GB54776	GB45244	GB55215
			GB47593		GB48002	GB41755		GB42000		GB50973	GB40166	GB40629					GB42316	GB53015	GB41547	GB40944	GB47331	GB49354	GB54220	GB40782	GB55828	GB49783	GB51062
			GB44892		GB47041	GB54809		GB47604		GB45175	GB49870	GB52927					GB44163	GB53066	GB41487	GB52726	GB44287	GB54584	GB53426	GB40785	GB52955	GB54528	GB53088
			GB48425		GB46091	GB50001		GB49705		GB49562	GB52028	GB55034					ENSRNA022717214	GB48339	GB42271	GB47993	GB48336	GB51756	GB49089	GB43088	GB54288	GB45423	GB50856
			GB45875		GB41183	GB41647		GB42274		GB48051	GB44204	GB41649					GB52907	GB42356	GB42719	GB42549	GB44396	GB50832	GB42478	GB40454	GB52438	GB45205	GB52643
			GB43466		GB50686	GB40648		GB45086		GB45167	GB51545	GB53205					GB46480	GB51807	GB50024	GB48349	GB52314	GB52428	GB44634	GB45171	GB41704	GB54201	GB46877
			GB43189		GB55648	GB53965		GB49410		GB40519	GB49598	GB51049					GB49080	GB45682	GB41231	GB55931	GB47062	GB44420	GB44585	GB55369	GB43225	GB47386	GB49173
			GB42809		GB48772	GB44271		GB43122		GB46909	GB46297	GB50226					GB53697	GB43545	GB41495	GB55664	GB48482	GB50850	GB49597	GB41359	GB40456	GB50448	GB50545
			GB51299		GB48855	GB47007		GB52497		GB49441	GB48009	GB54113					GB50099	GB49894	GB41821	GB47515	GB51852	GB47960	GB52205	GB42375	GB50067	GB44590	GB45547
			GB51720		GB53857	GB48097		GB49773		GB55455	GB49382	GB40577					GB44557	GB49246	GB43919	GB50640	GB41492	GB40382	GB53015	GB49597	GB51158	GB44178	GB42529
			GB40158		GB54797	GB48797		GB50976		GB46150	GB41860	GB46701					GB50519	GB47217	GB54714	GB45528	GB54856	GB45862	GB43712	GB51807	GB52212	GB48711	GB48773
			GB52165		GB44230	GB48772		GB42195		GB40531	GB49535	GB48009					GB48708	GB52773	GB49883	GB42645	GB46028	GB53143	GB40609	GB46061	GB53137	GB48887	GB40166
			GB40211		GB40703	GB49866		GB44237		GB44957	GB52735	GB54429					GB52631	GB48256	GB50638	GB51729	GB55664	GB49492	GB47201	GB50017	GB53037	GB42279	GB49004
			GB55602		GB44528	GB42358		GB52728		GB45174	GB49231	GB50251					GB50874	GB40412	GB46039	GB54598	GB54497	GB47426	GB44174	GB42169	GB42155	GB45456	GB53312
			GB41270		GB50450	GB43245		GB52161		GB41643	GB40629	GB43580					GB47423	GB50257	GB43897	GB52158	GB48708	GB51912	GB49413	GB40765	GB47428	GB43224	GB52992
			GB42741		GB53177	GB53788		GB48454		GB43798	GB53319	GB49598					GB46460	GB53380	GB54192	GB42271	GB49468	GB46112	GB46218	GB50554	GB47879	GB45700	GB50537
			GB50360		GB49412	GB43258		GB50763		GB47029	GB42180	GB46909					GB50906	GB47668	GB46310	GB48470	GB40747	GB46562	GB45956	GB42772	GB41715	GB52953	GB51930
			GB42816		GB53790	GB47146		GB55294		GB47956	GB47932	GB50223					GB50239	GB44553	GB50098	GB48366	GB47949	GB42508	GB40808	GB55657	GB54211	GB47301	GB43504
			GB47415		GB42623	GB44421		GB46066		GB50790	GB45841	GB52321					GB46628	GB48337	GB44523	GB55601	GB44896	GB44319	GB41867	GB49337	GB49410	GB41066	GB54417
			GB53742		GB55516	GB54035		GB55403		GB52107	GB47545	GB45722					GB47454	GB54268	GB51909	GB44191	GB48922	GB54098	GB44671	GB55503	GB48349	GB44374	GB47503
			GB50736		GB50934	GB53719		GB53947		GB41812	GB55761	GB43468					GB53384	GB42084	GB41174	GB55669	GB46036	GB47815	GB43280	GB45856	GB44187	GB46146	GB43178
			GB41338		GB53979	GB44607		GB52985		GB51905	GB54256	GB47654					GB42831	GB45813	GB52719	GB41454	GB55574	GB45649	GB52289	GB44901	GB46605	GB49042	GB45393
			GB50090		GB44969	GB53738		GB41176		GB43005	GB41649	GB42079					GB42189	GB45098	GB41228	GB47030	GB55014	GB55287	GB53234	GB44299	GB46787	GB44589	GB51815
			GB50150		GB49230	GB46721		GB40467		GB49451	GB44350	GB52735					GB48497	GB42895	GB44433	GB43375	GB54805	GB44553	GB45683	GB44743	GB49090	GB40240	GB42660
			GB54599		GB41703	GB50688		GB52492		GB51772	GB48632	GB51621					GB49350	GB50931	GB48604	GB51084	GB55593	GB50044	GB43572	GB44967	GB45540	GB47435	GB47832
			GB46038		GB52048	GB55538		GB49775		GB48007	GB55183	GB49283					GB50890	GB47428	GB47990	GB45429	GB41865	GB49937	GB51910	GB56016	GB53086	GB40940	GB47141
			GB40136		GB45437	GB48847		GB42723		GB50883	GB55208	GB43788					GB42088	GB49504	GB50225	GB43834	GB44172	GB55204	GB43815	GB44154	GB48140	GB40515	GB41806
			GB50521		GB46701	GB43444		GB53664		GB49377	GB53368	GB44455					GB45055	GB44783	GB54316	GB41863	GB42846	GB52289	GB53695	GB44289	GB45414	GB44213	GB45701
			GB47143		GB51071	GB45055		GB48019		GB45429	GB49793	GB45762					GB50425	GB42973	GB45436	GB51706	GB54997	GB45210	GB40303	GB41701	GB52946	GB45424	GB54104
			GB50594		GB50722	GB50048		GB50917		GB44058	GB50959	GB44976					GB46889	GB52600	GB55229	GB41695	GB46254	GB40901	GB46018	GB52751	GB49762	GB54867	GB48038
			GB50722		GB54158	GB55513		GB47062		GB54131	GB41392	GB44791					GB44102	GB45284	GB49186	GB47352	GB53366	GB50032	GB42228	GB40269	GB44601	GB45221	GB41856
			GB53033		GB52322	GB51263		GB51372		GB42537	GB46581	GB47581					GB53503	GB44551	GB50854	GB43119	GB40297	GB40136	GB40446	GB50601	GB51048	GB48634	GB50590
			GB54578		GB48521	GB54143		GB41441		GB50610	GB54175	GB52156					GB48928	GB44291	GB50454	GB41803	GB40868	GB42378	GB47849	GB41182	GB40296	GB49564	GB43727
			GB44896		GB50250	GB44279		GB47657		GB53997	GB45642	GB40240					GB53713	GB42669	GB51016	GB44064	GB51551	GB47057	GB40492	GB45526	GB41839	GB54942	GB43309
			GB45554		GB55872	GB48259		GB52751		GB43559	GB45334	GB53862					GB52685	GB54181	GB42076	GB46599	GB53747	GB41265	GB45951	GB50595	GB43945	GB50585	GB43154
			GB43843		GB48158	GB45511		GB52977		GB53512	GB50889	GB53369					GB51963	GB50034	GB49607	GB40341	GB53825	GB44901	GB48247	GB49169	GB42075	GB55751	GB54666
			GB48932		GB55659	GB48749		GB41134		GB53858	GB55375	GB51787					GB45735	GB51728	GB50941	GB51263	GB46068	GB47203	GB54776	GB55205	GB45962	GB47395	GB47274
			GB52798		GB55511	GB44590		GB50652		GB40145	GB53353	GB49382					GB53910	GB47422	GB43920	GB40452	GB43643	GB43099	GB40515	GB41043	GB44961	GB42433	GB53139
			GB47153		GB55146	GB43091		GB48811		GB48632	GB53787	GB43565					GB41140	GB50023	GB54153	GB42558	GB54843	GB47215	GB49548	GB45852	GB50723	GB42941	GB44942
			GB41630		GB42066	GB49290		GB40054		GB43642	GB51698	GB50889					GB47059	GB52426	GB44747	GB55805	GB53826	GB44678	GB47608	GB49528	GB50536	GB53365	GB55916
			GB48855		GB41800	GB46325		GB48052		GB50158	GB47948	ENSRNA022717964-T1					GB54662	GB52191	GB43580	GB44960	GB54689	GB42944	GB50878	GB45354	GB54526	GB55243	GB40797
			GB48969		GB45927	GB55888		GB52789		GB44636	GB53318	GB42439					GB45701	GB55452	GB47352	GB49852	GB55369	GB50034	GB51894	GB54460	GB54557	GB51528	GB51884
			GB45134		GB47474	GB47831		GB44990		GB46268	GB44281	GB50000					GB42834	GB45909	GB41708	GB44647	GB44271	GB51264	GB45932	GB55483	GB51633	GB51506	GB40635
			GB48274		GB49357	GB44892		GB43829		GB42624	GB55101	GB50814					GB54420	GB45844	GB44218	GB48530	GB54741	GB43200	GB52153	GB46886	GB42832	GB55400	GB46077
			GB50733		GB54467	GB55425		GB40021		GB48914	GB41992	GB49099					GB41980	GB41629	GB51615	GB47944	GB50044	GB45864	GB55587	GB44886	GB42467	GB52330	GB54325
			GB40686		GB55603	GB42334		GB40267		GB50522	GB43884	GB54474					GB46457	GB48097	GB50945	GB54381	GB48956	GB46226	GB53726	GB47217	GB47849	GB50349	GB47837
			GB49389		GB54992	GB47844		GB44331		GB45731	GB45020	GB40818					GB53222	GB40145	GB50736	GB44350	GB51341	GB47201	GB42064	GB44943	GB41287	GB48997	GB53698
			GB52708		GB51081	GB45970		GB41231		GB53371	GB45216	GB41282					GB53943	GB48431	GB43153	GB45909	GB41651	GB42720	GB47336	GB43393	GB51029	GB50369	GB51506
			GB44140		GB55532	GB51185		GB50417		GB48567	GB50583	GB46031					GB45535	GB42894	GB54281	GB49870	GB48126	GB43237	GB55274	GB51943	GB48104	GB47996	GB51744
			GB55478		GB47014	GB54281		GB55664		GB55591	GB42210	GB47944					GB49751	GB41884	GB45682	GB49031	GB49909	GB54842	GB47397	GB54605	GB46564	GB42226	GB42708
			GB45504		GB53672	GB46245		GB49146		GB42867	GB52842	GB54095					GB41692	GB51411	GB41922	GB43087	GB44873	GB55941	GB50750	GB46450	GB47328	GB41960	GB43818
			GB40711		GB46767	GB52322		GB41547		GB41628	GB42439	GB41115					GB42802	GB54114	GB41893	GB55359	GB41345	GB51489	GB45452	GB45457	GB55429	GB48936	GB52349
			GB54917		GB40538	GB46371		GB48010		GB47318	GB43054	GB41997					GB46189	GB55564	GB51095	GB44732	GB52628	GB45266	GB41359	GB53002	GB51334	GB42833	GB44616
			GB51413		GB42797	GB47422		GB45459		GB47229	GB55527	GB43884					GB52205	GB47352	GB46565	GB51359	GB46087	GB42814	GB53045	GB45455	GB46070	GB47732	GB50471
			GB48151		GB49190	GB43855		GB53115		GB43175	GB50184	GB43007					GB50574	GB52520	GB42755	GB45145	GB43402	GB40625	GB44576	GB46744	GB53238	GB41424	GB51741
			GB49696		GB41755	GB43951		GB49456		GB55545	GB54005	GB47837					GB43954	GB44634	GB48960	GB41737	GB42234	GB50947	GB45096	GB53533	GB43573	GB48669	GB54191
			GB44462		GB51854	GB55481		GB46708		GB49400	GB51104	GB50877					GB43553	GB49388	GB43937	GB50857	GB55372	GB45092	GB54451	GB50819	ENSRNA022717431	GB40312	GB43210
			GB53186		GB43855	GB42797		GB51710		GB53054	GB43077	GB54818					GB55456	GB45126	GB53647	GB40842	GB42959	GB49250	GB50998	GB56012	GB55662	GB43845	GB43892
			GB40411		GB48608	GB53979		GB42862		GB50031	GB43337	GB53008					GB53445	GB41704	GB41389	GB44505	GB51723	ENSRNA022717912	GB46920	GB55901	GB40861	GB52236	GB53211
			GB48536		GB49778	GB48344		GB50118		GB53787	GB40515	GB40662					GB52595	GB55908	GB46307	GB50994	GB55506	GB54973	GB55584	GB41875	GB42755	GB46204	GB51033
			GB44133		GB45150	GB53115		GB47309		GB51605	GB48034	GB41069					GB46441	GB41428	GB46297	GB54236	GB46223	GB46273	GB41189	GB51728	GB51038	GB46464	GB41758
			GB45224		GB40074	GB54992		GB41797		GB41667	GB45199	GB47998					GB54665	GB50939	GB53357	GB48151	GB42817	GB41084	GB41372	GB44585	GB40282	GB43360	GB50243
			GB43392		GB40719	GB55348		GB51422		GB40385	GB55700	GB49451					GB41809	GB44091	GB43053	GB40859	GB55102	GB47202	GB45171	GB52640	GB40343	GB54340	GB40396
			GB42271		GB47831	GB48629		GB49885		GB42353	GB55034	GB53116					GB55272	GB46360	GB45640	GB44424	GB44100	GB43839	GB43219	GB41645	GB44581	GB50259	GB54687
			GB49166		GB51247	GB47285		GB55211		GB53821	GB44042	GB44656					GB54678	GB41156	GB53574	GB44307	GB48682	GB49406	GB43186	GB54165	GB49239	GB46312	GB54403
			GB55708		GB44174	GB52848		GB44860		GB43911	GB43612	GB53620					GB42651	GB52052	GB47018	GB56028	GB50641	GB51629	GB49037	GB40428	GB47991	GB46034	GB46919
			GB50049		GB54774	GB40908		GB40608		GB52467	GB40824	GB43005					GB46732	GB44184	GB52014	GB44031	GB41134	GB54469	GB52792	GB51723	GB42604	GB45509	GB49586
			GB48953		GB54143	GB46737		GB43571		GB45247	GB46467	GB42381					GB52755	GB42549	GB50923	GB51792	GB54371	GB54505	GB53404	GB54337	GB44141	GB43153	GB55823
			GB55544		GB43820	GB41786		GB41908		GB47581	GB55391	GB50963					GB47841	GB43951	GB52520	GB50397	GB54485	GB48956	GB44166	GB40503	GB51702	GB53589	GB53708
			GB40541		GB52956	GB51045		GB55643		GB46720	GB50586	GB52721					GB47843	GB43138	GB53432	GB45281	GB53437	GB48367	GB51657	GB51910	GB47387	GB47950	GB55235
			GB45870		GB54551	GB55601		GB42360		ENSRNA022717964-T1	GB52757	GB40310					GB47014	GB51479	GB45479	GB49865	GB47665	GB51833	GB46118	GB42822	GB49156	GB49774	GB42621
			GB55096		GB55803	GB44531		GB54916		GB46673	GB40310	GB44202					GB42454	GB48215	GB43465	GB53373	GB44906	GB42203	GB52916	GB40421	GB43841	GB55503	GB50681
			GB43390		GB40221	GB40010		GB55598		GB53854	GB41065	GB45324					GB51133	GB54303	GB52989	GB40808	GB48119	GB44068	GB51756	GB44174	GB48019	GB44311	GB42418
			GB41389		GB44121	GB43138		GB51843		GB46128	GB52144	GB49105					GB55786	GB41510	GB45225	GB53363	GB47141	GB43486	GB50990	GB49956	GB42835	GB40577	GB43737
			GB48432		GB44346	GB46364		GB43848		GB42085	GB54095	GB54817					GB55538	GB50204	GB42750	GB44122	GB53578	GB47351	GB51511	GB43717	GB51115	GB45100	GB55503
			GB44964		GB42183	GB41410		GB55302		GB43094	GB52610	GB48396					GB48031	GB42838	GB47941	GB48983	GB54219	GB45429	GB53651	GB52726	GB44792	GB52306	GB44143
			GB46145		GB50688	GB47388		GB54213		GB47502	GB40225	GB53743					GB53965	GB44285	GB46606	GB54886	GB51710	GB46876	GB52154	GB55567	GB46369	GB54291	GB46786
			GB44007		GB45705	GB53001		GB48259		GB49967	GB50963	GB46196					GB45518	GB53331	GB41428	GB41487	GB49723	GB41702	GB41212	GB53382	GB50192	GB46794	GB50587
			GB50350		GB46147	GB49357		GB54203		GB52173	GB42332	GB50509					GB40810	GB49868	GB46713	GB54829	GB44931	GB51142	GB50397	GB45052	GB42840	GB45390	GB41901
			GB48919		GB51828	GB47456		GB41469		GB41435	GB53512	GB46467					GB51078	GB45413	GB54920	GB43717	GB53419	GB40558	GB49533	GB40108	GB43891	GB44613	GB52464
			GB52787		GB53049	GB53707		GB55417		GB42184	GB41246	GB51109					GB50957	GB41441	GB51050	GB49934	GB51984	GB50819	GB51705	GB46373	GB55071	GB53308	GB44344
			GB52433		GB42000	GB44276		GB51272		GB43906	GB53013	GB41992					GB47062	GB46202	GB46014	GB41625	GB45760	GB49609	GB48341	GB55191	GB44988	GB52710	GB50682
			GB51713		GB43879	GB53394		GB55683		GB52238	GB41415	GB48514					GB46728	GB50010	GB41882	GB53242	GB53932	GB40946	GB47889	GB52075	GB51059	GB43233	GB52517
			GB43628		GB46362	GB53747		GB40280		GB44502	GB45867	GB44636					GB50276	GB51407	GB51894	GB41289	GB44642	GB53005	GB44901	GB41775	GB43080	GB52045	GB41694
			GB47322		GB43338	GB42170		GB46481		GB43295	GB43147	GB44074					GB50133	GB40405	GB48983	GB53478	GB49485	GB53424	GB53231	GB46776	GB48962	GB49056	GB50137
			GB48412		GB48690	GB48018		GB47669		GB51146	ENSRNA022717369-T1	GB55619					GB54541	GB43495	GB47229	GB44203	GB51414	GB55518	GB51103	GB40310	GB48979	GB41856	GB45207
			GB45123		GB43712	GB51391		GB51072		GB53479	GB54728	GB52630					GB54688	GB51401	GB43980	GB49336	GB46628	GB51657	GB41757	GB46509	GB40388	GB43438	GB40867
			GB53375		GB53115	GB53517		GB54439		GB45020	GB40231	GB45020					GB55635	GB51050	GB51706	GB49866	GB55730	GB51133	GB54910	GB43742	GB53167	GB50852	GB50919
			GB55144		GB42043	GB54127		GB40858		GB48665	GB52157	GB51058					GB52316	GB50944	GB50492	GB51035	GB47309	GB41850	GB48776	GB45977	GB54203	GB41261	GB48022
			GB50211		GB43258	GB40703		GB42228		GB44843	GB53229	GB49274					GB40381	GB54686	GB54250	GB43369	GB55317	GB47389	GB44829	GB41228	GB42288	GB55159	GB44641
			GB46518		GB46472	GB42296		GB43989		GB55617	GB45685	GB47204					GB42145	GB41735	GB47583	GB40429	GB45266	GB53513	GB54365	GB49089	GB42696	GB55245	GB46173
			GB54273		GB48247	GB40426		GB55213		GB49590	GB48262	GB50586					GB41671	GB49309	GB47548	GB43963	GB48596	GB51490	GB53206	GB48749	GB53154	GB55408	GB52904
			GB47240		GB48018	GB51612		GB40411		GB40443	GB50007	GB40940					GB43502	GB54267	GB44679	GB49806	GB45977	GB40212	GB47148	GB54485	GB47590	GB49900	GB52463
			GB49445		GB43954	GB55730		GB55380		GB52097	GB49099	GB54728					GB55431	GB45710	GB43138	GB55616	GB40164	GB45415	GB46630	GB42731	GB47881	GB48918	GB54804
			GB49705		GB54439	GB42183		GB44682		ENSRNA022717837-T1	GB48027	GB40870					GB40489	GB52911	GB53208	GB55789	GB40462	GB45493	GB53143	GB40095	GB54030	GB43949	GB40514
			GB45616		GB47846	GB41698		GB52438		GB40429	GB55526	GB44204					GB43377	GB55846	GB41962	GB40758	GB50672	GB44614	GB41643	GB55165	GB51125	GB50725	GB51283
			GB52747		GB52814	GB47065		GB51716		GB49857	GB48652	GB54309					GB45695	GB52152	GB47845	GB49563	GB48924	GB54971	GB44943	GB41117	GB48699	GB41997	GB43920
			GB46891		GB48524	GB49750		GB48145		GB53008	GB44761	GB50610					GB44886	GB43805	GB50373	GB46914	GB42086	GB49311	GB55303	GB47581	GB46165	GB51250	GB48866
			GB40381		GB42965	GB51748		GB43182		GB55391	GB50223	GB53787					GB46743	GB52630	GB46267	GB42829	GB40102	GB48435	GB53430	GB55760	GB51904	GB52624	GB47512
			GB44009		GB47603	GB42508		GB55531		GB52046	GB50559	GB40670					GB45667	GB51653	GB40451	GB50194	GB51760	GB43007	GB43576	GB50680	GB49449	GB43114	GB54223
			GB42519		GB41855	GB45510		GB52172		GB50678	GB46196	GB51749					GB41680	GB50525	GB41444	GB42559	GB51103	GB47014	GB55009	GB40208	GB51833	GB54714	GB50852
			GB53069		GB53582	GB52048		GB55300		GB48603	GB43953	GB54730					GB44701	GB50883	GB42879	GB51281	GB46364	GB49657	GB52012	GB47201	GB50048	GB52880	GB42382
			GB44179		GB54451	GB48151		GB44946		GB49405	GB50982	GB51278					GB45213	GB42862	GB41701	GB50767	GB52165	GB50021	GB42204	GB44523	GB41146	GB50705	GB48768
			GB46368		GB48797	GB41703		GB49537		GB53224	GB48272	GB42889					GB44223	GB50949	GB40109	GB42608	GB49834	GB42174	GB46306	GB48853	GB50686	GB46711	GB41689
			GB40837		GB45217	GB47049		GB46582		GB48746	GB53646	GB50559					GB49738	GB41642	GB42845	GB45217	GB46132	GB45648	GB55059	GB44572	GB40076	GB41679	GB51654
			GB41250		GB55454	GB55852		GB45688		GB45138	GB42591	GB49870					GB50820	GB53369	GB46266	GB46073	GB47473	GB41852	GB47383	GB50724	GB44048	GB48008	GB55875
			GB40364		GB40626	GB46736		GB50883		GB46695	GB53396	GB40758					GB51744	GB51108	GB51108	GB47348	GB52612	GB54940	GB50850	GB48771	GB44747	GB43284	GB42079
			GB51272		GB48919	GB47062		GB49320		GB48154	GB50787	GB46284					GB43731	GB55644	GB55396	GB54181	GB54674	GB42693	GB55572	GB40083	GB48052	GB44128	GB48850
			GB47518		GB43841	GB42592		GB40713		GB50777	GB54113	GB51605					GB42761	GB42178	GB49348	GB53366	GB47691	GB44056	GB51591	GB44512	GB55919	GB51125	GB42781
			GB53500		GB42169	GB53503		GB50360		GB45617	GB54131	GB45149					GB51219	GB55601	GB44328	GB40785	GB45416	GB53358	GB45408	GB41751	GB48467	GB55398	GB41293
			GB44509		GB48344	GB44211		GB50012		GB45496	GB51211	GB52958					GB41896	GB50633	GB48450	GB47351	GB54756	GB49022	GB44987	GB55514	GB42680	GB45417	GB48926
			GB53682		GB50049	GB47603		GB44890		GB41708	GB43407	GB45641					GB48038	GB41150	GB49469	GB44579	GB52836	GB40159	GB41287	GB43875	GB47258	GB52208	GB54148
			GB48153		GB55941	GB52604		GB51002		GB44796	GB48727	GB44281					GB44396	GB48384	GB55481	GB43080	GB55723	GB45343	GB46314	GB46490	GB43707	GB42662	GB40415
			GB49475		GB48259	GB55495		GB54596		GB49650	GB52013	GB43175					GB45128	GB44064	GB43075	GB42381	GB54813	GB50413	GB40781	GB40113	GB53041	GB41386	GB44613
			GB49222		GB46061	GB48524		GB46744		GB53319	GB55521	GB50382					GB47049	GB45023	GB55063	GB53827	GB49123	GB54316	GB41881	GB41846	GB54417	GB50806	GB49774
			GB50377		GB53707	GB54030		GB55639		GB47508	GB46630	GB45867					GB44598	GB50137	GB46245	GB48749	GB44870	GB45257	GB40785	GB45126	GB43908	GB40480	GB46429
			GB43639		GB52784	GB46290		GB47942		GB45627	GB52786	GB45685					GB46452	GB46486	GB50877	GB55885	GB51124	GB50268	GB54209	GB50191	GB44885	GB49158	GB46893
			GB41762		GB44214	GB49104		GB41793		GB42762	GB45388	GB41344					GB55373	GB50250	GB43441	GB55328	GB45452	GB43266	GB46449	GB54672	GB51603	GB50655	GB43427
			GB52690		GB43951	GB55467		GB51612		GB41322	GB55160	GB51729					GB55513	GB45907	GB54829	GB49325	GB40705	GB40108	GB45087	GB40780	GB53861	GB44162	GB48444
			GB52826		GB48232	GB51513		GB45293		GB54334	GB54496	GB46342					GB55378	GB49843	GB54680	GB45733	GB46476	GB48341	GB44283	GB55587	GB52827	GB51867	GB51125
			GB40809		GB41060	GB41800		GB50333		GB55760	GB44351	GB42579					GB54961	GB47938	GB43087	GB41962	GB51675	GB41676	GB45357	GB48111	GB55328	GB41032	GB46528
			GB53226		GB52057	GB52057		GB50515		GB41698	GB50690	GB52603					GB52787	GB52090	GB45851	GB43545	GB45950	GB54809	GB55901	GB42266	GB46606	GB40356	GB42467
			GB42984		GB43053	GB49709		GB44032		GB52910	GB43565	GB44836					GB41807	GB41911	GB51612	GB55632	GB55769	GB47846	GB54505	GB44421	GB45298	GB51652	GB47301
			GB44869		GB47637	GB50954		GB47388		GB43198	GB52238	GB53015					GB42722	GB48644	GB43375	GB50454	GB41189	GB49299	GB43446	GB47822	GB55145	GB50682	GB52371
			GB40705		GB45640	GB55550		GB43422		GB42246	GB47036	GB47139					GB46697	GB43958	GB40278	GB40101	GB49219	GB55317	GB46496	GB52705	GB43890	GB54147	GB55149
			GB53410		GB51255	GB47788		GB46845		GB44019	GB43786	GB44493					GB44538	GB40808	GB40806	GB52956	GB43448	GB45280	GB53582	GB51588	GB45476	GB47279	GB43510
			GB40554		GB41249	GB54774		GB45731		GB41223	GB54309	GB41392					GB50093	GB54401	GB47351	GB41821	GB54678	GB42326	GB48673	GB42016	GB45277	GB45038	GB46863
			GB47829		GB50974	GB52011		GB48260		GB48003	GB50508	GB55623					GB40150	GB55215	GB46251	GB55101	GB42860	GB51495	GB49612	GB44987	GB41793	GB53805	GB51119
			GB44427		GB49353	GB54339		GB55646		GB50415	GB47378	GB44880					GB41486	GB53042	GB53220	GB42447	GB53937	GB41602	GB48852	GB50939	GB53447	GB54191	GB48953
			GB50830		GB53322	GB55635		GB41150		GB47872	GB44214	GB40515					GB55420	GB42000	GB50257	GB40741	GB53421	GB42475	GB51201	GB43553	GB53430	GB45814	GB45522
			GB44776		GB54339	GB44214		GB52925		GB41714	GB49585	GB50031					GB46212	GB54269	GB44570	GB53682	GB49111	GB41410	GB48699	GB53029	GB43952	GB45701	GB51114
			GB46648		GB55635	GB55704		GB45348		GB43975	GB44455	GB51195					GB43124	GB40112	GB50509	GB53403	GB46266	GB44048	GB53219	GB43482	GB53656	GB45530	GB50656
			GB54467		GB51158	GB53322		GB52324		GB44147	ENSRNA022717306-T1	ENSRNA022717837-T1					GB42762	GB46614	GB44101	GB40619	GB47589	GB48452	GB42648	GB50021	GB43983	GB54538	GB40578
			GB45290		GB55840	GB47628		GB50158		GB42332	GB55244	GB50759					GB53632	GB41290	GB42355	GB45640	GB50951	GB44122	GB50288	GB43203	GB48974	GB47214	GB55767
			GB41657		GB55495	GB47977		GB51738		GB50735	GB47229	GB43096					GB47268	GB54316	GB42738	GB45277	GB50108	GB52230	GB52048	GB44125	GB52617	GB40838	GB41128
			GB54678		GB44175	GB40009		GB54451		GB40219	GB42293	GB43906					GB41158	GB44071	GB55545	GB44867	GB41754	GB54297	GB55003	GB47591	GB40866	GB55883	GB45342
			GB53978		GB42462	GB48158		GB50694		GB43213	GB55447	GB54151					GB54320	GB55616	GB54174	GB41646	GB43487	GB49102	GB47547	GB48452	GB48951	GB48633	GB51174
			GB49777		GB49723	GB53012		GB53582		GB44918	GB43007	GB40012					GB42866	GB50043	GB49193	GB53380	GB40556	GB55512	GB44963	GB45935	GB41310	GB41897	GB44349
			GB45404		GB46535	GB42782		GB42356		GB47065	GB44644	GB51104					GB55425	GB50822	GB48151	GB46565	GB40865	GB44370	GB51104	GB45142	GB53997	GB46863	GB47508
			GB48471		GB40389	GB52076		GB42792		GB53305	GB40265	GB48652					GB48881	GB48078	GB40785	GB48789	GB44596	GB41658	GB53337	GB55777	GB49026	GB45831	GB41427
			GB52133		GB48390	GB42039		GB50455		GB47654	GB40234	GB43456					GB41690	GB47841	GB45910	GB51612	GB44123	GB55847	GB47668	GB40728	GB51189	GB41082	GB55370
			GB41739		GB55408	GB41855		GB54301		GB51278	GB48653	GB55453					GB53412	GB50049	GB50857	GB54990	GB55007	GB42266	GB50640	GB55059	GB45040	GB45168	GB40221
			GB43248		GB46720	GB52956		GB42537		GB54521	GB45842	GB52775					GB46736	GB53778	GB51863	GB50954	GB47963	GB55662	GB40969	GB55091	GB51841	GB49870	GB47306
			GB40147		GB48146	GB44174		GB46736		GB50085	GB41946	GB55496					GB54684	GB54827	GB45235	GB42155	GB46742	GB45267	GB53044	GB51391	GB46906	GB51671	GB49812
			GB42661		GB48845	GB46061		GB42422		GB40434	GB52097	GB44710					GB43270	GB44185	GB45847	GB48148	GB48018	GB53978	GB42940	GB44573	GB44585	GB49966	GB47849
			GB53445		GB52011	GB45150		GB50723		GB45642	GB53690	GB54432					GB47567	GB51580	GB55306	GB53740	GB45122	GB47283	GB46793	GB55669	GB49353	GB53814	GB54480
			GB51480		GB44607	GB56009		GB45913		GB50959	ENSRNA022717428-T1	GB42558					GB47846	GB44122	GB41386	GB42596	GB44899	GB46502	GB41203	GB49268	GB47397	GB44245	GB55285
			GB50812		GB50848	GB42177		GB46562		GB50892	GB50807	GB51664					GB49248	GB50219	GB44912	GB53779	GB46761	GB48124	GB54094	GB40635	GB53012	GB40013	GB53538
			GB44373		GB52316	GB55872		GB44104		GB48058	GB45722	GB49543					GB44316	GB44021	GB49549	GB52467	GB55567	GB44293	GB49704	GB42477	GB42716	GB51204	GB52107
			GB54665		GB43657	GB43000		GB42541		GB55407	GB42409	GB44996					GB54970	GB42757	GB42448	GB48414	GB49759	GB50902	GB45142	GB41946	GB41669	GB40540
			GB49539		GB44220	GB40975		GB50423		GB49583	GB43456	GB46630					GB42355	GB52973	GB42705	GB46700	GB53439	GB44842	GB51273	GB47465	GB48160	GB41553
			GB45018		GB48446	GB51490		GB40868		GB52721	GB50525	GB41598					GB40057	GB49836	GB43834	GB53125	GB49609	GB41872	GB50239	GB44059	GB49650	GB44997
			GB42493		GB40134	GB55454		GB54605		GB44296	GB47502	GB41946					GB49219	GB55704	GB51125	GB45235	GB47230	GB50125	GB46333	GB51406	GB50969	GB45775
			GB48679		GB55946	GB45141		GB43239		GB53349	GB49990	GB52464					GB44100	GB51084	GB51991	GB53299	GB41368	GB51943	GB49582	GB49759	GB45026	GB44063
			GB55262		GB47947	GB41836				GB48431	GB40124	GB41607					GB54918	GB46590	GB45213	GB44091	GB51851	GB43551	GB45119	GB42455	GB42576	GB55529
			GB52592		GB52770	GB54467				GB49273	GB54730	GB43077					GB54118	GB40546	GB52290	GB48776	GB41080	GB46202	GB50699	GB40645	GB53779	GB53705
			GB40727		GB41836	GB40074				GB40120	GB47375	GB50013					GB51558	GB53034	GB51343	GB49885	GB54261	GB40302	GB45866	GB41729	GB44113	GB49328
			GB41175		GB48219	GB45699				GB44532	GB49896	GB41193					GB51124	GB50694	GB47309	GB49762	GB40691	GB43538	GB44688	GB41821	GB50177	GB53426
			GB52304		GB46188	GB49468				GB46039	GB51049	GB52710					GB44503	GB44341	GB44949	GB55327	GB54420	GB46652	GB49112	GB42550	GB46242	GB50155
			GB50114		GB51552	GB40080				GB41371	GB41069	GB54784					GB44143	GB53445	GB46590	GB41654	GB42087	GB54087	GB54350	GB54478	GB41122	GB50606
			GB44860		GB44788	GB45640				GB48270	GB40531	GB45388					GB40440	GB43727	GB41735	GB50270	GB54167	GB40280	GB52266	GB50150	GB51360	GB53746
			GB44425		GB49993	GB51805				GB41917	GB45704	GB44198					GB52322	GB55830	GB54181	GB49469	GB48533	GB53416	GB44220	GB54507	GB49220	GB42481
			GB44961		GB51490	GB43293				GB43407	GB55004	GB40385					GB49985	GB44000	GB55595	GB45290	GB41313	GB54596	GB52776	GB55658	GB54273	GB55809
			GB55631		GB50890	GB43841				GB51420	GB43969	GB44021					GB51067	GB45170	GB47039	GB50952	GB53709	GB46188	GB54436	GB55209	GB53152	GB48155
			GB46330		GB41698	GB55703				GB55208	GB56034	GB49231					GB55478	GB52316	GB54835	GB42074	GB51690	GB48951	GB41139	GB40866	GB53677	GB44373
			GB54684		GB50192	GB55059				GB55527	GB42579	GB40231					GB51707	GB45912	GB45540	GB50409	GB53384	GB43952	GB41688	GB55151	GB43512	GB50270
			GB54221		GB45632	GB53469				GB51337	GB40434	GB41243					GB44583	GB51503	GB47742	GB41202	GB41266	GB47466	GB49497	GB41922	GB45417	GB49781
			GB42469		GB42456	GB40719				GB55389	GB45708	GB42178					GB41284	GB54556	GB53238	GB52472	GB47846	GB43088	GB53461	GB50897	GB40523	GB47036
			GB52591		GB46737	GB48845				GB43456	GB44477	GB51995					GB44383	GB52356	GB43472	GB46429	GB45096	GB51406	GB45454	GB47426	GB43137	GB43470
			GB55000		GB44187	GB43879				ENSRNA022717947-T1	GB40670	GB46612					GB52826	GB50237	GB53705	GB51163	GB49521	GB48382	GB52980	GB44735	GB44905	GB43367
			GB43549		GB51760	GB49190				GB40073	GB48237	GB42375					GB48778	GB53925	GB53034	GB49146	GB48432	GB51668	GB54886	GB40462	GB45286	ENSRNA022717450
			GB40071		GB49709	GB53672				ENSRNA022717337-T1	GB43580	GB50790					GB41647	GB43007	GB40316	GB42300	GB48889	GB46521	GB45070	GB40934	GB48980	GB50587
			GB42017		GB49388	GB47513				GB42314	GB43910	GB44359					GB54436	GB42560	GB51849	GB49321	GB54611	GB46291	GB49520	GB48852	GB54342	GB54508
			GB44211		GB49468	GB44121				GB53427	GB44549	GB48377					GB55753	GB54841	GB48046	GB40054	GB49777	GB52073	GB44289	GB46701	GB44485	GB44505
			GB50433		GB40386	GB49353				GB40504	GB53743	GB46655					GB47682	GB49328	GB43134	GB44567	GB55220	GB42192	GB42854	GB45971	GB40139	GB46787
			GB54610		GB40457	GB42043				GB40670	GB44836	GB41246					GB44524	GB45875	GB41371	GB50012	GB43625	GB52690	GB52308	GB49533	GB54590	GB46672
			GB42860		GB49548	GB45538				GB41792	GB51479	GB53393					GB50701	GB49852	GB44220	GB47299	GB48629	GB50663	GB44528	GB42786	GB55237	GB43572
			GB51684		GB55380	GB42729				GB53548	GB45912	GB53525					GB43285	GB44960	GB52754	GB52115	GB53145	GB41800	GB46166	GB52326	GB49404	GB48917
			GB50800		GB46262	GB44788				GB42679	GB49105	GB52786					GB54655	GB48359	GB53562	GB43943	GB42648	GB53044	GB41148	GB47747	GB55139	GB49342
			GB42796		GB45538	GB40134				GB41861	GB52852	GB47036					GB54742	GB54150	GB45694	GB53850	GB40555	GB45179	GB47730	GB46363	GB52788	GB48527
			GB49805		GB44482	GB48983				GB45762	GB53505	GB40856					GB55855	GB50288	GB47668	GB53925	GB46501	GB55912	GB54162	GB43952	GB47729	GB43427
			GB48765		GB55852	GB54451				GB54974	GB42936	GB45732					GB48969	GB46371	GB49664	GB41704	GB40708	GB43232	GB42420	GB50536	GB51910	GB45850
			GB53486		GB42152	GB51905				GB41831	GB43906	GB49966					GB41046	GB54910	GB51721	GB55102	GB50039	GB54830	GB42865	GB46367	GB55683	GB48330
			GB46249		GB48059	GB50217				GB48810	GB49274	GB49896					GB42334	GB46630	GB55706	GB47062	GB53790	GB45512	GB50147	GB49161	GB45871	GB40287
			GB41865		GB42852	GB46701				GB54743	GB41858	GB41616					GB47678	GB53717	GB46878	GB45417	GB45126	GB44650	GB54814	GB51629	GB50938	GB52765
			GB43455		GB55544	GB55648				GB53925	GB41254	GB54310					GB52455	GB53973	GB42527	GB55481	GB45127	GB45664	GB48238	GB53023	GB55250	GB41910
			GB48721		GB50994	GB54180				GB47957	GB47680	GB43718					GB40129	GB53954	GB52768	GB44219	GB44164	GB41011	GB53340	GB53667	GB50150	GB43167
			GB51897		GB54092	GB55941				GB41246	GB51359	GB40225					GB48102	GB44941	GB42447	GB41372	GB49691	GB53951	GB42274	GB53579	GB45679	GB41358
			GB54955		GB45699	GB48219				GB55287	GB45324	GB55521					GB41950	GB48935	GB55885	GB44588	GB52198	GB47229	GB45213	GB41412	GB48124	GB46072
			GB51315		GB43204	GB51158				GB40506	GB51788	GB41331					GB45645	GB55627	GB41662	GB51513	GB51691	GB49949	GB45649	GB41916	GB44938	GB54881
			GB53576		GB41340	GB42852				GB40619	GB44394	GB44644					GB42984	GB45135	GB49762	GB44166	GB42677	GB55157	GB53653	GB48929	GB55596	GB42656
			GB44903		GB45142	GB46883				GB44104	GB48486	GB53353					GB42035	GB52722	GB55921	GB40145	GB42848	GB50607	GB55472	GB45408	GB46339	GB44640
			GB49281		GB46290	GB44220				GB42062	GB44078	GB52215					GB49026	GB47030	GB54328	GB44305	GB53518	GB43092	GB52597	GB48341	GB55282	GB44493
			GB45361		GB52688	GB46091				GB53311	GB43468	GB55160					GB41753	GB49806	GB55327	GB46290	GB47746	GB52037	GB41659	GB55444	GB41677	GB50011
			GB45952		GB49772	GB54551				GB42079	GB50759	GB50783					GB52625	GB48462	GB44560	GB54269	GB54216	GB50334	GB50268	GB54774	GB45706	GB50859
			GB46182		GB52841	GB48999				GB53372	GB48914	GB53821					GB51066	GB55268	GB49391	GB51912	GB54228	GB44159	GB40310	GB45881	GB45709	GB40075
			GB47651		GB45976	GB49233				GB53557	GB41598	GB40506					GB40848	GB53712	GB41242	GB44773	GB45256	GB48358	GB44938	GB54589	GB40901	GB46604
			GB50890		GB44661	GB45293				GB55447	GB45140	GB43147					GB43831	GB53299	GB44588	GB42970	GB53506	GB44007	GB53658	GB51806	GB54315	GB50486
			GB44295		GB53824	GB53824				GB50929	GB54126	GB55503					GB50297	GB44101	GB45884	GB42556	GB49788	GB45052	GB50935	GB42849	GB40857	GB52349
			GB52770		GB46066	GB43053				GB47346	GB55623	GB48914					GB40580	GB55872	GB53970	GB48051	GB40460	GB51262	GB46643	GB48359	GB50950	GB55074
			GB51399		GB53340	GB55803				GB45301	GB54153	GB48058					GB52191	GB49375	GB53401	GB55757	GB46792	GB45683	GB55801	GB53373	GB49384	GB45316
			GB52836		GB53195	GB55696				GB54011	GB40219	GB43054					GB42265	GB54551	GB41202	GB55542	GB47593	GB41643	GB43477	GB44725	GB49095	GB44550
			GB41365		GB45458	GB51828				GB48274	GB52215	GB49276					GB49987	GB51104	GB41884	GB46057	GB54343	GB44353	GB40779	GB45827	GB45763	GB49152
			GB49385		GB46952	GB55532				GB43541	GB45472	GB48165					GB46068	GB40694	GB50377	GB55538	GB53697	GB48871	GB49826	GB46793	GB55581	GB40016
			GB49230		GB50153	GB45469				GB43007	GB43196	GB55527					GB41808	GB45884	GB49246	GB50337	GB50288	GB41729	GB54001	GB42365	GB45913	GB44641
			GB44206		GB49460	GB44779				GB53321	GB50877	GB41372					GB53220	GB49321	GB49073	GB47725	GB44895	GB49069	GB48378	GB47344	GB51354	GB44259
			GB43586		GB47059	GB41060				GB49328	GB46683	GB52785					GB52492	GB43137	GB44647	GB47736	GB45653	GB49975	GB52789	GB54350	GB45537	GB54593
			GB48708		GB45743	GB42567				GB55797	GB45023	GB41415					GB44783	GB54920	GB52426	GB41489	GB47595	GB46312	GB47805	GB49876	GB49755	GB45883
			GB41647		GB53294	GB48002				GB41372	GB44213	GB45969					GB50415	GB50194	GB50822	GB44429	GB45699	GB54131	GB44125	GB47498	GB55642	GB54680
			GB50364		GB42653	GB45976				GB54622	GB47417	GB54593					GB51705	GB41046	GB45882	GB44415	GB47311	GB44289	GB44080	GB50336	GB40916	GB55860
			GB52076		GB51258	GB45437				GB46701	GB47934	GB41858					GB55239	GB54102	GB45414	GB54508	GB48267	GB41970	GB40208	GB45179	GB47662	GB42606
			GB40693		GB43015	GB50425				GB52757	GB47737	GB49730					GB55477	GB53415	GB40700	GB42681	GB42564	GB46070	GB54660	GB54119	GB45374	GB53517
			GB41856		GB42576	GB54625				GB51653	GB47083	GB50478					GB49770	GB51611	GB47354	GB40451	GB45905	GB54609	GB43293	GB40777	GB54092	GB53296
			GB49478		GB40058	GB51081				GB55368	GB46701	GB47375					GB42997	GB55503	GB42564	GB42997	GB46540	GB44634	GB51943	GB50347	GB44608	GB40130
			GB40771		GB44975	GB54310				GB50406	GB46130	GB54152					GB52157	GB47882	GB50390	GB55220	GB40939	GB51984	GB53365	GB40301	GB43160	GB55636
			GB51489		GB44634	GB41212				GB55639	GB52927	GB40741					GB48530	GB40126	GB53041	GB47828	GB48435	GB43219	GB43377	GB45948	GB44368	GB47282
			GB41262		GB41250	GB53582				GB48005	GB47998	GB53396					GB55483	GB44802	GB49585	GB54593	GB45376	GB43115	GB46214	GB42865	GB41257	GB43141
			GB40080		GB51142	GB46188				GB40530	GB42314	GB54300					GB45382	GB52702	GB40012	GB51797	GB52977	GB50175	GB52882	GB50886	GB42736	GB42450
			GB49951		GB51615	GB51689				GB44116	GB41625	GB52781					GB42376	GB47036	GB51273	GB52719	GB53661	GB55295	GB54152	GB41688	GB50952	GB48623
			GB53122		GB49806	GB55544				GB41662	GB53992	GB48727					GB47427	GB55513	GB50520	GB45096	GB46912	GB53430	GB42220	GB48247	GB42976	GB50105
			GB53160		GB40108	GB44017				GB41193	GB43308	GB45216					GB51426	GB49865	GB53180	GB44218	GB50846	GB44647	GB50421	GB47969	GB48857	GB40796
			GB41483		GB49839	GB44528				GB42558	GB41167	GB54355					GB47476	GB54365	GB42174	GB45259	GB49339	GB40866	GB54168	GB43089	GB50099	GB54721
			GB45418		GB46638	GB49388				GB45841	GB43438	GB52929					GB45982	GB54493	GB51797	GB44560	GB53389	GB50189	GB42815	GB51356	GB40648	GB43565
			GB54103		GB45774	GB46702				GB55036	GB54432	GB54131					GB47422	GB51019	GB44172	GB51631	GB44124	GB47428	GB46696	GB49412	GB50186	GB52801
			GB50803		GB41739	GB45927				GB42719	GB49335	GB45032					GB55008	GB40802	GB42894	GB40304	GB45419	GB48024	GB41786	GB41188	GB50933	GB43802
			GB48690		GB45052	GB44336				GB45286	GB42792	GB51283					GB41361	GB49165	GB41703	GB41242	GB40848	GB47803	GB48167	GB42326	GB55030	GB42227
			GB51694		GB54266	GB42456				GB40305	GB45732	GB54810					GB52056	GB40506	GB47970	GB51496	GB53251	GB42317	GB42731	GB47604	GB52725	GB40578
			GB43458		GB50082	GB46360				GB44059	GB51517	GB43910					GB49549	GB44083	GB47456	GB43719	GB51502	GB47478	GB47828	GB51592	GB52854	GB53009
			GB53320		GB49541	GB51257				GB42815	GB51109	GB52716					GB49491	GB40676	GB50997	GB40093	GB41668	GB49837	GB49337	GB40637	GB44570	GB43207
			GB51066		GB53596	GB48121				GB56032	GB47517	GB42886					GB49519	GB49276	GB43463	GB52773	GB54222	GB48683	GB53150	GB51667	GB47058	GB53827
			GB52103		GB45332	GB45710				GB54817	GB47837	GB40969					GB55411	GB42716	GB55601	GB55703	GB49659	GB45250	GB52326	GB46360	GB44147	GB53927
			GB47245		GB51111	GB42000				GB48131	GB44021	GB41698					GB42192	GB50020	GB46091	GB54198	GB53946	GB45421	GB54601	GB40150	GB55641	GB53481
			GB55816		GB53563	GB53790				GB48912	GB44202	GB53512					GB44209	GB42561	GB43306	GB45414	GB55598	GB44966	GB44422	GB47962	GB42663	GB45551
			GB41921		GB50877	GB49460				GB43145	GB40132	GB55244					GB44909	GB40718	GB48362	GB41182	GB55482	GB53675	GB40546	GB44601	GB53540	GB52906
			GB52279		GB41520	GB50686				GB44633	GB41751	GB43446					GB44539	GB44842	GB42052	GB49264	GB45535	GB52071	GB41852	GB43848	GB41042	GB51337
			GB47451		GB50179	GB46472				GB54668	GB47872	GB50406					GB47576	GB49885	GB55931	GB40412	GB47636	GB40358	GB44350	GB45431	GB45810	GB42049
			GB53516		GB41137	GB50192				GB51748	GB44880	GB44351					GB53438	GB40594	GB46736	GB53397	GB44439	GB43217	GB44725	GB54812	GB46921	GB53598
			GB49785		GB45018	GB48247				GB43000	GB41875	GB41460					GB49079	GB44871	GB54551	GB46039	GB49813	GB46596	GB44160	GB53053	GB48816	GB43280
			GB42449		GB55780	GB42783				GB50210	GB51729	GB43702					GB55550	GB46736	GB44166	GB46211	GB52438	GB48404	GB55318	GB48526	GB45736	GB53124
			GB53336		GB40608	GB46720				GB45966	GB40279	GB53961					GB47441	GB41228	GB50931	GB47803	GB52058	GB41786	GB42525	GB54298	GB48481	GB42046
			GB40160		GB51303	GB40389				GB51407	GB54310	ENSRNA022717369-T1					GB40807	GB48775	GB49809	GB41366	GB41692	GB45680	GB55278	GB50972	GB41911	GB49312
			GB43809		GB56018	GB55946				GB51214	GB53393	GB47737					GB53402	GB42492	GB50827	GB44798	GB48532	GB45946	GB41794	GB49307	GB55710	GB44872
			GB51504			GB52360				GB54163	GB44710	GB54690					GB46246	GB53447	GB53300	GB51356	GB46457	GB49529	GB46945	GB42173	GB41843	GB49037
			GB48121			GB47876				GB42409	GB43828	GB51698					GB44523	GB52955	GB44934	GB42659	GB54677	GB45722	GB51625	GB42084	GB40764	GB53351
			GB53943			GB40971				GB53717	GB40815	GB51494					GB42358	GB49093	GB47348	GB49379	GB44808	GB44172	GB44731	GB55615	GB43437	GB48517
			GB47033			GB41731				GB50930	GB53169	GB45472					GB49496	GB53593	GB48150	GB49363	GB47500	GB44683	GB50809	GB47742	GB47975	GB48562
			GB40761			GB48840				GB40265	GB52716	GB40616					GB53478	GB53850	GB42669	GB46487	GB43736	GB44288	GB47596	GB41786	GB41228	GB43558
			GB52040			GB49969				GB45842	GB50806	GB45530					GB40435	GB53206	GB54001	GB40972	GB40018	GB52601	GB47331	GB42720	GB42603	GB43417
			GB51913			GB51760				GB51478	GB54690	GB43727					GB53223	GB46533	GB45429	GB54114	GB41818	GB48378	GB52917	GB45351	GB43126	GB50769
			GB45743			GB40626				GB51973	GB43733	GB51517					GB46917	GB40282	GB48140	GB53753	GB45863	GB53717	GB53067	GB44934	GB50757	GB53727
			GB47583			GB54092				GB53749	GB42495	GB53345					GB52323	GB50387	GB52746	GB40316	GB50651	GB51723	GB41616	GB54582	GB46681	GB43206
			GB41760			GB42653				GB46947	GB46284	GB53124					GB47949	GB49332	GB52847	GB52746	GB50059	GB42887	GB42609	GB44636	GB46903	GB40310
			GB42783			GB48232				GB48926	GB43788	GB51174					GB54582	GB45437	GB48777	GB51615	GB55848	GB46495	GB54119	GB55794	GB47955	GB52156
			GB53100			GB55189				GB47736	GB43661	GB41812					GB55161	GB41376	GB43242	GB47513	GB50043	GB44689	GB53053	GB54168	GB50112	GB47940
			GB43845			GB45473				GB51589	GB40759	GB49275					GB48937	GB46507	GB43186	GB54778	GB41659	GB42276	GB48237	GB55278	GB50149	GB43485
			GB40598			GB42869				GB47284	GB53548	GB42409					GB41027	GB41668	GB46906	GB54123	GB49828	GB55012	GB44159	GB50292	GB45774	GB47334
			GB48115			GB50300				GB49387	GB53420	GB42808					GB45119	GB41240	GB54658	GB47443	GB52988	GB48845	GB45418	GB41176	GB55162	GB44800
			GB43542			GB43375				GB44455	GB54474	GB40265					GB42311	GB43227	GB44597	GB51108	GB49664	GB51592	GB46247	GB51201	GB41376	GB43295
			GB52445			GB43783				GB53640	GB46489	GB48173					GB49166	GB41356	GB42559	GB54551	GB45716	GB50897	GB55077	GB55572	GB43548	GB52469
			GB55698			GB53632				GB44346	GB49451	GB41708					GB44894	GB55169	GB55831	GB47723	GB40422	GB54118	GB50278	GB40490	GB47153	GB50243
			GB47754			GB48146				GB49968	GB45530	GB51973					GB48748	GB44311	GB47408	GB43980	GB55226	GB55533	GB40008	GB52095	GB42673	GB52395
			GB51985			GB49223				GB46210	GB40168	GB51479					GB44427	GB48167	GB42478	GB40407	GB54283	GB42479	GB43635	GB48118	GB50224	GB46123
			GB54750			GB50890				GB44198	GB41680	GB42591					GB45648	GB46885	GB51278	GB40503	GB53626	GB45258	GB49388	GB49485	GB53958	GB40783
			GB49664			GB43402				GB54309	GB53557	GB42656					GB54040	GB42505	GB50181	GB46001	GB43218	GB43121	GB53250	GB53337	GB49999	GB44883
			GB41217			GB50974				GB45971	GB41495	GB55617					GB41774	GB42212	GB42834	GB41662	GB53954	GB43943	GB43989	GB51050	GB43719	GB55262
			GB40907			GB53739				GB52958	GB55292	GB47680					GB41720	GB52359	GB54362	GB48078	GB48641	GB47843	GB50598	GB48951	GB46218	GB54888
			GB42359			GB47556				GB55547	GB53735	GB54126					GB41173	GB52085	GB50634	GB45907	GB49402	GB54816	GB50191	GB54521	GB43221	GB41824
			GB47441			GB41000				GB50181	GB49722	GB50180					GB40089	GB41260	GB54996	GB51837	GB55465	GB45142	GB49027	GB54366	GB45518	GB40026
			GB50472			GB53350				GB47408	GB42828	GB41628					GB51511	GB55710	GB47693	GB50878	GB42831	GB51551	GB55393	GB51606	GB50181	GB55160
			GB46062			GB53195				GB40831	GB45131	GB41751					GB40303	GB55703	GB49870	GB44871	GB55142	GB48408	GB41240	GB40589	GB42868	GB42172
			GB45438			GB43657				GB49793	GB53429	GB51930					GB46228	GB50013	GB52465	GB52973	GB46920	GB49290	GB43463	GB45345	GB46274	GB48838
			GB42743			GB45069				GB52776	GB41817	GB55356					GB43505	GB49397	GB44944	GB40794	GB49582	GB54019	GB48797	GB47728	GB53909	GB51516
			GB50473			GB42300				GB41220	GB44222	GB55841					GB44461	GB40442	GB42756	GB43459	GB48215	GB53441	GB41549	GB49826	GB41725	GB50847
			GB41763			GB43771				GB45913	GB40818	GB50119					GB53374	GB46847	GB55704	GB52627	GB55440	GB55998	GB54084	GB53256	GB49583	GB41694
			GB43657			GB45411				GB49268	GB44359	GB48755					GB47514	GB45094	GB45558	GB42708	GB49161	GB48567	GB53041	GB40779	GB53820	GB44847
			GB43942			GB52095				GB51768	GB52537	GB55228					GB50280	GB53072	GB40718	GB53963	GB46425	GB42274	GB47666	GB54687	GB41063	GB51570
			GB49979			GB46952				GB47204	GB44996	GB42762					GB46426	GB50479	GB54259	GB52428	GB54109	GB50191	GB55444	GB53653	GB43090	GB49315
			GB42065			GB40457				GB55501	GB46164	GB48024					GB52086	GB55757	GB53154	GB43402	GB51066	GB42556	GB41140	GB53997	GB46644	GB53773
			GB55696			GB49772				GB47584	GB45386	GB40234					GB52304	GB46496	GB53002	GB52192	GB41810	GB52058	GB45700	GB43266	GB50015	GB53701
			GB50222			GB52688				GB53393	GB43702	GB44590					GB52988	GB50160	GB50735	GB43580	GB53196	GB40388	GB54268	GB40302	GB41523	GB41784
			GB52992			GB40169				GB49775	GB41282	GB47060					GB42887	GB45640	GB52652	GB48362	GB45680	GB55222	GB53708	GB55223	GB49450	GB55799
			GB54838			GB51854				GB48056	GB53441	GB50883					GB49799	GB49193	GB45259	GB51995	GB42717	GB44166	GB55567	GB45701	GB53491	GB43935
			GB51730			GB50293				GB48396	GB48061	GB47346					GB54145	GB43908	GB45069	GB53072	GB49705	GB55884	GB48415	GB49409	GB51940	GB51064
			GB43534			GB44727				GB48019	GB42681	GB56032					GB45350	GB41284	GB50012	GB45648	ENSRNA022717829	GB53334	GB48881	GB40163	GB55299	GB47551
			GB47410			GB49548				GB48604	GB50204	GB47229					GB45869	GB45290	GB40694	GB50112	GB54760	GB41486	GB44623	GB43733	GB51487	GB52523
			GB54189			GB42152				GB48727	GB43114	GB42054					GB41428	GB41847	GB50124	GB44237	GB50809	GB40341	GB51725	GB51495	GB48782	GB55239
			GB50603			GB55596				GB53453	GB54817	GB52610					GB48135	GB55664	GB41011	GB43175	GB47459	GB55824	GB49343	GB53975	GB40302	GB54728
			GB46954			GB51552				GB42747	GB55291	GB43418					GB46291	GB48854	GB50525	GB42051	GB54655	GB43573	GB51401	GB52977	GB46845	GB43709
			GB48707			GB43820				GB50000	GB53681	GB46427					GB51791	GB45148	GB53013	GB49598	GB40723	GB52072	GB46375	GB47636	GB47232	GB56010
			GB50179			GB40386				GB48104	GB41920	GB48685					GB47725	GB52284	GB54493	GB42705	GB43193	GB54692	GB45098	GB41240	GB55091	GB48238
			GB45197			GB52635				GB44775	GB50972	GB43920					GB47660	GB40101	GB44291	GB55306	GB54623	GB51486	GB50017	GB41446	GB40626	GB48034
			GB40585			GB46584				GB54692	GB55019	GB41662					GB54283	GB45732	GB55071	GB55888	GB54956	GB52179	GB53371	GB50954	GB44507	GB45720
			GB55831			GB44975				GB52080	GB49730	GB45911					GB46620	GB41719	GB49095	GB41543	GB44557	GB42318	GB40980	GB53675	GB43016	GB53343
			GB45939			GB52056				GB49585	GB51494	GB55447					GB51734	GB49990	GB40794	GB50010	GB41419	GB47661	GB42183	GB49250	GB55514	GB54730
			GB50731			GB47946				ENSRNA022717311-T1	GB42656	GB53429					GB55495	GB45096	GB46922	GB47020	GB48345	GB47433	GB53388	GB40456	GB45001	GB52643
			GB53529			GB48521				GB40057	GB51249	GB46208					GB40782	GB50124	GB45774	GB40816	GB52787	GB54287	GB55220	GB47948	GB44991	GB51358
			GB55158			GB46362				GB50441	GB50009	GB43733					GB49514	GB50526	GB47803	GB48526	GB51911	GB54951	GB55641	GB55772	GB53672	GB45704
			GB55607			GB45217				GB53927	GB54275	GB48262					GB50237	GB54001	GB50536	GB43919	GB44289	GB52724	GB50470	GB43225	GB44159	GB49875
			GB44054			GB44882				GB51545	GB40505	GB41999					GB41147	GB48267	GB42576	GB49073	GB53023	GB44113	GB55666	GB43883	GB46596	GB48030
			GB52929			GB47059				GB46610	GB41888	GB45386					GB44850	GB41671	GB43978	GB44129	GB55872	GB48599	GB54677	GB49664	GB40635	GB53619
			GB51558			GB45743				GB41616	GB55018	GB40981					GB43459	GB54295	GB43217	GB40129	GB51849	GB53453	GB48859	GB51898	GB48366	GB42747
			GB41026			GB51677				GB50060	GB40506	GB46892					GB47830	GB49248	GB55662	GB53432	GB44331	GB51001	GB51685	GB44731	GB43988	GB48883
			GB44519			GB42169				GB41325	GB40856	GB45247					GB50284	GB55706	GB49853	GB45069	GB45111	GB44910	GB45115	GB42662	GB43186	GB49363
			GB54981			GB41406				GB50559	GB42381	GB48746					GB44030	GB52205	GB46146	GB45852	GB50923	GB45479	GB42754	GB53954	GB44197	GB52443
			GB53615			GB45142				GB53219	GB51787	GB55036					GB51883	GB45882	GB41803	GB50457	GB43826	GB47022	GB50083	GB55540	GB45970	GB47273
			GB40002			GB50994				GB50814	GB53657	GB41325					GB54302	GB42194	GB47509	GB44384	GB48156	GB47054	GB40296	GB42475	GB45817	GB50673
			GB42745			GB51255				GB41863	GB51546	GB45101					GB44759	GB49649	GB41543	GB53038	GB47817	GB51095	GB49435	GB51088	GB54958	GB48526
			GB52269			GB55380				GB41669	GB49966	GB47942					GB42317	GB40095	GB46013	GB41917	GB46702	GB40863	GB40589	GB52745	GB48698	GB45159
			GB42852			GB54537				GB43112	GB55407	GB43661					GB51502	GB44166	GB49354	GB45247	GB44482	GB45037	GB41946	GB51746	GB42237	GB44545
			GB41156			GB53563				GB49220	GB40057	GB46071					GB49404	GB55461	GB42208	GB50572	GB42077	GB52321	GB42455	GB46362	GB40539	GB55399
			GB53665			GB48690				GB51758	GB50790	GB41672					GB42634	GB41646	GB42874	GB46013	GB43622	GB54227	GB48259	GB55528	GB41695	GB53466
			GB46844			GB54439				GB41282	GB52712	GB52757					GB44271	GB40504	GB45247	GB54261	GB43377	GB47272	GB44276	GB55811	GB40816	GB44498
			GB41494			GB41542				GB54496	GB53746	GB54118					GB43276	GB41917	GB52718	GB50204	GB44682	GB45086	GB49467	GB50598	GB54691	GB51385
			GB55691			GB48251				GB42560	GB44590	GB41965					GB41142	GB55455	GB55749	GB55660	GB46681	GB49173	GB48355	GB52048	GB53454	GB51062
			GB40025			GB48919				GB45912	GB52710	GB41254					GB54230	GB52979	GB45199	GB45213	GB46721	GB42732	GB48075	GB42604	GB55016	GB49322
			GB55205			GB48257				GB51306	GB49484	GB55004					GB47599	GB49095	GB49264	GB44802	GB49487	GB48644	GB43890	GB50911	GB45478	GB53990
			GB46466			GB51142				GB53353	GB44959	GB40168					GB44849	GB44485	GB55646	GB49952	GB47661	GB48223	GB49026	GB44873	GB42318	GB44046
			GB53294			GB44661				GB49260	GB44532	GB41875					GB47459	GB51912	GB42352	GB41011	GB53614	GB40944	GB44721	GB47089	GB45259	GB42591
			GB41829			GB53475				GB48402	GB50196	GB45140					GB52718	GB44032	GB41074	GB51768	GB53914	GB43980	GB46922	GB55778	GB41454	GB46050
			GB40666			GB45018				GB44976	GB52192	GB44078					GB46223	GB42527	GB47658	GB55323	GB41284	GB54420	GB47302	GB52500	GB55054	GB46528
			GB51677			GB40108				GB47729	GB48128	GB44134					GB41212	GB43463	GB42275	GB50681	GB51133	GB48961	GB43248	GB47417	GB41756	GB50223
			GB45091			GB44482				GB51084	GB51207	GB40057					GB40975	GB44526	GB42300	GB42194	GB40435	GB40157	GB52052	GB42527	GB50117	GB53297
			GB41517			GB40608				GB47565	GB45700	GB49844					GB55208	GB49866	GB44334	GB53574	GB51598	GB47454	GB45648	GB45348	GB52819	GB52778
			GB54588			GB41137				GB42596	GB47779	GB53229					GB43735	GB47767	GB46087	GB54996	GB53034	GB44432	GB45125	GB43239	GB49106	GB47749
			GB41988			GB43015				GB50683	GB51898	GB55906					GB54976	GB52956	GB44553	GB55929	GB49771	GB41797	GB52075	GB50591	GB50303	GB43278
			GB55355			GB41568				GB40849	GB45713	GB44564					GB53797	GB43234	GB51489	GB50877	GB53719	GB41753	GB49939	GB47615	GB49249	GB41650
			GB46729			GB54266				GB51749	GB53798	GB51748					GB50337	GB44934	GB49968	GB55706	GB53146	GB55537	GB50690	GB41877	GB45973	GB56006
			GB49029			GB42153				GB50936	GB50031	GB47215					GB50944	GB54729	GB45217	GB53371	GB41304	GB41775	GB55417	GB53206	GB43545	GB47076
			GB50888			GB44187				GB53576	GB48476	GB48603					GB44254	GB43282	GB53397	GB49543	GB54293	GB53955	GB46540	GB52774	GB50663	GB44880
			GB50261			GB50460				GB45115	GB51766	GB55407					GB41656	GB50192	GB50009	GB53336	GB50957	GB41140	GB49541	GB41134	GB41289	GB51405
			GB52953			GB50049				GB41392	GB43727	GB44534					GB50191	GB40976	GB47849	GB54841	GB54978	GB41487	GB44978	GB47383	GB44176	GB44609
			GB43660			GB51111				GB41688	GB42279	GB43814					GB45710	GB42756	GB55911	GB45836	GB51755	GB42159	GB44091	GB46203	GB55300	GB50505
			GB54763			GB46066				GB45120	GB47215	GB44842					GB47478	GB45952	GB47951	GB51256	GB45526	GB51937	GB51500	GB43300	GB40299	GB43876
			GB48848			GB49723				GB47376	GB42596	GB53646					GB45716	GB53825	GB44214	GB43945	GB50213	GB50911	GB54854	GB54683	GB51727	GB42891
			GB49248			GB46638				GB52378	GB45853	GB44019					GB55056	GB48046	GB41737	GB50142	GB45505	GB42230	GB47991	GB45544	GB53406	GB47153
			GB43079			GB49839				GB43477	GB44633	GB40505					GB44293	GB47136	GB46230	GB44885	GB46188	GB46059	GB43958	GB50251	GB54886	GB48652
			GB47603			GB52316				GB50232	GB44013	GB43114					GB41225	GB40109	GB54263	GB51750	GB46430	GB51623	GB53793	GB53460	GB48122	GB51686
			GB55446			GB47947				GB49438	GB50232	GB49722					GB53079	GB41859	GB42677	GB49322	GB45838	GB55747	GB53681	GB51702	GB48626	GB47951
			GB41052			GB55840				GB42463	GB44626	GB46365					GB44279	GB42022	GB51837	GB42560	GB44826	GB45976	GB53953	GB46737	GB49391	GB43579
			GB45769			GB53596				GB51716	GB44751	GB50735					GB41945	GB50303	GB50189	GB43306	GB43940	GB51414	GB53037	GB45736	GB40808	GB49463
			GB44395			GB50179				GB43910	GB44999	GB43052					GB40938	GB55596	GB47387	GB43153	GB42754	GB43483	GB49106	GB53401	GB55940	GB42556
			GB49890			GB45632				GB53912	GB53225	GB52467					GB42170	GB52701	GB47029	GB40981	GB50553	GB48812	GB53432	GB40704	GB49336	GB55877
			GB54097			GB53294				GB45644	GB48917	GB41220					GB41132	GB53414	GB47944	GB40592	GB54088	GB45515	GB42314	GB46408	GB53934	GB53405
			GB54029			GB50877				GB44291	GB42762	GB47408					GB50763	GB42350	GB52773	GB54092	GB41292	GB55274	GB40862	GB42261	GB46308	GB49184
			GB41405			GB41520				GB41965	GB55605	GB55455					GB42296	GB42470	GB53403	GB47417	GB48017	GB48600	GB45636	GB44935	GB52116	GB45655
			GB47700			GB45774				GB46612	GB46342	GB47417					GB48852	GB55438	GB53438	GB43908	GB48038	GB49709	GB49047	GB52990	GB47615	GB53041
			GB51898			GB51258				GB50583	GB43624	GB48270					GB55163	GB48937	GB40720	GB47029	GB55794	GB48488	GB52473	GB49154	GB44912	GB49120
			GB48344			GB44175				GB41874	GB47234	GB52620					GB48579	GB40700	GB49435	GB46360	GB51649	GB53366	GB41412	GB50202	GB53960	GB44570
			GB54160			GB49806				GB43110	GB55002	GB42292					GB49775	GB52436	GB46145	GB54295	GB46922	GB50091	GB42690	GB42688	GB55717	GB48927
			GB42689			GB41816				GB50096	GB44014	GB51295					GB44400	GB48481	GB52825	GB47007	GB48252	GB41376	GB49347	GB51756	GB46887	GB46133
			GB51648			GB44634				GB41598	GB47120	GB54834					GB41778	GB47351	GB42220	GB54622	GB51285	GB49247	GB46366	GB55537	GB44914	GB54933
			GB52956			GB51005				GB48549	GB54743	GB52239					GB45355	GB52266	GB48402	GB48150	GB47415	GB53918	GB44791	GB50232	GB52616	GB42675
			GB42300			GB48446				GB55441	GB50814	GB40219					GB45477	GB53234	GB41454	GB44824	GB52072	GB47500	GB48949	GB52789	GB50930	GB41236
			GB52193			GB41250				GB49598	GB41724	GB49469					GB48919	GB43196	GB44662	GB55190	GB53910	GB41985	GB51125	GB50392	GB51065	GB44490
			GB46272			GB45052				GB54311	GB41672	GB40646					GB42043	GB50337	GB40019	GB45050	GB54042	GB54385	GB40503	GB40863	GB48169	GB54152
			GB44813			GB41249				GB49024	GB45542	GB44546					GB41738	GB48682	GB41945	GB40720	GB47594	GB40259	GB45971	GB47629	GB50189	GB49702
			GB49788			GB53989				GB41567	GB51998	GB47779					GB55831	GB41706	GB51257	GB48038	GB43868	GB50397	GB41751	GB55033	GB53360	GB43075
			GB52344			GB51615				GB47816	GB42286	GB53657					GB41242	GB55160	GB43519	GB49505	GB51395	GB42822	GB54951	GB48698	GB45684	GB51194
			GB51141			GB48059				GB51117	GB42808	GB44394					GB46036	GB41806	GB45324	GB44912	GB41341	GB49876	GB55564	GB53582	GB47509	GB50386
			GB42609			GB53340				GB49076	GB45969	GB43213					GB49692	GB41308	GB41471	GB41946	GB50598	GB42244	GB47301	GB45760	GB54753	GB40701
			GB40608			GB49541				GB45230	GB49066	GB40401					GB45252	GB45972	GB54092	GB44198	GB47616	GB41025	GB55207	GB44353	GB50510	GB48658
			GB45497			GB40058				GB41890	GB55036	GB44532					GB43159	GB48052	GB55190	GB53857	GB53032	GB46490	GB51543	GB48349	GB50795	GB42178
			GB46472			GB42065				GB48974	GB53124	GB41371					GB47140	GB41895	GB44191	GB45950	GB50344	GB46144	GB44343	GB44747	GB53415	GB43885
			GB52477			GB55780				GB48216	GB45247	GB42062					GB50686	GB53197	GB53394	GB50234	GB51343	GB44345	GB52728	GB50990	GB41740	GB49031
			GB42910			GB42576				GB53015	GB48301	GB53225					GB49517	GB49961	GB52172	GB52360	GB46728	GB46378	GB46262	GB43402	GB45335	GB48364
			GB42436			GB50082				GB43909	GB48514	GB44796					GB40396	GB45235	GB50951	GB46702	GB40389	GB50996	GB41028	GB52315	GB48484	GB53815
			GB44945			GB45332				GB48167	GB48355	GB50416					GB48790	GB53636	GB42635	GB54320	GB44028	GB40704	GB43482	GB54211	GB54334	GB54432
			GB49863			GB51303				GB49394	GB52721	GB40619					GB48110	GB42378	GB48749	GB40713	GB51342	GB48177	GB53079	GB40032	GB44049	GB49327
			GB44173			GB56018				GB42886	GB55300	GB43093					GB44755	GB45150	GB44880	GB41074	GB46005	GB49521	GB53424	GB51489	GB50162	GB43054
			GB44115							GB55809	GB43213	GB54548					GB41702	GB40938	GB44368	GB47039	GB42496	GB50033	GB43089	GB49505	GB55416	GB51089
			GB51492							GB45867	GB42085	GB55293					GB45831	GB49462	GB55542	GB44222	GB46263	GB42448	GB46266	GB54508	GB40750	GB46201
			GB42682							GB49321	GB47475	GB41471					GB51750	GB47505	GB41659	GB43920	GB48642	GB55009	GB52212	GB54371	GB42201	GB40090
			GB54779							GB54724	GB41714	ENSRNA022717361-T1					GB52266	GB41096	GB44678	GB45714	GB41428	GB47970	GB55538	GB51038	GB45821	GB44035
			GB54010							GB48684	GB43421	GB43828					GB55731	GB50377	GB48776	GB50378	GB49884	GB46760	GB53826	GB44608	GB42174	GB45707
			GB54006							GB40498	GB42523	GB44214					GB48889	GB48232	GB45150	GB45500	GB54957	GB54855	GB50936	GB47054	GB41701	GB45387
			GB53128							GB44839	GB52813	GB42202					GB54812	GB51709	GB44219	GB49276	GB44992	GB42860	GB45260	GB41831	GB53380	GB50444
			GB48867							GB55613	GB42900	GB44633					GB48047	GB44697	GB41415	GB48154	GB47430	GB41639	GB43134	GB51543	GB49289	GB47452
			GB45335							GB51209	GB55503	GB43308					GB40546	GB42304	GB46365	GB49990	GB43300	GB54601	GB40012	GB45285	GB47431	GB46491
			GB48664							GB41471	GB43140	GB42314					GB47138	GB42317	GB44091	GB54664	GB40795	GB46945	GB40095	GB40577	GB44384	GB50478
			GB54503							GB45386	GB46151	GB46204					GB44457	GB51502	GB47411	GB55455	GB51349	GB47342	GB52293	GB45629	GB45062	GB41843
			GB48241							GB48644	GB41869	GB55002					GB52847	GB42800	GB50270	GB43223	GB44144	GB48467	GB42311	GB44703	GB41869	GB48797
			GB48268							GB49392	GB41662	GB54163					GB48101	GB47742	GB43113	GB55646	GB43820	GB41259	GB51983	GB43446	GB53373	GB40162
			GB54460							GB44791	GB42543	GB46774					GB54089	GB50142	GB48345	GB53550	GB42384	GB51966	GB54959	GB49828	GB55560	GB52735
			GB54009							GB50091	GB52239	GB52171					GB43729	GB55426	GB46751	GB41371	GB49080	GB44306	GB47062	GB46218	GB43143	GB47587
			GB41950							GB50252	GB52001	GB45074					GB42836	GB49511	GB52766	GB55904	GB45490	GB41423	GB51757	GB55662	GB47741	GB50904
			GB42296							GB48623	GB40592	GB41699					GB49490	GB47379	GB52701	GB52436	GB42879	GB42952	GB50013	GB42297	GB44365	GB51941
			GB47388							GB46858	GB42178	GB45713					GB49495	GB47029	GB40498	GB55911	GB40280	GB41645	GB47054	GB43293	GB47057	GB41285
			GB45291							GB44228	GB46720	GB54094					GB50377	GB44963	GB40503	GB41672	GB54101	GB50190	GB46946	GB50753	GB45878	GB54668
			GB42641							GB47083	GB55461	GB42495					GB43602	GB49268	GB51973	GB45833	GB54210	GB44935	GB44368	GB44656	GB54192	GB50898
			GB43515							GB44996	GB43096	GB53420					GB50255	GB44658	GB41738	GB53579	GB47968	GB47827	GB43830	GB53421	GB46419	GB51144
			GB45172							GB48915	GB53886	GB46695					GB51486	GB41757	GB54686	GB53736	GB50253	GB44297	GB44939	GB52120	GB43084	GB48755
			GB55302							GB46581	GB44657	GB53690					GB44435	GB50951	GB49598	GB40647	GB54214	GB55496	GB46224	GB45813	GB42352	GB40378
			GB44838							GB53191	GB47051	GB45704					GB49432	GB46684	GB54035	GB48232	GB40364	GB50481	GB54609	GB52916	GB49593	GB50366
			GB43879							GB50586	GB46918	GB49268					GB45634	GB53777	GB44305	GB41607	GB47008	GB45070	GB44319	GB53414	GB49559	GB42242
			GB52179							GB41877	GB42559	GB53681					GB53053	GB53658	GB49363	GB43225	GB43836	GB40428	GB52315	GB46916	GB55742	GB44084
			GB44248							GB46420	GB53191	GB45175					GB54052	GB42976	GB42585	GB41376	GB42431	GB54338	GB42564	GB46877	GB49372	GB49869
			GB45995							GB55619	GB48117	GB52078					GB45293	GB51619	GB45050	GB52712	GB51791	GB46543	GB45812	GB54094	GB50197	GB40788
			GB47985							GB42727	GB55841	GB41694					GB54215	GB54131	GB55581	GB46091	GB47682	GB54606	GB54808	GB41300	GB40802	GB42987
			GB44367							GB55183	GB41972	GB44128					GB45656	GB55817	GB50430	GB52043	GB41829	GB50686	GB49968	GB46614	GB50292	GB41291
			GB54731							GB51977	GB55906	GB42410					GB40595	GB48983	GB51356	GB44930	GB53566	GB55020	GB48118	GB46929	GB45435	GB43628
			GB51032							GB42681	GB48165	GB40498					GB52882	GB53865	GB50337	GB49738	GB47827	GB44743	GB56012	GB54910	GB41794	GB41306
			GB47446							GB55906	GB52078	GB43421					GB47838	GB41193	GB41166	GB55569	GB45491	GB52619	GB51333	GB47331	GB50071	GB43052
			GB46872							GB52023	GB40996	GB48027					GB51636	GB45069	GB44551	GB50013	GB53314	GB54001	GB54953	GB53365	GB49924	GB45023
			GB51081							GB55225	GB45644	GB50827					GB44506	GB41011	GB40452	GB55648	GB55013	GB48565	GB43105	GB49445	GB54433	GB47281
			GB43700							GB43728	GB49469	GB44549					GB42084	GB52360	GB41672	GB40694	GB50750	GB52191	GB46360	GB53699	GB40694	GB48604
			GB50050							GB51994	GB46892	GB48237					GB49829	GB51545	GB46700	GB49664	GB51304	GB43561	GB55015	GB50353	GB42786	GB48122
			GB43785							GB48367	GB54118	GB42085					GB41398	GB47844	GB49110	GB42084	GB54280	GB46362	GB53349	GB43584	GB43572	GB42808
			GB43076							GB47379	GB50415	GB48475					GB40445	GB53937	GB51815	GB50883	GB53228	GB46169	GB42024	GB45905	GB52604	GB46694
			GB53679							GB43920	GB42889	GB55526					GB41727	GB44636	GB49738	GB50972	GB51580	GB46170	GB45469	GB48378	GB46479	GB48237
			GB46257							GB44160	GB43446	GB47948					GB41156	GB51059	GB55583	GB43551	GB50635	GB42205	GB46429	GB51705	GB52306	GB46594
			GB50464							GB52548	GB43720	GB50807					GB49767	GB55648	GB55660	GB44523	GB53394	GB49859	GB51727	GB54797	GB55600	GB44836
			GB52351							GB40974	GB40969	GB50777					GB40773	GB52723	GB55102	GB40598	GB54213	GB46772	GB48105	GB49666	GB51262	GB50277
			GB41051							GB47942	GB41603	GB47380					GB44418	GB41803	GB52085	GB42208	GB50209	GB44994	GB45526	GB54214	GB53647	GB42323
			GB44975							GB43637	GB50478	GB42727					GB43817	GB47788	GB44031	GB43000	GB55229	GB51806	GB44886	GB53650	GB42492	GB46639
			GB50988							GB49066	GB53074	GB53548					GB47878	GB53154	GB43771	GB53049	GB48337	GB43999	GB41247	GB50635	GB55556	GB55004
			GB47767							GB41247	GB44118	GB45454					GB48081	GB45145	GB42673	GB43827	GB53436	GB49789	GB53721	GB49723	GB45135	GB50159
			GB45301							GB41916	GB43110	GB40824					GB48413	GB43375	GB45195	GB51545	GB55568	GB49533	GB44539	GB49415	GB46750	GB52716
			GB48374							GB42579	GB51768	GB48301					GB50743	GB51489	GB49868	GB51700	GB47134	ENSRNA022717337	GB55570	GB41669	GB50260	GB47944
			GB54326							GB54433	GB53558	GB54005					GB48232	GB50952	GB41671	GB41516	GB48643	GB53131	GB50347	GB42334	GB55540	GB51701
			GB54317							GB48695	GB53962	GB48926					GB44927	GB44292	GB44295	GB51791	GB46869	GB51625	GB45935	GB54851	GB43301	GB55003
			GB55217							GB54197	GB46019	GB53992					GB50985	GB51706	GB50219	GB50003	GB43631	GB53033	GB49483	GB45651	GB44743	GB44204
			GB47984							GB43548	GB50687	GB54722					GB55283	GB45508	GB51513	GB47424	GB50102	GB46373	GB55451	GB44663	GB50985	GB48678
			GB40975							GB54984	GB51748	GB40145					GB46305	GB50478	GB43551	GB40287	GB55495	GB54049	GB53321	GB50663	GB44972	GB44201
			GB52364							GB41725	GB42558	GB43953					GB53305	GB40400	GB41989	GB44291	GB55478	GB44291	GB44894	GB46070	GB46478	GB47438
			GB53869							GB50963	GB51555	GB45912					GB48039	GB40523	GB47020	GB42976	GB55491	GB42604	GB42477	GB54288	GB47426	GB55608
			GB40834							GB52436	GB42325	GB43198					GB45944	GB55198	GB53620	GB50265	GB45935	GB54938	GB49307	GB54950	GB41543	GB54260
			GB42675							GB41672	GB47816	GB50415					GB43915	GB54334	GB44761	GB45649	GB51709	GB53829	GB46543	GB49357	GB53470	GB41388
			GB42288							GB52829	GB55453	GB55183					GB48923	GB40723	GB41451	GB46705	GB46748	GB45689	GB54100	GB44172	GB55485	GB41465
			GB45165							GB40759	GB40870	GB50085					GB51535	GB47816	GB41946	GB53394	GB55842	GB46262	GB50408	GB51283	GB50244	GB46398
			GB54154							GB40728	GB48260	GB45496					GB50352	GB51973	GB42560	GB46230	GB46879	GB55617	GB47083	GB48755	GB52428	GB45147
			GB51945							GB51104	GB46582	GB50184					GB55693	GB50878	GB40021	GB41874	GB40727	GB55303	GB41875	GB48913	GB51543	GB44764
			GB54128							GB50012	GB41890	GB49335					GB40804	GB45140	GB44021	GB53578	GB46736	GB47579	GB48810	GB53190	GB50271	GB55850
			GB51073							GB41446	GB51515	GB43885					GB54221	GB41870	GB44885	GB55772	GB40538	GB48349	GB55657	GB55641	GB53433	GB48301
			GB47219							GB50118	GB53345	GB50091					GB50492	GB47551	GB53038	GB44678	GB45431	GB40462	GB54369	GB45235	GB40126	GB42495
			GB47840							GB52781	GB45289	GB45627					GB42505	GB51612	GB46853	GB49611	GB53788	GB43920	GB43090	GB45213	GB43369	GB44222
			GB53051							GB40094	GB46655	GB49392					GB52601	GB45365	GB49957	GB44956	GB40269	GB51628	GB48018	GB48602	GB44860	GB54732
			GB42468							GB48165	GB42804	GB40517					GB43631	GB48372	GB46371	GB43576	GB46426	GB48853	GB42317	GB50727	GB54140	GB55669
			GB43102							GB41699	GB42867	GB42936					GB46721	GB44295	GB51255	GB53193	GB42725	GB47217	GB55998	GB51067	GB42477	GB40077
			GB42171							GB44121	GB51518	GB45334					GB51964	GB47387	GB45714	GB55644	GB50233	GB40983	GB52472	GB46247	GB45145	GB48409
			GB50153							GB48661	GB54784	GB41680					GB40799	GB51299	GB46290	GB42706	GB48255	GB54104	GB51553	GB47594	GB45728	GB49341
			GB50425							GB47551	GB52156	GB52810					GB45442	GB48140	GB52600	GB47770	GB46508	GB50103	GB50202	GB54652	GB55575	GB40504
			GB52004							GB41680	GB43712	GB49396					GB46772	GB45923	GB46360	GB55749	GB44695	GB48937	GB53137	GB51343	GB54239	GB48630
			GB48462							GB45053	GB40517	GB53074					GB54802	GB49751	GB47073	GB44021	GB54924	GB43852	GB42691	GB54830	GB44689	GB40069
			GB43753							GB50489	GB42054	GB54416					GB45406	GB51257	GB55328	GB47838	GB49160	GB55938	GB44789	GB42674	GB54119	GB41442
			GB46030							GB40944	GB40401	GB47655					GB45825	GB43477	GB42942	GB50538	GB42674	GB48333	GB44535	GB46210	GB53468	GB44423
			GB53520							GB55292	GB55668	GB40124					GB44297	GB51606	GB44429	GB44634	GB51121	GB47617	GB46534	GB51833	GB45907	GB51634
			GB44724							GB55288	GB52281	GB49066					GB49608	GB40609	GB48775	GB53712	GB50126	GB41898	GB50663	GB48020	GB45437	GB50733
			GB53724							GB51058	GB41730	GB50265					GB48960	GB40759	GB42304	GB49382	GB48060	GB47878	GB55105	GB54429	GB50247	GB47257
			GB52734							GB44013	ENSRNA022717352-T1	GB40436					GB48944	GB55765	GB44148	GB54152	GB48101	GB40266	GB52751	GB43946	GB51912	GB46198
			GB52874							GB53681	GB52171	GB50787					GB45335	GB50954	GB55323	GB53464	GB41866	GB41725	GB47426	GB40157	GB51512	GB51139
			GB55590							GB52504	GB40678	GB42585					GB41026	GB46282	GB49969	GB43477	GB49523	ENSRNA022717369	GB41713	GB40718	GB55949	GB41724
			ENSRNA022717214							GB48173	GB50064	GB43618					GB49657	GB40058	GB50186	GB55998	GB50763	GB52033	GB51503	GB51973	GB53453	GB40637
			GB55475							GB53115	GB52075	GB42332					GB45360	GB40713	GB46478	GB49312	GB53033	GB54929	GB43718	GB41794	GB42326	GB51977
			GB52380							GB49484	GB52766	GB46340					GB52442	GB42220	GB51511	GB45847	GB48422	GB52326	GB51348	GB46533	GB46576	GB48557
			GB41834							GB55426	GB47060	GB47453					GB49864	GB54622	GB55569	GB52600	GB45682	GB42865	GB51998	GB44411	GB48162	GB47035
			GB43242							GB52617	GB44723	GB40996					GB45009	GB45495	GB54625	GB45811	GB54652	GB49409	GB44457	GB52060	GB54180	GB52844
			GB50479							GB54598	ENSRNA022717361-T1	GB42804					GB51344	GB45685	GB51062	GB45881	GB46189	GB43520	GB42604	GB41547	GB46893	GB49346
			GB54735							GB43337	GB45149	GB52042					GB49784	GB55545	GB44888	GB46630	GB42173	GB54165	GB43203	GB47689	GB49754	GB42694
			GB50280							GB51787	GB42079	GB42147					GB45028	GB55467	GB53125	GB43075	GB48047	GB41310	GB54813	GB43836	GB44678	ENSRNA022717463
			GB51574							GB42378	ENSRNA022717839-T1	GB55268					GB44578	GB46091	GB45924	GB50377	GB44221	GB53446	GB50392	GB44899	GB41143	GB45911
			GB46765							GB45374	GB44534	GB52107					GB45875	GB44353	GB50160	GB52323	GB47725	GB47259	GB44722	GB44159	GB51806	GB52078
			GB40096							GB40721	GB46296	GB45272					GB49523	GB51117	GB47453	GB47662	GB52724	GB40492	GB50924	GB55303	GB42139	GB49264
			GB47278							GB51406	GB48779	GB43110					GB55564	GB51035	GB47267	GB40230	GB55914	GB46735	GB48336	GB40969	GB44303	GB45541
			GB42914							GB49383	GB50119	GB49775					GB51937	GB42579	GB53039	GB49575	GB47847	GB50478	GB53512	GB49612	GB43280	GB53055
			GB41047							GB45498	GB40974	GB54829					GB49946	GB41727	GB53294	GB47073	GB55365	GB42762	GB44600	GB55779	GB53147	GB40647
			GB45834							GB52192	GB54649	GB44536					GB52326	GB40054	GB47007	GB48851	GB46452	GB53861	GB44515	GB55496	GB47630	GB42543
			GB54550							GB43504	GB41460	GB41724					GB55558	GB47062	GB45212	GB54119	GB49527	GB54761	GB49488	GB49773	GB45522	GB49577
			GB55559							GB44101	GB53479	GB52712					GB41908	GB45514	GB49248	GB50181	GB51854	GB55383	GB44147	GB44976	GB46509	GB41175
			GB51559							GB41397	GB53850	GB44213					GB54041	GB51356	GB42976	GB44880	GB44000	GB44943	GB47630	GB51757	GB45133	GB46422
			GB48478							GB53304	GB52189	GB53441					GB50920	GB47039	GB43205	GB50675	GB40591	GB44219	GB51065	GB41294	GB46945	GB55566
			GB43019							GB46964	GB46071	GB51518					GB42169	GB44588	GB48539	GB42350	GB47339	GB50950	GB54589	GB44783	GB50157	GB53013
			GB53595							GB52756	GB48113	GB53367					GB53667	GB55146	GB48962	GB48967	GB52352	GB44573	GB45285	GB43229	GB54254	GB51555
			GB49984							GB47215	GB42372	GB49967					GB40441	GB46918	GB50378	GB52326	GB53944	GB52716	GB42159	GB47473	GB43660	GB50982
			GB48231							GB45472	GB41362	GB45811					GB51315	GB42306	GB49995	GB44431	GB46889	GB55142	GB42686	GB47617	GB41886	GB48243
			GB41949							GB50064	GB50930	GB47502					GB55439	GB49762	GB42829	GB48870	GB46896	GB52782	GB55639	GB46543	GB46507	GB46873
			GB45325							GB40629	GB54829	GB50904					GB48618	GB55635	GB53710	GB52787	GB52454	GB48958	GB40454	GB40538	GB55507	GB44212
			GB52495							GB40539	GB53835	GB52829					GB54237	GB53394	GB55538	GB55169	GB47308	GB50594	GB44353	GB54511	GB49911	GB55070
			GB47385							GB54810	GB44317	GB50219					GB54239	GB45382	GB42616	GB47379	GB47961	GB54288	GB43245	GB45357	GB41324	GB45734
			GB54046							GB47517	GB49056	GB46686					GB42017	GB46087	GB47217	GB44723	GB44660	GB40934	GB44103	GB52078	GB54259	GB52508
			GB54720							GB43864	GB41239	GB49535					GB51690	GB55447	GB49755	GB52825	GB53220	GB40089	GB44946	GB50268	GB45644	GB46435
			GB42461							GB45023	GB46956	GB49533					GB54978	GB43091	GB50955	GB47408	GB55936	GB51555	GB53013	GB48628	GB47788	GB48167
			GB43825							GB50265	GB46208	GB53835					GB44343	GB47770	GB54261	ENSRNA022717428	GB55294	GB40459	GB40509	GB44138	GB54263	GB51788
			GB48390							GB46845	GB41642	GB45044					GB54975	GB50012	GB42372	GB48937	GB54266	GB50601	GB44185	GB50408	GB51741	GB49411
			GB51672							GB43446	GB42727	GB44843					GB49945	GB40859	GB42022	GB54121	GB49790	GB46255	GB53460	GB49704	GB51740	GB47237
			GB50403							GB52791	GB46695	GB41522					GB52315	GB48056	GB48526	GB44175	GB40473	GB45851	GB45235	GB44937	GB51489	GB46149
			GB52881							GB51201	GB54548	GB49260					GB40269	GB44220	GB51281	GB44295	GB54579	GB55169	GB42742	GB51222	GB49173	GB45334
			GB42462							GB47610	GB41699	GB44761					GB55279	GB47769	GB54964	GB53705	GB52057	GB52039	GB52989	GB43211	GB53778	GB47837
			GB55321							GB54359	GB51283	GB42694					GB50269	GB44477	GB49611	GB49386	GB40673	GB41630	GB47379	GB41258	GB47886	GB48574
			GB45246							GB47680	GB44019	GB56028					GB52701	GB43085	GB45096	GB54468	GB50131	GB43502	GB41325	GB42270	GB45639	GB44930
			GB52326							GB49382	GB48480	GB43624					GB45094	GB53322	GB40647	GB54758	GB51728	GB54401	GB53072	GB51904	GB43214	GB51621
			GB47790							GB48262	GB49844	GB48356					GB46792	GB47007	GB54855	GB40434	GB50906	GB41886	GB50353	GB53708	GB46537	GB44747
			GB40202							GB55578	GB55578	GB45730					GB48947	GB46114	GB52007	GB45147	GB47880	GB43805	GB42814	GB50360	GB50083	GB40350
			GB46047							GB49335	GB44842	GB42559					GB48175	GB50635	GB45688	GB52007	GB43561	GB54776	GB44758	GB49657	GB41068	GB51188
			GB46561							GB49843	GB43410	GB49400					GB44262	GB52597	GB50668	GB47938	GB45350	GB49028	GB50344	GB44839	GB42175	GB50531
			GB54518							GB47837	GB50852	GB51146					GB54281	GB50593	GB42685	GB55007	GB47458	GB54344	ENSRNA022717369	GB42886	GB47455	GB47658
			GB55320							GB48260	GB40093	GB40701					GB52761	GB41942	GB53607	GB51117	GB46962	GB48126	GB44064	GB42281	GB45345	GB55363
			GB40631							GB55841	GB42147	GB49056					GB43963	GB48355	GB54758	GB40594	GB53068	GB42835	GB48470	GB50372	GB51382	GB42063
			GB53346							GB40008	GB41193	GB51090					GB46621	GB46129	GB43245	GB40498	GB45355	GB40728	GB55751	GB47304	GB46464	GB52618
			GB48991							GB47629	GB43477	GB51155					GB49868	GB54092	GB40824	GB46371	GB44926	GB53460	GB53674	GB55150	GB48681	GB46908
			GB47368							GB47932	GB51090	GB44101					GB49385	GB45688	GB44307	GB49090	GB49074	GB44721	GB44553	GB41376	GB50531	GB41903
			GB42530							GB53446	GB54859	GB46296					GB50679	GB48175	GB53670	GB50192	GB52638	GB42997	GB40861	GB54497	GB55490	GB55638
			GB45676							GB47975	GB53815	GB54692					GB50803	GB54348	GB55627	GB48140	GB44935	GB51042	GB53972	GB49515	GB42738	GB54094
			GB49507							GB45637	GB47334	GB52846					GB50372	GB55888	GB48789	GB45635	GB53971	GB42431	GB55540	GB53033	GB51993	GB54188
			GB52377							GB45881	GB55822	GB51305					GB41719	GB47026	GB40058	GB43114	GB54797	GB43463	GB54837	GB46906	GB46956	GB53791
			GB47148							GB44959	GB47882	GB46673					GB45812	GB47443	GB47513	GB54893	GB40289	GB47010	GB53427	GB41630	GB44573	GB53408
			GB44264							GB45625	GB41489	GB53305					GB53377	GB45988	GB43510	GB43941	GB46801	GB46005	GB55708	GB52455	GB43899	GB50390
			GB44161							GB54151	GB42375	GB54942					GB51361	GB51276	GB50681	GB42948	GB42458	GB46365	GB44907	GB49170	GB43436	GB53357
			GB47012							GB41751	GB50147	GB40429					GB47143	GB53420	GB47723	GB40155	GB49067	GB44956	GB53777	GB44276	GB47250	GB50660
			GB42799							GB44751	GB40637	ENSRNA022717306-T1					GB49497	GB40120	GB40758	GB50906	GB49242	GB41711	GB46189	GB43262	GB52465	GB51058
			GB43826							GB53577	GB49799	GB51622					GB53294	GB49854	GB48454	GB41392	GB55489	GB41374	GB46330	GB52819	GB53016	GB40969
			GB44825							GB50827	GB44200	GB52075					GB45970	GB55948	GB43718	GB43099	GB54684	GB50150	GB49949	GB48018	GB47076	GB52712
			GB50654							GB42439	GB51527	GB43407					GB51885	GB50957	GB54119	GB47453	GB55572	GB48157	GB49250	GB46945	GB51064	GB46151
			GB55865							GB45140	GB52601	GB47872					GB45848	GB49664	GB42815	GB41075	GB40426	GB42220	GB44760	GB54808	GB47049	GB46031
			GB47487							GB41646	GB50156	GB55605					GB40421	GB53469	GB41817	GB55583	GB54469	GB42366	GB55484	GB44457	GB41356	GB45908
			GB55117							GB50470	GB52652	GB42279					GB45616	GB42066	GB48162	GB43823	GB44586	GB54844	GB55089	GB47029	GB53801	GB54852
			GB52914							GB52852	GB45088	GB55615					GB40785	GB53049	GB40230	GB45324	GB51400	GB41778	GB53172	GB53430	GB46739	GB44361
			GB46372							GB53225	GB54150	GB43728					GB49611	GB41543	GB42586	GB45142	GB52734	GB50931	GB41207	GB50516	GB43115	GB49890
										GB40845	GB54964	GB47029					GB46266	GB44159	GB45733	GB50049	GB43285	GB43242	GB49409	GB50850	GB49885	GB49151
										GB45732	GB45272	GB46151					GB46449	GB46039	GB47299	GB43805	GB54087	GB53574	GB50947	GB48026	GB40492	GB44227
										GB51543	GB51302	GB50972					GB53458	GB50690	GB45142	GB50822	GB46737	GB47886	GB46544	GB47329	GB44725	GB48233
										GB40056	GB53484	GB41964					GB47495	GB43000	GB47443	GB41969	GB41156	GB52500	GB51356	GB46118	GB55616	GB47139
										GB43788	GB49129	GB54724					GB47310	GB49960	GB43091	GB55229	GB41225	GB47304	GB43706	GB53563	GB52152	GB47509
										GB51930	GB50121	GB44158					GB40160	GB52718	GB49960	GB54032	GB54089	GB44580	GB50996	GB46269	GB48343	GB47120
										GB51622	GB47453	GB53505					GB48676	GB54451	GB51299	GB44411	GB44756	GB51588	GB46437	GB42264	GB45263	GB43145
										GB53805	GB54810	GB49826					GB55429	GB42831	GB51263	GB43192	GB49864	GB44520	GB50336	GB51792	GB52649	GB54978
										GB48363	GB55063	GB46076					GB49934	GB54949	GB54841	GB55485	GB44770	GB55148	GB47427	GB55449	GB48709	GB55822
										GB41212	GB54300	GB52001					GB55088	GB52768	GB51941	GB52266	GB42722	GB50408	GB54222	GB47580	GB51505	GB50671
										GB54256	GB47510	GB41082					GB49398	GB41688	GB49383	GB53014	GB43729	GB55778	GB47029	GB50397	GB54903	GB50174
										GB45657	GB41965	GB55761					GB50967	GB46751	GB51055	GB53225	GB44166	GB46363	GB40456	GB44938	GB41688	GB54313
										GB51108	GB46204	GB46150					GB53403	GB47723	GB48870	GB44791	GB45707	GB44077	GB46541	GB51261	GB44994	GB44018
										GB54745	GB49275	GB53139					GB42022	GB47037	GB49915	GB55215	GB49774	GB55919	GB48239	GB54784	GB53240	GB53735
										GB53533	GB41397	GB46201					GB42863	GB41450	GB54990	GB49233	GB45869	GB50162	GB55746	GB55571	GB45285	GB43410
										GB47382	GB48755	GB52540					GB48347	GB45142	GB40818	GB48931	GB54484	GB54784	GB40305	GB45476	GB45612	GB45971
										GB53429	GB44966	GB47120					GB52914	GB54998	GB42051	GB45555	GB48646	GB49951	GB48853	GB55440	GB40594	GB53646
										GB48229	GB41964	GB41167					GB52122	GB52080	GB55423	GB53035	GB51617	GB54478	GB40934	GB51121	GB50383	GB40234
										GB45969	GB45851	GB53705					GB41366	GB55929	GB53909	GB47962	GB41169	GB53819	GB49462	GB53145	GB42540	GB54734
										GB43221	GB50730	GB55760					GB51524	GB40530	GB52326	GB44551	GB52507	GB44008	GB48022	GB48927	GB43520	GB43421
										GB49826	GB48563	GB51757					GB42609	GB49159	GB55500	GB49903	GB54541	GB41306	GB41547	GB50951	GB50691	GB46868
										GB41676	GB50777	GB52719					GB54588	GB50294	GB47232	GB50482	GB47730	GB44539	GB50515	GB41205	GB45413	GB49235
										GB46585	GB41061	GB44999					GB47415	GB54261	GB47059	GB41735	GB54761	GB48771	GB46362	GB42032	GB42261	GB48563
										GB43799	GB43309	GB46720					GB53192	GB53729	GB44697	GB55645	GB42298	GB52347	GB47924	GB50250	GB43873	GB54906
										GB40089	GB41220	GB43612					GB40426	GB51715	GB43402	GB41526	GB47604	GB45544	GB43113	GB42183	GB40400	GB51533
										GB46781	GB55789	GB51998					GB45865	GB54121	GB50409	GB44679	GB47572	GB54244	GB43125	GB53093	GB47435	GB53886
										GB45324	GB54593	GB53169					GB40554	GB45028	GB51772	GB44493	GB50475	GB41413	GB42708	GB44600	GB49804	GB45324
										GB45288	GB44653	GB46130					GB54273	GB50121	GB49903	GB43574	GB53539	GB43084	GB51572	GB43016	GB42838	GB44879
										GB45454	GB41916	GB48695					GB40655	GB45141	GB46253	GB46564	GB46211	GB44760	GB55071	GB48810	GB55855	GB41336
										GB50405	GB47938	GB53735					GB46844	GB43202	GB43369	GB46922	GB50280	GB42024	GB40387	GB50068	GB43125	GB51041
										GB49990	GB51406	GB52013					GB56009	GB50380	GB42194	GB53670	GB44783	GB53826	GB52775	GB46643	GB44152	GB48487
										GB47335	GB52846	GB43712					GB46013	GB41266	GB52726	GB50525	GB53174	GB53860	GB51746	GB46481	GB50385	GB53118
										GB43147	GB52689	GB40678					GB51596	GB43191	GB55235	GB41471	GB42479	GB54266	GB48628	GB49853	GB44983	GB53607
										GB51049	GB41325	GB43112					GB53049	GB55485	GB44709	GB47946	GB48362	GB48011	GB44138	GB56034	GB52293	GB52993
										GB47882	GB40498	GB41227					GB50288	GB43906	GB51591	GB44911	GB51654	GB53695	GB47389	GB53192	GB43834	GB55247
										GB44351	GB48705	GB45199					GB44183	GB44433	GB50954	GB40282	GB42613	GB49485	GB42261	GB53932	GB42183	GB44495
										GB54107	GB50416	GB50852					GB51756	GB52847	GB42317	GB49396	GB49953	GB51851	GB45265	GB44789	GB49552	GB52799
										GB46165	GB41285	GB55393					GB55677	GB47725	GB48299	GB43137	GB46917	GB54661	GB44873	GB45498	GB50234	GB54447
										GB50296	GB41628	GB48061					GB49953	GB44679	GB45220	GB40805	GB54812	GB44528	GB48452	GB52293	GB45635	GB42467
										GB55101	GB47490	GB51506					GB45688	GB54315	GB50049	GB51219	GB54862	GB44946	GB52436	GB51800	GB46663	GB52779
										GB41254	GB51195	GB52238					GB53197	GB50845	GB48644	GB49585	GB46914	GB47802	GB53023	GB50357	GB44551	GB45282
										GB40576	GB40776	GB42567					GB45517	GB54355	GB40405	GB46478	GB48881	GB42321	GB44524	GB41386	GB40999	GB55329
										GB47380	GB42948	GB53150					GB53375	GB41166	GB50142	GB42356	GB42772	GB44102	GB50024	GB53037	GB51556	GB48912
										GB50219	GB47732	GB53815					GB44860	GB54153	GB55247	GB49248	GB42650	GB55160	GB53043	GB44532	GB40414	GB49944
										GB43571	GB42278	GB47882					GB46899	GB55463	GB47673	GB43230	GB41366	GB48407	GB47602	GB41711	GB41827	GB53835
										GB55526	GB41371	GB49441					GB55852	GB51226	GB42816	GB45638	GB46688	GB49441	GB55483	GB40266	GB52937	GB44889
										GB47490	GB52042	GB49843					GB44987	GB46166	GB40080	GB45207	GB44486	GB42998	GB43843	GB54319	GB52289	GB46925
										GB43786	GB55592	GB55796					GB49221	GB42564	GB50380	GB42869	GB55824	GB40848	GB43855	GB49589	GB55639	GB55840
										GB54095	GB42049	GB55613					GB54805	GB44987	GB45290	GB54401	GB40446	GB42680	GB43256	GB43084	GB43133	GB49562
										GB42168	GB51117	GB41150					GB48915	GB54851	GB51112	GB55921	GB40149	GB44571	GB55658	GB55020	GB43128	GB41792
										GB53465	GB41643	GB55382					GB53937	GB49809	GB46305	GB40112	GB40307	GB40083	GB52078	GB54653	GB43200	GB49382
										GB46031	GB41463	GB44064					GB47730	GB49129	GB46847	GB52172	GB55103	GB54085	GB55811	GB47472	GB44526	GB46921
										GB53114	GB55228	GB48520					GB53933	GB41489	GB53389	GB40776	GB47669	GB55103	GB55205	GB46534	GB55598	GB48377
										GB49896	GB41032	GB55729					GB43402	GB41547	GB43945	GB47509	GB51903	GB44203	GB46332	GB40358	GB42220	GB51389
										GB55214	GB48868	GB53055					GB44486	GB45774	GB53014	GB49132	GB55847	GB52792	GB55370	GB50998	GB54848	GB42328
										GB47200	GB53490	GB42278					GB50475	GB42889	GB49268	GB50586	GB41046	GB47268	GB49412	GB51701	GB44651	GB40409
										GB41331	GB53620	GB46146					GB47342	GB49394	GB55626	GB51814	GB47977	GB43910	GB55571	GB48239	GB51693	GB50793
										GB43204	GB54094	GB51359					GB44770	GB40341	GB47799	GB42609	GB53674	GB45905	GB44181	GB40941	GB46423	GB51517
										GB55074	GB42886	GB48355					GB40083	GB41305	GB48643	GB51909	GB41448	GB51305	GB48749	GB50993	GB46643	GB42781
										GB51305	GB45074	GB42353					GB51720	GB47872	GB55007	GB53788	GB51607	GB54387	GB46460	GB50083	GB44148	GB47751
										GB42534	GB42056	GB42948					GB42584	GB43301	GB40112	GB50121	GB48471	GB41835	GB43300	GB48797	GB42705	GB55188
										GB51013	GB44941	GB53242					GB45397	GB46305	GB43459	GB47951	GB54297	GB42723	GB50633	GB41980	GB49526	GB41240
										GB55598	GB55586	GB55587					GB48628	GB42075	GB51035	GB55831	GB53025	GB42278	GB50483	GB40018	GB51183	GB45853
										GB40225	GB44225	GB44844					GB53665	GB51278	GB54950	GB50191	GB46291	GB41147	GB49160	GB45257	GB51815	GB51231
										GB50982	GB47828	GB42828					GB42830	GB40087	GB49355	GB55235	GB52917	GB43016	GB47436	GB52612	GB50899	GB54055
										GB46684	GB47734	GB42971					GB53132	GB53690	GB49275	GB52152	GB45223	GB49664	GB40365	GB52601	GB50235	GB47021
										GB51174	GB53687	GB42208					GB47456	GB53788	GB44331	GB55731	GB54673	GB43840	GB46066	GB54970	GB54806	GB47584
										GB42372	GB41862	GB47614					GB51654	GB40670	GB49382	GB49172	GB51964	GB54435	GB41143	GB48937	GB51657	GB44978
										GB51195	GB47408	GB47234					GB47141	GB51697	GB48851	GB45972	GB52826	GB43909	GB45544	GB41025	GB52303	GB54325
										GB46131	GB51482	GB52842					GB42602	GB45911	GB49090	GB44362	GB49655	GB46375	GB49485	GB45115	GB49321	GB41044
										GB51898	GB40981	GB52144					GB45494	GB43943	GB42184	GB54180	GB51917	GB48171	GB54460	GB47301	GB53312	GB54755
										GB53077	GB41372	GB53479					GB46642	GB48946	GB50677	GB54040	GB41024	GB51715	GB47962	GB52282	GB49974	GB40842
										GB52324	GB46506	ENSRNA022717410-T1					GB47202	GB51029	GB40129	GB50098	GB47315	GB48544	GB41915	GB51496	GB51894	GB40776
										GB50003	GB50681	GB47732					GB45095	GB50487	GB50733	GB52929	GB45665	GB53359	GB54912	GB43427	GB52115	GB52499
										GB44118	GB54724	GB51089					GB43705	GB43519	GB53336	GB48052	GB51537	GB44926	GB48961	GB54140	GB48935	GB45692
										GB52786	GB40263	GB53687					GB43643	GB40818	GB45612	GB40911	GB50202	GB45357	GB43953	GB48670	GB49377	GB40169
										GB41823	GB41258	GB43140					GB47628	GB55523	GB40077	GB54281	GB43248	GB55454	GB43841	GB40459	GB41030	GB55261
										GB45157	GB41243	GB47565					GB48846	GB45157	GB53414	GB52516	GB40794	GB51727	GB53713	GB46211	GB50390	GB55501
										GB42195	GB55293	GB40842					GB45351	GB55538	GB50246	GB50373	GB46751	GB51113	GB43733	GB41651	GB54165	GB42418
										GB41886	GB53305	GB53962					GB47924	GB54439	GB55889	GB51555	GB51700	GB40574	GB45025	GB46189	GB43643	GB41894
										GB51823	GB41471	GB48942					GB51606	GB43446	GB50007	GB45150	GB46328	GB45474	GB46420	GB50889	GB46710	GB42885
										GB52719	GB45101	GB53191					GB53809	GB48603	GB45633	ENSRNA022717947	GB44461	GB49415	GB42422	GB50918	GB52472	GB41094
										GB49232	GB49533	GB49462					GB45040	GB52326	GB43941	GB46297	GB50350	GB51622	GB54692	GB41166	GB44968	GB44253
										GB44960	GB42644	GB47728					GB56018	GB41247	GB50807	GB44146	GB45740	GB47730	GB50759	GB43092	GB52077	GB53180
										GB50526	GB53315	GB53427					GB54219	GB43230	GB46211	GB45774	GB43770	GB55466	GB53453	GB52979	GB40313	GB43097
										GB45700	GB42270	GB55651					GB53038	GB46124	GB55499	GB45141	GB53615	GB54813	GB55213	GB50820	GB50198	GB47571
										GB55716	GB47029	GB53886					GB42772	GB50735	GB47423	GB51029	GB46587	GB40208	GB53973	GB52597	GB52975	GB50854
										GB44317	GB46076	GB43089					GB45683	GB42278	GB53225	GB51125	GB44946	GB55811	GB40863	GB50282	GB54510	GB43264
										GB40456	GB44839	GB44291					GB48151	GB43306	GB42948	GB45937	GB41671	GB43873	GB50795	GB47505	GB44960	GB55885
										GB42750	GB51995	GB49229					GB55215	GB53371	GB43562	GB40109	GB50831	GB46475	GB41916	GB42973	GB46145	GB46164
										GB44119	GB41694	GB49244					GB54720	GB50191	GB41306	GB53013	GB48259	GB55749	GB45356	GB53944	GB51060	GB53847
										GB51515	GB47033	GB44373					GB47065	GB52516	GB44159	GB47059	GB51725	GB49085	GB50289	GB46921	GB48025	GB55654
										GB40492	GB42941	GB49387					GB47822	GB48269	GB44253	GB48960	GB47660	GB49853	GB49515	GB50938	GB44424	GB48597
										GB49283	GB48997	GB45731					GB40340	GB50545	GB48128	GB45001	GB46534	GB43636	GB53335	GB54049	GB54808	GB46773
										GB54949	GB54348	GB54496					GB42150	GB41873	GB45500	GB49342	GB40032	GB55789	GB52428	GB46907	GB45507	GB49099
										GB44644	GB44646	GB45131					GB53025	GB55772	GB41366	GB45494	GB51626	GB55532	GB40777	GB49994	GB47993	GB45413
										GB46296	GB49872	GB50366					GB49970	GB52787	GB54439	GB42410	GB53171	GB46882	GB47617	GB50198	GB44429	GB54054
										GB45493	ENSRNA022717804-T1	GB42866					GB54328	GB51134	GB42751	GB48121	GB53029	GB50516	GB45924	GB50759	GB55811	GB53300
										GB55382	GB50540	GB47736					GB42508	GB54164	GB52205	GB54164	GB42021	GB48925	GB42985	GB42141	GB55438	GB40864
										GB42872	GB40385	GB53311					GB47773	GB49055	GB54743	GB40700	GB55782	GB55453	GB49666	GB46214	GB51051	GB54308
										GB44679	GB54125	GB44222					GB53437	GB44455	GB47975	GB54259	GB55444	GB44292	GB45505	GB55855	GB50012	GB49962
										GB45357	GB45044	GB40478					GB41726	GB48005	GB46705	GB53294	GB55476	GB54724	GB40637	GB40457	GB40387	GB51693
										GB54125	GB49650	GB41714					GB43479	GB46031	GB51163	GB52359	GB42859	GB40716	GB50360	GB47229	GB55224	GB43786
										GB44205	GB44536	GB53557					GB49801	GB41607	GB45035	GB45762	GB46732	GB54041	GB54842	GB43770	GB41753	GB42707
										GB40824	GB48603	GB40637					GB44663	GB52724	GB51968	GB49110	GB44512	GB46028	GB53996	GB42942	GB45356	GB54473
										GB40567	GB49478	GB41603					GB51033	GB48150	GB51359	GB50963	GB50413	GB47029	GB48526	GB50764	GB48659	GB55392
										GB40996	GB54429	GB40759					GB55557	GB53441	GB46122	GB44353	GB49991	GB50917	GB55223	GB43111	GB51515	GB41746
										GB40834	GB43920	GB49996					GB54385	GB43163	GB52712	GB42719	GB42661	GB45972	GB53944	GB51831	GB55808	GB48763
										GB51995	GB43089	GB42543					GB41301	GB53670	GB46630	GB54230	GB47831	GB40780	GB54658	GB48682	GB43256	GB47052
										GB41489	GB43541	GB44626					GB55157	GB52238	GB52775	GB50777	GB47047	GB47662	GB50927	GB47268	GB42616	GB44229
										GB53956	GB45496	GB51478					GB40017	GB52721	GB55664	GB53737	GB44731	GB43300	GB44455	GB50193	GB45207	GB47918
										GB42381	GB50434	GB55592					GB48777	GB50675	GB43080	GB46124	GB51883	GB46194	GB44663	GB48600	GB54935	GB46635
										GB44479	GB44490	GB48476					GB52916	GB46145	GB45365	GB55198	GB44400	GB40489	GB45719	GB48859	GB47020	GB43095
										GB49722	GB50451	GB43438					GB50990	GB48366	GB42645	GB55294	GB51257	GB40506	GB54996	GB40862	GB53670	GB40769
										GB50977	GB41082	GB48720					GB51904	GB53465	GB49397	GB48060	GB40440	GB49573	GB54484	GB50682	GB41297	GB55849
										GB50333	GB49826	GB51989					GB54146	GB48424	GB49099	GB49235	GB40491	GB45702	GB41980	GB47014	GB40226	GB50700
										GB40926	GB43814	GB42878					GB41453	GB46564	GB44773	GB41982	GB44886	GB46450	GB53242	GB41822	GB47279	GB55676
										GB52518	GB54359	GB54116					GB42167	GB52195	GB53049	GB45057	GB44457	GB51002	GB41920	GB41869	GB49680	GB51530
										GB47040	GB55585	GB49438					GB41290	GB53578	GB42694	GB53465	GB47332	GB52645	GB47509	GB48010	GB41424	GB49680
										GB53026	GB44928	GB52537					GB52422	GB46297	GB40614	GB44186	GB49572	GB49412	GB43555	GB44101	GB53996	GB53303
										GB54355	GB52620	GB55799					GB40908	GB49969	GB54121	GB54835	GB41484	GB50288	GB40716	GB42195	GB55650	GB44866
										GB41772	GB49438	GB41332					GB49691	GB53435	GB47120	GB50189	GB49704	GB40308	GB49459	GB41157	GB40007	GB51482
										GB45880	GB45053	GB49478					GB53304	GB46330	GB41199	GB56017	GB43236	GB44080	GB54156	GB44781	GB50333	GB44643
										GB53070	GB40701	GB41061					GB52198	GB45633	GB47417	GB52238	GB55562	GB45285	GB55805	GB51993	GB44673	GB40335
										GB49841	GB41192	GB54598					GB42564	GB49444	GB55276	GB41650	GB40510	GB44671	GB45431	GB53150	GB43852	GB51767
										GB53441	GB47065	GB45430					GB53788	GB55731	GB49952	GB52925	GB41777	GB46962	GB40150	GB49219	GB52168	GB43784
										GB42567	GB48173	GB54949					GB46597	GB50425	GB44798	GB42984	GB41547	GB40421	GB48382	GB55226	GB45261	GB50689
										GB40168	GB41324	GB55669					GB45511	GB50933	GB45057	GB49074	GB48749	GB40031	GB50016	GB40944	GB50640	GB44710
										GB44359	GB51820	GB45853					GB43143	GB45373	GB46404	GB45884	GB43247	GB48482	GB50727	GB40467	GB45664	GB52038
										GB55616	GB40436	GB51207					GB53418	GB43095	GB41490	GB50820	GB47606	GB40120	GB41284	GB41156	GB45988	GB49488
										GB50028	GB51214	GB46873					GB43441	GB40021	GB54664	GB43453	GB41252	GB41915	GB47605	GB41191	GB41654	GB54235
										GB51652	GB40845	GB42184					GB48158	GB49732	GB42889	GB54690	GB54748	GB43626	GB54297	GB44682	GB55324	GB49349
										GB50837	GB52038	GB47816					GB52618	GB50537	GB50963	GB40164	GB45180	GB43871	GB42729	GB53721	GB55772	GB52904
										GB53396	GB54116	GB47932					GB51134	GB51937	GB55860	GB49099	GB54234	GB48579	GB43111	GB54100	GB42731	GB44659
										GB42597	GB45638	GB47065					GB54250	GB41287	GB48154	GB42849	GB43990	GB50753	GB40019	GB53860	GB48416	GB52294
										GB43089	GB48669	GB48260					GB52983	GB46628	GB48339	GB47300	GB49540	GB44307	GB52979	GB49047	GB47043	GB51248
										GB50652	GB43885	GB41888					GB51782	GB52323	GB48359	GB45098	GB49308	GB54556	GB53201	GB41881	GB46582	GB44500
										GB42678	GB49843	GB49394					GB55801	GB50099	GB46599	GB51489	GB44877	GB49350	GB53409	GB49526	GB40600	GB51110
										GB50225	GB51757	GB41035					GB54499	GB42984	GB50675	GB48629	GB43831	GB55794	GB45179	GB53340	GB44005	GB55767
										GB45685	GB55225	GB47051					GB48816	GB41739	GB47079	GB41639	GB50634	GB43990	GB43988	GB50958	GB43092	GB49284
										GB51962	GB54277	GB54394					GB48870	GB52172	GB49093	GB42576	GB42958	GB42458	GB48709	GB44303	GB47608	GB40867
										GB41228	GB48275	GB44740					GB40767	GB48875	GB44646	GB55089	GB51838	GB49943	GB47014	GB50969	GB47629	GB46224
										GB44311	GB53357	GB43141					GB51983	GB44653	GB54381	GB53805	GB45351	GB43118	GB53192	GB55576	GB49284	GB51109
										GB45909	GB52436	GB50892					GB51141	GB41740	GB47788	GB50148	GB55493	GB53172	GB47841	GB41808	GB42241	GB48426
										GB41227	GB53862	GB50232					GB51040	GB49568	GB48414	GB49896	GB54994	GB40555	GB41446	GB54601	GB53017	GB47803
										GB43230	GB55651	GB52281					GB50047	GB43004	GB42666	GB51207	GB41762	GB55538	GB54355	GB41783	GB53736	GB51359
										GB50001	GB49775	GB44317					GB41252	GB41378	GB45700	GB52847	GB53131	GB43742	GB42747	GB42525	GB53789	GB52713
										GB44090	GB51019	GB53858					GB46188	GB42224	GB41942	GB55809	GB45688	GB46627	GB49392	GB43636	GB51564	GB47957
										GB41888	GB43135	GB50147					GB49190	GB53002	GB45141	GB50933	GB53972	GB44788	GB53406	GB44990	GB54184	GB55585
										GB51072	GB43141	GB44083					GB49067	ENSRNA022717964	GB44930	GB55710	GB45363	GB44341	GB44865	GB48250	GB48339	GB49110
										GB55846	GB55587	GB54785					GB42264	GB49259	GB49562	GB48539	GB44869	GB49308	GB55557	GB46684	GB40656	GB50857
										GB42286	GB45509	ENSRNA022717352-T1					GB53010	GB42691	GB50191	GB42716	GB47439	GB41690	GB50902	GB41028	GB41746	GB55660
										GB43702	GB44597	GB48003					GB52352	GB45651	GB44155	GB51772	GB51596	GB42725	GB47604	GB49450	GB46641	GB49475
										GB48931	GB51622	GB44118					GB54473	GB49398	GB48372	GB41284	GB45279	GB50985	GB53454	GB53389	GB52102	GB44211
										GB50095	GB48005	GB55547					GB43889	GB50003	GB45030	GB41348	GB53696	GB55855	GB42651	GB47482	GB42484	GB41201
										GB55761	GB44116	GB41495					GB42428	GB49078	GB41625	GB50020	GB44475	GB52631	GB54730	GB48931	GB55285	GB41174
										GB42202	GB56028	GB53372					GB47974	GB53620	GB42984	GB53672	GB54914	GB55765	GB41979	GB43815	GB52640	GB51995
										GB51356	GB48566	GB53814					GB45148	GB42948	GB51256	GB51941	GB47754	GB50454	GB44059	GB50481	GB43980	GB42147
										GB48061	GB42350	GB51546					GB43453	GB49478	GB55198	GB55416	GB54499	GB43540	GB50271	GB42729	GB55408	GB49149
										GB43467	GB53203	GB49590					GB44416	GB50828	GB53319	GB46145	GB54281	GB44971	GB48924	GB44546	GB54693	GB54016
										GB42868	GB53961	GB45053					GB50378	GB50800	GB52925	GB47568	GB48371	GB42032	GB50944	GB41770	GB45050	GB41841
										GB41068	GB42694	GB41625					GB41487	GB51256	GB40848	GB49190	GB41778	GB51422	GB51249	GB52739	GB55583	GB50851
										GB44651	GB43718	GB48229					GB42820	GB46377	GB48360	GB52955	GB52882	GB41488	GB47230	GB54996	GB54441	GB48944
										GB49806	GB52371	GB55208					GB46759	GB43459	GB43114	GB49445	GB43459	GB41071	GB40080	GB43478	GB47009	GB40452
										GB41035	GB53833	ENSRNA022717839-T1					GB44829	GB53122	GB42970	GB49809	GB49445	GB53145	GB44870	GB51612	GB50078	GB42340
										GB41911	GB49441	GB50860					GB51722	GB50538	GB41348	GB40356	GB51685	GB42010	GB55828	GB53791	GB49960	GB45713
										GB47700	GB46243	GB52705					GB49347	GB50344	GB43099	GB53447	GB48072	GB44985	GB52739	GB46772	ENSRNA022717354	GB54119
										GB46696	GB44043	GB55327					GB55364	GB47513	GB51210	GB43621	GB48064	GB48362	GB41630	GB49343	GB54121	GB40415
										GB56034	GB49590	GB41624					GB49700	GB48229	GB48052	GB41642	GB45697	GB55571	GB49110	GB47955	GB53794	GB50148
										GB41042	GB53784	GB41258					GB49224	GB53294	GB43192	GB41168	GB55431	GB52282	GB41294	GB46255	GB48430	GB48632
										GB40976	GB54722	GB41916					GB44516	GB49132	GB53963	GB54998	GB53143	GB53042	GB43909	GB45125	GB49830	GB51664
										GB54269	GB55268	GB55822					GB49107	GB55229	GB40274	GB45111	GB45554	GB48859	GB43903	GB55295	GB49224	GB41171
										GB43229	GB49689	GB47510					GB46765	GB54728	GB42608	GB47872	GB49936	GB50590	GB44541	GB53777	GB49809	GB50536
										GB49981	GB50286	GB49129					GB45171	GB53857	GB44743	GB55523	GB55680	GB48255	GB44994	GB46190	GB46593	GB55797
										GB50382	GB40008	GB48566					GB53469	GB52907	GB50482	GB50827	GB42834	GB54364	GB40538	GB42981	GB53807	GB52042
										GB41240	GB49109	GB48005					GB42271	GB41393	GB44353	GB51692	GB52798	GB50949	GB52755	GB43706	GB49548	GB53836
										GB53361	GB45880	GB49575					GB41352	GB42609	GB51496	GB51558	GB50784	GB47566	GB54511	GB53790	GB41737	GB54845
										GB40626	GB50294	GB50681					GB46124	GB53917	GB44058	GB41839	GB48412	GB41686	GB53196	GB45867	GB49172	GB44597
										GB40495	GB55327	GB53912					GB48849	GB55803	GB51401	GB46330	GB51943	GB43192	GB40074	GB43613	GB51550	GB43917
										GB44656	GB48644	GB54988					GB51843	GB42761	GB40164	GB45340	GB52500	GB54228	GB45537	GB55639	GB40721	GB44042
										GB48720	GB48685	GB48705					GB44956	GB48749	GB49386	GB47628	GB49223	GB53703	GB49801	GB44064	GB44732	GB55931
										GB50690	GB52585	GB48868					GB42018	GB42869	GB52266	GB48339	GB49168	GB55436	GB51612	GB49027	GB52779	GB42665
										GB46019	GB50178	GB50973					GB50812	GB46702	GB43940	GB48416	GB44503	GB50065	GB50355	GB50355	GB50548	GB51673
										GB52705	GB43005	GB43309					GB49414	GB44368	GB47136	GB45910	GB45695	GB43122	GB53979	GB48778	GB47274	GB43105
										GB52463	GB52810	GB44431					GB40837	GB41658	GB54689	GB51062	GB43270	GB46887	GB41199	GB41254	GB51201	GB40067
										GB44500	GB41731	GB40609					GB51838	GB44502	GB43839	GB46527	GB40767	GB44688	GB48948	GB52792	GB45029	GB46073
										GB45335	GB50251	GB50769					GB42021	GB42246	GB54358	GB46146	GB46366	GB40616	GB48215	GB51396	GB48810	GB41152
										GB44292	GB55463	GB44192					GB50545	GB46883	GB50957	GB42304	GB50268	GB49999	GB49878	GB53432	GB47284	GB55002
										GB41143	GB40101	GB40192					GB55005	GB47568	GB52958	GB54643	GB55646	GB48372	GB42662	GB55751	GB53219	GB41138
										GB51295	GB46001	GB49854					GB52344	GB41507	GB51692	GB49921	GB51756	GB46147	GB44682	GB45184	GB52767	GB53754
										GB49543	GB47956	GB43911					GB45217	GB49190	GB54812	GB45135	GB41487	GB51356	GB50733	GB53753	GB41658	GB50410
										GB52540	GB53369	GB46528					GB54660	GB47233	GB53805	GB49383	GB41834	GB45278	GB45534	GB40616	GB49749	GB46036
										GB52293	GB46687	GB47475					GB51700	GB49396	GB49843	GB45298	GB47612	GB46893	GB47344	GB44829	GB53701	GB43184
										GB52689	GB50610	GB43551					GB55357	GB49778	GB49342	GB47079	GB51965	GB55165	GB43540	GB42263	GB40090	GB45403
										GB42350	GB46443	GB56034					GB44876	GB43006	GB49190	GB53778	GB41977	GB52638	GB46916	GB48709	GB55921	GB52682
										GB40577	GB55382	GB47734					GB42461	GB43889	GB48603	GB55247	GB53726	GB49589	GB42652	GB54451	GB44129	GB53743
										GB44842	GB42983	GB53464					GB45826	GB42155	GB40594	GB51968	GB48223	GB41368	GB48913	GB46291	GB45657	GB40505
										GB53791	GB41464	GB51110					GB54051	GB47889	GB54893	GB50800	GB53665	GB49605	GB44679	GB54730	GB55396	GB41258
										GB50819	GB44957	GB51292					GB41339	GB55525	GB52438	GB53377	GB49240	GB44521	GB55012	GB42537	GB40845	GB42325
										GB51479	GB48584	GB47033					GB47669	GB45001	GB41982	GB40080	GB43219	GB52596	GB45722	GB52314	GB44155	GB44043
										GB45356	GB44088	GB55668					GB54395	GB55357	GB49332	GB47239	GB41825	GB53634	GB53132	GB45087	GB51688	GB47499
										GB44626	GB42866	GB46144					GB47148	GB44911	GB45042	GB44159	GB48146	GB54485	GB41364	GB49468	GB41874	GB40806
										GB48059	GB46672	GB46164					GB54240	GB53429	GB47662	GB41659	GB50269	GB43234	GB47039	GB52783	GB53461	GB48994
										GB48999	GB44796	GB50590					GB40230	GB44090	GB55294	GB54358	GB45549	GB41026	GB53032	GB44080	GB54291	GB44832
										GB43095	GB44740	GB46301					GB46883	GB52017	GB51918	GB44155	GB54146	GB55772	GB49890	GB44160	GB55326	GB46120
										GB49231	GB44843	GB44941					GB46472	GB51487	GB54320	GB46377	GB47259	GB45545	GB45813	GB53132	GB54778	GB49435
										GB46262	GB43144	GB44966					GB49655	GB54286	GB52953	GB48476	GB48112	GB44576	GB53145	GB51400	GB45115	GB47354
										GB48248	GB49301	GB44653					GB51498	GB55416	GB43314	GB45912	GB42836	GB50555	GB45825	GB43909	GB42231	GB52133
										GB52649	GB44292	GB41917					GB45380	GB48454	GB45437	GB47680	GB42355	GB50598	GB40559	GB54741	GB44138	GB53014
										GB53611	GB49841	GB45967					GB54251	GB45649	GB52597	GB41236	GB44539	GB43215	GB55431	GB54433	GB50591	GB52877
										GB47938	GB53854	GB52038					GB52554	GB55805	GB45157	GB44697	GB47089	GB47345	GB52710	GB49572	GB46289	GB51819
										GB52601	GB54785	GB43204					GB51045	GB55646	GB41300	GB46055	GB42190	GB49486	GB55226	GB46605	GB50609	GB40870
										GB41306	GB44082	GB45707					GB47306	GB40629	GB47962	GB51583	GB45113	GB46190	GB52039	GB44355	GB41135	GB50006
										GB44071	GB48466	GB41969					GB44758	GB40434	GB45937	GB48005	GB40365	GB54365	GB47472	GB54680	GB54664	GB55406
										GB48867	GB41227	GB53689					GB45676	GB42076	GB51502	GB41507	GB51746	GB50679	GB48241	GB41686	GB50537	GB47018
										GB46273	GB43941	GB44775					GB49650	GB48060	GB54394	GB51611	GB46876	GB51261	GB41157	GB54244	GB44721	GB43077
										GB52189	GB55549	GB54538					GB54791	GB41786	GB41650	GB49843	GB55825	GB55250	GB51541	GB40139	GB53021	GB48393
										GB42559	GB49244	GB51214					GB50550	GB48931	GB55888	GB43519	GB44418	GB40510	GB50687	GB45477	GB55846	GB40519
										GB52985	GB42750	GB44723					GB42676	GB43089	GB49890	GB50007	GB41158	GB46920	GB45950	GB52596	GB49575	GB55228
										GB41969	GB40162	GB44292					GB49467	GB46362	GB41168	GB49649	GB46598	GB42355	GB51734	GB43855	GB49409	GB52538
										GB42056	GB42208	GB41285					GB48465	GB53791	GB51700	GB48790	GB53424	GB54605	GB47505	GB54131	GB44283	GB49391
										GB42828	GB50361	GB46057					GB41970	GB44157	GB50586	GB49562	GB41300	GB43248	GB51800	GB43090	GB44008	GB49598
										GB43636	GB44158	GB50678					GB50934	GB53852	GB41362	GB50955	GB48610	GB43293	GB45055	GB50289	GB50886	GB44848
										GB46450	GB45508	GB55063					GB49852	GB52925	GB50148	GB42685	GB51884	GB46767	GB45549	GB41372	GB45972	GB44350
										GB41730	GB40153	GB46131					GB42053	GB42056	GB42706	GB55803	GB50375	GB43639	GB43217	GB51657	GB42527	GB52813
										GB50661	GB41504	GB53070					GB44305	GB54668	GB41758	GB45612	GB40395	GB54583	GB48162	GB50996	GB44544	GB55486
										GB44431	GB50642	GB48917					GB52429	GB47423	GB43660	GB44368	GB41119	GB42942	GB42431	GB45105	GB46763	GB55359
										GB55633	GB45731	GB55912					GB42373	GB42719	GB55904	GB52289	GB42940	GB49038	GB49170	GB44118	GB44276	GB44334
										GB49026	GB47208	GB55586					GB44718	GB53672	GB42356	GB45923	GB41846	GB47968	GB44421	GB44876	GB42057	GB53789
										ENSRNA022717404-T1	GB44064	GB51820					GB55917	GB53801	GB52722	GB42694	GB48798	GB47748	GB49290	GB46922	GB53340	GB51556
										GB41641	GB53311	GB55474					GB41075	GB49446	GB42155	GB51123	GB52750	GB46774	GB47008	GB48782	GB50481	GB44646
										GB46088	GB52083	GB51019					GB50593	GB50207	GB54690	GB48998	GB51122	GB42962	GB52314	GB44870	GB46395	GB40828
										GB54118	GB49273	GB53414					GB43634	GB48158	GB42539	GB54131	GB55008	GB55641	GB45444	GB50519	GB48768	GB41344
										GB48868	GB43467	GB53357					GB42016	GB42264	GB53469	GB44043	GB52754	GB44220	GB42527	GB46375	GB48671	GB50363
										GB48571	GB54692	GB55463					GB47819	GB51660	GB46328	GB46593	GB49224	GB43487	GB40746	GB51263	GB44443	GB55163
										GB54851	GB41874	GB44490					GB49886	GB55598	GB43228	GB50425	GB43464	GB46217	GB47735	GB49022	GB41430	GB43627
										GB55683	GB47300	GB53014					GB46114	GB46759	GB42556	GB49435	GB54462	GB42780	GB45126	GB55169	GB44385	GB44517
										GB42557	GB50091	GB49031					GB41618	GB52788	GB45972	GB49390	GB53713	GB55333	GB48544	GB50686	GB47239	GB47743
										GB43195	GB52719	GB43935					GB43732	GB50911	GB49865	GB50733	GB53412	GB52057	GB43990	GB46882	GB50651	GB48483
										GB49575	GB50522	GB52694					GB40491	GB44020	GB48629	GB47816	GB44416	GB50680	GB45720	GB49290	GB45281	GB49786
										GB41430	GB50013	GB50096					GB42728	GB45379	GB44477	GB51556	GB46481	GB50688	GB40266	GB41796	GB53371	GB50787
										GB55285	GB53556	GB55910					GB50090	GB55326	GB41507	GB44490	GB50334	GB49801	GB55151	GB40976	GB44839	GB52331
										GB44152	GB46427	GB55251					GB51665	GB44237	GB53354	GB49397	GB46147	GB43176	GB53197	GB43537	GB50911	GB45248
										GB53013	GB40019	GB45174					GB45070	GB47957	GB40816	GB55596	GB55873	GB45469	GB54140	GB45719	GB48999	ENSRNA022717412
										GB45435	GB46527	GB43941					GB54744	GB43245	GB50342	GB43085	GB50418	GB46131	GB46305	GB42752	GB43304	GB44605
										GB44170	GB52630	GB44751					GB45223	GB41874	GB46089	GB47788	GB52153	GB55447	GB50287	GB44931	GB44452	GB41199
										GB45943	GB53014	GB44079					GB43714	GB50226	GB47239	GB53469	GB51497	GB42036	GB47465	GB41915	GB50063	GB49274
										GB48443	GB55376	GB41730					GB43292	GB49407	GB55789	GB43761	GB50779	GB49384	GB54741	GB44219	GB48274	GB55623
										GB52082	GB40429	GB40483					GB43006	GB53737	GB45555	GB52040	GB53649	GB44138	GB42849	GB45379	GB46129	GB55490
										GB51508	GB55840	GB42867					GB41439	GB44315	GB55513	GB55146	GB50812	GB53937	GB54410	GB49813	GB44067	GB54190
										GB43200	GB50482	GB53925					GB48518	GB48038	GB54040	GB50536	GB42449	GB52074	GB45095	GB47480	GB44583	GB50252
										GB43943	GB41891	GB52202					GB44930	GB47456	GB41777	GB50246	GB53201	GB45540	GB53705	GB46893	GB48949	GB50860
										GB51993	GB54201	GB40831					GB41547	GB55474	GB50034	GB50590	GB54100	GB44608	GB47615	GB53378	GB45694	GB51947
										GB41782	GB45627	GB50373					GB55147	GB45138	GB47580	GB46514	GB48404	GB42086	GB42297	GB41859	GB45005	GB43506
										GB49469	GB40067	GB44116					GB42324	GB55367	GB40240	GB50852	GB47427	GB49526	GB40113	GB52560	GB45288	GB55728
										GB47348	GB40312	GB50210					GB46290	GB40164	GB47300	GB46362	GB46744	GB47591	GB51720	GB45871	GB43559	GB47278
										GB42962	GB44198	GB48563					GB55825	GB48659	GB54164	GB46328	GB47628	GB54649	GB55912	GB41659	GB53967	GB44711
										GB51411	GB43551	GB40657					GB53669	GB48778	GB47305	GB47076	GB52916	GB54335	GB43262	GB53321	GB44876	GB40029
										GB50400	GB52707	GB43975					GB41569	GB45617	GB54325	GB40077	GB49894	GB54814	GB47844	GB47610	GB50003	GB46770
										GB46057	GB50366	GB50540					GB54656	GB49027	GB53715	GB43242	GB41242	GB42742	GB44214	GB47342	GB55881	GB42413
										GB47009	GB45720	GB46672					GB42233	GB48539	GB55648	GB42064	GB50421	GB53626	GB41183	GB54253	GB43894	GB47744
										GB47614	GB53139	GB51758					GB45665	GB49090	GB52788	GB54935	GB44345	GB46612	GB51580	GB48926	GB44412	GB48779
										GB47505	GB52505	GB42681					GB47973	GB55348	GB52360	GB52356	GB45148	GB43505	GB52060	GB54287	GB55140	GB55588
										GB43161	GB54949	GB55101					GB52163	GB42184	GB44189	GB44709	GB48488	GB41808	GB45267	GB41888	GB43099	GB52106
										GB52517	GB40281	GB41817					GB54994	GB50292	GB40269	GB42757	GB50990	GB45661	GB51183	GB50878	GB48661	GB55223
										GB53154	GB54394	GB47490					GB50783	GB49755	GB48269	GB47970	GB54056	GB49659	GB50694	GB49193	GB50454	GB53011
										GB49172	GB42895	GB42815					GB41759	GB46683	GB45044	GB44020	GB45543	GB43903	GB49999	GB48097	GB44119	GB54829
										GB43828	GB46131	GB55585					GB45938	GB42604	GB43175	GB42184	GB50336	GB54715	GB46962	GB44949	GB53836	GB43921
										GB46421	GB42211	GB47726					GB46922	GB42142	GB50508	GB55193	GB45280	GB53174	GB47747	GB46541	GB50296	GB51518
										GB44122	GB46150	GB46527					GB51079	GB49275	GB48811	GB46925	GB50355	GB43366	GB54478	GB51422	GB41836	GB42277
										GB41362	GB45811	GB46582					GB40794	GB50906	GB51226	GB48454	GB50167	GB48916	GB41188	GB53435	GB47299	GB50384
										GB55592	GB55474	GB43196					GB48946	GB48051	GB51512	GB40442	GB55943	GB47746	GB53133	GB50699	GB54852	GB46342
										GB43077	GB48967	GB42291					GB42457	GB44428	GB53865	GB42379	GB50944	GB49939	GB51629	GB55885	GB49968	GB54546
										GB44567	GB44291	GB54532					GB49664	GB44014	GB44424	GB48462	GB41488	GB45906	GB52061	GB51065	GB50289	GB49283
										GB41875	ENSRNA022717412-T1	GB42560					GB45278	GB51688	GB50972	GB53503	GB49613	GB45685	GB52538	GB44634	GB42746	GB54723
										GB49505	GB47673	GB41397					GB53953	GB52441	GB47428	GB49275	GB52322	GB51281	GB52347	GB40312	GB46450	GB54423
										GB41485	GB49232	GB41863					GB49778	GB53464	GB54125	GB42666	GB41908	GB55062	GB50897	GB42985	GB41386	GB46013
										GB44042	GB41401	GB53484					GB47341	GB52829	GB51123	GB53319	GB47457	GB44600	GB41822	GB41265	GB49995	GB41074
										GB40690	GB45211	GB43799					GB46915	GB52289	GB50730	GB55239	GB50016	GB53910	GB54146	GB53135	GB43223	GB46615
										GB52557	GB42560	GB49178					GB52094	GB45051	GB53168	GB41258	GB45947	GB40978	GB47321	GB43656	GB44353	GB50849
										GB49957	GB47452	GB48431					GB54030	GB54625	GB49767	GB47947	GB53415	GB45645	GB47305	GB46066	GB49076	GB46524
										GB50260	GB55772	GB43467					GB51622	GB48362	GB42967	GB44526	GB54686	GB45372	GB44976	GB45688	GB44104	GB53992
										GB45421	GB49268	GB45493					GB54310	GB48470	GB41392	GB53434	GB51426	GB44756	GB48923	GB49654	GB44062	GB42379
										GB48162	GB54538	GB52189					GB51048	GB49233	GB55523	GB54394	GB46061	GB41495	GB41388	GB54300	GB52017	GB52027
										GB54835	GB50819	GB48466					GB45450	GB51768	GB54778	GB41306	GB47567	GB54172	GB40421	GB55317	GB42815	GB42644
										GB47948	GB49400	GB45508					GB44992	GB54281	GB51556	GB48046	GB53090	GB55658	GB50969	GB46569	GB55402	GB50968
										GB47689	GB53453	GB52813					GB49175	GB55921	GB41193	GB52907	GB40574	GB54373	GB46907	GB48086	GB52801	GB51123
										GB53315	GB43367	GB50929					GB49899	GB42183	GB52038	GB44879	GB55279	GB40451	GB40090	GB53036	GB41646	GB53256
										GB53017	GB54356	GB40592					GB41166	GB52845	GB46925	GB46165	GB47842	ENSRNA022717431	GB40941	GB41148	GB53072	GB50132
										GB48886	GB40478	GB45088					GB50124	GB45111	GB43574	GB41629	GB45517	GB50347	GB41451	GB54388	GB43571	GB55426
										GB53722	GB41698	GB48571					GB41517	GB51749	GB49934	GB50491	GB53618	GB49192	GB52322	GB55940	GB45248	GB46196
										GB49749	GB48926	GB44058					GB43510	GB54174	GB43453	GB55598	GB49467	GB53382	GB44048	GB45493	GB53852	GB52852
										GB40718	GB47885	GB55497					GB48146	GB42706	GB50575	GB47428	GB47405	GB43891	GB52596	GB50640	GB43163	GB47208
										GB52710	GB50975	GB42750					GB53812	GB49541	GB44996	GB47799	GB52698	GB41189	GB51535	GB42651	GB44763	GB54627
										GB46775	GB46159	GB52689					GB49337	GB44351	GB46527	GB53211	GB47925	ENSRNA022717361	GB45415	GB48124	GB42845	GB49124
										GB40653	GB51716	GB45910					GB50432	GB49805	GB53788	GB42021	GB41758	GB49450	GB50479	GB52052	GB44109	GB51692
										GB53035	GB53456	GB49841					GB55913	GB52929	GB53434	GB42203	GB48110	GB54950	GB50068	GB50904	GB44058	GB45088
										GB44653	GB51589	GB43715					GB53470	GB48402	GB49751	GB45167	GB49784	GB48095	GB53914	GB41000	GB51716	GB51479
										GB53968	GB53242	GB55461					GB54606	GB41699	GB40994	GB40868	GB53066	GB42845	GB45348	GB46074	GB53042	GB44060
										GB49548	GB46947	GB44315					GB47947	GB52604	GB49896	GB53315	GB43562	GB46066	GB55921	GB55624	GB45909	GB44980
										GB55293	GB52993	GB49325					GB50672	GB51005	GB45207	GB41727	GB55747	GB53318	GB43402	GB45267	GB48851	GB42637
										GB50753	GB49260	GB46877					GB51032	GB40269	GB49533	GB50492	GB41390	GB41846	GB43728	GB47007	GB51496	GB51120
										GB55393	GB47380	GB40069					GB48231	GB51828	GB41460	GB54153	GB50955	GB50596	GB44895	GB46540	GB47081	GB48251
										GB44014	GB41067	GB53009					GB45069	GB49957	GB54123	GB47718	GB42654	GB41419	GB41258	GB44994	GB54388	GB47249
										GB47590	GB48229	GB53749					GB53618	GB44647	GB47506	GB43205	GB40028	GB47880	GB41156	GB47657	GB41265	GB50188
										GB48250	GB54123	GB47209					GB50923	GB55841	GB42379	GB48158	GB52990	GB54203	GB43836	GB40021	GB51834	GB40579
										GB40464	GB44798	GB47300					GB40217	GB52163	GB50425	GB43091	GB48538	GB45856	GB55010	GB53335	GB43075	GB53962
										GB54121	GB44373	GB44035					GB44175	GB51900	GB44911	GB52953	GB51091	GB41455	GB52077	GB42508	GB46725	GB53698
										GB40134	GB55622	GB53371					GB47659	GB44077	GB53365	GB52163	GB40580	GB45948	GB41907	GB54436	GB55350	GB52558
										GB43140	GB49127	GB44178					GB42288	GB45213	GB51715	GB44253	GB48150	GB54681	GB45760	GB49390	GB48059	GB50805
										GB53850	GB43168	GB49505					GB48999	GB53350	GB50003	GB55624	GB41451	GB55632	GB50889	GB42802	GB48697	GB53307
										GB55350	GB52910	GB41264					GB46211	GB54649	GB52115	GB48889	GB48347	GB53065	GB48157	GB45956	GB53754	GB42054
										GB48034	GB53535	GB45486					GB42586	GB52039	GB53457	GB41786	GB54327	GB46904	GB41753	GB44203	GB51391	GB49887
										GB50481	GB48003	GB43633					GB55196	GB50492	GB49375	GB40802	GB41491	GB55589	GB44656	GB50421	GB55997	GB51650
										GB52735	GB48549	GB55840					GB54454	GB54643	GB54198	GB51064	GB52506	GB52017	GB44223	GB48241	GB42244	GB53485
										GB50510	GB41876	GB50527					GB53658	GB46879	GB40908	GB44101	GB42651	GB51206	GB45023	GB52583	GB41676	GB43604
										GB50741	GB47614	GB53209					GB41834	GB43242	GB48134	GB42604	GB53650	GB46019	GB51701	GB46429	GB53712	GB43401
										GB41326	GB49996	GB49774					GB45668	GB49239	GB43576	GB46496	GB47769	GB52314	GB48034	GB48145	GB47010	GB44359
										GB51897	GB52785	GB45300					GB41659	GB40616	GB50118	GB42763	GB41867	GB42768	GB48038	GB49347	GB46376	GB45983
										GB42756	GB49276	GB45054					GB44902	GB46616	GB42505	GB47387	GB54098	GB54205	GB55777	GB52323	GB42448	GB48055
										GB52088	GB42624	GB44168					GB55544	GB55294	GB44175	GB42280	GB44524	GB45670	GB41669	GB43989	GB51188	GB50583
										GB45661	GB41772	GB50690					GB48462	GB43145	GB54359	GB54137	GB40349	GB43466	GB47565	GB41526	GB52557	GB40981
										GB45476	GB48059	GB47767					GB49050	GB50509	GB54286	GB48402	GB55149	GB42708	GB42175	GB50637	GB48117	GB53781
										GB49812	GB51478	GB49756					GB47439	GB51406	GB49836	GB40818	GB44909	GB51038	GB54540	GB51503	GB45943	GB54745
										GB52559	GB46612	GB49812					GB40442	GB41366	GB50593	GB54439	GB41490	GB46305	GB44291	GB46887	GB50639	GB54796
										GB49155	GB45175	GB44918					GB53193	GB41639	GB48008	GB45220	GB49701	GB50136	GB46291	GB49386	GB50927	GB50749
										GB46337	GB46201	GB41891					GB45250	GB41815	GB49921	GB51011	GB48424	GB53360	GB47417	GB42725	GB50101	GB52693
										GB54593	GB42608	GB50482					GB50638	GB41289	GB52955	GB49533	GB42365	GB55906	GB51014	ENSRNA022717354	GB41283	GB47693
										GB47271	GB52767	GB40944					GB44615	GB45408	GB51558	GB43712	GB41686	GB53699	GB46533	GB45340	GB47627	GB48356
										GB55855	GB50409	GB49375					GB41448	GB48962	GB41786	GB43983	GB47454	GB44477	GB49555	GB47200	GB46245	GB43846
										GB46145	GB51930	GB51527					GB54882	GB51657	GB45094	GB46019	GB49519	GB51092	GB46605	GB53219	GB46565	GB45820
										GB47417	GB47940	GB42211					GB45176	GB42729	GB48416	GB50160	GB41441	GB41233	GB54210	GB44455	GB42252	GB54778
										GB55912	GB50201	GB51545					GB50059	GB41401	GB54998	GB45192	GB53237	GB54253	GB44532	GB40648	GB44592	GB54053
										GB45910	GB40831	GB45289					GB55705	GB51630	GB52781	GB49755	GB45504	GB51993	GB55279	GB41979	GB41729	GB40271
										GB55300	GB54554	GB51249					GB46217	GB55193	GB45710	GB51962	GB45848	GB44731	GB41911	GB41858	GB40451	GB55325
										GB54001	GB53150	GB44738					GB44362	GB43991	GB41629	GB47882	GB47719	GB55105	GB41423	GB55413	GB52618	GB55587
										GB46776	GB43911	GB44043					GB40412	GB45217	GB52787	GB40124	GB41166	GB47595	GB47022	GB44721	GB41343	GB41222
										GB48949	GB52713	GB51897					GB47951	GB49533	GB44146	GB53002	GB48465	GB40145	GB44783	GB44559	GB54774	GB42975
										GB41770	GB47267	GB55515					GB45096	GB44120	GB40592	GB55000	GB52345	GB40267	GB55440	GB40794	GB52736	GB42148
										GB53454	GB44178	GB43909					GB55516	GB45388	GB46774	GB45421	GB44432	GB55213	GB50846	GB54334	GB43212	GB49289
										GB43852	GB53689	GB40143					GB44948	GB53449	GB50303	GB42327	GB46120	GB50192	GB45736	GB41325	GB53632	GB40283
										GB41862	GB47727	GB40072					GB43495	GB48628	GB51029	GB52776	GB47884	GB52745	GB50931	GB51963	GB51800	GB51155
										GB42866	GB54416	GB40132					GB49297	GB52144	GB51219	GB40917	GB51705	GB46122	GB42365	GB51706	GB55411	GB52646
										GB55921	GB45730	GB50156					GB46461	GB52975	GB41740	GB45044	GB42707	GB42297	GB49249	GB43483	GB47498	GB49515
										GB44967	GB46873	GB40391					GB46616	GB40274	GB42470	GB49054	GB50255	GB46460	GB44960	GB45648	GB43161	GB53236
										GB52239	GB40461	GB40067					GB55574	GB52192	GB44802	GB41344	GB53246	GB40124	GB47970	GB52854	GB42608	GB54256
										GB50757	GB47728	GB50936					GB54505	GB42201	GB47424	GB50639	GB46249	GB52767	GB46883	GB44760	GB41427	GB43789
										GB54912	GB44479	GB44957					GB53416	GB55749	GB48158	GB51673	GB52012	GB44686	GB54035	GB53725	GB47026	GB41401
										GB50651	GB46144	GB46243					GB44210	GB49588	GB44222	GB43052	GB45119	GB50739	GB54835	GB52347	GB40495	GB44041
										GB55325	GB55545	GB45157					GB48121	GB54272	GB40506	GB51689	GB43732	GB51183	GB44559	GB49388	GB52625	GB55804
										GB41695	GB51089	GB53556					GB51674	GB52021	GB43719	GB42616	GB54373	GB50795	GB53421	GB51183	GB53243	GB43497
										GB50231	GB55329	GB54622					GB54427	GB53611	GB46282	GB55357	GB46441	GB43919	GB48682	GB41139	GB45498	GB46212
										GB48355	GB51758	GB54649					GB48358	GB42064	GB41856	GB53354	GB52011	GB45158	GB40704	GB41606	GB40305	GB49844
										GB44138	GB42645	GB41731					GB44469	GB44643	GB41526	GB51059	GB41774	GB52011	GB44880	GB41390	GB51356	GB48343
										GB54649	GB44031	GB45057					GB51828	GB42548	GB44237	ENSRNA022717311	GB40800	GB40824	GB53933	GB45682	GB50819	GB45118
										GB44074	GB49967	GB54507					GB55559	GB41894	GB47838	GB45272	GB50042	GB55059	GB42467	GB55011	GB41489	GB46652
										GB55875	GB47726	GB41700					GB40590	GB55624	GB48005	GB41044	GB49303	GB47495	GB54042	GB51716	GB43574	GB49078
										GB44914	GB43846	GB44350					GB40448	GB49172	GB52436	GB45867	GB44305	GB42736	GB54672	GB52768	GB54269	GB52280
										GB40310	GB40012	GB40263					GB46046	GB46055	GB44723	GB54315	GB51750	GB53754	GB55020	GB40716	GB46312	GB55798
										GB50160	GB50817	GB50683					GB42800	GB44445	GB43006	GB50911	GB44759	GB45956	GB47376	GB53377	GB44789	GB50353
										GB55268	GB54851	GB45880					GB54376	GB48811	GB53427	GB48481	GB49522	GB50918	GB51963	GB49486	GB43911	GB40999
										GB49380	GB41353	GB40162					GB45342	GB42334	GB44526	GB50207	GB44538	GB40163	GB53518	GB55387	GB54986	GB56028
										GB53690	GB48299	GB52687					GB44976	GB49390	GB51893	GB45459	GB40773	GB54268	GB43171	GB44612	GB54435	GB40657
										GB55461	GB46774	GB43000					GB43584	GB51517	GB55184	GB50219	GB43441	GB54259	GB43308	GB41757	GB49046	GB50287
										GB41658	GB54834	GB50286					GB55803	GB49004	GB48060	GB49767	GB46911	GB54343	GB49433	GB40089	GB44889	GB46071
										GB50478	GB43799	GB48483					GB55920	GB47799	GB48790	GB40676	GB53195	GB44592	GB40805	GB55318	GB54622	GB49730
										GB53743	GB50185	GB47208					GB49935	GB40868	GB52785	GB50537	GB54436	GB54146	GB50099	GB49583	GB50652	GB49802
										GB41729	GB41064	GB41067					GB54399	GB50757	GB52907	GB53611	GB41215	GB51655	GB55692	GB46523	GB42849	GB47086
										GB45107	GB44167	GB50361					GB48095	GB52002	GB44192	GB55880	GB55558	GB45235	GB51133	GB45167	GB49397	GB43734
										GB49542	GB46696	GB42941					GB55646	GB40147	GB45001	GB42987	GB48933	GB44938	GB45867	GB44048	GB52985	GB49369
										GB51065	GB40657	GB41202					GB48707	GB40908	GB54315	GB40614	GB48852	GB50289	GB55646	GB42074	GB41989	GB43551
										GB45026	GB43298	GB42983					GB54124	GB42249	GB43085	GB50187	GB42525	GB55387	GB44154	GB56009	GB42787	GB49732
										GB54507	GB50096	GB40089					GB50403	GB55998	GB46403	GB40506	GB44080	GB52077	GB54605	GB53406	GB44205	GB52171
										GB46956	GB49543	GB47967					GB47961	GB49826	GB49054	GB50101	GB49414	GB41430	GB45175	GB49896	GB50225	GB43814
										GB51863	GB43198	GB42599					GB49475	GB54432	GB53465	GB55525	GB41808	GB53582	GB55919	GB46209	GB51190	GB40615
										GB53420	GB50805	GB46118					GB49502	GB43143	GB43163	GB43421	GB41837	GB50633	GB55262	GB42874	GB50416	GB49597
										GB41735	GB55548	GB43541					GB43189	GB48160	GB42681	GB52718	GB49945	GB45087	GB54102	GB41339	GB42072	GB50109
										GB52212	GB55094	GB40407					GB49304	GB40565	GB46124	GB46204	GB44615	GB55666	GB51498	GB53242	GB49899	GB49046
										GB44158	GB53204	GB40341					GB47203	GB41845	GB53736	GB48811	GB53819	GB40656	GB41285	GB46226	GB55359	GB51548
										GB41463	GB48270	GB44121					GB55320	GB55499	GB45494	GB52640	GB55105	GB50193	GB46061	GB41490	GB43713	GB43612
										GB54303	GB45711	GB55995					GB54912	ENSRNA022717433	GB52472	GB49872	GB46226	GB48423	GB54049	GB55262	GB50387	GB46903
										GB47566	GB42878	GB51144					GB50751	GB49861	GB55193	GB42220	GB52470	GB43111	GB54496	GB53035	GB47806	GB49996
										GB55599	GB43921	GB53956					GB48973	GB41698	GB42269	GB48274	GB52316	GB45431	GB42208	GB45704	GB42447	GB43090
										GB49526	GB48678	GB49484					GB43946	GB48571	GB49235	GB41847	GB46544	GB46366	GB43084	GB45947	GB40461	GB43235
										GB50949	GB45430	GB50400					GB49613	GB54127	GB47302	GB40303	GB52071	GB42016	GB55288	GB42422	GB43265	GB42786
										GB51683	GB49462	GB41706					GB46869	GB41451	GB54137	GB55406	GB44685	GB51749	GB55576	GB40388	GB45107	GB46687
										GB44798	GB50405	GB48669					GB48697	GB53012	GB52289	GB44601	GB41142	GB44424	GB44295	GB41911	GB49380	GB42628
										GB51183	GB53705	GB43367					GB42964	GB41860	GB55416	GB53365	GB55011	GB48020	GB53086	GB52642	GB45042	GB42969
										GB45177	GB46089	GB52503					GB41739	GB49857	GB50852	GB48758	GB44704	GB49024	GB50091	GB54692	GB40075	GB50378
										GB41545	GB50827	GB51555					GB45847	GB51750	GB45635	GB41249	GB51258	GB44141	GB45697	GB48413	GB49607	GB40522
										GB45523	GB51805	GB54048					GB41000	GB45173	GB51583	GB47422	GB51978	GB50515	GB53438	GB45972	GB45881	GB54223
										GB41989	GB50769	GB46420					GB49223	GB52442	GB42138	GB42867	GB40807	GB43437	GB44512	GB51281	GB44479	GB41230
										GB41495	GB48389	GB55018					GB48247	GB42997	GB40074	GB53607	GB41140	GB45518	GB51112	GB48350	GB40130	GB52846
										GB41146	GB55003	GB48480					GB43833	GB49515	GB55929	GB45741	GB46646	GB55581	GB50764	GB48336	GB44118	GB50101
										GB42155	GB52775	GB41322					GB54327	GB52618	GB45707	GB53437	GB46494	GB47546	GB46627	GB50784	GB40095	GB49462
										GB42527	GB55399	GB55428					GB42083	GB51255	GB43946	GB41856	GB46642	GB40139	GB48644	GB42467	GB41985	GB44912
										GB51805	GB55251	GB43921					GB41730	GB49875	GB55485	GB43940	GB51001	GB46513	GB41651	GB49467	GB54381	GB43308
										GB44941	GB40089	GB47493					GB51666	GB53053	GB47725	GB48603	GB50919	GB44586	GB54830	GB54854	GB50148	GB40496
										GB45884	GB48483	GB48248					GB49025	GB52825	GB49296	GB49093	GB47342	GB44749	GB46511	GB50039	GB46613	GB51276
										GB50454	GB49185	GB55399					GB55842	GB44362	GB45272	GB49723	GB43968	GB55940	GB47746	GB53829	GB53682	GB42351
										GB49105	GB42202	GB48997					GB52164	GB52743	GB52017	GB55348	GB50803	GB53312	GB45624	GB40509	GB40134	GB52419
										GB45336	GB43501	GB55291					GB54865	GB50187	GB53122	GB52701	GB49475	GB50938	GB46656	GB48431	GB51108	GB52051
										GB46486	GB40842	GB47452					GB44685	GB42314	GB44223	GB53378	GB49890	GB50954	GB50993	GB49462	GB55012	GB52945
										GB55453	GB54888	GB49301					GB46925	GB53354	GB52997	GB49751	GB44436	GB55479	GB42847	GB52230	GB54236	GB45733
										GB40972	GB50085	GB41401					GB42531	GB44186	GB51005	GB45813	GB40239	GB46527	GB45947	GB44320	GB50975	GB40592
										GB43988	GB44079	GB48131					GB47580	GB51055	GB43935	GB42673	GB51068	GB51103	GB46230	GB46654	GB46262	GB43641
										GB46196	GB40452	GB40972					GB40274	GB45937	GB46362	GB43140	GB54421	GB50970	GB50972	GB49999	GB54194	GB49405
										GB53414	GB55995	GB45644					GB46881	GB54855	GB44791	GB53865	GB43392	GB55576	GB46431	GB40479	GB45851	GB42804
										GB47139	GB54912	GB48487					GB40766	GB52705	GB47828	GB40759	GB54654	GB48073	GB55203	GB47880	GB49949	GB55063
										GB48942	GB50892	GB50434					GB52507	GB41862	GB41075	GB54974	GB50022	GB49328	GB46927	GB50158	GB50837	GB46209
										GB50185	ENSRNA022717410-T1	GB52102					GB42456	GB53378	GB49701	GB45689	GB48928	GB53406	GB43193	GB55948	GB52597	GB47517
										GB54432	GB44830	GB47885					GB40645	GB55000	GB42604	GB49268	GB45094	GB52774	GB48695	GB41388	GB52079	GB44925
										GB40716	GB40069	GB51906					GB48535	GB40150	GB55644	GB46403	GB46707	GB48256	GB48008	GB54848	GB47372	GB45542
										GB50196	GB55497	GB48273					GB49901	ENSRNA022717428	GB48121	GB54723	GB44701	GB54300	GB44505	GB40911	GB42064	GB50014
										GB55459	GB51506	GB43298					GB53460	GB55668	GB51548	GB49394	GB50924	GB41740	GB46255	GB45286	GB50643	GB40856
										GB42278	GB47767	GB55287					GB48551	GB48151	GB50820	GB52056	GB52755	GB46900	GB53369	GB47478	GB45658	GB44082
										GB43814	GB45967	GB45720					GB49701	GB40531	GB40769	GB42505	GB53812	GB41363	GB46882	GB40080	GB48527	GB50435
										GB55811	GB48942	GB43161					GB49723	GB51110	GB53124	GB41339	GB44930	GB41183	GB48519	GB49598	GB44321	GB49105
										GB51019	GB44121	GB55751					GB55489	GB46211	GB41260	GB40312	GB46460	GB49161	GB47576	GB46775	GB45221	GB49301
										GB51050	GB55428	GB45625					GB41728	GB41505	GB55635	GB55467	GB49496	GB47427	GB54287	GB53738	GB52986	GB44554
										GB52075	GB54166	GB50160					GB44304	GB44959	GB50687	GB43245	GB45382	GB51118	GB40794	GB53177	GB53563	GB44296
										GB50021	GB41202	GB46964					GB46541	GB47628	GB55146	GB54538	GB49248	GB50730	GB49994	GB51117	GB41772	GB53073
										GB48377	GB55910	GB55329					GB51263	GB40306	GB43738	GB49969	GB45372	GB53250	GB40467	GB44726	GB44093	GB45227
										GB50447	GB45057	GB43302					GB48749	GB51263	GB46564	GB51226	GB49987	GB44672	GB53707	GB53334	GB50936	GB46365
										GB43302	GB41332	GB41261					GB47518	GB40074	GB53548	GB45552	GB43946	GB51807	GB48980	GB44283	GB50753	GB50941
										GB48685	GB54714	GB52993					GB40999	GB55578	GB40911	GB52346	GB51255	GB53037	GB51482	GB52710	GB50231	GB48705
										GB52767	GB56010	GB52324					GB45366	GB53484	GB47770	GB42895	GB54918	GB41663	GB43642	GB42078	GB42246	GB54935
										GB49762	GB44046	GB45287					GB50084	GB43110	GB54935	GB55997	GB49549	GB52308	GB41808	GB54203	GB52359	GB43941
										GB49165	GB49031	GB55578					GB42194	GB42172	GB51528	GB40616	GB44932	GB48118	GB53363	GB55692	GB40565	GB43379
										GB55515	GB52469	GB52627					GB44166	GB50031	GB43617	GB50735	GB46453	GB45374	GB41487	GB55646	GB40336	GB45852
										GB43899	GB48025	GB51619					GB45678	GB43402	GB44411	GB46365	GB51398	GB46605	GB54420	GB53013	GB52158	GB51280
										GB40741	GB44980	GB50479					GB41981	GB52429	GB44534	GB48269	GB42968	GB52473	GB41080	GB48538	GB49363	GB43851
										GB49186	GB45174	GB42678					GB46377	GB53689	GB41698	GB52997	GB43889	GB40423	GB50357	GB49567	GB40155	GB44365
										GB43078	GB45287	GB49076					GB47064	GB51090	GB45098	GB45157	GB50513	GB44886	GB49657	GB46132	GB52095	GB52642
										GB44148	GB45911	GB43969					GB49154	GB42523	GB45649	GB49805	GB50993	GB53132	GB43613	GB45298	GB45220	GB43441
										GB49325	GB49076	GB51683					GB44367	GB49098	GB52352	GB50156	GB47305	GB55528	GB50652	GB55919	GB48573	GB44824
										GB46118	GB45222	GB50817					GB46087	GB49804	GB49074	GB49593	GB42452	GB54095	GB46628	GB46308	GB53970	GB44090
										GB52079	GB54796	GB45456					GB41845	GB41297	GB47680	GB43006	GB50897	GB50031	GB49812	GB53950	GB46121	GB55323
										GB52503	GB46365	GB44872					GB44299	GB47615	GB45051	GB49289	GB51263	GB55562	GB46619	GB54953	GB40728	GB44155
										GB46479	GB48931	GB54947					GB46299	GB43142	GB51064	GB46616	GB55191	GB41759	GB41846	GB47376	GB48028	GB46009
										GB54773	GB42291	GB51994					GB43221	GB45881	GB53712	GB51945	GB42752	GB48949	GB53749	GB44288	GB55657	GB45463
										GB53670	GB54532	GB40134					GB54537	GB45459	GB54643	GB52597	GB40904	GB46509	GB46495	GB42736	GB40027	GB55821
										GB53208	GB45456	GB42758					GB50418	GB47348	GB50135	GB47026	GB46621	GB51539	GB42537	GB45009	GB55278	GB42477
										GB45145	GB55547	GB46159					GB46041	GB50149	GB40303	GB45293	GB48778	GB53690	GB49813	GB47431	GB42814	GB41895
										GB53632	GB51973	GB43571					GB42832	GB40645	GB43261	GB49890	GB42376	GB44343	GB41658	GB52308	GB46513	GB48670
										GB52883	GB44366	GB46443					GB43848	GB55387	GB50757	GB48162	GB48300	GB52094	GB48575	GB53696	GB51837	GB45685
										GB40846	GB50691	GB48653					GB48991	GB53427	GB48935	GB48343	GB49326	GB54044	GB50680	GB42831	GB50204	GB55539
										GB45728	GB54993	GB42232					GB44191	GB48743	GB46071	GB49375	GB53045	GB46371	GB46885	GB48610	GB55146	GB55434
										GB54728	GB50509	ENSRNA022717817-T1					GB46249	GB55401	GB54230	GB43163	GB41979	GB50415	GB55885	GB50076	GB47233	GB45198
										GB55452	GB41729	GB40690					GB53467	GB48608	GB42849	GB46196	GB41449	GB47924	GB55600	GB49220	GB50816	GB45045
										GB49446	GB42563	GB53558					GB54022	GB45865	GB45923	GB43738	GB42192	GB50276	GB42195	GB55012	GB42560	GB53518
										GB52597	GB44192	GB53426					GB50106	GB47058	GB40609	GB46853	GB40846	GB50724	GB41711	GB42076	GB44333	GB45167
										GB40514	GB51149	GB44082					GB42462	GB51190	GB55624	GB40497	GB55777	GB43270	GB42141	GB42321	GB46115	GB50238
										GB49448	GB53208	ENSRNA022717930-T1					GB42315	GB52846	GB45762	GB46759	GB50701	GB41181	GB40342	GB42838	GB49332	GB51220
										GB54886	GB52687	GB55225					GB53651	GB41397	GB43728	GB52438	GB54588	GB55209	GB52631	GB44295	GB52356	GB41831
										GB55668	GB46713	GB43477					GB54550	GB48055	GB42334	GB55423	GB40934	GB53427	GB40451	GB41545	GB40434	GB43983
										GB47728	GB41812	GB54859					GB53239	GB44158	GB54538	GB54325	GB45678	GB56016	GB44575	GB42677	GB43229	GB43642
										GB55203	GB48720	GB49968					GB41249	GB41681	GB49390	GB55183	GB52161	GB50962	GB47822	GB51727	GB48655	GB45005
										GB50048	GB40741	GB55545					GB49344	GB46721	GB51657	GB50303	GB54212	GB50699	GB51255	GB45722	GB42470	GB47964
										GB46877	GB53299	GB47379					GB48798	GB50837	GB48556	GB42492	GB51782	GB51699	GB45906	GB40237	GB52047	GB46565
										GB48699	GB55598	GB44657					GB53472	GB48758	GB55000	GB51406	GB51067	GB47837	GB54371	GB40056	GB41962	GB52704
										GB47944	GB51278	GB46077					GB55204	GB45351	GB43814	GB47889	GB40423	GB50112	GB45907	GB44291	GB40281	GB41182
										GB51741	GB53070	GB47083					GB51247	GB55020	GB50837	GB42606	GB55056	GB44064	GB48097	GB55477	GB41150	GB54175
										GB43643	GB52540	GB51920					GB55198	GB43771	GB44490	GB55461	GB54791	GB50993	GB42673	GB55805	GB51759	GB46902
										GB44197	GB42184	GB54410					GB50018	GB53315	GB41258	GB45035	GB52560	GB52061	GB50296	GB40539	GB42031	GB42203
										GB46681	GB53672	GB46270					GB47057	GB48889	GB40282	GB50407	GB48293	GB40405	GB51042	GB50694	GB54311	GB40061
										GB49375	GB42567	GB40923					GB51588	GB53821	GB42225	GB46663	GB40080	GB48641	GB41450	GB50187	GB53456	GB48121
										GB54416	GB52781	GB48402					GB54910	GB47948	GB43282	GB48145	GB44102	GB40303	GB53634	GB53611	GB47379	GB48605
										GB42211	GB47493	GB49872					GB47219	GB51513	GB53550	GB44292	GB55156	GB48376	GB42230	GB55936	GB40261	GB40805
										GB51517	GB43789	GB54150					GB41416	GB43579	GB52973	GB42279	GB44343	GB42455	GB44876	GB44880	GB54235	GB53373
										GB44836	GB54658	GB42719					GB48690	GB51605	GB50487	GB48813	GB45683	GB54319	GB47742	GB43116	GB49078	GB46076
										GB51998	GB54990	GB48128					GB52002	GB41659	GB49778	GB50226	GB51963	GB42584	GB49161	GB50832	GB55274	ENSRNA022717306
										GB40313	GB48571	GB46861					GB43180	GB46159	GB46726	GB44192	GB54681	GB40655	GB52017	GB43441	GB49186	GB47419
										GB51256	GB44134	GB41463					GB40603	GB45035	GB42757	GB49960	GB48268	GB55568	GB48413	GB47039	GB53349	GB44183
										GB44130	GB55243	GB50064					GB45192	GB42540	GB46507	GB55447	GB48741	GB46657	GB50454	GB48215	GB54521	GB42175
										GB51757	GB51110	GB42529					GB46648	GB47343	GB51487	GB42967	GB51361	GB52442	GB54433	GB41466	GB41667	GB44429
										GB41737	GB44743	GB51117					GB41451	GB47274	GB46342	GB50690	GB52492	GB50130	GB43618	GB40145	GB42356	GB50637
										GB41869	GB43832	GB41942					GB51413	GB44387	GB55731	GB53015	GB53079	GB54961	GB48670	GB52728	GB47385	GB54349
										GB40401	GB55796	GB52469					GB40654	GB42867	GB55348	GB40012	GB43823	GB50831	GB45638	GB50733	GB40464	GB43210
										GB42580	GB44632	GB47938					GB47977	GB40443	GB54949	GB41858	GB42855	GB48156	GB48003	GB55666	GB41364	GB50117
										GB41332	GB43734	GB40959					GB40398	GB40134	GB51117	GB43958	GB52516	GB47696	GB50136	GB50985	GB55791	GB40707
										GB54776	GB44307	GB52756					GB47574	GB51354	GB47882	GB53122	GB49537	GB42143	GB43771	GB41487	GB51673	GB55930
										GB46144	GB50171	GB48584					GB47724	GB44500	GB54974	GB44120	GB48151	GB41117	GB46708	GB54753	GB44253	GB49611
										GB46071	GB43805	GB46610					GB41967	GB55619	GB50545	GB49541	GB50970	GB44506	GB51715	GB53312	GB46273	GB51797
										GB53012	GB54048	GB43205					GB46513	GB53150	GB48122	GB50387	GB50276	GB45727	GB50919	GB44008	GB55569	GB44791
										GB45334	GB46146	GB49603					GB43562	GB53976	GB42327	GB55877	GB45095	GB42527	GB44703	GB47374	GB53321	GB44983
										GB44237	GB43206	GB46039					GB51513	GB55480	GB52829	GB45710	GB53664	GB53245	GB45174	GB49040	GB50021	GB45709
										GB53777	GB40503	GB41083					GB40467	GB51011	GB45867	GB49283	GB48579	GB44295	GB50753	GB46366	GB41182	GB41448
										GB50121	GB49702	GB44567					GB46042	GB56012	GB52876	GB43389	GB42964	GB49812	GB50126	GB49110	GB48797	GB46229
										GB53672	ENSRNA022717404-T1	GB40434					GB41629	GB55378	GB47026	GB42838	GB55420	GB53043	GB51904	GB48176	GB40147	GB42138
										GB55523	GB54923	GB54714					GB47047	GB40917	GB44296	GB40603	GB49350	GB43211	GB50954	GB43520	GB44059	GB44761
										GB45711	GB52802	GB50806					GB46888	GB50181	GB43421	GB53350	GB45451	GB41206	GB41917	GB46115	GB53722	GB54578
										GB42696	GB50219	GB41815					GB54128	GB48239	GB50119	GB52993	GB42742	GB47383	GB51400	GB46517	GB54001	GB51148
										GB46469	GB54198	GB43229					GB51631	GB49046	GB53778	GB40095	GB40083	GB47227	GB45522	GB41882	GB55288	GB51898
										GB40336	GB55466	GB46683					GB46088	GB55677	GB53948	GB44941	GB46760	GB48659	GB41466	GB41728	GB42781	GB52093
										GB54923	GB43909	GB41464					GB51060	GB49657	GB55467	GB44058	GB43466	GB41980	GB44900	GB40904	GB52639	GB43818
										GB44697	GB50883	GB43641					GB51014	GB55350	GB51354	GB44996	GB52190	GB51705	GB40032	GB55828	GB49799	GB41393
										GB45658	GB40808	GB52508					GB49834	GB41416	GB44485	GB46114	GB49083	GB51067	GB50356	GB47313	GB43661	GB51812
										GB53456	GB46153	GB55003					GB41973	GB54496	GB48967	GB54446	GB41078	GB53950	GB51588	GB47509	GB45692	GB52620
										GB55333	GB48340	GB48779					GB46745	GB54035	GB47422	GB46535	GB53936	GB49871	GB41728	GB53066	GB53460	GB46178
										GB42208	GB43935	GB40019					GB41758	GB53345	GB42831	GB44197	GB44304	GB52048	GB54236	GB46511	GB45689	GB51546
										GB55632	GB55599	GB55094					GB44280	GB47014	GB43119	GB41287	GB50751	GB51117	GB50920	GB45261	GB40689	GB53527
										GB43903	GB44035	GB48059					GB55291	GB52239	GB40676	GB49911	GB43844	GB41877	GB52500	GB42208	GB40672	GB41806
										GB46509	GB45486	GB53224					GB48300	GB51689	GB43477	GB46023	GB51092	GB49520	GB44299	GB53550	GB48065	GB43712
										GB55416	GB53465	GB45230					GB43658	GB53457	GB48998	GB44636	GB42981	GB45477	GB41836	GB48980	GB45493	GB49899
										GB50162	GB53426	GB49380					GB48640	GB40012	GB46196	GB53491	GB55786	GB46247	GB46229	GB41803	GB49806	GB41030
										GB46596	GB51144	GB50642					GB50435	GB42754	GB50277	GB43718	GB47605	GB47465	GB47973	GB44368	GB45625	GB43301
										GB41202	GB47729	GB44346					GB53336	GB49359	GB44020	GB55276	GB45701	GB44660	GB54806	GB48003	GB49273	GB42224
										GB41757	GB51897	GB53327					GB51255	GB44305	GB50207	GB49778	GB54582	GB52059	GB48111	GB55561	GB46420	GB47828
										GB49799	GB53532	GB42659					GB42751	GB49793	GB46150	GB41340	GB45366	GB52598	GB48884	GB50192	GB49171	GB47277
										GB44214	GB51225	GB44997					GB45443	GB48960	GB40969	GB48557	GB48414	GB55769	GB42139	GB40901	GB44549	GB50256
										GB55498	ENSRNA022717354-T1	GB50185					GB40221	GB54395	GB41860	GB53807	GB51272	GB45923	GB41304	GB52212	GB54423	GB50778
										GB50177	GB45558	GB41212					GB52641	GB53336	GB53237	GB42364	GB49356	GB55013	GB43410	GB44039	GB51333	GB44656
										GB47806	GB52829	GB52617					GB55007	GB55405	GB43621	GB43202	GB42952	GB49467	GB47566	GB55493	GB48005	GB40629
										GB45287	GB41035	GB54275					GB51809	GB44197	GB50292	GB51775	GB51486	GB41157	GB52640	GB49435	GB49957	GB46069
										GB49478	GB40963	GB49903					GB50491	GB55556	GB50090	GB51019	GB45844	GB49528	GB43486	GB55393	GB47382	GB43978
										GB53820	GB42556	GB42895					GB50854	GB47849	GB47938	GB42470	GB55439	GB47841	GB45332	GB52080	GB42708	GB52428
										GB46130	GB50226	GB41876					GB49768	GB53009	GB44753	GB42889	GB50239	GB47590	GB52163	GB46243	GB50064	GB51816
										GB55772	GB51174	GB52017					GB51627	GB46328	GB54446	GB53124	GB47974	GB40074	GB47382	GB46627	GB42550	GB54151
										GB50455	GB54276	GB50459					GB52724	GB43953	GB50451	GB43282	GB51247	GB41000	GB55091	GB49609	GB42714	GB54722
										GB53992	GB41741	GB47244					GB55902	GB52056	GB53862	GB44534	GB52455	GB50022	GB45913	GB45113	GB46908	GB54999
										GB47876	GB51912	GB41430					GB43403	GB51791	GB44043	GB47466	GB47436	GB52916	GB45946	GB44985	GB54923	GB48813
										GB49872	GB43641	GB50363					GB40085	GB43728	GB45135	GB52752	GB43502	GB44735	GB47007	GB55333	GB51794	GB46251
										GB53249	GB45988	GB43832					GB41315	GB52028	GB53593	GB42049	GB41290	GB41412	GB46616	GB43990	GB53968	GB42268
										GB48145	GB55799	GB41907					GB54811	GB54812	GB43983	GB40517	GB44600	GB46308	GB42557	GB46230	GB48171	GB52036
										GB45521	GB54867	GB50034					GB51349	GB49767	GB44988	GB54949	GB44052	GB53979	GB44636	GB40746	GB53611	GB53714
										GB49809	GB42565	GB49332					GB49356	GB47942	GB48517	GB42056	GB47140	GB41205	GB51706	GB51125	GB53234	GB54758
										GB53558	GB51154	GB55368					GB42855	ENSRNA022717311	GB40645	GB46507	GB43486	GB42234	GB51411	GB53979	GB49732	GB49129
										GB45972	GB53405	GB54984					GB44084	GB46113	GB52346	GB42225	GB52122	GB41155	GB48556	GB47436	GB40765	GB55595
										GB49844	GB41639	GB53206					GB51087	GB55228	GB50491	GB53687	GB43735	GB49813	GB46590	GB50454	GB54990	GB42565
										GB49106	GB45707	GB51108					GB55823	GB52371	GB54131	GB44157	GB42324	GB54623	GB48372	GB49659	GB45711	GB47726
										GB55499	GB42048	GB52765					GB48374	GB48790	GB43712	GB46071	GB47599	GB41864	GB42318	GB41183	GB46251	GB53666
										GB50787	GB43139	GB41567					GB51258	GB40794	GB55877	GB41740	GB45956	GB41176	GB42794	GB45668	GB53135	GB44606
										GB55140	GB41522	GB43135					GB43700	GB51945	GB50522	GB55908	GB49050	GB51831	GB41413	GB55617	GB54927	GB42616
										GB53689	GB41435	GB44200					GB45544	GB48002	GB44987	GB53852	GB44527	GB47636	GB40577	GB48705	GB55225	GB52824
										GB42183	GB43221	GB42049					GB51667	GB55632	GB44197	GB41460	GB40441	GB53201	GB47200	GB44430	GB40521	GB52879
										GB41942	GB55368	GB42056					GB46419	GB49794	GB52516	GB43953	GB53336	GB42564	GB55317	GB47136	GB54097	GB41731
										GB52144	GB46570	GB42048					GB51213	GB44550	GB54114	GB43660	GB41161	GB50068	GB43562	GB50296	GB47962	GB50383
										GB51038	GB48998	GB42372					GB54117	GB50522	GB42244	GB54885	GB49357	GB41492	GB46132	GB45332	GB46307	GB46906
										GB42244	GB54295	GB49435					GB45543	GB47466	GB41617	GB41466	GB48552	GB42066	GB55624	GB49112	GB45222	GB46705
										GB55605	GB50735	GB44646					GB53996	GB52554	GB54730	GB54127	GB48973	GB51600	GB40232	GB45260	GB52600	GB53209
										GB48521	GB46528	GB41667					GB47748	GB40980	GB45689	GB50930	GB52631	GB42874	GB45661	GB45174	GB50095	GB50184
										GB43871	ENSRNA022717817-T1	GB49407					GB52947	GB52346	GB49172	GB54005	GB40396	GB41783	GB45477	GB40810	GB50470	GB40210
										GB40304	GB53749	GB42872					GB53237	GB41674	GB52359	GB51348	GB45354	GB43770	GB46387	GB40451	GB49590	GB52084
										GB50972	GB51548	GB48549					GB45934	GB42489	GB41806	GB44987	GB54386	GB41825	GB45345	GB42845	GB45225	GB43147
										GB44966	GB52467	GB50028					GB48362	GB52352	GB47076	GB41831	GB44514	GB53790	GB43625	GB47924	GB46614	GB44584
										GB55428	GB53296	GB52436					GB54102	GB50820	GB41466	GB45437	GB49085	GB44527	GB50832	GB54146	GB48402	GB47090
										GB44321	GB52019	GB44479					GB49939	GB45293	GB53372	GB48475	GB48241	GB48111	GB41484	GB44000	GB53256	GB49896
										GB42823	GB50683	GB54313					GB55730	GB53540	GB42763	GB42201	GB53190	GB55572	GB40089	GB48673	GB46229	GB45074
										GB40006	GB46148	GB42552					GB41413	GB50009	GB44536	GB44285	GB42315	GB51226	GB42835	GB49106	GB54255	GB41893
										GB44972	GB42547	GB49112					GB46535	GB46696	GB42716	GB48009	GB44612	GB47436	GB49575	GB48011	GB40089	GB47232
										GB43894	GB55754	GB40356					GB41217	GB47138	GB45336	GB41869	GB45360	GB47877	GB47589	GB41450	GB40077	GB44313
										GB52986	GB40646	GB43846					GB55370	GB53456	GB43007	GB47849	GB44937	GB43633	GB47079	GB47735	GB42230	GB44762
										GB47802	GB52443	GB51533					GB40283	GB45859	GB46721	GB48659	GB47148	GB49961	ENSRNA022717428	GB49514	GB53490	GB40666
										GB49949	GB51863	GB43221					GB53320	GB45222	GB41096	GB49239	GB55564	GB51508	GB50519	GB45375	GB40944	GB41135
										GB46243	GB48227	GB48363					GB50049	GB48777	GB46903	GB43004	GB55753	GB53378	GB48782	GB50260	GB45211	GB50590
										GB55030	GB53427	GB45512					GB51005	GB45512	GB44830	GB43935	GB45614	GB45498	GB47268	GB50183	GB55333	GB54876
										GB40273	GB50904	GB51406					GB41837	GB41900	GB53166	GB40126	GB55559	GB53411	GB53080	GB52061	GB43558	GB50728
										GB52497	GB40923	GB40503					GB54284	GB48162	GB49159	GB45379	GB48707	GB41283	GB46253	GB43805	GB40304	GB52706
										GB45285	GB50459	GB44967					GB52536	GB49951	GB47628	GB55300	GB55456	GB44575	GB46612	GB45360	GB42729	GB45144
										GB50537	ENSRNA022717220-T1	GB52910					GB48677	GB55576	GB53188	GB50509	GB41148	GB51564	GB45101	GB52702	GB44219	GB53238
										GB53242	GB49942	GB40153					GB43165	GB54923	GB50639	GB54730	GB49948	GB42246	GB51564	GB50816	GB44363	GB47300
										GB46774	GB52705	GB45147					GB43639	GB51247	GB48349	GB43555	GB42415	GB42496	GB49918	GB55888	GB52601	GB42995
										GB46683	GB49407	GB43178					GB43835	GB41890	GB47274	GB51973	GB42316	GB42316	GB53699	GB54369	GB41735	GB46290
										GB55615	GB44119	GB40946					GB45180	GB48248	GB41508	GB50593	GB51119	GB53533	GB50193	GB49226	GB51994	GB47060
										GB40847	GB49588	GB55877					GB49445	GB55429	GB44292	GB41603	GB53402	GB52455	GB43968	GB44613	GB49386	GB44074
										GB44315	GB45512	GB45205					GB54167	GB48768	GB46229	GB43308	GB43434	GB46453	GB40766	GB40090	GB50730	GB48448
										GB43858	GB43715	GB42293					GB43443	GB48475	GB52152	GB47876	GB55693	GB46845	GB50820	GB48064	GB45661	GB53038
										GB47060	GB42492	GB43738					GB51119	GB41430	GB42523	GB46918	GB54508	GB43478	GB52726	GB49944	GB55223	GB46527
										GB55483	GB51593	GB55762					GB42351	GB51815	GB53506	GB49332	GB53222	GB53316	GB53791	GB50241	GB55660	GB50491
										GB48366	GB50423	GB50772					GB40405	GB41839	GB54885	GB44477	GB47238	GB44368	GB41522	GB46885	GB44101	GB40368
										GB50198	GB48356	GB54125					GB41873	GB41311	GB52743	GB48962	GB54601	GB48248	GB40625	GB53080	GB41212	GB43957
										GB49996	GB43957	GB44959					GB53307	GB50286	GB52721	GB50090	GB50804	GB46590	GB54961	GB50854	GB52331	GB55823
										GB49372	GB42138	GB48633					GB51566	GB54546	GB42364	GB44014	GB49221	GB53137	GB45731	GB46597	GB44121	GB50729
										GB40507	GB54011	GB40615					GB42799	GB43248	GB47816	GB50787	GB47495	GB40802	GB46906	GB54401	GB50004	GB42327
										GB55291	GB53473	GB41890					GB44124	GB51905	GB42350	GB43975	GB45278	GB44544	GB41046	GB48007	GB41450	GB54946
										GB44535	GB48605	GB48163					GB53080	GB43084	GB45813	GB45707	GB51707	GB41469	GB48661	GB55148	GB53574	GB44999
										GB55139	GB55632	GB41617					GB50589	GB43077	GB46655	GB55387	GB53978	GB47584	GB41311	GB42419	GB48271	GB47633
										GB41289	GB55577	GB41387					GB42025	GB55642	GB54723	GB43227	GB51802	GB54923	GB49567	GB42762	GB52973	GB42051
										GB44536	GB54942	GB49321					GB42076	GB50119	GB51697	GB41617	GB46745	GB55162	GB41169	GB44907	GB52997	GB42027
										GB50795	GB55393	GB41735					ENSRNA022717350	GB53473	GB52039	GB51688	GB55283	GB55473	GB53256	GB53427	GB55247	GB44662
										GB53484	GB47942	GB51149					GB42520	GB49175	GB54910	GB48377	GB49918	GB46024	GB45978	GB53363	GB41745	GB49924
										GB54990	GB44546	GB46489					GB45458	GB44988	GB53962	GB52833	GB41453	GB47969	GB43236	GB53043	GB49601	GB43454
										GB42225	GB40134	GB49981					GB54657	GB47932	GB53012	GB53414	GB45944	GB40056	GB40718	GB47309	GB55577	GB40905
										GB50068	GB47629	GB54359					GB53344	GB53340	GB50769	GB45177	GB42264	GB49026	GB54319	GB46122	GB52023	GB44218
										GB55274	GB51645	GB42463					GB53236	GB47302	GB45293	GB40067	GB44039	GB44887	GB43266	GB47925	GB54272	GB48273
										GB54557	GB43112	GB47940					GB40287	GB45421	GB46946	GB40523	GB43553	GB55624	GB44581	GB54625	GB50409	GB50414
										GB52017	GB44146	GB54554					GB51559	GB40151	GB43248	GB43628	GB48677	GB43245	GB50067	GB49890	GB51084	GB55903
										GB50724	GB41895	GB49685					GB45363	GB43510	GB52595	GB53620	GB47202	GB40718	GB50226	GB47062	GB41414	GB49185
										GB53037	GB48217	GB47079					GB55297	GB54416	GB53491	GB53012	GB50679	GB47250	GB44144	GB48949	GB49564	GB44387
										GB55228	GB51920	GB51482					GB47933	GB53407	GB53474	GB43617	GB50230	GB40265	GB41758	GB49398	GB54658	GB50471
										GB47420	GB40154	GB43191					GB40949	GB45029	GB55268	GB52041	GB40686	GB46744	GB44141	GB45284	GB49159	GB48665
										GB42064	GB41989	GB55781					GB52036	ENSRNA022717947	GB41305	GB49159	GB55917	GB53335	GB46528	GB53336	GB46008	GB48022
										GB49462	GB54893	GB41823					GB49029	GB46150	GB49233	GB40263	GB40009	GB47675	GB42848	GB47991	GB40056	GB49585
										GB45667	GB49055	GB50939					GB43500	GB42280	GB50800	GB50757	GB48849	GB47594	GB40493	GB50957	GB51192	GB43881
										GB50271	GB46398	GB52625					GB40096	GB42942	GB52156	GB42075	GB42170	GB50108	GB50819	GB44432	GB40769	GB52819
										GB55160	GB44387	GB53296					GB40631	GB52937	GB40517	GB52788	GB40775	GB51192	GB47030	GB45656	GB43477	GB50461
										GB55600	GB55332	GB49957					GB46431	GB53807	GB52023	GB44959	GB51566	GB54511	GB41858	GB49405	GB44160	GB44384
										GB41071	GB55877	GB41435					GB42294	GB55801	GB53687	GB41223	GB44293	GB41761	GB49354	GB41031	GB53427	GB45517
										GB48784	GB41658	GB50596					GB55451	GB53472	GB53193	GB48676	GB41809	GB42298	GB55531	GB55367	GB46696	GB50381
										GB40414	GB49375	GB42580					GB53693	GB55428	GB46421	GB43906	GB53658	GB44703	GB50747	GB41046	GB45267	GB55663
										GB45879	GB55433	GB41504					GB41523	GB42784	GB49289	GB41860	GB49514	GB45115	GB51854	GB51054	GB52093	GB41901
										GB55497	GB48008	GB53349					GB51068	GB43713	GB41719	GB47580	GB47456	GB45629	GB54748	GB47079	GB52722	GB43144
										GB54775	GB51906	GB48051					GB48806	GB44058	GB49185	GB40871	GB47268	GB47302	GB42653	GB44598	GB42557	GB49511
										GB44020	GB53454	GB52601					GB45469	GB50406	GB53937	GB55576	GB41656	GB42525	GB49934	GB52736	GB46150	GB46438
										GB54236	GB50772	GB42534					GB46262	GB43228	GB47872	GB53449	GB41173	GB44059	GB43443	GB46920	GB44550	GB47295
										GB52625	GB48999	GB43337					GB53550	GB50090	GB40523	GB53234	GB41657	GB50355	GB49386	GB50375	GB52466	GB43575
										GB53483	GB46088	GB42877					GB47946	GB41165	GB55489	GB52766	GB45865	GB44626	GB41254	GB41310	GB43637	GB52723
										GB54165	GB44083	GB50178					GB41949	GB52023	GB50845	GB48301	GB44903	GB47007	GB50985	GB45851	GB55422	GB53934
										GB43054	GB52649	GB51391					GB52103	GB43602	GB49887	GB41890	GB44578	GB42692	GB54240	GB53850	GB55352	GB53803
										GB53434	GB50407	GB44980					GB44582	GB52595	GB44493	GB48608	GB48176	GB53976	GB47719	GB53749	GB43427	GB41986
										GB44008	GB42829	GB41895					GB47279	GB55300	GB55676	ENSRNA022713809	GB54237	GB40746	GB49275	GB41143	GB50085	GB53150
										GB50691	GB43858	GB43637					GB49790	GB47305	GB45403	GB44536	GB41147	GB41142	GB51396	GB48051	GB46878	GB54275
										GB42735	GB49577	GB49055					GB40080	GB53016	GB55453	GB52743	GB50372	GB49456	GB48145	GB53825	GB47688	GB53753
										GB49601	GB40391	GB51084					GB41188	GB52304	GB41167	GB44213	GB45545	GB50241	GB42332	GB42220	GB49311	GB48566
										GB53506	GB52102	GB55789					GB46062	GB45841	GB42183	GB43228	GB41026	GB48003	GB46523	GB49037	GB52790	GB42677
										GB47718	GB48695	GB48234					GB43512	GB44276	GB41874	GB45988	GB46228	GB52497	GB54334	GB42814	GB52555	GB55701
										GB52077	GB45813	ENSRNA022717404-T1					GB51867	GB50691	GB41858	GB41942	GB50967	GB41907	GB41117	GB48022	GB54123	GB40432
										GB41414	GB53632	GB40008					GB48914	GB41861	GB49911	GB53457	GB54208	ENSRNA022717490	GB44221	GB52321	GB48055	GB41293
										GB52171	GB47313	GB50455					GB49794	GB43975	GB50759	GB49542	GB44153	GB40134	GB41228	GB45624	GB42327	GB49330
										GB46513	GB55483	GB51686					GB54508	GB54446	GB50379	GB41193	GB40501	GB54683	GB46597	GB41753	GB55781	GB48028
										GB53656	GB47996	GB41990					GB44932	GB54835	GB55998	GB48002	GB45254	GB44941	GB55817	GB44443	GB53592	GB40500
										GB53542	GB43191	GB50051					GB48996	GB49227	GB42606	GB55438	GB42744	GB43844	GB50423	GB54798	GB45512	GB43143
										GB41260	GB42537	GB40312					GB49890	GB51668	GB55166	GB49900	GB52587	GB44598	GB46024	GB53240	GB41230	GB49138
										GB52639	GB41564	GB44830					GB47623	GB43403	GB48476	GB54151	GB54084	GB54521	GB50958	GB49542	GB50158	GB53532
										GB54634	GB47009	GB55214					GB44492	GB43798	GB51207	GB50759	GB47659	GB51201	GB40287	GB45415	GB53361	GB55039
										GB52289	GB49903	GB52023					GB50343	GB43198	GB51555	GB47975	GB42205	GB50878	GB44678	GB55089	GB42854	GB55445
										GB51192	GB47282	GB46687					GB55602	GB45336	GB42540	GB43007	GB42017	GB49156	GB41740	GB45731	GB48066	GB51004
										GB47396	GB47554	GB46696					GB40750	GB55242	GB45912	GB50119	GB51271	GB43884	GB40810	GB50121	GB44020	GB54032
										GB42862	GB41430	GB49990					GB53709	GB52438	GB51775	GB41908	GB55427	GB53749	GB49896	GB42656	GB51117	GB46725
										GB50985	GB55566	GB43282					GB44897	GB46597	GB48229	GB42249	GB46743	GB54652	GB53667	GB42881	GB44679	GB54548
										GB49666	GB53956	GB55608					GB40543	GB51646	GB55036	GB42495	GB52783	GB53828	GB42762	GB43422	GB44307	GB53493
										GB48659	GB47685	GB51671					GB55206	GB55423	GB42987	GB52492	GB42751	GB53865	GB44219	GB46861	GB51830	GB55910
										GB45223	GB40521	GB49377					GB41326	GB52095	GB41230	GB53506	GB47623	GB47329	GB52345	GB50239	GB42580	GB45138
										GB52438	GB50933	GB52597					GB47305	GB42828	GB44362	GB55262	GB41183	GB40457	GB54337	GB50244	GB43261	GB54259
										GB40648	GB46069	GB48019					GB52643	GB51887	GB48743	GB45051	GB45415	GB49632	GB54958	GB45055	GB43636	GB48531
										GB44353	GB55633	GB50837					GB50222	GB42635	GB50020	GB44317	GB40801	GB43890	GB53656	GB43884	GB40751	GB46915
										GB40750	GB50929	GB50095					GB50460	GB45192	GB51089	GB55036	GB40674	GB46915	GB41667	GB43236	GB45637	GB52627
										GB53462	GB43465	GB44597					GB42418	GB47502	GB54152	GB46672	GB56018	GB54185	GB45281	GB41203	GB44867	GB43389
										GB52716	GB51070	GB45211					GB40846	GB52036	GB55406	GB42747	GB46214	GB46737	GB49598	GB40297	GB55578	GB55569
										GB49879	GB44315	GB41982					GB45859	GB41000	GB40701	GB42548	GB48929	GB45822	GB44411	GB44963	GB49093	ENSRNA022717361
										GB45911	GB52727	GB54166					GB42535	GB47718	GB43805	GB48229	GB49520	GB55369	GB44843	GB45946	GB55356	GB50759
										GB44860	GB51647	GB50409					GB54625	GB43314	GB48009	GB45700	GB53550	GB42794	GB53366	GB44678	GB49022	GB40909
										GB48967	GB41982	GB45884					GB53419	GB48840	GB44202	GB52722	GB42749	GB46431	GB43919	GB50004	GB53484	GB54166
										GB41504	GB53565	GB44639					GB47142	GB44411	GB48145	GB40969	GB40862	GB54886	GB48024	GB48034	GB40567	GB40438
										GB50289	GB45625	GB48364					GB40871	GB53372	GB54180	GB54083	GB46656	GB54848	GB55884	GB50231	GB45730	GB50856
										GB54350	GB49325	GB50447					GB53081	GB42225	GB49239	GB54201	GB51524	GB43279	GB47880	GB49948	GB48163	GB55389
										GB51262	GB49882	GB52525					GB54583	GB46576	GB52756	GB44485	GB52643	GB53337	GB55165	GB55000	GB46492	GB40635
										GB41603	GB50527	GB41862					GB43248	GB49701	GB41919	GB46129	GB41157	GB48429	GB44949	GB47481	GB55301	GB53420
										GB44125	GB55496	GB40849					GB53188	GB46907	GB47568	GB42269	GB52539	GB48176	GB47679	GB42318	GB43858	GB40087
										GB47767	GB45658	GB46635					GB44475	GB55425	GB41340	GB50184	GB54804	GB48431	GB53650	GB49156	GB41378	GB46252
										GB50234	GB42232	GB55262					GB43628	GB51558	GB45111	GB40769	GB49398	GB53093	GB46744	GB53503	GB40972	GB52465
										GB40694	GB55669	GB42782					GB47296	GB46739	GB44842	GB55489	GB53236	GB44160	GB43548	GB43138	GB53749	GB50813
										GB43125	GB51279	GB40974					GB41777	GB53503	GB43906	GB49055	GB52685	GB45444	GB40596	GB46927	GB48653	GB54210
										GB54829	GB51686	GB44798					GB55207	GB46230	GB47277	GB52560	GB48946	GB44839	GB45977	GB52915	GB43230	GB48469
										GB51391	GB47209	GB54888					GB54021	GB49548	GB40095	GB45002	GB53933	GB46250	GB49723	GB50846	GB50028	GB45272
										GB50186	GB50973	GB54993					GB44414	GB51998	GB53973	GB53427	GB47877	GB53333	GB42143	GB46736	GB55261	GB54993
										GB42714	GB50132	GB50405					GB52433	GB49801	GB48557	GB48434	GB41759	GB46214	GB53825	GB45614	GB55208	GB43263
										GB55094	GB49315	GB52713					GB40948	GB55831	GB53611	GB55676	GB55544	GB40733	GB52102	GB42175	GB48022	GB48998
										GB53807	GB48659	GB54348					GB44671	GB42878	GB43389	GB45388	GB40546	GB41836	GB47229	GB54623	GB47302	GB49551
										GB54353	ENSRNA022717430-T1	GB42539					GB45344	GB44330	GB55598	GB43814	GB44427	GB53611	GB47217	GB43245	GB47938	GB54150
										GB54774	GB52844	GB55376					GB40009	GB50259	GB41681	GB44099	GB54688	GB54972	GB49390	GB48171	GB40690	GB55651
										GB50150	GB45424	GB50805					GB50547	GB54595	GB42021	GB40435	GB41294	GB50392	GB53036	GB44384	GB45819	GB45762
										GB50591	GB54947	GB45943					GB40010	GB53437	GB55262	GB50845	GB54970	GB45375	GB48064	GB52077	GB52290	GB44067
										GB50204	GB46479	GB53854					GB46953	GB40160	GB47310	GB46150	GB44068	GB50244	GB42457	GB45661	GB43192	GB55542
										GB43712	GB43618	GB43559					GB47568	GB51348	GB54851	GB48743	GB54672	GB48974	GB50994	GB55288	GB42969	GB48667
										GB46051	GB43643	GB43643					GB45062	GB41869	GB48768	GB54595	GB48379	GB43116	GB46209	GB52039	GB51214	GB48851
										GB42540	GB40095	GB40514					GB51745	GB43910	GB42761	GB49957	GB51745	GB50094	GB44477	GB54164	GB51805	GB46025
										GB46376	GB49022	GB47566					GB48972	GB48173	GB46879	GB45009	GB49304	GB41428	GB42816	GB43903	GB51768	GB44615
										GB52782	GB52115	GB45120					GB46312	GB52078	GB53206	GB54743	GB48618	GB50600	GB50232	GB53705	GB40716	GB55492
										GB55587	GB46670	GB55243					GB49303	GB44601	GB51247	GB47767	GB47964	GB47260	GB50201	GB55931	GB43389	GB49807
										GB41324	GB49568	GB53792					GB48251	GB48919	GB48117	GB50545	GB45265	GB45947	GB40073	GB52154	GB41877	GB45220
										GB50373	GB45225	GB41362					GB51389	GB53927	GB48274	GB55802	GB48846	GB47679	GB51406	GB47443	GB42168	GB50382
										GB51373	GB52929	GB55820					GB46144	GB44175	GB52779	GB48840	GB54091	GB49549	GB55387	GB47566	GB41168	GB54753
										GB42052	GB49342	GB49232					GB50668	GB40303	GB46377	GB51487	GB40010	GB50284	GB45972	GB42976	GB40278	GB46663
										GB55063	GB40549	GB53363					GB46688	GB47224	GB52993	GB51479	GB50680	GB55753	GB47741	GB45700	GB41504	GB50814
										GB41028	GB48364	GB43379					GB50654	GB48567	GB43716	GB50294	GB40493	GB48931	GB46211	GB48259	GB55291	GB53240
										GB55762	GB48366	GB41920					GB41151	GB49981	GB48931	GB54348	GB40559	GB50784	GB45354	GB47973	GB46705	GB46159
										GB40086	GB54906	GB46947					GB45449	GB55489	GB49805	GB55578	GB48781	GB55828	GB53490	GB49186	GB48239	GB50833
										GB44276	GB55751	GB49038					GB42816	GB49445	GB42838	GB40150	GB40405	GB40461	GB45288	GB42863	GB52910	GB48416
										GB42054	GB45054	GB49093					GB52353	GB40617	GB53345	GB41742	GB52473	GB44144	GB44298	GB49749	GB46337	GB55080
										GB54920	GB42410	GB45661					GB55209	GB41758	GB41035	GB50001	GB45252	GB50121	GB49665	GB44424	GB42184	GB53830
										GB41266	GB51619	GB54521					GB53580	GB50975	GB46759	GB55020	GB44435	GB53439	GB50034	GB50235	GB42350	GB47737
										GB55781	GB41691	GB50294					GB55217	GB47208	GB44452	GB49836	GB52983	GB42330	GB50784	GB41836	GB41942	GB47727
										ENSRNA022717354-T1	GB55762	GB55466					GB54467	GB48061	GB55350	GB46113	GB48947	GB48681	GB47390	GB53664	GB50020	GB43697
										GB43228	GB52359	GB54775					GB47694	GB40690	GB46330	GB40701	GB43505	GB44601	GB51688	GB50795	GB45879	GB53796
										GB55717	GB41816	GB53405					GB52498	GB53387	GB40868	GB49879	GB43266	GB48018	GB48026	GB51700	GB40087	GB42012
										GB41907	GB51668	GB45775					GB46328	GB54802	GB42808	GB42635	GB53239	GB44546	GB43126	GB46787	GB52756	GB53087
										GB43256	GB48526	GB49342					GB40838	GB51775	GB55101	GB50769	GB55920	GB55370	GB48117	GB50470	GB48961	GB46581
										GB46395	GB46739	ENSRNA022717835-T1					GB41201	GB53362	GB43198	GB50837	GB53193	GB48749	GB49193	GB43834	GB54904	GB47234
										GB41464	GB44059	GB52711					GB50117	GB47669	GB50531	GB52442	GB41361	GB40596	GB47573	GB54958	GB49164	GB45689
										GB53460	GB49134	GB44228					GB45613	GB53592	GB43004	GB51247	GB41973	GB55378	GB47260	GB43702	GB42534	GB48796
										GB43205	GB43192	GB54546					GB44694	GB55411	GB51059	GB51518	GB44210	GB40576	GB53243	GB50043	GB52084	GB52403
										GB54659	GB55397	GB55599					GB47383	GB40265	GB55480	GB46614	GB50284	GB42489	GB53725	GB52102	GB52598	GB49478
										GB52687	GB51155	GB42537					GB52333	GB50922	GB51611	GB54910	GB45477	GB52493	GB55793	GB55929	GB49343	GB50742
										GB49755	GB48274	GB49702					GB54268	GB41908	GB43958	GB55499	GB50996	GB52322	GB47285	GB51962	GB48006	GB40343
										ENSRNA022717490-T1	GB47658	GB40155					GB49909	GB53474	GB51019	GB41230	GB47143	GB54251	GB53194	GB53719	GB48886	GB42563
										GB47955	GB47053	GB40500					GB40783	GB51667	GB47956	GB42183	GB51513	GB41191	GB41428	GB53086	GB46886	GB53550
										GB51833	GB45032	GB53465					GB46427	GB52492	GB43140	GB47277	GB50519	GB51624	GB46614	GB54579	GB45733	GB50147
										GB44109	GB48487	GB44031					GB43635	GB47956	GB42064	GB55268	GB48075	GB49787	GB43218	GB53172	GB49908	GB49112
										GB47036	GB43633	GB44147					GB47667	GB52735	GB41658	GB41416	GB46883	GB43875	GB50911	GB44962	GB55523	GB43439
										GB46537	GB50210	GB52559					GB45332	GB50687	GB51619	GB40400	GB44175	GB54808	GB43920	GB48125	GB47396	GB40871
										GB45512	GB40061	GB51154					GB48086	GB41348	GB45298	GB51697	GB47878	GB40648	GB50189	GB47010	GB46786	GB48675
										GB54092	GB47035	GB53219					GB47686	GB55211	GB53852	GB40310	GB44506	GB49704	GB48124	GB48961	GB44218	GB47939
										GB53525	GB41260	GB43913					GB49169	GB47924	GB42609	GB42942	GB50854	GB51612	GB42263	GB51014	GB49933	GB52095
										GB46014	GB49583	GB55079					GB52560	GB45009	GB44350	GB46342	GB41486	GB54829	GB52915	GB44554	GB50091	GB51820
										GB40827	GB50003	GB40677					GB45316	GB42751	GB54127	GB55677	GB42311	GB45388	GB54274	GB53194	GB47214	GB46752
										GB43282	GB46209	GB40671					GB45711	GB40080	GB40126	GB44685	GB51666	GB53196	GB53439	GB50675	GB50832	GB53042
										GB49397	GB51306	GB51697					GB43167	GB43940	GB50651	GB42808	GB47478	GB52685	GB50158	GB49544	GB47566	GB44415
										GB48275	GB47918	GB51805					GB55936	GB46479	GB48481	GB51820	GB47843	GB53177	GB45727	GB47679	GB49484	GB40923
										GB55000	GB40540	GB51340					GB45639	GB44254	GB46702	GB40908	GB47947	GB52979	GB47478	GB54188	GB50973	GB50004
										GB49093	GB40690	GB48678					GB54937	GB40007	GB48883	GB42334	GB44411	GB55531	GB51728	GB55600	GB55542	GB49399
										GB46561	GB46614	GB45966					GB49194	GB41714	GB46873	GB51828	GB45128	GB55203	GB46403	GB40720	GB45047	GB50482
										GB43537	GB47318	GB43533					GB44672	GB50064	GB42203	GB51104	GB47574	GB53932	GB54623	GB44185	GB49146	GB40263
										GB49902	GB46863	GB52652					GB44411	GB55196	GB45023	GB55635	GB41873	GB52323	GB49960	GB48969	GB51712	GB40731
										GB40713	GB46376	GB40056					GB41165	GB42834	GB47767	GB49346	GB47830	GB53697	GB54753	GB47612	GB42867	GB52144
										GB51657	GB42203	GB53685					GB49346	GB52689	GB44941	GB48175	GB52164	GB51411	GB44503	GB50747	GB51302	GB40151
										GB43196	GB44635	GB52883					GB41922	GB54689	GB53367	GB41661	GB41569	GB44559	GB45315	GB47849	GB40978	GB44097
										GB42356	GB40313	GB42027					GB43661	GB52766	GB55908	GB43709	GB53669	GB45147	GB52598	GB55431	GB49330	GB45030
										GB48530	GB52883	GB49568					GB50248	GB41249	GB46023	GB45349	GB50093	GB49390	GB54131	GB51072	GB51273	GB46763
										GB50548	GB41820	GB51070					GB54765	GB45608	GB41847	GB46774	GB44297	GB50260	GB50039	GB55456	GB41863	GB50540
										GB55485	GB55855	GB45813					GB47871	GB48690	GB42895	GB43191	GB50747	GB46013	GB54212	GB47931	GB42585	GB55591
										GB41466	GB41387	GB47009					GB54440	GB47372	GB43611	GB52779	GB53663	GB45668	GB51422	GB52925	GB53417	GB55808
										GB41510	GB46959	GB47729					GB53795	GB49484	GB52043	GB56005	GB47773	GB50271	GB55613	GB45281	GB51968	GB51630
										GB40278	GB50393	GB51821					GB53118	GB48274	GB51734	GB52084	GB51722	GB46927	GB49583	GB43642	GB52723	GB41604
										GB40978	GB44840	GB52504					GB54252	GB46019	GB55357	GB50903	GB44084	GB47039	GB54298	GB51420	GB46429	GB45042
										GB49830	GB54723	GB40947					GB55692	GB53579	GB49541	GB43991	GB43510	GB50187	GB49185	GB45419	GB45157	GB48006
										GB51623	GB55615	GB41691					GB44298	GB52761	GB47058	GB52023	GB41251	GB49665	GB50906	GB52442	GB40341	GB41264
										GB42603	GB46610	GB42563					GB44017	GB48145	GB40067	GB46597	GB47248	GB50661	GB41859	GB42431	GB42537	GB55451
										GB55503	GB49448	GB44256					GB49098	GB42508	GB48366	GB44041	GB50654	GB43004	GB55333	GB50415	GB53077	GB49934
										GB55148	GB40072	GB44014					GB43579	GB44479	GB46766	GB48935	GB51843	GB50198	GB42674	GB55601	GB44116	GB54180
										GB44342	GB42356	GB47828					GB53668	GB41340	GB42279	GB44842	GB48944	GB52153	GB54388	GB49172	GB52883	GB51207
										GB55765	GB41083	GB49184					GB43275	GB53862	GB49981	GB52021	GB40398	GB53090	GB43783	GB45865	GB42719	GB55771
										GB56028	GB49774	GB52767					GB55629	GB42021	GB55596	GB51354	GB46217	GB43175	GB49038	GB41972	GB48967	GB41848
										GB49146	GB55912	GB43988					GB46702	GB47614	GB47924	GB51278	GB44299	GB43442	GB43521	GB53366	GB41423	GB47734
										GB47079	GB50886	GB44276					GB51726	GB41242	GB55576	GB44204	GB54328	GB54741	GB46395	GB46403	GB40120	GB49613
										GB44576	GB42174	GB40095					GB43273	GB43546	GB41339	GB41000	GB51586	GB43521	GB44039	GB52173	GB50160	GB42673
										ENSRNA022717433-T1	GB48234	GB42685					GB51965	GB54663	GB48755	GB53407	GB42419	GB50013	GB47010	GB50067	GB50783	GB51070
										GB52359	GB42758	GB47334					GB40933	GB47510	GB52845	GB45373	GB51014	GB51963	GB52107	GB47270	GB48670	GB43736
										GB54348	GB45157	GB40305					GB51227	GB47139	GB53234	GB55937	GB42456	GB48692	GB55204	GB54423	GB44532	GB53364
										GB50933	GB40354	GB44554					GB41060	GB41567	GB53729	GB50353	GB54660	GB46597	GB44554	GB48299	GB46403	GB52290
										GB45507	GB43738	GB54201					GB44336	GB51195	GB45177	GB55882	GB44758	GB46569	GB44931	GB45617	GB51622	GB45263
										GB43727	GB54680	GB50132					GB49436	GB52525	GB51011	GB45140	GB52315	GB43728	GB49492	GB43718	GB45230	GB42977
										GB43191	GB51646	GB45852					GB40130	GB46376	GB54473	GB45336	GB53197	GB41251	GB44613	GB42680	GB44252	GB52876
										GB42768	GB53611	GB42350					GB46872	GB40999	GB50407	GB55329	GB55163	GB51335	GB52702	GB47139	GB46014	GB49259
										GB51302	GB53372	GB49875					GB41215	GB54537	GB54802	GB53206	GB49495	GB54953	GB42584	GB44120	GB44083	GB42352
										GB55577	GB44148	GB40728					GB41505	GB43139	GB44186	GB44961	GB49608	GB41900	GB42281	GB54926	GB50455	GB45950
										GB43128	GB54177	GB49127					GB44852	GB50177	GB53807	GB52595	GB55557	GB42976	GB41831	GB48533	GB51897	GB48676
										GB45222	GB42714	GB48275					GB49074	GB54134	GB48301	GB40847	GB44894	GB52120	GB44726	GB46881	GB49158	GB50246
										GB53729	GB53925	GB55598					GB52235	GB45692	GB55387	GB50177	GB43731	GB53667	GB55413	GB53437	GB54507	GB52902
										GB54152	GB42027	GB49511					GB55864	GB43005	GB45459	GB47940	GB46013	GB41362	GB46052	GB50091	GB51660	GB55355
										GB48671	GB53729	GB54923					GB43419	GB42054	GB44956	GB52842	GB54656	GB41361	GB43180	GB45288	GB50813	GB53328
										GB49332	GB41622	GB53624					GB41399	GB47946	GB44041	GB43084	GB46041	GB49749	GB52736	GB48983	GB53208	GB44966
										GB44723	GB43975	GB44387					GB51854	ENSRNA022717354	GB47942	GB42539	GB54976	GB50042	GB40946	GB46165	GB53180	GB51014
										GB46713	GB48159	GB50941					GB51887	GB45971	GB49462	GB50009	GB47310	GB50039	GB50095	GB51002	GB51593	GB41282
										GB55463	GB42463	GB54964					GB55201	GB47743	GB45638	GB48456	GB41027	GB44931	GB49123	GB53220	GB41894	GB44840
										GB44658	GB46014	GB50120					GB53487	GB50930	GB51912	GB54745	GB45825	GB48097	GB50886	GB54675	GB44192	GB54355
										GB44433	GB53297	GB47271					GB47479	GB48270	GB55803	GB46655	GB51983	GB49186	GB46371	GB40349	GB47271	GB45684
										GB51697	GB45943	GB55433					GB40169	GB55882	GB52776	GB45859	GB54955	GB48699	GB41729	GB54174	GB43738	GB46661
										GB42608	GB42678	GB51668					GB50266	GB40493	GB44657	GB51089	GB54385	GB52751	GB50854	GB55912	GB40718	GB49004
										GB41681	GB55613	GB40273					GB46692	GB50795	GB49872	GB49227	GB41029	GB50994	GB55855	GB41985	GB54984	GB46452
										GB55729	GB43876	GB54188					GB55242	GB43828	GB46597	GB52195	GB48415	GB46540	GB50118	GB43891	GB47029	GB54968
										GB55730	GB44997	GB55288					GB49004	GB44663	GB41727	GB41297	GB44755	GB55011	GB52455	GB48659	GB49185	GB55326
										GB44590	GB40143	GB48644					GB40493	GB50091	GB49445	GB46721	GB54044	GB46141	GB49156	GB52056	GB46039	GB40945
										GB45664	GB49511	GB48998					GB46465	GB52842	GB52710	GB51657	GB43538	GB47339	GB52617	GB51741	GB43465	GB50034
										GB51158	GB45555	GB48340					GB48634	GB51904	GB51191	GB44296	GB43155	GB42696	GB53790	GB43548	GB48003	GB42082
										GB50482	GB41331	GB40521					GB54987	GB43946	GB43137	GB42314	GB47341	GB44430	GB54804	GB43279	GB55466	GB46762
										GB49038	GB54188	GB47335					GB49323	GB47279	GB44889	GB55480	GB42265	GB40653	GB45184	GB45540	GB50120	GB49240
										GB42976	GB48670	GB47277					GB49054	GB45287	GB52084	GB44202	GB53192	GB46166	GB53190	GB47934	GB46700	GB53478
										GB45961	GB50941	GB53321					GB52170	GB40435	GB46496	GB45732	GB51674	GB44572	GB49526	GB53133	GB42379	GB53581
										GB53780	GB45118	GB47918					GB55212	GB47975	GB42800	GB52845	GB41690	GB54837	GB54680	GB46371	GB42353	GB55605
										GB55937	GB51660	GB51712					GB55189	GB42339	GB47694	GB55378	GB54975	GB53208	GB41526	GB46228	GB51646	GB53396
										GB49568	GB44466	GB46128					GB41742	GB40225	GB46672	GB55018	GB52353	GB41681	GB51496	GB48519	GB42704	GB44310
										GB50078	GB43559	GB41064					GB50383	GB49379	GB42249	GB54473	GB41970	GB54328	GB40720	GB54827	GB43541	GB45054
										GB44219	GB42055	GB41782					GB54470	GB47049	GB43090	GB51013	GB41807	GB45055	GB49484	GB44960	GB53473	GB50346
										GB51830	GB41617	GB54893					GB40945	GB53377	GB54922	GB43846	GB47946	GB50209	GB42802	GB47215	GB42593	GB43140
										GB51619	GB43533	GB51646					GB47598	GB52555	GB44630	GB56009	GB51413	GB51537	GB54659	GB53935	GB44387	GB42758
										GB45967	GB50225	GB43139					GB41291	GB44011	GB51283	GB42804	GB49079	GB44355	GB50637	GB44895	GB48813	GB49882
										GB50294	GB50860	GB44146					GB48062	GB54022	GB55447	GB45005	GB42816	GB45225	GB45827	GB49123	GB52953	GB51505
										GB52116	GB48994	GB40452					GB54941	GB40090	GB49055	GB51619	GB44336	GB44990	GB49468	GB55793	GB49588	GB42583
										GB45638	GB55608	GB48367					GB54182	GB48629	GB47727	GB46561	GB51581	GB51222	GB46308	ENSRNA022713809	GB52458	GB47766
										GB40109	GB47079	GB41423					GB50055	GB41966	GB40310	GB47726	GB47306	GB45419	GB49853	GB48073	GB44564	GB44099
										GB44184	GB52331	GB45169					GB48119	GB48034	GB52238	GB51653	GB47296	GB55905	GB53318	GB44186	GB50405	GB48000
										GB55830	GB42353	GB43192					GB43617	GB50385	GB48889	GB54922	GB46652	GB44900	GB41386	GB41668	GB49990	GB50963
										GB53312	GB55262	GB49448					GB42841	GB51757	GB40312	GB55350	GB40804	GB50609	GB49384	GB45057	GB54054	GB40410
										GB47513	GB46118	GB47588					GB49499	GB55937	GB40808	GB49359	GB44516	GB41869	GB41796	GB46052	GB40480	GB45867
										GB51550	GB44058	GB48271					GB52734	GB49768	GB53850	GB49568	GB45634	GB52735	GB51078	GB43099	GB40514	GB51130
										GB44129	GB40483	GB46403					GB53326	GB45101	GB55710	GB53345	GB45656	GB55600	GB48610	GB44679	GB46686	GB50972
										GB54658	GB48516	GB53361					GB42783	GB53992	GB50149	GB43314	GB49787	GB48422	GB42292	GB55438	GB44959	GB53717
										GB53014	GB40676	GB49588					GB51831	GB44121	GB43227	GB55585	GB52009	GB46314	GB51606	GB50994	GB44996	GB51210
										GB45225	GB54381	GB45711					GB41544	GB51809	GB46054	GB41806	GB55731	GB42270	GB46776	GB55921	GB50359	GB55143
										GB53457	GB40994	GB52555					GB49708	GB40008	GB41864	GB42585	GB42887	GB49960	GB42838	GB45512	GB55931	GB55448
										GB40656	GB44844	GB49882					GB45861	GB55514	GB55239	GB54219	GB41980	GB53219	GB46509	GB47885	GB44567	GB53431
										GB51806	GB53209	GB53660					GB44006	GB50903	GB42867	GB52134	GB43833	GB42585	GB41668	GB51564	GB55214	GB50361
										GB42878	GB43093	GB50333					GB50302	GB41753	GB45642	GB41397	GB48413	GB53220	GB49659	GB48661	GB52133	GB55114
										GB42339	GB53660	GB40549					GB55233	GB47947	GB45101	GB51528	GB40287	GB46425	GB54303	GB47743	GB47052	GB47239
										GB40095	GB44128	GB53208					GB47634	GB53549	GB40776	GB41483	GB42076	GB44834	GB41882	GB54724	GB50407	GB50772
										GB52466	GB54598	GB43716					GB53214	GB41661	GB40124	GB45413	GB47747	GB42688	GB50043	GB40806	GB43709	GB42685
										GB55423	GB40957	GB52598					GB54804	GB45970	GB44330	GB46086	GB47667	GB47742	GB55209	GB44564	GB41782	GB55594
										GB47579	GB52082	GB41239					GB43401	GB40751	GB53737	GB44330	GB51720	GB44120	GB51226	GB53788	GB42323	GB54230
										GB51503	GB51712	GB46926					GB43583	GB53166	GB49723	GB41739	GB52074	GB54381	GB51072	GB53072	GB55368	GB53524
										GB44544	GB53206	GB56017					GB53831	GB51805	GB48919	GB51482	GB46899	GB41156	GB49967	GB52767	GB42645	GB41815
										GB53474	GB50060	GB50220					GB49474	GB49730	GB43908	ENSRNA022717964	GB42169	GB44181	GB54581	GB41366	GB46522	GB54859
										GB53861	GB52627	GB53997					GB54608	GB56009	GB41344	GB43196	GB54221	GB45526	GB42976	GB41430	GB43618	GB49563
										GB55422	GB48633	GB44942					GB51082	GB49879	GB43555	GB50034	GB40782	GB41981	GB48171	GB50013	GB53991	GB50430
										GB44159	GB55402	GB50457					GB45899	GB54116	GB43191	GB40670	GB45831	GB40222	GB44192	GB49446	GB45357	GB51044
										GB49320	GB53352	GB50098					GB51205	GB53809	GB53926	GB53717	GB45342	GB47374	GB42076	GB40387	GB41358	GB49074
										GB51646	GB44101	GB40530					GB46141	GB51249	GB55455	GB44656	GB54657	GB45731	GB48350	GB53245	GB49900	GB53549
										GB41423	GB53055	GB41353					GB51355	GB48685	GB51518	GB52039	GB49939	GB54164	GB55794	GB52493	GB55912	GB44315
										GB49407	GB49488	GB51797					GB55520	ENSRNA022717431	GB44157	GB44653	GB49344	GB43302	GB47284	GB48337	GB48367	GB52420
										GB44749	GB43379	GB44913					GB42065	GB48446	GB53378	GB42540	GB41398	GB45211	GB43702	GB47008	GB55148	GB55299
										GB55413	GB54053	GB48967					GB48026	GB41777	GB50353	GB54351	GB49497	GB45337	GB45266	GB53299	GB41773	GB51906
										GB43084	GB50158	GB45115					GB42825	GB44956	GB46113	GB41862	GB49490	GB45881	GB50004	GB41146	GB52324	GB46048
										GB40676	GB46766	GB47420					GB50195	GB45054	GB55948	GB46873	GB42018	GB54685	GB45662	GB44305	GB50210	GB50144
										GB51912	GB50365	GB40336					GB41267	GB54806	GB42280	GB44889	GB42141	GB42802	GB55662	GB47321	GB50156	GB40225
										GB48171	GB51108	ENSRNA022717311-T1					GB41568	GB55822	GB42433	GB48690	GB44413	GB51343	GB51709	GB53238	GB43805	GB44913
										GB40733	GB55148	GB50691					GB47931	GB52775	GB53477	GB53053	GB54051	GB52750	GB44601	GB40974	GB49505	GB49946
										GB44093	GB42872	GB46209					GB45463	GB50816	GB52429	GB43716	GB55477	GB54162	GB52080	GB41413	GB47083	GB49921
										GB52598	GB53527	GB52082					GB49043	GB52281	GB52323	GB49657	GB43276	GB43738	GB46918	GB44147	GB53607	GB51593
										GB49095	GB43282	GB51941					GB53579	GB44385	GB40766	GB55325	GB54102	GB42716	GB47202	GB47302	GB46713	GB43094
										GB45110	GB40702	GB54904					GB55076	GB50651	GB45167	GB52775	GB42016	GB50920	GB50235	GB49801	GB52503	GB49791
										GB41793	GB54147	GB54147					GB53644	GB46755	GB46129	GB50222	GB54505	GB53191	GB45976	GB42862	GB47018	GB47581
										GB54808	GB50006	GB54868					GB50089	GB48131	GB46001	GB49511	GB54298	GB43276	GB45279	GB52074	GB42866	GB48941
										GB49450	GB40341	GB44679					GB44426	GB53477	GB40670	GB52554	GB41301	GB55557	GB41681	GB54583	GB55287	GB53916
										GB55575	GB53367	GB40086					GB43566	GB42292	GB47726	GB48628	GB53416	GB42281	GB40539	GB42744	GB52842	GB47280
										GB44743	GB47736	GB42638					GB42171	GB52077	GB47876	GB54689	GB54215	GB43126	GB46190	GB47881	GB52504	GB43130
										GB50950	GB49526	GB45658					GB41355	GB46724	GB48530	GB53441	GB51535	GB51382	GB43449	GB42984	GB49394	GB54320
										GB48157	GB46705	GB47284					GB44563	GB52999	GB41489	GB51134	GB45676	GB51065	GB42656	GB45537	GB45731	GB41603
										GB42794	GB53912	GB54990					GB40268	GB52583	GB43308	GB48838	GB51606	GB42189	GB40237	GB54748	GB49873	GB54388
										GB55213	GB53016	GB52466					GB48469	GB50196	GB44099	GB48355	GB54376	GB42881	GB42746	GB44900	GB46069	GB45612
										GB40779	GB54404	GB52727					GB42172	GB42244	GB50911	GB55801	GB47931	GB41198	GB41985	GB47457	GB42948	GB55327
										GB42973	GB56014	GB49650					GB44853	GB42376	GB43612	ENSRNA022717361	GB42980	GB54955	GB43584	GB50874	GB41882	GB45836
										GB44445	GB54272	GB45357					GB43266	GB50766	GB47946	GB46696	GB54662	GB48746	GB44990	GB48851	GB47807	GB54095
										GB48816	GB51994	GB40304					GB45984	GB52833	GB45732	GB42656	GB54992	GB50421	GB51192	GB42230	GB50682	GB48263
										GB40916	GB43302	GB45551					GB47650	GB42567	GB48608	GB55453	GB45668	GB46121	GB54992	GB41643	GB43302	GB55428
										GB53363	GB40091	GB50454					GB46942	GB45962	GB49328	GB44428	GB52433	GB50510	GB45820	GB55403	GB42784	GB55391
										GB45819	GB49548	GB45227					GB51270	GB41214	GB43449	GB52017	GB41517	GB53031	GB44083	GB46180	GB49259	GB46334
										GB49129	GB45045	GB55728					GB55213	GB53748	GB43446	GB52710	GB54951	GB40493	GB54622	GB45382	GB42987	GB55507
										GB54916	GB40548	GB44697					GB52635	GB49968	GB52303	GB47058	GB47441	GB51735	GB52925	GB55063	GB40806	GB44017
										GB45169	GB50265	GB55350					GB52269	GB41675	GB50101	GB43089	GB42189	GB45656	GB44792	GB44843	GB49981	GB53953
										GB48011	GB51797	GB55639					GB53461	GB43266	GB46434	GB46725	GB41291	GB53010	GB53935	GB41423	GB53305	GB51920
										GB45508	GB52559	GB42183					ENSRNA022717316	GB53458	GB41603	GB41356	GB41761	GB43163	GB53401	GB41207	GB50185	GB41308
										GB41870	GB47271	GB45045					GB48741	GB54351	GB40871	GB52281	GB46541	GB52293	GB52121	GB45923	GB48409	GB55549
										GB41836	GB54528	GB50813					GB43900	GB46165	GB41739	GB50531	GB44829	GB49654	GB44118	GB40656	GB55483	GB50112
										GB52158	GB47585	GB55548					ENSRNA022717829	GB54256	GB52705	GB51920	GB53667	GB53945	GB40978	GB47876	GB52704	GB44304
										GB52846	GB45518	GB43598					GB43247	GB48665	GB48002	GB52829	GB47203	GB49175	GB51750	GB41247	GB52705	GB53133
										GB53459	GB50170	GB43858					GB42070	GB55645	GB52442	GB51191	GB51078	GB46916	GB40388	GB54961	GB48866	GB44363
										GB47081	GB47803	GB46514					GB53774	GB53139	GB53377	GB53593	GB49829	GB44287	GB47500	GB42203	GB41463	GB40751
										GB40758	GB52791	GB52985					GB55205	GB54888	GB46535	GB52721	GB51636	GB44385	GB45948	GB44189	GB47065	GB44349
										GB43805	GB53577	GB42286					GB51499	GB41339	GB48813	GB49223	GB54041	GB50372	GB49226	GB49160	GB50678	GB46077
										GB51372	GB47420	GB40614					GB49774	GB48942	GB45388	GB55395	GB50352	GB50126	GB43884	GB46131	GB48260	GB43611
										GB49947	GB55804	GB53456					GB50153	GB49899	GB55677	GB53042	GB44209	GB53032	GB45397	GB48923	GB49264	GB49886
										GB44583	GB40145	GB42356					GB45340	GB42815	GB50031	GB53577	GB46449	GB51400	GB45057	GB43218	GB54410	GB52239
										GB43115	GB41917	GB50481					GB51799	GB52985	GB49283	GB44074	GB42088	GB41665	GB55000	GB45101	GB54321	GB44146
										GB49504	GB48132	GB55483					GB54977	GB54818	GB50156	GB49869	GB55571	GB42526	GB53738	GB49155	GB50596	GB54910
										GB50244	GB44544	GB45909					GB46225	GB45040	GB51920	GB42433	GB45171	GB47973	GB52986	GB55451	GB47395	GB42858
										GB42895	ENSRNA022717837-T1	GB49583					GB50116	GB44476	GB49801	GB51937	GB55005	GB53070	GB50354	GB48779	GB40503	GB46173
										GB45810	GB46903	GB54123					GB48872	GB40521	GB52554	GB49882	GB55161	GB53850	GB48086	GB43125	GB42414	GB45391
										GB46035	GB42026	GB46522					GB40501	GB44968	GB51820	GB50508	GB55823	GB55522	GB55268	GB41898	GB44064	GB46266
										GB50286	GB44554	GB53753					GB53863	GB50683	GB42075	GB50766	GB41155	GB41203	GB51095	GB49259	GB55101	GB47440
										GB46750	GB49186	GB49577					GB51285	GB50874	GB55020	GB47224	GB54427	GB40939	GB40648	GB45640	GB52517	GB44723
										GB53331	GB50186	GB54269					GB52981	GB50529	GB48690	GB45709	GB44397	GB45719	GB49885	GB49275	GB47267	GB52041
										GB49409	GB48842	GB40776					GB45660	GB53193	GB53976	GB50292	GB50124	GB54817	GB48176	GB48162	GB50232	GB44258
										GB40421	GB41737	GB47807						GB47083	GB46398	GB45456	GB55297	GB53809	GB46115	GB54886	GB51668	GB43980
										GB50409	GB51358	GB47803						GB48119	GB44849	GB53474	GB45041	GB46565	GB43165	GB48676	GB49488	GB44968
										GB47741	GB50379	GB51302						GB49223	GB55833	GB44613	GB40655	GB41922	GB41339	GB55378	GB51250	GB53525
										GB46739	GB56032	GB55633						GB55591	GB41212	GB50813	GB54625	GB49497	GB55162	GB47428	GB44533	GB45346
										GB45698	GB44775	GB48526						GB41282	GB42315	GB53372	GB53010	GB55710	GB40901	ENSRNA022717912	GB54723	GB44982
										GB42326	GB46023	GB40676						GB50508	GB53053	GB44200	GB43495	GB51359	GB49400	GB41362	GB48796	GB51221
										GB52619	GB51053	GB52499						GB48868	GB44285	GB53458	GB48348	GB42778	GB41310	GB50252	GB44697	GB54974
										GB50609	GB50753	GB42538						GB45625	GB51768	GB41035	GB44515	GB51787	GB49405	GB45906	GB53956	GB44536
										GB51048	GB44484	GB51660						GB49967	GB44961	GB46479	GB47576	GB53086	GB54724	GB45937	GB47079	GB50104
										GB47043	GB46121	GB48574						GB52756	GB45619	GB54496	GB54865	GB46713	GB45640	GB49894	GB41522	GB47974
										GB41625	GB52060	GB44160						GB53229	GB51645	GB41698	GB48777	GB46180	GB41977	GB41740	GB45638	GB46910
										GB53433	GB49900	GB51225						GB47581	GB55395	GB52716	GB51627	GB51653	GB47428	GB49384	GB50856	GB40124
										GB41265	GB54622	GB42794						GB52617	GB40759	GB52106	GB42830	GB49666	GB50194	GB40592	GB40905	GB45929
										GB41827	GB41700	GB47768						GB50672	GB45340	GB41891	GB47822	GB49178	GB49220	GB42970	GB51545	GB46700
										GB45878	GB52349	GB44824						GB52215	GB42804	GB43261	GB40467	GB40769	GB45810	GB42835	GB52082	GB41861
										GB46945	GB50678	GB53340						GB54926	GB52640	GB47502	GB42520	GB43833	GB42868	GB47259	GB40008	GB50604
										GB44608	GB54037	GB44484						GB44544	GB48456	GB44590	GB54882	GB48152	GB42973	GB53371	GB44613	GB50154
										GB47399	GB46039	GB40978						GB53479	ENSRNA022717361	GB47302	GB43634	GB51059	GB49377	GB54938	GB51863	GB53685
										GB49224	GB50813	GB54723						GB54922	GB51479	GB52013	GB40949	GB47331	GB48983	GB50284	GB55547	GB55615
										GB40600	GB50270	GB52133						GB45967	GB43005	GB47305	GB48923	GB41881	GB45969	GB45495	GB43191	GB52781
										GB41631	GB47255	GB43636						GB48251	GB49175	GB52785	GB55902	GB47735	GB54188	GB47725	GB55515	GB53015
										GB42746	GB45733	GB46513						GB43786	GB40802	GB40010	GB55939	GB44843	GB49799	GB50510	GB46131	GB54909
										GB47799	GB42987	GB48886						GB41606	GB40531	GB41895	GB48095	GB54854	GB52058	GB52557	GB44431	GB43486
										GB50392	GB51084	GB49037						GB41466	GB40150	GB43273	GB44598	GB50939	GB48533	GB44292	GB55860	GB41847
										GB50597	GB51996	GB43903						GB55007	GB50479	GB42484	GB47304	GB55156	GB47948	GB55900	GB40676	GB42945
										GB55779	GB55486	GB48999						GB45458	GB41297	GB49488	GB54268	GB48924	GB41039	GB52986	GB49448	GB41223
										GB42280	GB49149	GB41972						GB48136	GB52041	GB44840	GB41132	GB50919	GB49876	GB50962	GB53995	GB55675
										GB44476	GB42534	GB50819						GB41916	GB51813	GB42761	GB40489	GB46120	GB41642	GB46528	GB42681	GB43920
										GB54814	GB55860	GB48994						GB45518	GB44213	GB41714	GB43635	GB49585	GB52321	GB45356	GB49571	GB47608
										GB43171	GB45030	GB49146						GB41864	GB44636	GB52075	GB44718	GB54513	GB43889	GB43147	GB50610	GB53419
										GB48163	GB51057	GB43230						GB50008	GB47718	GB43141	GB46772	GB54236	GB45433	GB45429	GB55676	GB42231
										GB42595	GB49925	GB51589						GB53035	GB50795	GB48131	GB40590	GB53192	GB47969	GB52316	GB43407	GB49836
										GB47260	GB50849	GB45638						GB48247	GB46165	GB40480	GB54961	GB51502	GB53574	GB45518	GB50939	GB47233
										GB50359	GB50596	GB41450						GB43542	GB46663	GB46683	GB53953	GB42381	GB54281	GB47057	GB52436	GB42232
										GB50878	GB51409	GB40963						GB40975	GB42495	GB52429	GB43584	GB49154	GB40555	GB48467	GB50735	GB40091
										GB47300	GB50373	GB40091						GB52093	GB42547	GB52723	GB45397	GB47991	GB49944	GB42708	GB48229	GB49375
										GB46886	GB42062	GB53453						GB46681	GB48628	GB47274	GB51588	GB54436	GB51158	GB53644	GB41890	GB49808
										GB55318	GB42628	GB49311						GB41967	GB50387	GB47014	GB40543	GB47505	GB52172	GB44894	GB51729	GB48444
										GB45055	GB53009	GB48299						GB42802	GB44317	GB54649	GB40810	GB55440	GB48379	GB53441	GB45813	GB44780
										GB55224	GB51305	GB50407						GB41729	GB55882	GB49548	GB53651	GB45247	GB50929	GB53318	GB41227	GB47680
										GB42330	GB41523	GB54774						GB41138	GB48838	GB54537	GB42457	GB47230	GB45905	GB47506	GB50034	GB45617
										GB54094	GB42593	GB51420						GB51068	GB48571	GB47779	GB48875	GB41777	GB41430	GB40625	GB44013	GB40565
										GB54351	GB50231	GB51863						GB54264	GB48676	GB43602	GB50106	GB50360	GB50031	GB40750	GB52014	GB47894
										GB51051	GB54590	GB40567						GB41269	GB53459	GB46283	GB43639	GB41139	GB49609	GB44192	GB40091	GB40015
										GB46308	GB45335	GB53574						GB55002	GB44315	GB42244	GB41188	GB54677	GB40977	GB55447	GB51406	GB54764
										GB44202	GB52937	GB50365						GB49109	GB41908	GB44254	GB54251	GB48945	GB48705	GB48470	GB45883	GB55626
										GB46180	GB47546	GB42608						GB53470	GB54745	GB44549	GB45344	GB50231	GB45479	GB47741	GB55392	GB47204
										GB49022	GB45814	GB50651						GB47876	GB42339	GB47967	GB55233	GB45009	GB50740	GB45175	GB42794	GB40581
										GB40107	GB52617	GB52325						GB53070	GB49346	GB45028	GB42676	GB55226	GB45113	GB50271	GB50733	GB45261
										GB51894	GB48066	GB53991						GB40847	GB42595	GB41324	GB46888	GB54222	GB54972	GB43495	GB55486	GB42364
										GB52999	GB52723	GB41646						GB40916	GB45608	GB43090	GB46042	GB41348	GB42997	GB45293	GB47658	GB50921
										GB52790	GB50387	GB53527						GB44279	GB43426	GB54395	GB40445	GB41484	GB50520	GB49456	GB45814	GB53767
										GB41039	GB48813	GB47673						GB41324	GB52021	GB45508	GB53418	GB52990	GB41368	GB44802	GB46720	GB52303
										GB49170	GB40500	GB48486						GB53368	GB41839	GB53976	GB48996	GB40507	GB55500	GB41039	GB43633	GB55469
										GB48140	GB53363	ENSRNA022717337-T1						GB50082	GB49900	GB48755	GB46915	GB55901	GB50609	GB44503	GB54649	GB41913
										GB52555	GB40192	GB55771						GB48472	GB55329	GB43446	GB50920	GB55567	GB47581	GB51513	GB42750	GB45508
										GB51815	GB47506	GB42628						GB43426	GB41483	GB48571	GB47973	GB55005	GB55872	GB52610	GB45555	GB44738
										GB53150	GB40273	GB54272						GB53167	GB50933	GB49004	GB49935	GB53421	GB48698	GB43248	GB54416	GB50373
										GB42139	GB44321	GB52007						GB42286	GB40263	GB49462	GB42841	GB44612	GB49445	GB40489	GB49392	GB46478
										GB52825	GB47086	GB49397						GB40689	GB49004	GB55203	GB51087	GB49193	GB42169	GB43919	GB53363	GB52007
										GB45851	GB46700	GB54796						GB42678	GB41699	GB55392	GB51498	GB49935	GB47657	GB47940	GB43205	GB43660
										GB44350	GB49184	GB52844						GB52524	GB48270	GB49098	GB42083	GB40479	GB53611	GB46513	GB55599	GB41333
										GB51110	GB55645	GB50158						GB52786	GB40493	GB48238	GB46227	GB53072	GB47635	GB51854	GB54325	GB41598
										GB48133	GB55333	GB48949						GB45055	GB45911	GB53415	GB49337	GB52610	GB51533	GB40308	GB52202	GB55090
										GB54301	GB43000	GB44307						GB44549	GB52195	GB41699	GB42053	GB53696	GB52768	GB55162	GB52060	GB46612
										GB42201	GB46513	GB44059						GB45398	GB49568	GB51593	GB54608	GB43584	GB55683	GB40422	GB50243	GB51090
										GB48052	GB55781	GB49548						GB44849	GB47343	GB42579	GB45380	GB53788	GB41455	GB51849	GB49568	GB40720
										GB41207	GB43571	GB51593						GB49924	GB45029	GB53821	GB42863	GB40387	GB43422	GB53729	GB51797	GB44188
										GB47058	GB45661	GB40061						GB49258	GB45351	GB52028	GB47634	GB47285	GB48854	GB42613	GB51221	GB47422
										GB54219	ENSRNA022717964-T1	GB48810						GB55762	GB49511	GB43110	GB46881	GB55431	GB42984	GB47576	GB51305	GB45194
										GB51060	GB53414	GB50060						GB40766	GB51689	GB54150	GB50018	GB46533	GB50600	GB54835	GB41806	GB41378
										GB55324	GB44606	GB48025						GB41331	GB45408	GB45408	GB42351	GB46508	GB50415	GB51698	GB45852	GB47948
										GB40064	GB47299	GB55397						GB40603	GB48227	GB50687	GB43848	GB55288	GB53664	GB43833	GB50294	GB53801
										GB41359	GB51221	GB46089						GB50974	GB42548	GB53472	GB43479	GB55364	GB40312	GB41358	GB51123	GB47630
										GB45763	GB47566	GB55577						GB40834	GB54810	GB42489	GB51799	GB44428	GB47925	GB41793	GB55820	GB54005
										GB52827	GB48431	GB53490						GB52173	GB41223	GB52999	GB54606	GB44895	GB49320	GB41671	GB53721	GB40147
										GB53406	GB52763	GB44119						GB51174	GB41661	GB50381	GB50195	GB41326	GB40911	GB53034	GB48238	GB48172
										GB49343	GB52023	GB44129						GB43562	GB43416	GB50672	GB40783	GB45476	GB47259	GB40151	GB40619	GB45654
										GB45486	GB50012	GB46014						GB42816	GB44204	GB54926	GB40945	GB53039	GB51965	GB53484	GB43198	GB49872
										GB54986	GB46403	GB47382						GB44532	GB45413	GB45101	GB51726	GB44802	GB44747	GB51768	GB42208	GB44079
										GB49885	GB41969	GB50757						GB40933	GB50177	GB48919	GB47142	GB43138	GB48337	GB55364	GB40776	GB41356
										GB42804	GB43256	GB50510						GB53506	GB53578	GB51515	GB53132	GB42750	GB53976	GB53349	GB50509	GB48262
										GB42780	GB40615	GB54321						GB53490	GB43089	GB53054	GB47694	GB43419	GB41191	GB50779	GB53685	GB44587
										GB44683	GB41326	GB44635						GB49404	GB48659	GB53456	GB40948	GB55493	GB41205	GB41510	GB46610	GB46880
										GB42736	GB45261	GB54311						GB42886	GB52802	GB52303	GB45934	GB44679	GB54164	GB49903	GB45174	GB55401
										GB47336	GB41414	GB41414						GB54557	GB50548	GB44452	GB49347	GB43464	GB47215	GB50354	GB42556	GB42381
										GB45469	GB45910	GB53077						GB55526	GB42074	GB47615	GB52498	GB45871	GB55779	GB46656	GB55592	GB42559
										GB43163	GB40671	GB54886						GB48972	GB41356	GB46739	GB48535	GB49117	GB41150	GB54581	GB46023	GB43892
										GB51800	GB52290	GB55616						GB41628	GB55802	GB47924	GB53831	GB51683	GB43007	GB47573	GB41714	GB52134
										GB50975	GB45972	GB43789						GB53459	GB44613	GB42278	GB45449	GB45523	GB46243	GB40978	GB50265	GB48787
										GB46306	GB51166	GB50930						GB54724	GB45456	GB41758	GB55242	GB52085	GB49175	GB45969	GB49037	GB44961
										GB43633	GB50816	GB48670						GB50405	GB50813	GB49078	GB45443	GB45213	GB49544	GB46879	GB55762	GB54198
										GB42686	GB43728	GB45555						GB41325	GB55378	GB51337	GB41413	GB48520	GB42680	GB48154	GB45910	GB52046
										GB55466	GB40400	GB52505						GB44876	GB55461	GB46421	GB46535	GB47589	GB51622	GB54274	GB41074	GB53736
										GB44601	GB42659	GB52093						GB49525	GB43084	GB55405	GB53579	GB53917	GB55707	GB51226	GB46894	GB46404
										GB54097	GB44252	GB48066						GB43656	GB55525	GB50031	GB41981	GB49582	GB45617	GB40305	GB48517	GB54321
										GB50911	GB41882	GB42714						GB42584	GB51104	GB53525	GB51483	GB50250	GB50131	GB50012	GB50365	GB41315
										GB46569	GB55881	GB51996						GB46585	GB41876	GB48768	GB44671	GB55639	GB50375	GB51572	GB48248	GB46153
										GB43713	GB53926	GB45107						GB49723	GB44590	GB52604	GB41922	GB49771	GB42054	GB41364	GB48275	GB54089
										GB43016	GB48273	GB47805						GB40626	GB47014	GB43198	GB41151	GB54797	GB53378	ENSRNA022717934	GB43168	GB49915
										GB48697	GB52555	GB40845						GB41728	GB45002	GB42595	GB47479	GB43422	GB54244	GB52009	GB50345	GB41450
										GB42266	GB50455	GB48517						GB44584	GB43709	GB55521	GB52536	GB56009	GB43839	GB47030	GB42886	ENSRNA022717817
										GB40382	GB47018	GB46376						GB44972	GB41416	GB50099	GB50084	GB45175	GB43138	GB52345	GB48644	GB52802
										GB53340	GB44276	GB47744						GB46018	GB52525	GB45346	GB55451	GB48336	GB41806	GB45388	GB53847	GB44676
										GB47026	GB49321	GB48274						GB48521	GB40434	GB51815	GB50589	GB46793	GB55593	GB48552	GB41115	GB41460
										GB45871	GB41150	GB40716						GB43780	GB52028	GB55207	GB47383	GB50747	GB43834	GB51192	GB46118	GB45056
										GB43192	GB44424	GB40497						GB40006	GB55796	GB42936	GB40595	GB42372	GB50510	GB45221	GB41847	GB51111
										GB48269	GB40946	GB45498						GB52094	GB55392	GB49968	GB55370	GB41547	GB51263	GB50194	GB41495	GB43149
										GB40461	GB46262	GB45225						GB41399	GB42656	GB41430	GB45250	GB55613	GB42508	GB51937	GB45884	GB45008
										GB45332	GB46307	GB41874						GB45177	GB49906	GB48446	GB47748	GB41228	GB41803	GB51622	GB43909	GB49603
										GB55146	GB51060	GB46229						GB44192	GB55751	GB52371	GB51425	GB48359	GB40489	GB53074	GB41862	GB46182
										GB47136	GB46681	GB54308						GB53396	GB44601	GB47037	GB48083	GB47431	GB47689	GB41752	GB49038	GB53991
										GB44526	GB50939	GB40077						GB51748	GB52716	GB50064	GB43443	GB55888	GB55148	GB51580	GB52844	GB52173
										GB40451	GB44972	ENSRNA022717947-T1						GB42595	GB55772	GB42802	GB44902	GB41659	GB50252	GB55683	GB54546	GB43196
										GB54273	GB40947	GB50246						GB43533	GB42747	GB49826	GB55373	GB51991	GB43571	GB53010	GB54198	GB42262
										GB53194	GB52236	GB41877						GB42985	GB53672	GB52781	GB49169	GB54433	GB42725	GB52161	GB51683	GB45028
										GB54853	GB43440	GB50609						GB53385	GB48377	GB43426	GB54583	GB47817	GB46131	GB42584	GB40946	GB41889
										GB50071	GB48671	GB44583						GB45521	GB53579	GB43295	GB43180	GB42249	GB51281	GB51668	GB54818	GB47791
										GB50224	GB52007	GB49110						GB50460	GB49990	GB49862	GB44280	GB43125	GB52442	GB52617	GB55463	GB54765
										GB43053	GB47061	GB55499						GB47694	GB51276	GB40134	GB54240	GB41979	GB50130	GB54914	GB45287	GB42702
										GB50192	GB46712	GB49799						GB46535	GB43565	GB50529	GB50550	GB55318	GB46141	GB43126	GB49535	GB41751
										GB48025	GB50048	GB47791						GB50686	GB40933	GB53385	GB51867	GB43180	GB48007	GB53125	GB49407	GB41301
										GB40723	GB45551	GB55333						GB54634	GB46712	GB51283	GB49004	GB47565	GB47612	GB40506	GB50929	GB50650
										GB50938	GB52625	GB51192						GB51515	GB40663	GB55463	GB50343	GB55645	GB49321	GB52121	GB41969	GB46853
										GB47302	GB55438	GB43168						GB41414	GB43202	GB51058	GB55157	GB44221	GB49828	GB51271	GB41700	GB47390
										GB43052	GB50454	GB50234						GB49076	GB42049	GB41728	GB51665	GB45373	GB51698	GB40012	GB47828	GB50677
										GB55278	GB50028	GB45988						GB46312	GB51937	GB46965	GB50086	GB54298	GB53336	GB54972	GB53708	GB52997
										GB40592	GB49172	GB42868						GB40940	GB51406	GB51605	GB46431	GB46282	GB54203	GB52911	GB51697	GB46961
										GB54643	GB54925	GB44839						GB42332	GB42869	GB44279	GB55692	GB41781	GB54314	GB47382	GB40578	GB52602
										GB45537	GB48796	GB42829						GB49526	GB43141	GB55074	GB43165	GB43836	GB50686	GB43828	GB48571	GB51582
										GB48854	GB52093	GB44205						GB50548	GB50381	GB53420	GB48086	GB45451	GB47232	GB45026	GB50246	GB52279
										GB55641	GB40350	GB42557						GB42585	GB49227	GB48157	GB53080	GB42984	GB55616	GB47662	GB48431	GB52002
										GB40387	GB52464	GB46705						GB44583	GB45812	GB55501	GB40654	GB56027	GB40981	GB47886	GB54348	GB48567
										GB43545	GB53039	GB44960						GB46421	GB49861	GB47490	GB44694	GB41688	GB41234	GB43444	GB48270	GB42797
										GB50643	GB50020	GB53611						GB41888	GB42201	GB49981	GB44414	GB55151	GB41701	GB55268	GB42332	GB44673
										GB42306	GB40333	GB44643						GB44442	GB44455	GB49478	GB54440	GB49443	GB53968	GB55370	GB42372	GB51279
										GB49090	GB50160	GB42729						GB44119	GB50903	GB40980	GB45544	GB50738	GB45436	GB44152	GB43903	GB41875
										GB43092	GB51800	GB44544						GB41643	GB45859	GB55995	GB53668	GB47955	GB40506	GB50189	GB44158	GB55268
										GB52078	GB48557	GB52236						GB40401	GB46277	GB45713	GB46648	GB43247	GB45512	GB41977	GB40941	GB44247
										GB49013	GB44765	GB43756						GB40168	GB50766	GB43204	GB43419	GB48125	GB52324	GB54331	GB54680	GB42983
										GB40946	GB42201	GB42168						GB55675	GB42579	GB43565	GB46225	GB50123	GB44152	GB40946	GB44798	GB49231
										GB40263	GB43205	GB51657						GB44839	GB55585	GB55751	GB41267	GB50694	GB49903	GB51758	GB54118	GB43440
										GB51261	GB42787	GB40281						GB44118	GB41815	GB52156	GB44672	GB47309	GB51667	GB51223	GB42758	GB46714
										GB51910	GB44643	GB50012						GB53605	GB53035	GB44502	GB43617	GB52977	GB42659	GB54923	GB47816	GB55332
										GB52356	GB49259	GB44252						GB50510	GB45140	GB49768	GB45861	GB45184	GB47886	GB48027	GB42232	GB42142
										GB50740	GB50001	GB45335						GB44079	GB55425	GB45222	GB53081	GB53997	GB48010	GB42372	GB40741	GB51967
										GB45495	GB47277	GB45222						GB51355	GB55438	GB50874	GB55076	GB54341	GB47817	GB41665	GB40350	GB45736
										GB55791	GB41847	GB42470						GB41546	GB41607	GB54923	GB47724	GB49388	GB50675	GB48248	GB43093	GB46741
										GB44307	GB45493	GB51407						GB50051	ENSRNA022717837	GB40350	GB44897	GB46606	GB41606	GB43007	GB53206	GB41975
										GB47431	GB51356	GB52060						GB50402	GB49826	GB44315	GB46465	GB52617	GB40490	GB54659	GB44643	GB49187
										GB40969	GB47744	GB49749						GB52687	GB50478	GB53429	GB52641	GB50356	GB53237	GB42054	GB46144	GB42884
										GB44032	GB40539	GB44321						GB46612	GB43295	GB48167	GB48358	GB46544	GB52583	GB53976	GB55729	GB44842
										GB52993	GB40905	GB44008						GB55347	GB50144	GB41875	GB44426	GB40858	GB41922	GB47718	GB55617	GB52075
										GB43232	GB48238	GB43761						GB47686	GB43846	GB52705	GB54977	GB50409	GB54331	GB50652	GB50286	GB52958
										GB51712	GB40789	GB46269						GB54239	GB49875	GB45521	GB47650	GB55033	GB53435	GB48005	GB50259	GB48299
										GB50345	GB46270	GB48216						GB47806	GB53798	GB44710	GB44298	GB47741	GB44000	GB46395	GB47420	GB44792
										GB53206	GB52985	GB42617						GB52171	GB50904	GB48248	GB51499	GB42422	GB44598	GB52803	GB44941	GB42369
										GB50147	GB47565	GB46337						GB46581	GB51337	GB54355	GB47598	GB55000	GB52788	GB51009	GB54758	GB44942
										GB44031	GB40619	GB40120						ENSRNA022717476	GB42325	GB52761	GB45340	GB54421	GB50119	GB45514	GB44824	GB53234
										GB48866	GB50510	GB45288						GB46956	GB49967	GB55425	GB46141	GB45260	GB45044	GB47233	GB51941	GB46167
										GB49173	GB46509	GB42645						GB41255	GB54295	GB49407	GB40448	GB45095	GB41283	GB51305	GB41730	GB52776
										GB50640	GB51697	GB47313						GB51989	GB47779	GB54802	GB53188	GB55010	GB52161	GB49233	GB55760	GB50407
										GB45514	GB40616	GB49806						GB42315	GB45055	GB40008	GB48374	GB54350	GB45704	GB45978	GB48024	GB55789
										GB42414	GB52146	GB50795						GB51109	GB42056	GB47931	GB53863	GB43202	GB40654	GB55633	GB44415	GB50545
										GB43181	GB40006	GB41641						GB41790	GB43953	GB40975	GB54937	GB47328	GB41000	GB43920	GB48456	GB42850
										GB40139	GB41773	GB46713						GB41995	GB46725	GB55605	GB50116	GB43731	GB43441	GB54649	GB45486	GB51757
										GB45211	GB54121	GB55791						GB40128	GB41891	GB53307	GB52981	GB51758	GB54497	GB40940	GB55789	GB41029
										GB48698	GB46057	GB44152						GB44644	GB44710	GB52585	GB48872	GB55542	GB51912	GB42867	GB46243	GB50596
										GB54675	GB42832	GB47658						GB44652	GB43403	GB44479	GB45660	GB50067	GB55489	GB45878	GB53753	GB52725
										GB45813	GB47295	GB50975						ENSRNA022717837	GB40603	GB55651	GB51205	GB42139	GB47423	GB48377	GB50687	GB50937
										GB49227	GB45107	GB50118						GB51567	GB40134	GB48763		GB43843	GB55228	GB52146	GB41397	GB49684
										GB40281	GB54433	GB42246						GB48007	GB41393	GB49259		GB48948	GB44985	GB42489	GB50590	GB42895
										GB42802	GB41650	GB54666						GB54722	GB41895	GB53690		GB53299	GB40163	GB45505	GB43953	GB55802
										GB54441	GB40086	GB49259						GB43054	GB49882	GB43575		GB49240	GB55364	GB53039	GB43089	GB47413
										GB51359	GB52508	GB52649						GB40061	GB44656	GB49484		GB45907	GB41147	GB54236	GB52107	GB49570
										GB51382	GB48521	GB49224						GB50805	GB49223	GB44455		GB48005	GB55943	GB46564	GB44146	GB44031
										GB41543	GB41450	GB53017						GB49544	GB41728	GB49258		GB42613	GB42496	GB46069	GB51998	GB55071
										GB45518	GB52472	GB44505						GB53657	GB44476	GB41900		GB53321	GB49410	GB50242	GB40057	GB50282
										GB50874	GB42074	GB51800						GB40420	GB47940	GB40160		GB55205	GB49022	GB42526	GB49260	GB51163
										GB41756	GB49155	GB41676						GB41377	GB42997	GB51292		GB51706	GB46513	GB44966	GB52467	GB41842
										GB40226	GB49601	GB41523						GB40142	GB55801	GB51054		GB54958	GB44842	GB52172	GB49325	GB47393
										GB47791	GB40731	GB47498						GB55663	GB41430	GB42292		GB51854	GB55477	GB43504	GB45169	GB47336
										GB55669	GB55729	GB51768						GB45644	GB40856	GB40905		GB47849	GB49894	GB51791	GB50270	GB54543
										GB49528	GB52134	GB53592						GB51013	GB41399	GB48237		GB54581	GB55149	GB51918	GB47281	GB51762
										GB46365	GB40859	GB43465						GB46164	GB50787	GB53459		GB48698	GB43495	GB45907	GB50790	GB52740
										GB55009	GB47281	GB49343						GB50178	GB45988	GB41378		GB53338	GB53455	GB51055	GB50683	GB45967
										GB47977	GB50359	GB55148						GB50048	GB53503	GB44013		GB50239	GB49514	GB46899	GB47736	GB53662
										GB55828	GB40718	GB49488						GB50734	GB45373	GB50828		GB53738	GB46071	GB45913	GB53558	GB53690
										GB54689	GB52597	GB54680						GB51897	GB52075	GB48655		GB55601	GB55030	GB50127	GB55675	GB48681
										GB55998	GB42064	GB48065						GB52767	GB43713	GB47051		GB52755	GB54938	GB47635	GB47502	GB42828
										GB42174	GB40278	GB52517						GB45131	GB46114	GB48389		GB54084	GB49259	GB43559	ENSRNA022717416	GB43719
										GB55650	GB47588	GB50730						GB50702	GB54548	GB50277		GB47610	GB54914	GB48416	GB54150	GB48685
										GB48446	GB45635	GB45972						GB48396	GB43110	GB40856		GB45624	GB41166	GB55489	GB47277	GB45735
										GB44588	GB51941	GB41695						GB42783	GB55367	GB52304		GB43179	GB47885	GB46144	GB51090	GB40493
										GB43422	GB49235	GB52704						GB53505	GB49657	GB43728		GB43989	GB41793	GB43179	GB47301	GB43446
										GB44062	GB53948	GB46023						GB50483	GB49542	GB55400		GB51849	GB40405	GB51158	GB40086	GB49651
										GB40808	GB49377	GB50733						GB50232	GB40834	GB54818		GB41770	GB48851	GB44307	GB44292	GB40527
										GB46419	GB55639	ENSRNA022717354-T1						GB48157	GB42484	GB43301		GB45537	GB42264	GB43873	GB48273	GB52697
										GB44319	GB51683	GB50537						GB46209	GB54005	GB44476		GB52152	GB47017	GB47970	GB40616	GB53540
										GB51090	GB42784	GB51072						GB45667	GB48840	GB43416		GB48810	GB48946	GB53208	GB53557	GB49640
										GB55900	GB43716	GB46145						GB53434	GB50828	GB53229		GB52739	GB44205	GB47017	GB44537	GB49091
										GB55881	GB40464	GB52356						GB41343	GB44653	GB41616		GB55328	GB44934	GB41917	GB49112	GB51544
										GB55583	GB43099	GB45819						GB49542	GB48271	GB48119		GB50550	GB51683	GB45044	GB42685	GB44724
										GB46564	GB41641	GB44415						GB47729	GB51545	GB54548		GB52986	GB52085	GB41152	GB50892	GB52928
										GB44801	GB42183	GB53473						GB44765	GB46528	GB44554		GB50675	GB41888	GB45831	GB48472	GB53067
										GB50886	GB46602	GB46273						GB44017	GB51791	GB43713		GB49522	GB55493	GB50031	GB46766	GB42971
										GB42645	GB45115	GB44349						GB48530	GB46219	GB52469		GB43393	GB43099	GB49854	GB52281	GB46689
										GB41697	GB49093	GB46886						GB47885	GB54201	GB41505		GB54331	GB51758	GB42557	GB44349	GB54404
										GB50832	GB50837	GB44104						GB45463	GB42278	GB54806		GB48250	GB43868	GB43558	GB55771	GB53811
										GB45662	GB43637	GB55422						GB50458	GB54395	GB47932		GB41809	GB45419	GB49400	GB52540	GB50202
										GB42688	GB55290	GB50270						GB40996	GB53015	GB47234		GB40422	GB46921	GB55937	GB45547	GB40911
										GB48980	GB51533	GB40461						GB52416	GB43715	GB53426		GB45911	GB55033	GB41024	GB44967	GB52746
										GB43444	GB52014	GB50470						GB49461	GB48062	GB45685		GB47472	GB40308	GB44330	GB55613	GB52195
										GB44419	GB42052	GB40905						GB55251	GB45508	GB52524		GB47337	GB43444	GB42249	GB50277	GB49324
										GB55789	GB56005	GB48006						GB49274	GB49359	GB51647		GB41490	GB45698	GB53316	GB41293	GB54847
										GB49552	GB54334	GB54011						GB46148	GB42314	GB40087		GB55793	GB49398	GB52360	GB41917	GB55091
										GB54545	GB48349	GB54758						GB46872	GB49548	GB48969		GB49275	GB50241	GB53656	GB50201	GB45025
										GB40054	GB52503	GB55855						GB55019	GB43628	GB43510		GB40974	GB54827	GB44477	GB54598	GB47500
										GB53490	GB41815	GB41989						ENSRNA022717220	GB55510	GB53657		GB50296	GB44292	GB47279	GB46687	GB48965
										GB55889	GB55288	GB51183						GB49380	GB53415	GB41649		GB55444	GB46289	GB53574	GB53527	GB53242
										GB48518	GB49332	GB48056						GB42728	GB53746	GB54272		GB47604	GB53829	GB45141	GB42538	GB48160
										GB45774	GB49311	GB44606						GB41785	GB44254	GB40074		GB45348	ENSRNA022717431	GB48854	GB56034	GB51930
										GB41745	GB49264	GB50591						GB52167	GB43301	GB41165		GB49918	GB55931	GB53578	GB47791	GB47962
										GB45137	GB49607	GB40626						GB47891	GB55651	GB55642		GB51543	GB55760	GB55250	GB46209	GB53742
										GB47227	GB48810	GB55614						GB43617	GB44074	GB44839		GB48148	GB45656	GB47500	GB44031	GB56005
										GB40155	GB54546	GB47886						GB42591	GB48434	GB48006		GB51072	GB41510	GB54590	GB40012	GB51619
										GB43940	GB41508	GB50260						GB52508	GB45542	GB53646		GB44583	GB46144	GB47284	GB46269	GB42202
										GB51572	GB42447	GB47267						GB55261	GB46614	GB49129		GB45101	GB49357	GB41737	GB42203	GB45545
										GB44521	GB55400	GB55400						GB44685	GB48006	GB56012		GB50727	GB53174	GB42673	GB43282	GB48154
										GB54367	GB42729	GB42556						GB47009	GB53437	GB48605		GB52925	GB47443	GB53418	GB43832	GB53957
										GB54123	GB48171	GB41882						GB42792	GB52077	GB45453		GB55149	GB48979	GB50929	GB55407	GB52980
										GB44938	GB55523	GB42414						GB42409	GB41378	GB53862		GB54022	GB47466	GB40460	GB47882	GB55481
										GB54162	GB41735	GB41650						GB51391	GB50121	GB47669		GB51649	GB55722	GB46071	GB49511	GB50201
										GB49226	GB46077	GB45657						GB44252	GB55514	GB41845		GB53195	GB52074	GB47831	GB40759	GB54394
										GB45433	GB55350	GB48659						GB43298	GB52617	GB43248		GB48846	GB43520	GB50687	GB51748	GB43706
										GB55364	GB40944	GB42203						GB44501	GB42224	GB55841		GB46775	GB47769	GB48746	GB49235	GB48169
										GB53574	GB40087	GB50296						ENSRNA022717430	GB55841	GB40531		GB45148	GB49456	GB41843	GB50827	GB44452
										GB42249	GB41624	GB52077						GB53557	GB49862	GB42142		GB41977	GB53576	GB51766	GB43728	GB42269
										GB52090	GB53321	GB50832						GB51962	GB45005	GB51809		GB47482	GB47313	GB44148	GB49275	GB55293
										GB42663	GB49949	GB52079						GB48469	GB41397	GB50478		GB50998	GB54423	GB54435	GB54496	GB42652
										GB45084	GB54557	GB47993						GB51494	GB42489	GB42339		GB45174	GB53644	GB52116	GB40500	GB53339
										GB51668	GB55422	GB45883						GB51527	GB55995	GB43403		GB44783	GB52466	GB48777	GB41982	GB42213
										GB51333	GB53042	GB52088						GB45216	GB40859	GB41719		GB53712	GB43305	GB44723	GB52652	GB49862
										GB40240	GB40978	GB52599						GB47823	GB48355	GB42784		GB44153	GB54288	GB54328	GB55497	GB46614
										GB51555	GB52133	GB48171						GB51045	GB46965	GB50691		GB50997	GB51002	GB55595	GB51019	GB55016
										GB55145	GB48216	GB51993						GB40153	GB52106	GB42815		GB50820	GB43163	GB48695	GB42062	GB42457
										GB40858	GB50734	GB47301						GB43367	GB49966	GB55514		GB40460	GB41326	GB49549	GB53372	GB44770
										GB42942	GB49435	GB41265						GB47479	GB52761	GB53473		GB47266	GB42321	GB44544	ENSRNA022717361	GB47424
										GB54848	GB54362	GB41962						GB53524	GB46696	GB42850		GB44873	GB46903	GB41522	GB51823	GB44492
										GB44904	GB49505	GB50652						GB40831	GB55183	GB44178		GB44039	GB50982	GB47456	GB53070	GB44867
										GB50917	GB42585	GB50003						GB43273	GB51828	GB44801		GB45125	GB51089	GB55010	GB50013	GB54358
										GB52789	GB40492	GB50271						GB50819	GB47301	GB54810		GB42674	GB44172	GB44930	GB48132	GB41625
										GB53072	GB53417	GB48661						GB51898	GB43575	GB44121		GB49106	GB53865	GB50919	GB46048	GB54417
										GB54958	GB44219	GB41729						GB52625	GB52056	GB47233		GB40160	GB52601	GB54686	GB49802	GB49908
										GB53782	GB40593	GB51830						GB41734	GB49407	GB47138		GB49543	GB53220	GB49377	GB47565	GB42854
										GB54590	GB42685	GB54121						GB50185	GB40480	GB53479		GB47629	GB47270	GB44842	GB46683	GB54255
										GB55012	GB44189	GB53012						GB47580	GB44554	GB55548		GB55779	GB53696	GB44331	GB48476	GB49906
										GB43843	GB45357	GB50225						GB46789	GB40144	GB47475		GB46189	GB45937	GB49885	GB53327	GB41672
										GB43141	GB49812	GB46069						GB42543	GB45346	GB41674		GB55646	GB50590	GB42679	GB46270	GB53609
										GB46121	GB49869	GB48557						GB49684	GB41165	GB50006		GB44449	GB45221	GB53174	GB52007	GB44214
										GB48430	GB49981	GB50021						GB53367	GB45709	GB55206		GB55276	GB55206	ENSRNA022717431	GB55499	GB51782
										GB53039	GB52557	GB52763						GB44844	GB50204	GB43715		GB50233	GB48126	GB43163	GB41888	GB41162
										GB53093	GB41068	GB54236						GB42199	GB53441	GB49966		GB55403	GB54174	GB50600	GB47336	GB52786
										GB41731	GB44697	GB45547						GB52042	GB53340	GB49801		GB48784	GB47932	GB44689	GB44014	GB41608
										GB50142	GB51391	GB42987						GB42692	GB54219	GB48136		GB55936	GB48518	GB44592	GB42878	GB40959
										GB50730	GB50832	GB40656						GB53055	GB40626	GB52975		GB55929	GB50181	GB51626	GB40609	GB49942
										GB40299	GB41863	GB53968						GB50223	GB52281	GB54356		GB48048	GB41843	GB53385	GB49268	GB41085
										GB45029	GB46251	GB41737						GB55936	GB40917	GB51276		GB40417	GB42174	GB40287	GB44653	GB49150
										GB48948	GB50686	GB52722						GB53784	GB48758	GB51660		GB44564	GB46517	GB42755	GB54310	GB52001
										GB42212	GB51072	GB40721						GB52146	GB49593	GB50795		GB47062	GB46225	GB50740	GB40646	GB47061
										GB44994	GB50911	GB54433						GB44225	GB40690	GB42224		GB55633	GB55601	GB49967	GB49322	GB48387
										GB47329	GB54758	GB50985						GB53318	GB48238	GB48517		GB44960	GB44330	GB53828	GB46673	GB43316
										GB51620	GB54775	GB42540						GB45070	GB51688	GB46961		GB40057	GB53334	GB44433	GB41401	GB55614
										GB51348	GB51688	GB55392						GB55483	GB41649	GB51218		GB55150	ENSRNA022717354	GB51394	GB41464	GB49386
										GB41412	GB47336	GB54198						GB53632	GB49478	GB47301		GB43542	GB47250	GB49038	GB49869	GB40625
										GB44146	GB50985	GB40495						GB41920	GB50294	GB47083		GB45457	GB54439	GB42139	GB55349	GB47688
										GB43186	GB48402	GB49379						GB51225	GB48119	GB42286		GB49170	GB49154	GB44298	GB44021	GB55880
										GB41316	GB55367	GB42447						GB52927	GB41000	GB43497		GB41866	GB40579	GB47513	GB51295	GB45418
										GB49871	GB49164	GB55486						GB53221	GB55463	GB52001		GB47443	GB41427	GB44205	GB47932	GB42849
										GB45907	GB48020	GB53454						GB50118	GB55578	GB40626		GB40779	GB40422	GB53576	GB47614	GB48626
										GB52308	GB51373	GB51716						GB51808	GB47889	GB54557		GB40446	GB55561	GB52017	GB55804	GB53415
										GB44907	GB52116	GB41772						GB53448	GB40847	GB47282		GB53935	GB50231	GB50119	GB42439	GB41617
										GB55514	GB41701	GB51356						GB40169	GB40905	GB53477		GB42439	GB40904	GB47946	GB41698	GB46443
										GB54272	GB46877	GB49273						GB52047	GB53576	GB50683		GB41737	GB44443	GB54964	GB52610	GB44537
										GB55560	GB41228	GB40731						GB50400	GB49879	ENSRNA022717354		GB44870	GB51372	GB43910	GB53414	GB45291
[truncated: 1,440 more rows]

## Sheet: sTable3b_DEG_down
Supplementary Table 3b. Gene ID of down-regulated genes at different stages of honey bee with different concentrations of imidacloprid treatment.
	same age comparison																different ages comparison
age of honey bee	9d_Larvae			0d			7d			14d			20d				14-day-old control/treatments vs 0-day-old control				14-day-old control/treatments vs 7-day-old control				14-day-old control/treatments vs 20-day-old control
total numbers of DEGs	18	711	877	94	331	442	0	116	0	2277	2428	2441	6	6	7		control	1ppb	10ppb	50ppb	control	1ppb	10ppb	50ppb	control	1ppb	10ppb	50ppb
imidacloprid concentration	1ppb	10ppb	50ppb	1ppb	10ppb	50ppb	1ppb	10ppb	50ppb	1ppb	10ppb	50ppb	1ppb	10ppb	50ppb		1588	1608	2096	1993	5154	5213	4697	4674	2317	2154	1207	327
	GB43751	GB40689	GB55860	GB51223	GB42452	GB42452		GB49751		GB46697	GB51103	GB53954	GB42857	GB49396	GB49078		GB48841	GB48841	GB48841	GB48841	GB53353	GB55286	GB55360	GB50249	GB45660	GB54420	GB44726	GB46879
	GB53343	GB43278	GB44751	GB47964	GB44264	GB44264		GB46151		GB49594	GB44153	GB54856	GB52540	GB49607	GB54914		GB53114	GB48843	GB53113	GB48861	GB51930	GB55724	GB49501	GB49501	GB48374	GB41068	GB42577	GB44186
	GB51354	GB41230	GB43716	GB52351	GB51223	GB46196		GB55743		GB41739	GB44077	GB46250	GB43576	GB49470	GB43579		GB40299	GB48861	GB48861	GB48843	GB55714	GB51165	GB45999	GB43404	GB53863	GB41213	GB49555	GB55380
	GB51060	GB50400	GB53362	GB47318	GB43007	GB50832		GB55619		GB47968	GB48127	GB47457	GB42686	GB54914	GB42857		GB48861	GB44264	GB48843	GB53114	GB47118	GB42902	GB46413	GB50563	GB54937	GB53661	GB55443	GB50930
	GB44158	GB53804	GB48584	GB54955	GB46196	GB51913		GB50342		GB41244	GB46657	GB41902	GB54914	GB43576	GB53116		GB48842	GB55559	GB53114	GB55559	GB52046	GB52913	GB46414	GB43794	GB55559	GB55550	GB52360	GB45730
	GB51812	GB52523	GB43501	GB41128	GB48154	GB53080		GB43963		GB42752	GB50511	GB55506	GB48458	GB48458	GB53556		GB53113	GB46222	GB40299	GB53919	GB49045	GB50562	GB47785	GB55286	GB48872	GB44420	GB54288	GB45152
	GB41512	GB45074	GB48238	GB53936	GB47248	GB42635		GB48650		GB46325	GB41189	GB53826			GB48458		GB42597	GB40299	GB44264	GB46222	GB49056	GB41707	GB43794	GB50564	GB51205	GB52681	GB42681	GB55031
	GB45218	GB43739	GB48273	GB55612	GB40168	GB47318		GB53162		GB55215	GB42223	GB47651					GB42624	GB44825	GB51223	GB40299	GB47470	GB49914	GB52054	GB49277	GB47634	GB55884	GB40539	GB41695
	GB53632	GB53598	GB43145	GB45221	GB52351	GB44514		GB50889		GB42959	GB52446	GB45024					GB53115	GB53113	GB56000	GB43854	GB50448	GB50565	GB41953	GB50567	GB51799	GB45361	GB52048	GB44512
	GB52000	GB42026	GB42625	GB40771	GB48268	GB41449		GB54802		GB48956	GB40444	GB51343					GB46222	GB51223	GB49545	GB53113	GB52879	GB42625	GB47786	GB53112	GB50589	GB43053	GB44148	GB52442
	GB52523	GB42027	GB52171	GB50701	GB44514	GB49540		GB52765		GB55317	GB46194	GB44812					GB53120	GB48862	GB49262	GB54954	GB42905	GB45999	GB50612	GB42643	ENSRNA022717316	GB52192	GB52958	GB55730
	GB41230	GB42792	GB43718	GB48065	GB51665	GB54657		GB50438		GB43912	GB44503	GB55567					GB50610	GB56000	GB48660	GB48862	GB53054	GB42301	GB40533	GB50027	GB45861	GB42353	GB50975	GB50091
	GB54139	GB49277	GB40940	GB47143	GB43892	GB47944		GB41214		GB49230	GB53031	GB55493					GB51420	GB53114	GB51322	GB44825	GB44196	GB55360	GB53866	GB41459	GB53774	GB45727	GB53505	GB45514
	GB43719	GB40333	GB47737	GB51333	GB53936	GB44966		GB47515		GB50044	GB54677	GB48151					GB42598	GB48842	GB44825	GB43962	GB44041	GB49578	GB42905	GB43381	GB44426	GB54498	GB45641	GB55298
	GB49476	GB42142	GB49283	GB51665	GB54951	GB47964		GB51930		GB48102	GB40538	GB46535					GB47318	GB45317	GB46222	GB44264	GB42460	GB42643	GB45064	GB52913	GB47598	GB40513	GB43422	GB45459
	GB43418	GB56010	GB44213	GB53722	GB44294	GB45418		GB41243		GB44890	GB53513	GB42082					GB41772	GB49993	GB51132	GB48374	GB51772	GB43751	GB49279	GB47785	GB41267	GB47968	GB46616	GB54143
	GB45101	GB42201	GB44117	GB55393	GB50924	GB52351		GB45145		GB54426	GB54366	GB48064					GB48261	GB49262	GB44519	GB48842	GB42096	GB51584	GB42906	GB52054	GB50654	GB45360	ENSRNA022717404	GB44988
	GB42233	GB48972	GB43828	GB45151	GB55427	GB41029		GB49568		GB51332	GB51581	GB42329					GB47934	GB52477	GB54046	GB51023	GB55286	GB46413	GB42643	GB45998	GB44414	GB40767	GB49076	GB44564
		GB48273	GB40162	GB54097	GB53068	GB51223		GB48772		GB43464	GB55011	GB45126					GB41792	GB44519	GB42449	GB52987	GB43094	GB49972	GB45974	GB41953	GB40590	GB52172	GB47589	GB54886
		GB43497	GB53493	GB44983	GB47345	GB54215		GB42156		GB52688	GB48232	GB42140					ENSRNA022717839	GB44002	ENSRNA022717522	GB40771	GB52001	GB53929	GB41462	GB42946	GB47840	GB40616	GB47657	GB40462
		GB45694	GB53557	GB53944	GB45151	GB40771		GB40130		GB54168	GB54450	GB44693					GB45174	GB54317	GB42335	GB43753	GB51985	GB50611	GB48986	GB50467	GB47650	GB53731	GB41772	GB55369
		GB48588	GB44200	GB40149	GB50180	GB42449		GB47234		GB52030	GB42752	GB46271					GB50636	GB40604	GB51007	GB45964	GB48233	GB42908	GB55733	GB50987	GB54327	GB40212	GB52427	GB42334
		GB47783	GB50251	GB45701	GB45387	GB50924		GB51814		GB52681	GB43441	GB50477					GB49438	GB42452	GB42597	GB40535	GB53598	GB46414	GB51212	GB47786	GB51499	GB48523	GB49001	GB44532
		GB42808	GB53589	GB50924	GB55472	GB41301		GB40533		GB46119	GB45865	GB43486					GB49262	GB51979	GB40771	GB42449	GB53343	GB43794	GB50562	GB41787	GB55076	GB49320	GB44663	GB42679
		GB55032	GB44560	GB43731	GB51479	GB55161		GB50769		GB41196	GB45452	GB44207					GB41965	ENSRNA022717522	GB48981	GB52477	GB48143	GB49800	GB49267	GB53159	ENSRNA022717829	GB48775	GB48005	GB44683
		GB44090	GB53444	GB43007	GB41175	GB53754		GB54867		GB54747	GB46567	GB42691					GB48216	GB55029	GB48922	GB48268	GB50441	GB52054	GB42901	GB54763	GB43371	GB51690	GB52115	GB53750
		GB55798	GB40578	GB43510	GB48410	GB49598		GB51545		GB41822	GB50344	GB52037					GB41227	GB42938	GB55559	GB44519	GB51818	GB52919	GB51235	GB42301	GB51285	GB50658	GB54328	GB42822
		GB53644	GB40075	GB41657	GB48773	GB54951		GB47614		GB48749	GB49166	GB53193					GB54429	GB54036	GB49923	GB48660	GB52100	GB50041	GB42636	GB53941	GB45899	GB43078	GB45825	GB55498
		GB54884	GB55797	GB52587	GB55161	GB55776		GB44796		GB47418	GB44420	GB52688					GB53116	GB54731	GB48842	GB51322	GB52224	GB42946	GB50611	GB40209	ENSRNA022713255	GB40492	GB41483	GB54812
		GB45612	GB42203	GB53742	GB40771	GB48374		GB54803		GB42721	GB44890	GB41244					GB51223	GB50439	GB48718	GB40002	GB49149	GB50467	GB49765	GB53866	GB46648	GB41176	GB42373	GB50048
		GB40229	GB50385	GB55373	GB54312	GB48268		GB53478		GB41290	GB50237	GB41629					GB44002	GB54006	GB45209	GB45772	GB52620	GB45998	GB45998	GB48988	GB52055	GB49192	GB46035	GB44475
		GB50441	GB40225	GB41154	GB42768	GB53372		GB53307		GB49166	GB47829	GB54387					GB48258	GB51023	GB55450	GB52329	GB41891	GB47786	GB42625	GB50684	GB52117	GB42192	GB42233	GB52163
		GB53589	GB43555	GB53133	GB42981	GB55427		GB54358		GB55269	GB48408	GB43836					GB53119	GB49545	GB49261	GB52448	GB51105	GB50612	GB47781	GB47550	GB45828	GB54477	GB43123	GB42863
		GB45140	GB43401	GB44264	GB41148	GB40149		GB48173		GB46539	GB51723	GB43640					GB47378	GB40771	GB46518	GB51132	GB54144	GB40533	GB55653	GB50566	GB54662	GB50694	GB52977	GB53012
		GB49396	GB53365	GB48374	GB41658	GB41829		GB42096		GB55149	GB48610	GB50995					GB55219	GB48718	GB43826	GB42907	GB40678	GB53941	GB52944	GB54061	GB51020	GB51124	GB51185	GB43085
		GB46159	GB40517	GB51206	GB44897	GB48773		GB48862		GB43879	GB48064	GB42161					GB49597	GB54954	GB48862	GB49086	GB48514	GB53866	GB46756	GB55360	GB46060	GB52739	GB41675	GB54634
		GB48658	GB51546	GB50980	GB50345	GB53068		GB51816		GB41490	GB46962	GB40444					GB55450	GB49764	GB51948	GB40697	GB50400	GB45112	GB54771	GB47221	GB47773	GB46895	GB44834	GB53457
		GB43602	GB43910	GB47828	GB49168	GB53029		GB41356		GB53041	GB55905	GB40513					GB50982	GB42598	GB44002	GB43826	GB50586	GB52772	GB47795	GB50568	GB42461	GB51627	GB50779	GB52094
		GB40662	GB48050	GB48154	GB44082	GB50701		GB53557		GB55014	GB43129	GB53793					GB41069	GB46518	GB51028	GB44002	GB42599	GB42905	GB44382	GB46519	GB46179	GB44553	GB40281	GB49024
		GB40007	GB55002	GB55161	GB53365	GB46700		GB42902		GB46511	GB43236	GB46028					GB44552	GB44833	GB45506	GB54063	GB50170	GB47550	GB50249	GB54099	GB51317	GB51095	GB46211	GB45844
		GB47671	GB41281	GB52060	GB41449	GB55580		GB45192		GB54420	GB51999	GB46189					GB45152	GB47964	GB42452	GB49545	GB52957	GB50564	GB47774	GB51287	GB49403	GB50757	GB53116	GB41011
		GB50286	GB46130	GB48646	ENSRNA022717337	GB42078		GB40959		GB45193	GB55062	GB49161					GB41773	GB52119	GB48258	GB45317	GB49800	GB47400	GB49635	GB41320	GB48991	GB44850	GB50672	GB47513
		GB54668	GB51058	GB44897	GB47318	GB40923		GB43592		GB44586	GB45099	GB54214					GB49441	GB44513	GB53919	ENSRNA022712885	GB49277	GB50568	GB43710	GB40117	GB51393	GB50367	GB44657	GB42868
		GB50386	GB45530	GB55679	GB52587	GB49870		GB42576		GB47321	GB41166	GB40618					GB45525	GB53068	GB54937	GB54006	GB40531	GB50249	GB40584	GB49905	GB40697	GB46542	GB53125	GB40723
		GB48160	GB50682	GB54951	GB44285	GB50038		GB48122		GB44771	GB52037	GB40538					GB42652	GB42597	GB40535	GB42597	GB55724	GB54099	GB50467	GB51609	GB45450	GB43299	GB42360	GB48470
		GB53962	GB41891	GB54370	GB48670	GB44897		GB47680		GB43770	GB45526	GB53374					GB51979	GB55612	GB48268	GB42452	GB44078	GB50341	GB43609	GB43589	GB52981	GB54474	GB42608	GB49321
		GB54144	GB53599	GB44123	GB45490	GB40592		GB54394		GB51526	GB48875	GB53688					GB50252	GB40606	GB49764	GB52351	GB48173	GB50567	GB43806	GB47402	GB55320	GB50288	GB48058	GB40654
		GB40230	GB55094	GB47957	GB41829	GB44294		GB43091		GB52468	GB54748	GB50375					GB40720	GB43825	GB53659	GB53115	GB50249	GB49279	GB55727	GB46413	GB52122	GB46744	GB44479	GB52427
		GB44157	GB50962	GB54672	GB53705	GB51479		GB51970		GB49522	GB53237	GB41872					GB54175	GB41541	GB55612	GB52234	GB51276	GB42906	GB42443	GB47787	GB51032	GB50731	GB48002	GB54497
		GB51668	GB44196	GB50925	GB43155	GB43392		GB45054		GB44016	GB47631	GB40010					GB42270	GB40284	GB49086	GB54955	GB55332	GB40117	GB50987	GB52448	GB51227	GB44735	GB40032	GB41511
		GB49753	GB52047	GB47259	GB42449	GB43155		GB46087		GB49878	GB40032	GB40558					GB40226	GB51132	GB54731	GB40841	GB48399	GB54139	GB55064	GB52016	GB52881	GB55531	GB50511	GB41908
		GB50026	GB52144	GB44755	GB54151	GB50637		GB55614		GB45827	GB42860	GB40349					GB44116	GB53914	GB50636	GB45209	GB49501	GB41462	GB50566	GB47032	GB46416	GB52438	GB50376	GB52525
		GB49962	GB51757	GB47976	GB54429	GB51797		GB50395		GB45266	GB43338	GB41213					GB48843	GB47790	GB40002	GB48718	GB49793	GB42901	GB49278	GB49267	GB54943	GB53421	GB48659	GB53455
		GB53253	GB42180	GB41413	GB54208	GB44984		GB45149		GB51999	GB42797	GB43914					GB40483	GB44278	GB52351	GB53914	GB48650	GB50027	GB47778	GB48654	GB45897	GB51590	GB42065	GB42439
		GB51652	GB51764	GB55416	GB50701	GB41283		GB47807		GB44207	GB45258	GB50514					GB47837	GB50453	GB53068	GB51574	GB50769	GB51609	ENSRNA022717292	GB42387	GB43359	GB46065	GB43830	GB54500
		GB45541	GB54429	GB54779	GB49937	GB53147		GB48608		GB47500	GB49772	GB53398					GB45110	GB43753	GB45317	GB48844	GB41281	GB48986	GB41787	GB42907	GB43721	GB54557	GB48231	GB51833
		GB42784	GB55033	GB55782	GB54113	GB52553		GB42885		GB46377	GB47477	GB51103					GB48636	GB43826	GB42598	GB49923	GB54945	GB54144	GB42902	GB51235	GB46601	GB44576	GB55059	GB49027
		GB43977	GB55997	GB55077	GB54955	GB49112		GB42151		GB41347	GB41484	GB49932					GB54612	GB42449	ENSRNA022712885	GB48100	GB42210	GB55733	GB49581	GB54737	GB50116	GB50875	GB41195	GB43426
		GB49577	GB55455	GB47842	GB40149	GB54326		GB48469		GB46636	GB50890	GB42043					GB42778	GB41029	GB43825	GB49993	GB51584	GB40739	GB45112	GB42636	GB46953	GB45927	GB53154	GB42834
		GB44089	GB45131	GB43808	GB54932	GB44223		GB41892		GB47880	GB53302	GB43463					GB55700	GB48268	GB53115	GB49261	GB54738	GB51083	GB48649	GB53127	GB46679	GB44185	GB43180	GB50931
		GB55877	GB41861	GB54848	GB47397	GB48527		GB46672		GB53402	GB51984	GB53955					GB48926	GB54384	GB45536	GB51948	GB41460	GB47402	GB53112	GB49800	GB45652	GB46657	GB55439	GB50262
		GB55399	GB41507	GB49937	GB45497	GB41149		GB48656		GB42725	GB50809	GB48924					GB50959	GB46372	GB44513	GB55865	GB50532	GB48934	GB55286	GB49765	GB50248	GB50239	GB55387	GB45523
		GB54721	GB41343	GB54417	GB43441	GB45106		GB49640		GB55477	GB45431	GB53445					GB49647	GB48258	GB51420	GB47603	GB42902	GB43404	GB51310	GB55065	GB50436	GB47383	GB55855	GB51735
		GB41746	GB54163	GB45490	GB53013	GB40168		GB40970		GB43462	GB48956	GB46366					GB41723	GB40002	GB44173	GB53068	GB55335	GB50563	GB43010	GB50562	GB55233	GB53616	GB47350	GB42585
		GB43935	GB50571	GB51852	GB42559	GB48720		GB45521		GB54838	GB43448	GB55302					GB50180	GB51346	GB45855	GB40695	GB42224	GB42337	GB49578	GB52329	GB40002	GB40382	GB48889	GB47337
		GB40594	GB48143	GB43112	GB40758	GB45387		GB46504		GB48255	GB49012	GB48219					GB43195	GB45964	GB51346	GB54577	GB48447	GB52452	ENSRNA022717196	GB50785	GB41458	GB53173	GB44633	GB44320
		GB48997	GB42314	GB51042	GB44502	GB45221		GB48966		GB51661	GB42648	GB40071					GB55595	GB52351	GB51514	GB42493	GB53319	GB52016	GB53111	GB51233	GB52545	GB50758	GB55624	GB50735
		GB45681	GB42747	GB47880	GB52829	GB52060		GB41513		GB42013	GB42888	GB42749					GB47655	GB47603	GB40697	GB43825	GB49972	GB47032	GB47775	GB42908	GB40631	GB52923	GB40904	GB42809
		GB54139	GB50386	GB54503	GB44164	GB41842		GB40564		GB48433	GB41233	GB40794					GB50000	GB47464	GB48374	GB54462	GB50386	GB42387	GB52935	GB55179	GB47724	GB43219	GB42867	GB52102
		GB43716	GB41450	GB43718	GB44173	GB47248		GB43800		GB45069	GB54250	GB52085					GB44167	GB54374	GB45110	GB44173	GB51604	GB54737	GB47471	GB52440	GB41517	GB47454	GB53748	GB52314
		GB43719	GB51494	GB48293	GB54779	GB55615		GB51233		GB51763	GB55302	GB50635					GB49178	GB47368	GB43450	GB54345	GB52700	GB53127	GB46788	GB46414	GB48110	GB48871	GB55900	GB54303
		GB49098	GB50448	GB40759	GB41711	GB41392		GB41464		GB45674	GB43875	GB53703					GB45149	GB49648	GB43962	GB45233	GB43295	GB52831	GB47801	GB49914	GB41743	GB41140	GB54609	GB43951
		GB47052	GB50085	GB50739	GB45536	GB44548		GB48275		GB53374	GB44449	GB49087					GB42623	GB50438	GB47603	GB40146	GB43404	GB49765	GB47796	GB47781	GB48996	GB52033	GB43771	GB44125
		GB51209	GB54130	GB42488	GB42598	GB54954		GB55676		GB50272	GB44207	GB41487					GB50129	GB54863	GB48844	GB52122	GB51823	GB55065	GB41005	GB55653	GB55858	GB49504	GB46005	GB46363
		GB44158	GB55188	GB48980	GB48646	GB53936		GB44676		GB51330	GB44783	GB41165					ENSRNA022717804	GB42493	GB51648	GB50439	GB42268	GB51233	GB44441	GB54792	GB51031	GB42706	GB45497	GB48956
		GB41067	GB46725	GB44513	GB41491	GB51566		GB51786		GB40411	GB42697	GB54205					GB45714	GB43854	GB45152	GB51648	GB50579	GB54766	GB51785	GB46756	GB51007	GB45435	GB50974	GB45340
		GB43404	GB49438	GB51484	GB44519	GB42677		GB44472		GB53195	GB43999	GB52446					GB49518	GB53115	GB50439	GB47340	GB41722	GB43381	GB51855	ENSRNA022713255	GB50588	GB54281	GB54399	GB46775
		GB52602	GB54053	GB46541	GB55373	GB49858		GB47032		GB46691	GB46922	GB51581					GB42144	GB48981	GB40703	GB50589	GB44090	GB55179	GB51609	GB41476	GB50280	GB46189	GB47754	GB41266
		GB43140	GB55675	GB52739	GB50513	GB40239		GB48654		GB43563	GB50885	GB53696					GB51977	GB49845	GB44509	GB48922	GB52913	GB50468	ENSRNA022717194	GB49395	GB43792	GB44506	GB52094	GB44394
		GB44213	GB47381	GB42557	GB41723	GB44397		GB49578		GB40703	GB45822	GB45069					GB41812	GB51691	GB43629	GB44278	GB51209	GB52000	GB40209	GB44382	GB52344	GB53439	GB43375	GB48046
		GB46695	GB41660	GB46032	GB52776	GB55612		GB48062		GB50514	GB44884	GB51738					GB40094	GB41723	GB54954	GB45506	GB52711	GB47781	GB52941	GB47774	GB55865	GB41034	GB54387	GB48521
		GB40522	GB54151	GB48163	GB53029	GB46877		GB55675		GB55777	GB41164	GB41945					GB51305	GB48374	ENSRNA022717505	GB53659	GB50562	GB47785	GB56033	GB40610	GB53081	GB45017	GB52063	GB47924
		GB55527	GB49730	GB55302	GB54775	GB44173		GB40419		GB51143	GB47269	GB55280					GB54984	GB49877	GB40695	GB44513	GB46585	GB55653	GB48197	GB47403	GB49788	GB41695	GB44103	GB51615
		GB42314	GB47052	GB46190	GB40263	GB44756		GB40333		GB48001	GB44027	GB46708					GB54300	GB44211	GB41633	GB54046	GB46591	GB46127	GB54795	GB50465	GB50542	GB47062	GB43643	GB45052
		GB51481	GB49149	GB54056	GB47259	GB53339		GB55002		GB54506	GB53376	GB52316					GB41823	GB54046	GB44833	GB56000	GB42147	GB41461	GB42337	GB46798	GB41950	GB53454	GB52314	GB50954
		GB51089	GB53315	GB47478	GB49443	GB45315		GB42858		GB52058	GB49447	GB47310					GB54516	GB46182	GB47953	GB51979	GB51231	GB52944	GB52452	GB43609	GB51073	GB48150	GB42288	GB43247
		GB41127	GB42993	GB43448	GB50423	GB43892		GB50283		GB53046	GB41755	GB44305					GB40492	GB49261	GB40474	GB47754	GB42904	GB46756	GB52016	GB45999	GB40501	GB53467	GB45290	GB51013
		GB54130	GB47667	GB40460	GB54370	GB47151		GB53991		GB47846	GB41629	GB47468					GB46589	GB50924	GB47368	GB54327	GB41507	GB54771	GB52913	GB55727	GB50843	GB41783	GB47629	GB55059
		GB51681	GB52712	GB54100	GB41735	GB42488		GB55724		GB49672	GB40904	GB50491					GB44825	GB55934	GB41494	GB55612	GB41707	GB47118	GB52550	GB47782	GB44897	GB44417	GB45844	GB42956
		GB50074	GB40504	GB51598	GB50252	GB54462		GB45067		GB53658	GB48425	GB49637					GB44211	GB40149	GB40566	GB44833	GB53623	GB44382	GB46374	GB42443	GB45340	GB45274	GB40847	GB44101
		GB52106	GB44252	GB48241	GB45449	GB45490		GB48842		GB41651	GB40071	GB47678					GB53365	GB44552	GB49845	GB55321	GB52041	GB47795	GB48398	GB41959	GB50302	GB43407	GB49811	GB48386
		GB48136	GB45850	GB52074	GB40686	GB50098		GB50293		GB44756	GB41156	GB51526					GB51991	GB45536	GB46679	GB46679	GB44442	GB42290	GB48242	GB55064	GB44280	GB47405	GB47889	GB53371
		GB49966	GB45427	GB40301	GB45418	GB54370		GB50223		GB52990	GB41811	GB48855					GB40514	GB49454	GB42493	GB50036	GB52919	GB50646	GB40156	GB49278	GB54440	GB43419	GB46165	ENSRNA022717431
		GB43751	GB43470	GB55368	GB40239	GB53133		GB54796		GB50831	GB54685	GB42732					GB51201	GB49122	GB50449	GB54731	GB53622	GB41953	GB42335	GB48100	GB44645	GB50043	GB55578	GB50757
		GB42200	GB51295		GB48065	GB49441		GB55433		GB49609	GB52632	GB45113					GB42079	GB47772	GB41723	GB50636	GB44089	GB47774	GB47032	GB47778	GB42324	GB42831	GB47841	GB53865
		GB55784	GB40728		GB50156	GB41915		GB41996		GB46005	GB45368	GB51999					GB54113	GB42425	GB52234	GB40611	GB53589	GB49277	GB48654	GB51677	GB48922	GB42960	GB43911	GB43656
		GB54094	GB50381		GB45254	GB51373		GB52920		GB42431	GB51044	GB42959					GB56000	GB42907	GB40606	GB40149	GB53856	GB40762	GB49579	ENSRNA022717292	GB45869	GB41191	GB48845	GB48104
		GB41891	GB51548		GB55393	GB55939		GB46944		GB52638	GB41659	GB42674					GB53854	GB50636	GB54955	GB49262	GB42423	GB55681	GB54739	GB50612	GB42070	GB43478	GB51729	GB44058
		GB49899	GB43206		GB47976	GB54997		GB42301		GB54230	GB43124	GB41156					GB54775	GB45152	GB43231	GB43588	GB44168	GB47403	GB48142	GB51584	GB50746	GB48219	GB45554	GB42294
		GB44387	GB41331		GB50595	GB54300		GB48841		GB52057	GB46620	GB40119					GB41598	GB42481	GB46372	GB45536	GB42151	GB50465	GB41524	GB42902	GB55602	GB40163	GB42052	GB42815
		GB45390	GB48588		GB55615	GB49633		GB53620		GB44421	GB43860	GB41797					GB48604	GB51913	GB47340	GB40138	GB47737	GB47927	GB44022	GB54225	GB48717	GB52744	GB54982	GB50121
		GB48526	GB55605		GB43825	GB43731		GB49905		GB49514	GB50288	GB47829					GB54441	GB47995	GB49788	GB41517	GB49091	GB46798	GB50564	GB52055	GB41949	GB53474	GB53074	GB49247
		GB55293	GB41044		GB50420	GB44755		GB43642		GB50421	GB47473	GB55945					GB53361	GB44173	GB42615	GB40606	GB44117	GB51842	GB54737	GB42901	GB45209	GB40101	GB46683	GB53785
		GB44126	GB54032		GB47151	GB44519		GB54356		GB47949	GB41134	GB45217					GB49764	GB48922	GB54441	GB44514	GB51842	GB50666	GB47780	GB43496	GB47552	GB47924	GB54212	GB43182
		GB49872	GB42597		GB50814	GB47957		GB42325		GB49794	GB51339	GB42697					GB42537	GB55865	GB44903	GB51223	GB50583	GB43609	ENSRNA022717305	GB50986	GB52475	GB52988	GB50417	GB41409
		GB54176	GB45658		GB40824	GB55302		GB51064		GB48795	GB47839	GB54747					GB40600	GB40703	GB51979	GB52587	GB55549	GB43774	GB52831	GB48649	GB49766	GB46876	GB48561	GB47992
		GB51210	GB55193		GB47791	GB51665		GB40210		GB42367	GB50367	GB46567					GB47603	GB51783	GB40149	GB45869	GB45525	GB55727	GB43014	GB51604	GB43336	GB55403	GB45335	GB44118
		GB43141	GB55170		GB42190	GB43843		GB53204		GB48263	GB42487	GB54746					GB42877	GB55932	GB51308	GB43792	GB50580	GB42445	GB52758	GB49581	GB54840	GB47637	GB40559	GB50820
		GB50560	GB49056		GB49380	GB52829		GB53362		GB52190	GB49160	GB54720					GB55139	GB53120	GB49993	GB49788	GB52877	GB40209	GB40088	GB40661	GB45449	GB50357	GB53788	GB40975
		GB46612	GB52431		GB46039	GB45497		GB52760		GB53174	GB40794	GB41693					GB47545	GB43792	GB41517	GB53529	GB51547	GB42096	GB50088	GB51310	GB55691	GB44826	GB43138	GB42635
		GB55596	GB48027		GB48293	GB52587		GB50533		GB46544	GB48407	GB42848					GB42900	GB42239	GB50436	GB44903	GB53006	GB42443	GB50041	GB46623	GB46465	GB56036	GB48059	GB42264
		GB54133	GB52912		GB42202	GB48670		GB54857		GB55039	GB49517	GB41208					GB47396	GB47340	GB50746	GB49764	GB40740	GB55199	GB45992	GB54144	GB41151	GB55431	GB47742	GB53951
		GB43611	GB48340		GB55496	GB40946		GB41403		GB50909	GB43187	GB46140					GB40436	GB53919	GB42623	GB42073	GB42625	GB41959	GB52440	GB42905	GB54062	GB42018	GB50171	GB42768
		GB40751	GB51808		GB55302	GB40595		GB53161		GB47440	GB45670	GB52205					GB55496	GB42594	GB48335	GB43155	GB48137	GB55064	GB53159	GB45064	GB54206	GB54312	GB52621	GB52787
		GB49056	GB53203		GB44966	GB55571		GB42547		GB45680	GB50748	GB52161					GB47204	GB55373	GB50280	GB54335	GB47493	GB41954	GB42096	GB42096	GB40749	GB47636	GB49040	GB54914
		GB55376	GB49872		GB55163	GB49359		GB50341		GB45771	GB43938	GB46579					GB56034	GB54937	GB42622	GB49709	GB45530	GB49278	GB41478	ENSRNA022717493	GB54160	GB49018	GB43053	GB55477
		GB48514	GB55327		GB46896	GB53013				GB53908	GB40735	GB49521					GB46369	GB46184	GB40775	GB54384	GB52707	GB52224	GB40375	GB43010	GB52498	GB45372	GB46061	GB53416
		GB45704	GB48237		GB50158	GB50595				GB41768	GB42754	GB54742					GB49260	GB48844	GB44068	GB54662	GB54534	GB47778	GB41515	GB40611	GB44694	GB45526	GB41039	GB41150
		GB49187	GB53785		GB44755	GB51206				GB42140	GB49582	GB42317					GB40385	GB40535	GB42481	GB49845	GB48389	GB52292	GB41461	ENSRNA022717196	GB54427	GB55158	GB55403	GB48516
		GB51405	GB41782		GB47828	GB55373				GB52153	GB43462	GB53697					GB51169	GB41733	GB40138	GB54937	GB47490	ENSRNA022717292	GB50027	GB50653	GB45676	GB50339	GB40603	GB53850
		GB55244	GB45509		GB45034	GB45536				GB47305	GB46952	GB54450					ENSRNA022717337	GB40695	GB42624	GB41723	GB42148	GB46626	GB42510	GB48196	GB46249	GB50878	GB53465	GB49583
		GB50829	GB55614		GB43112	GB41131				GB43281	GB53398	GB40939					GB50158	GB43962	GB53529	GB50280	GB45999	GB53159	GB41707	GB54455	GB43450	GB45937	GB55296	GB41777
		GB41549	GB55312		GB45101	GB49084				GB51847	GB44512	GB49937					GB43913	GB42624	GB44278	GB48809	GB54773	GB53254	GB50646	GB48984	GB53919	GB50069	GB41441	GB46047
		GB48034	GB44334		GB44397	GB40837				GB41945	GB44906	GB50274					GB44918	GB44903	GB54516	GB42622	GB44710	GB41394	GB43374	GB51595	GB47219	GB42696	GB41239	GB52011
		GB54906	GB54692		GB52060	GB43823				GB55456	GB44262	GB48680					GB42433	GB55475	GB43854	GB49811	GB48684	GB48390	GB42441	GB55670	GB48415	GB46431	GB52610	GB53446
		GB41894	GB46312		GB44756	GB45254				GB51581	GB47604	GB46290					GB55225	GB44397	GB40284	GB55296	GB42301	GB49737	ENSRNA022717308	GB49578	GB40284	GB53486	GB43273	GB40058
		GB43983	GB52038		GB53015	GB51652				GB52708	GB45935	GB47423					GB50723	GB44640	GB54384	GB42615	GB52712	GB43496	GB54249	GB53111	GB40096	GB47604	GB43969	GB52048
		GB46725	GB44078		GB55328	GB43738				GB54498	GB45395	GB49480					GB49286	GB53565	GB43155	GB51346	GB48253	GB51604	GB50768	GB42906	GB52914	GB51038	GB40359	GB48378
		GB55072	GB48563		GB53729	GB54208				GB41312	GB52500	GB45193					GB44775	GB50595	GB49709	GB51386	GB47319	GB51138	GB47403	GB41951	GB53188	GB42865	GB46681	GB46150
		GB40678	GB54394		GB40720	GB55063				GB42488	GB44183	GB47285					GB48520	GB44897	GB47824	GB42488	GB42409	GB48649	ENSRNA022717274	GB41707	GB54955	GB42143	GB45039	GB45213
		GB40282	GB47614		GB55139	GB48065				GB44044	GB49652	GB55198					GB55885	GB46034	GB51574	GB51205	GB43876	GB49581	GB43593	GB48879	GB45998	GB55420	GB54512	GB43911
		GB44968	GB46612		GB52739	GB47828				GB43640	GB46618	GB47589					GB45230	GB52587	GB41029	GB52784	GB50363	GB46634	GB46798	GB47775	GB46299	GB54511	GB44254	GB49160
		GB52213	GB44002		GB41657	GB41657				GB42458	GB54720	GB49529					GB40923	GB54462	GB42488	GB45855	GB54803	GB40970	GB43382	GB55714	GB50343	GB54797	GB47628	GB54689
		GB45411	GB53705		GB41757	GB41398				GB40589	GB44289	GB48858					GB45246	GB50589	GB45233	GB48432	GB48261	GB40116	ENSRNA022717333	GB50835	GB53344	GB54446	GB55550	GB41510
		GB48806	GB48652		GB55919	GB47259				GB50124	GB44863	GB48126					GB40192	GB41772	GB47754	GB41633	GB43935	GB51310	GB44478	GB52935	GB51524	GB41156	GB54914	GB48363
		GB47371	GB46721		GB54112	GB42018				GB55837	GB46291	GB45404					GB50936	GB55163	GB45676	GB46309	GB42596	GB46623	GB50182	GB46788	GB49557	GB41157	GB53730	GB44528
		GB42763	GB47395		GB48167	GB41148				GB54672	GB46189	GB49572					GB53224	GB51648	GB45405	GB50565	GB53558	GB47470	GB53929	GB42256	GB43785	GB46247	GB42311	GB55034
		GB45455	GB53644		GB42488	GB41495				GB49852	GB55456	GB45812					GB42663	GB47601	GB42594	GB55320	GB48277	GB51147	GB47402	GB47801	GB42841	GB49273	GB45092	GB44634
		GB48789	GB41706		GB52212	GB50336				GB44316	GB43377	GB46309					GB52060	GB49811	GB48432	GB48335	GB52014	GB51312	GB47800	GB45974	GB51574	GB45479	GB48152	GB40713
		GB52171	ENSRNA022717930		GB47313	GB46365				GB46120	GB53648	GB44890					GB44134	GB43155	GB52587	GB55934	GB49265	GB46519	GB50666	GB40836	GB42520	GB52702	GB49709	GB49165
		GB40504	GB50382		GB45041	GB52616				GB44898	GB46579	GB55646					GB43852	GB47953	GB42907	GB54684	GB47550	GB40532	GB45065	GB41462	GB43405	GB53349	GB42648	GB54818
		GB54722	GB55401		GB55077	GB46073				GB54602	GB51077	GB43448					GB44740	GB40748	GB40226	GB42654	GB49904	GB53112	ENSRNA022717217	GB41005	GB41981	GB43735	GB55264	GB52520
		GB49985	GB42900		GB50955	GB50850				GB54939	GB47611	GB54228					GB44333	GB48387	GB54462	GB41950	GB53783	GB50653	GB53940	GB47705	GB54882	GB47477	GB53201	GB50085
		GB53557	GB55268		GB41358	GB53368				GB52072	GB40243	GB55222					GB52740	GB54503	GB55475	GB41494	GB48159	ENSRNA022717196	GB52461	GB50565	GB44672	GB46952	GB46024	GB55033
		GB55301	GB47663		GB41780	GB41491				GB49338	GB50124	GB48795					GB45496	GB41633	GB46463	GB47143	GB50564	GB56026	GB46852	GB53161	GB52734	GB50158	GB49541	GB51962
		GB50174	GB55490		GB53725	GB46636				GB40556	GB50995	GB46266					GB40926	GB49923	GB44693	GB55475	GB46128	GB49912	GB45010	GB51944	GB48947	GB55294	GB51279	GB53747
		GB51018	GB44225		GB45701	GB44311				GB44886	GB54484	GB41835					GB41332	GB41773	GB55865	GB50654	GB46634	GB47223	GB55174	GB41307	GB52170	GB50012	GB40777	GB51579
		GB48486	GB47035		GB52553	GB53914				GB48748	GB40618	GB48451					GB40577	GB40775	GB41303	GB44509	GB53687	GB46944	GB50579	GB51785	GB55117	GB49040	GB43940	GB41247
		ENSRNA022717412	GB55184		GB43052	GB54672				GB46962	GB41153	GB44289					GB53565	GB53936	GB46891	GB50436	GB47918	GB48984	GB48546	GB44441	GB42449	GB51746	GB50730	GB42363
		GB52000	GB47354		GB53398	GB45419				GB52161	GB43824	GB43131					GB52958	GB44169	GB54503	GB53120	GB49362	GB55670	GB56000	GB51855	GB42236	GB48516	GB44125	GB53104
		GB52993	GB53835		GB54221	GB47441				GB55351	GB48680	GB46119					GB42538	GB45099	GB41491	GB54326	GB48651	GB41475	GB41959	GB54535	GB54021	GB44293	GB46739	GB45633
		GB42423	GB51817		GB51333	GB44082				GB46579	GB48601	GB47577					GB54107	GB40566	GB48536	GB50731	GB45067	GB44380	GB46519	GB54206	GB49194	GB50846	GB47376	GB51729
		GB42148	GB44626		GB50130	GB54417				GB48435	GB55506	GB55579					GB51787	GB51044	GB54056	GB42598	GB48227	GB48879	GB42876	GB48463	GB40611	GB50973	GB50819	GB41039
		GB47036	GB55503		GB55628	GB45034				GB46501	GB42749	GB55381					GB49603	GB51948	GB51724	GB54056	GB42027	GB53073	GB54058	GB49867	GB49829	GB53769	GB52072	GB44520
		GB52687	GB54947		GB46598	GB46691				GB54582	GB54500	GB48610					GB49545	GB54516	GB51086	GB42594	GB55322	GB49962	GB50754	GB55733	GB48358	GB47665	GB41803	GB50065
		GB47086	GB51487		GB53799	GB41413				GB49759	GB42519	GB45688					GB46467	GB45490	GB45122	GB53410	GB48258	GB52832	GB48988	GB51083	GB54865	GB41412	GB47876	GB44336
		GB51287	GB52238		GB41427	GB41701				GB54120	GB44969	GB47949					GB43871	GB46309	GB55679	GB47964	GB50568	GB41951	GB43294	GB40650	GB55321	GB48873	GB55664	GB45455
		GB43191	GB40802		GB41867	GB43112				GB52636	GB44007	GB49605					GB53406	GB47257	GB49829	GB44610	GB46342	GB50835	GB51288	ENSRNA022717194	GB52587	GB44731	GB51768	GB41428
		GB49873	GB43591		GB49409	GB52212				GB43984	GB47949	GB45527					GB40606	GB44645	GB50662	GB51913	GB50154	GB46788	GB46722	GB54470	GB45934	GB46166	GB51054	GB47376
		GB55490	GB44590		GB49540	GB45701				GB55241	GB54856	GB41129					GB50296	GB54372	GB54684	GB41772	GB52169	GB47471	GB41317	GB52941	GB51566	GB50183	GB49683	GB48216
		GB51049	GB48399		GB43805	GB54209				GB50212	GB50069	GB42271					GB45722	GB45614	GB46184	GB44414	GB50184	GB42256	GB50452	GB56033	GB54684	GB51103	GB40868	GB41624
		GB44146	GB43235		GB44307	GB46013				GB53033	GB44044	GB51341					GB45731	GB51844	GB46309	GB51032	GB46151	GB44478	GB47223	GB51105	GB47933	GB47629	GB55290	GB51760
		GB46672	GB50776		GB47441	GB54385				GB45947	GB48429	GB53005					GB54521	ENSRNA022712885	GB55373	GB55932	GB42543	GB50580	GB49277	GB50611	GB54007	GB51739	GB44890	GB55364
		GB41717	GB51561		GB54462	GB55139				GB45418	GB41865	GB43938					GB43629	GB53957	GB48721	GB50453	GB42182	GB50469	ENSRNA022717472	GB48197	GB41656	GB50048	GB44959	GB50417
		GB42565	GB45300		GB43738	GB46598				GB47314	GB45069	GB52058					GB43753	GB41494	GB51092	GB40907	GB44638	GB41005	GB52055	GB54063	GB54345	GB44504	GB49348	GB43004
		GB44590	GB43788		GB49433	GB51106				GB47827	GB55198	GB45382					GB40424	GB55698	GB53914	GB40703	GB51909	GB44825	GB49729	GB51374	GB49502	GB54426	ENSRNA022717354	GB44122
		GB41986	GB43715		GB42650	GB50206				GB44289	GB41165	GB54210					GB44833	GB46050	GB51032	GB51598	GB55360	GB47494	GB50684	GB54795	GB53709	GB43507	GB50686	ENSRNA022717947
		GB52845	GB52447		GB47990	GB47880				GB45292	GB55039	GB50297					GB46668	GB45449	ENSRNA022717910	GB41029	GB54528	GB50986	GB48637	GB52550	GB47415	GB52925	GB51716	GB41161
		GB54319	GB48137		GB53953	GB43938				GB43892	GB40159	GB46211					GB50814	GB41491	GB42581	GB47601	GB51816	GB51944	GB52547	GB46374	GB46041	GB50636	GB52585	GB50509
		GB48143	GB40996		GB45707	GB53726				GB48335	GB40938	GB51632					GB49038	GB41903	GB53410	GB40775	GB53225	GB41307	GB52312	GB52700	GB47143	GB53224	GB51409	GB43988
		GB54935	ENSRNA022717476		GB49585	GB46039				GB51571	GB55604	GB42022					GB44264	GB45676	GB43182	GB45554	GB44158	GB49905	GB40630	GB48398	GB43424	GB45876	GB43085	GB46582
		GB40604	GB51385		GB55599	GB41735				GB44926	GB40823	GB43999					GB48020	GB55161	GB50928	GB40566	GB53396	GB44441	GB42989	GB40586	GB55337	GB49590	GB48775	GB41355
		GB43909	GB49315		GB46644	GB47382				GB50890	GB45527	GB43770					GB48066	GB54237	GB44897	GB55373	GB49725	GB51785	GB55812	GB52932	GB43900	GB48931	GB54169	GB53577
		GB55094	GB53234		GB55475	GB45777				GB50809	GB47238	GB53513					GB41633	GB55355	GB46182	GB40604	GB55820	GB50448	GB50647	GB49579	GB53831	GB45142	GB49937	GB42324
		GB48159	GB41608		GB46120	GB55325				GB50967	GB45127	GB55941					GB40351	GB54845	GB45099	GB47773	GB45031	GB52125	GB50986	GB54739	GB45613	GB40259	GB54634	GB41706
		GB50705	GB48851		GB50850	GB45151				GB54421	GB54364	GB54195					GB44560	GB45506	GB44861	GB40686	GB40605	GB51855	GB52050	GB45206	GB49834	GB48699	GB45495	GB49153
		GB49732	GB50423		GB53152	GB40567				GB41713	GB41487	GB43157					GB51514	GB54379	GB51691	GB46463	GB47875	GB43589	GB43461	GB48142	GB53795	GB47735	GB45432	GB40109
		GB41246	GB48372		GB55463	GB50078				GB53403	GB47951	GB46638					GB40056	GB50026	GB44645	GB54503	GB52958	GB50876	GB41459	GB44022	GB53214	GB42363	GB55225	GB44549
		GB51041	GB41067		GB55873	GB54019				GB53090	GB54973	GB45932					GB43302	GB41270	GB44892	GB49829	GB47223	GB49867	GB55337	GB55200	GB50084	GB44173	GB45727	GB50783
		GB49439	GB48235		GB44116	GB55561				GB42800	GB41505	GB50108					GB46602	GB45855	GB47964	GB47410	GB44711	ENSRNA022717194	GB50254	GB52269	GB54046	GB46087	GB42155	GB40681
		GB51852	GB48844		GB53754	GB44983				GB51836	GB51750	GB41810					GB45506	GB49304	GB46051	GB54237	GB40504	GB41459	GB50331	GB47780	GB50831	GB47506	GB55803	GB44956
		GB52144	GB49235		GB46691	GB41175				GB45986	GB40205	GB45526					GB46268	GB52920	GB51206	GB54518	GB52927	GB51969	GB54304	ENSRNA022717305	GB51648	GB41368	GB42568	GB50477
		GB48977	GB49870		GB46308	GB50958				GB53190	GB54838	GB41865					GB44967	GB55620	GB45197	GB46648	GB51312	GB52941	GB45066	GB40520	GB44932	GB44433	GB55034	GB49650
		GB53203	GB46964		GB53410	GB52631				GB45825	GB54085	GB53937					GB46644	GB40226	GB52914	GB50215	GB48842	GB52522	GB52406	GB53293	GB54977	GB53037	GB42143	GB46421
		GB48046	GB46031		GB53971	GB53742				GB52755	GB49087	GB54797					GB46654	GB55427	GB55643	GB51911	GB54519	GB53343	ENSRNA022717384	GB43014	GB48196	GB42948	GB54950	GB55731
		GB40671	GB44745		GB51755	GB45707				GB41825	GB49643	GB49573					GB40728	GB54755	GB40239	GB52364	GB51817	GB55714	GB55175	GB46625	GB42456	GB40434	GB52442	GB48259
		GB52047	GB46149		GB54100	GB42190				GB40933	GB42194	GB54980					GB55639	GB42468	GB52122	GB41833	GB50567	GB56033	GB51320	GB48805	GB45338	GB48097	GB42280	GB52071
		GB47948	GB44253		GB45629	GB48293				GB42960	GB46920	GB41189					GB48773	GB40138	GB45404	GB50928	GB51786	GB47787	GB42301	GB50721	GB50550	GB40109	GB50065	GB44077
		GB52288	GB50189		GB47880	GB50083				GB45417	GB52468	GB49772					GB54817	GB46369	GB51330	GB51206	GB41320	GB47777	GB49888	GB54766	GB51028	GB40305	GB48060	GB55356
		GB45453	GB44533		GB55571	GB51361				GB40453	GB42271	GB53439					GB41708	GB45122	GB42892	GB54007	GB42906	GB48197	GB50578	GB53929	GB47830	GB45335	GB43442	GB54652
		GB44199	GB45521		GB43731	GB48980				GB53706	GB54297	GB47463					GB48862	GB43450	GB54372	GB49021	GB46944	GB52879	GB43404	GB49904	GB40085	GB53031	GB45177	GB45662
		GB53036	GB51996		GB53918	GB53799				GB54266	GB46744	GB44432					GB55840	GB55679	GB41132	GB45676	GB53530	GB54794	GB47221	GB54476	GB52320	GB44509	GB51721	GB51072
		GB49844	GB42552		GB54417	GB48638				GB42145	GB44612	GB52691					GB47043	GB47754	GB54379	GB46184	GB46415	ENSRNA022717273	GB51327	GB50468	GB51720	GB43618	GB40389	GB52009
		GB45173	GB54037		GB41398	GB55680				GB41208	GB51551	GB50853					GB45730	ENSRNA022717839	GB41312	ENSRNA022717505	GB52602	GB54795	GB52302	GB53623	GB50668	GB46406	GB55184	GB47694
		GB45002	GB50807		GB41522	GB43448				GB45859	GB41758	GB48256					GB46051	GB45254	GB50722	GB51420	GB41397	GB51374	GB53885	GB45992	GB49261	GB49480	GB48385	GB41115
		GB50577	GB43131		GB40783	GB55919				GB55930	GB55504	GB46305					GB41733	GB40686	GB43792	GB45197	GB47401	GB52550	ENSRNA022717371	GB53110	GB52351	GB46646	GB40240	GB47505
		GB52877	GB54765		GB49885	GB44595				GB40071	GB50834	GB40243					GB43884	GB47012	GB44514	GB44693	GB52291	GB52700	GB40286	GB41478	GB40836	GB45726	GB52012	GB49788
		GB54728	GB52707		GB51768	GB55091				GB44271	GB47146	GB45431					GB51306	GB49021	GB50215	GB47405	GB41261	GB51773	GB44667	GB51294	GB54284	GB48378	GB41311	GB44147
		GB51134	GB40945		GB40759	GB44502				GB44143	GB48929	GB55744					GB44608	GB46668	GB49021	GB44007	GB42286	GB46374	GB51319	GB54740	GB53869	GB54805	GB50891	GB45472
		GB53558	GB54543		GB40226	GB54044				GB40102	GB44777	GB42564					GB44278	GB44693	GB47441	GB44068	GB50027	GB45462	GB51291	GB42882	GB52269	GB40437	GB41607	GB51492
		GB55860	GB44296		GB41306	GB47436				GB47577	GB52759	GB52191					ENSRNA022717930	GB54007	GB55298	GB51524	GB53927	GB52523	GB44795	GB41515	GB54240	GB41819	GB42754	GB48026
		GB50041	GB48857		GB45073	GB45527				GB55374	GB49098	GB50367					GB47721	GB44509	GB50595	GB47824	GB49912	GB48654	GB44666	GB52944	GB54237	GB45961	GB43953	GB52581
		GB47139	GB53787		GB44123	GB43815				GB42420	GB55723	GB44557					GB46845	GB42623	GB42821	GB44892	GB55401	GB40156	GB40117	GB42028	GB50086	GB43975	GB41513	GB45223
		GB53365	GB46164		GB49102	GB43121				GB44040	GB49664	GB47841					GB43213	GB50817	GB40604	GB55679	GB50573	GB49267	GB42910	GB44194	GB41078	GB54019	GB53490	GB45644
		GB55591	GB49962		GB43938	GB50158				GB53562	GB42020	GB40412					GB40261	GB42370	GB40761	GB42581	GB43751	GB49579	GB46769	GB44470	GB40948	GB50675	GB41304	GB47610
		GB52224	GB49963		GB44513	GB44725				GB41345	GB50966	GB50103					GB51589	GB48153	GB42088	GB41491	GB46504	GB45979	GB55336	GB40605	GB52329	GB50661	GB41096	GB55209
		GB52778	GB46209		GB49759	GB45041				GB41568	GB51263	GB50275					GB54904	GB44115	GB43603	GB46668	GB52045	GB54739	GB41480	GB54771	GB51386	GB49390	GB41983	GB50526
		GB45101	GB51511		GB41363	GB48022				GB47730	GB42035	GB45071					GB42596	GB46286	GB46648	GB46707	GB50458	GB41493	GB53161	GB47795	GB49499	GB44946	GB50183	GB45110
		GB48858	GB51225		GB40259	GB47837				GB54436	GB53445	GB42173					GB51543	GB54951	GB50438	GB42144	GB55292	GB46412	GB54501	GB43374	GB43101	GB46900	GB52304	GB52088
		GB43575	GB54968		GB43823	GB42650				GB40442	GB53954	GB44783					GB52324	GB41449	GB54317	GB41078	GB48691	GB51235	GB49917	GB51328	GB55035	GB47374	GB42752	GB48472
		GB45842	GB46034		GB50748	GB51484				GB45360	GB48441	GB51699					GB40967	GB45318	GB44161	GB44161	GB44629	GB49881	GB48984	GB42441	GB42028	GB54136	GB52021	GB40673
		GB54313	GB50851		GB53114	GB48961				GB50086	GB51738	GB47146					GB42635	GB48721	GB41270	GB50072	GB45131	GB51986	GB51287	GB50646	GB53416	GB47283	GB41852	GB53997
		GB40312	GB43789		GB47040	GB54779				GB44731	GB53046	GB43366					GB53219	GB45162	GB55580	GB50831	GB44478	GB44022	GB52430	GB47118	GB40737	GB41488	GB51831	GB48884
		GB55401	GB43504		GB51691	GB43825				GB46963	GB51851	GB46534					GB48104	GB42817	GB41656	GB53195	GB43140	GB40604	ENSRNA022717356	ENSRNA022717308	GB41132	GB46795	GB53738	GB47729
		GB55483	GB50522		GB51305	GB54421				GB45224	GB52161	GB44969					GB44683	GB54684	GB51484	GB48947	GB50613	GB55200	GB47787	GB54249	GB51665	GB46313	GB53177	GB47033
		GB52876	GB51041		GB40436	GB49759				GB44354	GB44828	GB53031					GB48566	GB47839	GB52344	GB40381	GB41403	GB52299	ENSRNA022717372	GB50768	GB44701	GB46044	GB50741	GB43756
		GB53867	GB50808		GB47934	GB55077				GB42797	GB40558	GB44910					GB48699	GB52446	GB48958	GB41132	GB50572	GB41432	ENSRNA022717198	GB43009	GB43443	GB50124	GB42363	GB42535
		GB54649	GB47740		GB48638	GB40759				GB41399	GB46212	GB46636					GB47990	GB45404	ENSRNA022717461	GB42846	GB47402	GB47780	GB43751	GB43593	GB54792	GB48932	GB46872	GB40080
		GB55677	GB52919		GB41701	GB47048				GB44984	GB41290	GB53066					GB48065	GB54662	GB44414	GB53936	GB46413	GB48992	GB43381	GB55856	GB42830	GB40303	GB54276	GB50610
		GB50593	GB45714		GB47601	GB54221				GB48362	GB42966	GB42748					GB50251	GB42707	GB55038	GB55698	GB40960	GB50439	GB51584	GB42625	GB44903	GB49193	GB45619	GB52518
		GB46956	GB53387		GB50929	GB54503				GB54975	GB55659	GB49852					GB49114	GB54208	GB47318	GB55029	GB51385	GB50577	GB48879	GB43382	GB40535	GB49567	GB49359	GB50668
		GB43877	GB47994		GB48958	GB51333				GB41250	GB45214	GB48411					GB48844	GB45701	GB47598	GB55038	GB41965	GB52758	GB50835	GB41954	GB51726	GB50601	GB44635	GB46597
		GB52238	GB55715		GB47054	GB48843				GB54744	GB41988	GB44935					GB47998	GB42581	GB43753	GB48981	GB54988	GB43014	GB41951	ENSRNA022717382	GB50751	GB50032	GB45514	GB42800
		GB50438	GB44889		GB54672	GB40728				GB50297	GB45677	GB49097					GB52464	GB41175	GB51844	GB51330	GB47035	GB50566	GB51491	GB50786	GB49997	GB45063	GB48544	GB43221
		GB42762	GB50174		GB54056	GB46367				GB42150	GB53005	GB40033					GB53967	GB47824	GB54688	GB44115	GB47994	GB53181	GB50791	GB50666	GB51627	GB50727	GB48441	GB49575
		GB54942	GB56028		GB53047	GB51042				GB52322	GB51005	GB49776					GB46750	GB46679	GB47415	GB44701	GB50648	GB49265	GB45182	GB47800	GB51349	GB50779	GB50060	GB40160
		GB47049	GB46491		GB49305	GB44205				GB51005	GB44069	GB50758					GB42375	GB42654	GB46668	GB51308	GB42624	GB50785	GB52881	GB50182	GB51636	GB43780	GB47456	GB51572
		GB46564	GB54721		GB48980	GB50980				GB42994	GB41655	GB45935					GB52782	GB45197	GB44115	GB51092	GB40641	GB44277	GB47994	GB52292	GB44718	GB52641	GB44515	GB43940
		GB48868	GB47490		GB48020	GB41677				GB43248	GB46271	GB48156					GB40721	GB50129	GB53120	GB44897	GB54125	GB54476	GB41457	GB47470	GB50089	GB47136	GB45760	GB42802
		GB41918	GB40515		GB50067	GB47629				GB46703	GB42196	GB45389					GB52537	GB47151	GB55786	GB46372	GB45509	GB52440	GB43255	GB45065	GB52685	GB55165	GB42439	GB48791
		GB53929	GB45074		GB54521	GB41843				GB44173	GB49932	GB46425					GB50722	GB55643	GB43737	GB49959	GB54177	GB46390	GB40103	GB49733	GB50266	GB47826	GB44281	GB44163
		GB50650	GB47319		GB47573	GB47405				GB43270	GB55280	GB50403					GB51070	GB50449	GB46369	GB41312	GB50223	GB51164	GB48880	GB52461	GB54954	GB52587	GB40080	GB47718
		GB49515	GB44629		GB54654	GB54521				GB55354	GB46170	GB50074					GB41303	GB52419	GB49537	GB45318	GB42808	GB45992	GB49905	GB53940	GB45984	GB40389	GB48549	ENSRNA022713809
		GB48167	GB45842		GB53925	GB43052				GB41373	GB43990	GB43954					GB47802	GB52553	GB46047	GB44397	GB51967	GB53643	GB48067	GB42445	GB41973	GB40848	GB55538	GB51420
		GB48769	GB51445		GB54984	GB42265				GB44642	GB48693	GB53518					GB43078	GB40351	GB43102	GB51484	GB51195	GB41478	GB51321	GB40533	GB41027	GB41795	GB52011	GB42065
		GB40676	GB44511		GB47829	GB49937				GB54917	GB43879	GB53648					GB46701	GB52740	GB54237	GB45938	GB44632	GB54740	GB49923	GB46852	GB55157	GB49351	GB54550	GB43661
		GB45408	GB46522		GB48472	GB49543				GB41526	GB55070	GB43102					GB44546	GB53047	GB44300	GB55939	GB41459	GB47818	GB54535	GB55199	GB55297	GB49773	GB52601	GB53858
		GB46696	GB53558		GB47396	GB41427				GB47320	GB44557	GB44016					GB45429	GB48944	GB53663	GB54372	GB49232	GB42882	GB45166	GB52081	GB43639	GB52186	GB47969	GB50687
		GB43476	GB41162		GB43808	GB44116				GB53486	GB48855	GB41811					GB44949	GB54779	GB43078	GB48101	GB49872	GB54792	GB44388	GB55174	GB46954	GB53418	GB45126	GB54675
		GB53549	GB41709		GB51598	GB54848				GB46615	GB50853	GB41126					GB50661	GB44188	GB54312	GB47830	GB45659	GB47221	GB51944	GB45010	GB47441	GB41211	GB41191	GB41728
		GB54150	GB47568		GB46707	GB48167				GB49839	GB46231	GB40102					GB42696	GB44718	GB45450	GB48721	GB40229	ENSRNA022713255	GB50773	GB52020	GB48707	GB41444	GB44532	GB40073
		GB52618	GB52844		GB44991	GB45147				GB43561	GB55774	GB48552					GB45300	GB52458	GB54956	GB54312	GB42907	GB44194	GB55386	GB45984	GB40381	GB50515	GB49657	GB48399
		GB46705	GB55539		GB51683	GB55103				GB47350	GB43809	GB45947					GB44994	GB50804	GB54007	GB42088	GB42149	GB44470	GB55319	GB44401	GB50290	GB45026	GB52316	GB49963
		GB45399	GB52763		GB49097	GB44019				GB46366	GB49948	GB51661					GB45288	GB41227	GB51224	GB45152	GB42975	GB41476	GB50436	GB53078	GB41761	GB42024	GB50047	GB45379
		GB52041	GB43576		GB41308	GB54423				GB55220	GB49642	GB42994					GB45175	GB44308	GB55934	GB55450	GB42636	GB44638	GB52125	GB54160	GB42462	GB43422	GB49768	GB45995
		GB50745	GB41714		GB53219	GB55599				GB49772	GB42043	GB46737					GB49451	GB50722	GB45318	GB53090	GB53929	GB49395	GB48888	GB47290	GB50018	GB49223	GB41523	ENSRNA022717205
		GB42867	GB43977		GB50610	GB44515				GB40309	GB44016	GB41852					GB54784	GB53742	GB42077	GB52553	GB50611	GB46797	GB51986	GB54006	GB49414	GB41173	GB43501	GB48056
		GB42761	GB42626		GB47842	GB55163				GB51721	GB41846	GB41399					ENSRNA022717505	GB45110	GB50453	GB54672	GB40959	GB43374	GB42253	GB48246	GB54470	GB45273	GB54959	GB45833
		GB53470	GB45430		GB52631	GB49857				GB41073	GB55684	GB46231					GB40566	GB51484	GB40094	GB53663	GB49099	GB51328	GB54766	GB45964	GB54688	GB53626	GB55325	GB50416
		GB47437	GB51209		GB44436	GB42088				GB47468	GB54843	GB50087					GB48867	GB55321	GB41161	GB43538	GB51969	GB51287	GB42302	GB54058	GB48268	GB43629	GB40624	GB54735
		GB42313	GB48396		GB44019	GB52739				GB54959	GB43889	GB48538					GB54020	GB50928	GB41733	GB49305	GB40979	GB54317	GB55606	GB51288	GB46461	GB41133	GB51900	GB44834
		GB46724	GB52778		GB52116	GB48646				GB47303	GB40803	GB45870					GB40093	GB52875	GB41950	GB42821	GB54867	ENSRNA022717308	GB48878	GB44478	GB43588	GB41852	GB45688	GB49865
		GB45005	GB40522		GB53742	GB48038				GB41127	GB55187	GB51395					GB49024	GB49979	GB50065	GB53201	GB50563	GB49635	GB47170	GB46722	GB54268	GB40677	GB56014	GB43799
		GB43090	GB47996		GB54503	GB49885				GB45654	GB45360	GB43868					GB44966	GB45041	GB50731	GB50413	GB47234	GB54470	GB52936	GB51384	GB43165	GB55658	GB50520	GB53911
		GB40316	GB42599		GB43448	GB49585				GB45013	GB49480	GB52340					GB41333	GB55628	GB49114	GB43450	GB50828	GB50768	GB51314	GB52772	GB54575	GB54261	GB44013	GB53533
		GB42484	GB40540		GB46589	GB41867				GB46787	GB53674	GB55417					GB48171	GB50280	GB54107	GB52914	GB50374	GB46415	GB55179	GB45112	GB52123	GB42384	GB41671	GB50001
		GB51734	GB49525		GB44994	GB46313				GB42856	GB41768	GB40136					GB54301	GB44861	GB44756	GB51086	GB52624	GB41736	GB53098	GB41950	GB46745	GB42373	GB42744	GB40074
		GB41138	GB47234		GB53369	GB50513				GB46761	GB48672	GB55504					GB45374	GB53100	GB46542	GB51607	GB45462	GB43385	GB50580	GB50452	GB47754	GB55703	GB45513	GB48019
		GB42866	GB53483		GB50268	GB47976				GB50919	GB55646	GB51655					GB44843	GB44514	GB50208	GB47441	GB50585	GB42388	GB40111	GB54059	GB44012	GB49177	GB54222	GB52617
		GB47496	GB43802		GB47405	GB40098				GB43553	GB53650	GB42860					GB53749	GB47441	GB44398	GB54343	GB55426	GB43009	GB48648	GB43608	GB43700	GB45823	GB46305	GB50800
		GB53353	GB47934		GB50226	GB46896				GB51133	GB44973	GB48748					GB54932	GB51420	GB52477	GB48219	GB47944	GB52760	GB52309	GB46090	GB49909	GB53750	GB54920	GB42992
		GB41679	ENSRNA022717490		GB46032	GB51755				GB41979	GB55643	GB55572					GB47151	GB51330	GB49759	GB51224	GB52876	ENSRNA022717333	GB48688	GB49729	GB48640	GB52202	GB41510	GB53304
		GB43869	GB48866		GB45653	GB48923				GB50355	GB45296	GB49704					GB44564	GB49777	GB41833	GB40226	GB46130	GB43382	ENSRNA022717423	GB46329	GB48100	GB50555	GB44771	GB47792
		GB53315	GB51749		GB54446	GB44608				GB46744	GB41974	GB43860					GB51564	GB47415	GB55698	ENSRNA022713500	GB44073	ENSRNA022717382	GB40081	GB48637	GB55544	GB53389	GB44990	GB43581
		GB46422	GB51116		GB51994	GB50955				GB48462	GB41352	GB53811					GB48367	GB49286	GB54343	GB46954	GB43381	GB54763	GB53752	GB45004	GB40595	GB48549	GB48216	GB40974
		GB41888	GB47220		GB41157	GB53410				GB41126	GB49644	GB45452					GB40240	GB44983	GB45273	GB54956	GB43776	GB50786	GB46588	GB43785	GB43155	GB49021	GB52833	GB41972
		GB43733	GB47215		GB55680	GB55628				GB46087	GB54742	GB54939					GB48363	GB50610	GB40967	GB46249	GB42908	GB47800	GB50563	GB46941	GB40543	GB47884	GB45086	GB42270
		GB55724	GB52721		GB41413	GB42534				GB48241	GB46140	GB44457					GB44749	GB41517	GB42682	GB48991	GB52523	GB50182	GB51233	GB52547	GB43527	GB53857	GB48134	GB48462
		GB44253	GB52108		GB51206	GB43990				GB40510	GB46213	GB47456					GB45880	GB52234	GB44462	GB50050	GB45173	GB47401	GB50798	GB42989	ENSRNA022717461	GB50672	GB44934	GB53402
		GB47737	GB44387		GB48241	GB50555				GB50042	GB48115	GB45361					GB40539	GB50507	GB42468	GB54234	GB46414	GB49501	GB52292	GB45896	GB42643	GB55747	GB49654	GB41348
		GB43130	GB41355		GB50124	GB44994				GB53939	GB53750	GB47604					GB51484	GB48536	GB48976	GB44645	GB50577	GB52237	GB51286	GB50647	GB40081	GB43155	GB51315	GB45336
		GB51812	GB48977		GB55368	GB44991				GB42821	GB47651	GB47968					GB50220	GB44333	GB42073	GB54863	GB46770	GB45065	GB52942	GB55812	GB46765	GB47231	GB46736	GB42793
		GB53927	GB55821		GB42686	GB43894				GB55504	GB51802	GB42764					GB50120	GB48943	GB44024	GB53358	GB51292	GB47782	ENSRNA022713255	GB43461	GB45344	GB51037	GB44419	GB51831
		GB53835	GB41307		GB48171	GB51707				GB44906	GB45771	GB40493					GB46284	GB42460	GB47410	GB47995	GB52000	GB40081	GB54099	GB52050	GB40149	GB48640	GB53926	GB54011
		GB52975	GB44139		GB40934	GB51305				GB42744	GB42493	GB45680					GB53037	GB41119	GB52553	GB48536	GB47785	GB49733	GB40097	GB50331	GB54791	GB49028	GB42274	GB46336
		GB47035	GB55591		GB46268	GB51086				GB42419	GB48795	GB45086					GB55615	GB47318	GB45933	GB43867	GB45965	GB41787	GB51374	GB50254	GB48535	GB54622	GB48010	GB55169
		GB42495	GB51069		GB42467	GB54817				GB46188	GB52345	GB48956					GB55613	GB42488	GB54327	GB50924	GB52215	GB53940	GB50468	GB45066	GB42018	GB45115	GB53032	GB48915
		GB48675	GB50747		GB53726	GB47666				GB51111	GB44693	GB51012					GB42353	GB53471	GB50693	GB45445	GB44565	GB46852	GB40632	GB44471	GB44892	GB50033	GB53045	ENSRNA022717416
		GB40999	GB55628		GB42821	GB45169				GB53201	GB42152	GB55625					GB43573	GB48219	GB46707	GB45273	GB49882	GB55790	GB52940	ENSRNA022717384	GB44671	GB50295	GB54087	GB44024
		GB41860	GB40306		GB50296	GB51564				GB55103	GB50750	GB50888					GB47601	GB54956	GB47601	GB48780	GB45138	GB42587	GB47797	GB51320	GB41486	GB46847	GB46489	GB52548
		GB51548	GB42738		GB40711	GB53359				GB46476	GB50601	GB50421					GB41715	GB45777	GB50044	GB54088	GB43794	GB52081	GB49395	GB47994	GB53402	GB51373	GB43839	GB50114
		GB52093	GB46686		GB50076	GB48958				GB44541	GB44812	GB49467					GB55140	GB40707	GB48996	GB55773	GB54728	GB55174	GB47915	GB55338	GB55283	GB43657	GB53205	GB42597
		GB46251	GB50687		GB50980	GB45906				GB55158	GB42764	GB45976					GB53147	GB48100	GB42830	GB40270	GB51527	GB51520	GB47400	GB40002	GB43826	GB48048	GB44575	GB51733
		GB44976	GB44035		GB41495	GB40460				GB53740	GB47719	GB45875					GB45507	GB46173	GB53358	GB40800	GB48096	GB56000	GB42522	GB51327	GB46449	GB54428	GB41169	GB42434
		GB46312	GB44423		GB44560	GB54152				GB52737	GB40681	GB52684					GB55781	GB44051	GB51198	GB53957	GB50466	GB53600	GB52329	ENSRNA022717371	GB48741	GB54827	GB43165	GB53576
		GB49149	GB53404		GB46544	GB46605				GB40158	GB40939	GB50761					GB43637	GB50106	GB44169	GB47151	GB47726	GB52045	GB53097	GB46875	GB45443	GB52833	GB46517	GB46434
		GB50776	GB53405		GB50009	GB54450				GB43617	GB53664	GB51851					GB51683	GB48335	GB45013	GB45254	GB52054	GB49958	GB51328	GB53885	GB50432	GB51628	GB53484	GB47700
		GB50827	GB40016		GB49545	GB43376				GB51125	GB44927	GB42487					GB50439	GB40261	GB48216	GB43629	GB41953	GB47377	GB47169	GB44667	GB48146	GB52990	GB44501	GB48109
		GB48243	GB45262		GB43256	GB50296				GB45632	GB52191	GB40269					GB52497	GB52267	GB47842	GB45122	GB47033	GB48691	GB45206	GB52302	GB44440	GB45667	GB55364	GB53887
		GB50405	GB45453		GB44205	GB55328				GB47931	GB45947	GB53436					GB48810	GB42088	GB51304	GB43118	GB48226	GB49191	GB50567	GB44380	GB43419	GB48462	GB52649	GB40137
		GB46699	GB52045		GB49248	GB47299				GB40708	GB49696	GB51332					GB55828	GB54932	GB46644	GB46607	GB50088	GB48988	GB53108	GB40286	GB41029	GB55579	GB45653	GB55709
		GB43146	GB51306		GB48643	GB53436				GB42771	GB45945	GB45776					GB51800	GB47248	GB41027	GB48873	GB50041	GB42876	GB45519	GB47798	GB53693	GB54367	GB51645	GB50403
		GB46487	GB46948		GB44600	GB53967				GB42051	GB43914	GB44771					GB55599	GB47880	GB54662	GB40801	GB55398	GB48246	GB52932	GB46954	GB45250	GB46024	GB46032	GB42053
		GB48134	GB47235		GB54848	GB51598				GB42629	GB43562	GB40823					GB42062	GB43629	GB43750	GB48258	GB48727	GB54058	GB50404	GB55724	GB44461	GB44342	GB44117	GB42936
		GB53605	GB42495		GB50727	GB42821				GB48693	GB46028	GB54204					GB41624	GB51206	GB50199	GB46047	GB42946	GB54006	GB41493	GB44666	GB46431	GB54512	GB44996	GB50026
		GB42554	GB48653		GB54685	GB47842				GB45653	GB49357	GB43441					GB48974	GB54221	GB48252	GB54688	GB41619	GB53110	GB53523	GB51319	GB52507	GB41874	GB53719	GB43700
		GB48271	GB42138		GB47754	GB40360				GB43818	GB53339	GB41079					GB47944	GB49479	GB55939	GB54427	GB49914	GB51288	ENSRNA022717510	GB41057	GB54976	GB49991	GB54605	GB43658
		GB43798	GB45455		GB45433	GB40783				GB45451	GB46728	GB40803					GB50171	GB41301	GB49648	GB51001	GB43790	GB50838	GB46381	GB42386	ENSRNA022713722	GB44548	GB45518	GB47891
		GB55189	GB54198		GB45380	GB53250				GB40782	GB53550	GB52744					GB53077	GB48432	GB46896	GB45110	GB55585	GB46524	GB43740	GB51291	GB46042	GB48544	GB53377	GB40136
		GB43145	GB42598		GB50958	GB53925				GB49041	GB45986	GB54809					GB50772	GB46604	GB46313	GB54516	GB50777	GB46722	GB53870	GB44795	GB50574	GB40721	GB53197	GB46561
		GB55323	GB49793		GB53359	GB52116				GB54339	GB47846	GB43628					GB50973	GB43603	GB49811	GB54951	GB46198	GB51384	GB44675	GB55172	GB42654	GB45455	GB53446	GB55085
		GB51058	GB53139		GB55828	GB50995				GB44929	GB45549	GB52339					GB55729	GB49709	GB47226	GB47415	GB55798	GB50452	GB51265	GB40532	GB43500	GB55561	GB43576	GB48585
		GB49525	GB54447		GB50902	GB51586				GB55417	GB47815	GB43124					GB51716	GB50761	GB50072	GB42461	GB55251	GB44668	GB52299	GB42509	GB52836	GB55005	GB49247	ENSRNA022717433
		GB42804	GB43876		GB45174	GB48781				GB45095	GB42748	GB44970					GB50928	GB52496	GB47773	GB54610	GB40219	GB40956	GB47784	GB50424	GB54518	GB47427	GB40686	ENSRNA022717220
		GB53396	GB40283		GB48484	GB53219				GB47838	GB47678	GB54717					GB40771	GB44164	GB54141	GB50065	GB43869	GB43608	GB51289	GB51301	GB49681	GB50724	GB40490	GB50118
		GB40548	GB44765		GB40308	GB47829				GB47427	GB42485	GB44944					GB53299	GB55450	GB48784	GB45041	GB45074	GB49729	GB49972	GB55336	GB54056	GB43843	GB52917	GB47723
		GB42426	GB49982		GB48961	GB52684				GB40280	GB54980	GB51133					GB46945	GB53567	GB40381	GB41027	GB48234	GB46329	GB46625	GB54060	GB52267	GB47715	GB54537	GB42782
		GB53743	GB52947		GB42862	GB47573				GB47637	GB45367	GB41390					GB45476	GB53021	GB40735	GB40351	GB50467	GB52312	GB47893	GB41480	GB42911	GB53667	GB51272	GB52836
		GB41629	GB54743		GB51852	GB42168				GB50261	GB55431	GB41490					GB41243	GB50723	GB56004	GB44462	GB44484	GB46941	GB40520	GB45524	GB45180	GB54521	GB41339	GB42586
		ENSRNA022717476	GB47079		GB44398	GB42467				GB43851	GB54109	GB41547					GB40746	GB43892	GB54335	GB54379	GB44075	GB45957	GB47118	GB50439	GB44298	GB44671	GB55648	GB43739
		GB51667	GB43957		GB47148	GB40056				GB52916	GB48749	GB42194					GB50929	GB50061	GB42663	GB47634	GB45076	GB43785	GB40104	GB54501	GB55373	GB47467	GB55500	GB50086
		GB40565	GB54595		GB41519	GB54478				GB45389	GB47594	GB45279					GB53722	GB46707	GB51524	GB44552	GB44470	GB40630	GB51842	GB50436	GB53728	GB52645	GB41455	GB46587
		GB50767	GB42313		GB46297	GB40686				GB49308	GB44893	GB40032					GB50072	GB50179	GB45614	GB48216	GB41723	GB52547	GB51594	ENSRNA022713381	GB43292	GB46264	GB45009	GB53049
		GB55188	GB41282		GB48781	GB45380				GB44661	GB45071	GB41422					GB41669	GB49759	GB40526	GB55315	GB53008	GB42989	GB48196	GB50579	GB45543	GB49226	GB48113	GB48110
		GB40281	GB40676		GB46302	GB44803				GB54651	GB53955	GB41206					GB55547	GB48216	GB43871	GB46263	GB54175	GB48159	GB42445	GB45061	GB46081	GB55936	GB49165	GB42985
		GB44117	GB42629		GB40460	GB43629				GB46618	GB48267	GB46213					GB46131	GB49829	GB44683	GB48153	GB50401	GB45031	GB52177	GB42464	GB42088	GB54684	GB49799	GB45991
		GB47118	GB41724		GB40489	GB43742				GB53089	GB41693	GB44340					GB48484	ENSRNA022717505	GB42654	GB48412	GB46695	GB52877	GB40127	GB47471	GB42846	GB55283	GB40662	GB44100
		GB53472	GB53671		GB53914	GB41161				GB40984	GB44302	GB52589					GB45334	GB43572	GB48646	GB46891	GB56032	GB55812	GB52320	GB52430	GB51258	GB53937	GB44175	GB48391
		GB49730	GB48972		GB54914	GB41545				GB43216	GB41810	GB47430					GB55906	GB41867	GB50261	GB43177	GB50442	GB43461	GB54470	GB55832	GB54091	GB49789	GB48946	GB49229
		GB42147	GB46077		GB40619	GB55295				GB48858	GB51680	GB48750					GB44796	GB44925	GB54513	GB55643	GB49396	GB42151	GB43385	GB46944	GB45366	GB51801	GB47719	GB53978
		GB52627	GB49329		GB51106	GB55828				GB42677	GB54975	GB49890					GB49583	GB54056	GB40591	GB50199	GB46629	GB45896	GB43663	ENSRNA022717356	GB50731	GB46213	GB52912	GB45614
		GB48426	GB49336		GB41663	GB46644				GB49696	GB41208	GB54430					GB45943	GB53138	GB46760	GB42481	GB55743	GB44126	GB49800	GB47256	GB49507	GB54365	GB45365	GB42426
		GB41343	GB40008		GB43990	GB50748				GB46068	GB49776	GB52637					GB49870	GB43360	GB44417	GB41270	GB49922	GB52050	GB54476	GB49279	GB45380	GB50348	GB45988	GB53115
		GB50682	GB50127		GB44642	GB40619				GB43990	GB53336	GB54812					GB44606	GB52801	GB45254	GB45246	GB45020	GB48651	GB43051	GB50557	GB52784	GB50093	GB47689	GB48079
		GB53403	GB51278		GB43573	GB44513				GB47693	GB42751	GB53674					GB44651	GB43750	GB54427	GB52004	GB50406	GB45550	GB49926	GB42913	GB47748	GB43138	GB53854	GB44112
		GB40969	GB42868		GB55039	GB51683				GB55011	GB41492	GB45127					GB50210	GB44978	GB48985	GB56004	GB54356	GB50331	GB51164	GB40170	GB43180	GB44539	GB42039	GB49854
		GB53599	GB41918		GB54421	GB42793				GB50403	GB51836	GB45441					GB47590	GB40239	GB44610	GB40921	GB43612	GB45066	GB43800	ENSRNA022717198	GB52433	GB55532	GB43889	GB53640
		GB50828	GB43471		GB41669	GB47990				GB44935	GB47636	GB40745					GB48784	GB43376	GB51684	GB41761	GB45053	GB50254	GB47853	GB41475	GB52071	GB42824	GB41994
		GB45967	GB50531		GB47299	GB50124				GB41080	GB47968	GB50288					GB51192	GB53147	GB52976	GB50130	GB49055	GB54304	GB50490	GB51376	GB49537	GB44298	GB42508
		GB54053	GB43456		GB41139	GB55679				GB49785	GB54746	GB50202					GB53621	GB54210	GB52684	GB41673	GB46873	GB42636	GB51234	GB43792	GB45614	GB51719	GB51498
		GB40690	GB51821		GB44573	GB50902				GB44863	GB48881	GB54959					GB48958	GB44776	GB46607	GB54280	GB54359	GB43408	GB42333	GB42530	GB47574	GB47203	GB54557
		GB41649	GB49105			GB40226				GB50105	GB43273	GB47307					GB53369	GB41715	GB50050	GB47598	GB52292	GB48586	GB48664	GB52113	GB41834	GB52473	GB47083
		GB43421	GB54162			GB48104				GB44302	GB43479	GB44642					GB52559	GB45517	GB44552	GB55427	GB52719	GB45204	GB47818	GB42890	GB53669	GB47238	GB55263
		GB50911	GB40094			GB52506				GB53965	GB50202	GB51836					GB51336	GB47153	GB44461	GB41780	GB50527	GB40998	GB53073	GB51491	GB54606	GB50509	GB47459
		GB42424	GB52239			GB53114				GB54761	GB50103	GB40411					GB54692	GB54441	GB40800	GB53730	GB47786	GB48464	GB47470	GB51784	GB48432	GB53071	GB54484
		GB55880	GB48585			GB48674				GB45436	GB53697	GB42651					GB50033	GB53581	GB50603	GB50044	GB53159	GB47994	GB48808	GB51290	GB44813	GB49528	GB45924
		GB52555	GB40758			GB55496				GB45395	GB50923	GB52307					GB51224	GB51707	GB51386	GB46896	GB55349	GB44471	GB49855	GB50791	GB52353	GB52999	GB51513
		GB51647	GB51062			GB53953				GB47082	GB41547	GB51649					GB54097	GB41604	GB43867	GB55161	GB46626	GB40661	GB50662	GB54003	ENSRNA022717295	GB45365	GB49948
		GB53318	GB41767			GB44008				GB55994	GB44946	GB46587					GB43467	GB48646	GB47151	GB42892	GB47377	GB49904	GB53094	GB40658	GB48985	GB48960	GB45070
		GB53206	GB46339			GB48451				GB53614	GB49299	GB52636					GB52883	GB45246	GB50610	GB51844	GB41787	GB51902	GB54552	GB45164	GB46869	GB53457	GB49484
		GB40401	GB41649			GB54112				GB42087	GB51699	GB50209					GB46893	GB43737	GB54555	GB53661	GB53120	ENSRNA022717384	GB42913	GB43255	GB41647	GB41991	GB51055
		GB54777	GB50229			GB48699				GB51130	GB46534	GB51304					GB40567	GB44024	GB52073	GB44211	GB52765	GB51320	GB42882	GB49272	GB45396	GB53582	GB50222
		GB51998	GB46570			GB42686				GB44579	GB47303	GB40747					GB55393	GB55449	GB54148	GB41733	GB53815	GB55338	GB43498	GB48986	GB48412	GB54761	GB49828
		GB54493	GB43814			GB45956				GB45214	GB43150	GB42897					GB41143	GB54418	GB45490	GB44954	GB50066	GB55175	GB42179	GB40081	GB44397	GB51813	GB44341
		GB45073	GB45023			GB54211				GB42847	GB44191	GB42013					GB46297	GB50603	GB48943	GB54965	GB52760	GB40553	GB55724	GB48717	GB47383	GB52059	GB52685
		GB53787	GB43407			GB44985				GB47822	GB48765	GB53946					GB46420	GB41849	GB55161	GB42216	GB52042	GB49888	GB41394	GB48880	GB51087	GB50874	GB52767
		GB55668	GB44359			GB49552				GB42544	GB53306	GB42204					GB54814	GB42141	GB55512	GB48943	GB44366	GB48807	GB52546	GB50041	GB47964	GB40984	GB51760
		GB46140	GB45207			GB53675				GB50239	GB49521	GB46226					GB44349	GB45850	GB51162	GB42745	GB53941	GB51327	GB47777	GB52881	GB50106	GB49415	GB46903
		GB52933	GB49968			GB52074				GB47576	GB43640	GB51728					GB51993	GB55077	GB50348	GB50723	GB40533	GB51985	GB43793	GB52224	GB50195	GB51623	GB42332
		GB48691	GB51273			GB44436				GB50030	GB55945	GB44660					GB55318	GB42467	GB48781	GB50438	GB44947	ENSRNA022717371	GB47794	GB48067	GB46888	GB48131	GB50704
		GB41177	GB52161			GB50727				GB42169	GB47730	GB53664					GB51261	GB42351	GB44028	GB54084	GB46327	GB46875	GB54482	GB47796	GB43503	GB54634	GB49445
		GB46013	GB40480			GB45629				GB52992	GB55355	GB47661					GB52736	GB41780	GB51598	GB48996	GB52603	GB53885	GB42028	GB51321	GB46584	GB41640	GB47260
		GB54198	GB43727			GB50085				GB54804	GB53972	GB42086					GB45728	GB48079	GB55541	GB44417	GB53866	GB44667	GB48294	GB49547	GB49984	GB54399	GB51411
		GB44513	GB42148			GB54041				GB51504	GB50274	GB42454					GB53542	GB46891	GB41772	GB47368	GB49276	GB52302	GB52943	GB48689	GB52477	GB54729	GB53119
		GB50586	GB50439			GB50009				GB44946	GB44061	GB49672					GB42679	GB47974	GB42689	GB51691	GB44213	GB44666	GB50066	GB43751	GB49584	GB52775	GB42170
		GB43941	GB42372			GB46541				GB42525	GB54717	GB51966					GB54691	GB42726	GB41213	GB44461	GB49737	GB51294	GB46851	GB49972	GB49086	GB44000	GB45367
		GB52038	GB41722			GB50076				GB47547	GB40340	GB47632					GB45712	GB46954	GB40202	GB51636	GB52020	GB42425	GB52700	GB44825	GB54200	GB45985	GB49468
		GB43206	GB49810			GB46630				GB52724	GB40033	GB47141					GB52102	GB51755	GB44733	GB53138	GB54225	GB40286	GB43699	GB50046	GB49874	GB48465	GB41981
		GB52239	GB56000			GB40492				GB46656	GB46638	GB50124					GB44082	GB49540	GB40600	GB48358	GB44401	GB51319	GB54514	GB45166	GB44301	GB45032	GB54590
		GB52846	GB54686			GB49413				GB41846	GB43131	GB44287					GB54868	GB40784	GB54280	GB45099	GB51290	GB49149	GB54575	GB47031	GB43505	GB48854	GB52848
		GB49911	GB55995			GB50226				GB55156	GB43276	GB44850					GB49598	GB40795	GB43187	GB46369	GB54130	GB42386	GB48656	GB55319	GB53579	GB48363	GB46044
		GB54040	GB53343			GB50636				GB55272	GB54782	GB55769					GB48721	GB54327	GB50924	GB41867	GB40914	GB51291	GB45108	GB48388	GB50812	GB49041	GB52612
		GB55480	GB53929			GB40157				GB49467	GB50297	GB43455					GB50678	GB49158	GB46733	GB50595	GB40234	GB46769	ENSRNA022717386	GB50088	GB51498	GB48060	GB51559
		GB50003	GB50294			GB47754				GB48415	GB48391	GB50208					GB48154	GB54968	GB54951	GB54555	GB40128	GB55331	GB42097	GB51212	GB42265	GB42722	GB52230
		GB42379	GB42079			GB47202				GB55774	GB47350	GB54512					GB42452	GB40711	GB46263	GB40761	GB55399	ENSRNA022717493	GB44194	GB40011	GB50547	GB40160	GB49483
		GB40008	GB52463			GB45174				GB40747	GB49126	GB54100					GB44398	GB47972	GB51336	GB46286	GB52928	GB51105	GB50915	GB40958	GB55161	GB53219	GB48972
		GB47060	GB49515			GB44123				GB42634	GB46061	GB53614					GB51065	GB51032	GB45041	GB41834	GB48988	GB43800	GB52113	GB48888	GB47296	GB42998	GB40555
		GB47395	GB51828			GB54854				GB52307	GB55279	GB54677					GB49377	GB42663	GB48412	GB50507	GB46724	GB45659	GB55927	GB43592	GB41527	GB43228	GB45469
		GB44179	GB47889			GB53568				GB54783	GB54747	GB43433					GB47629	GB43808	GB50033	GB55631	GB53113	GB51311	GB54763	GB55606	GB54088	GB51945	GB48602
		GB49150	GB52846			GB55449				GB41142	GB49771	GB41768					GB55633	GB55631	GB40311	GB42830	GB43772	GB52720	GB51604	GB42302	GB55629	GB54584	GB44514
		GB49793	GB42740			GB40259				GB49087	GB48147	GB47450					GB50652	GB50018	GB45934	GB44861	GB52772	GB43010	GB54481	GB47170	GB40949	GB52630	GB41919
		GB54912	GB53512			GB47148				GB44853	GB53395	GB53409					GB56032	GB50943	GB41363	GB46760	GB51138	GB55336	GB48718	GB43666	ENSRNA022717214	GB47600	GB55169
		GB44751	GB54359			GB51710				GB44937	GB48156	GB52651					GB53799	GB51162	GB45396	GB45933	GB42644	GB54060	GB49914	ENSRNA022712885	GB42163	GB41671	GB44189
		GB53821	GB46151			GB43200				GB42493	GB47082	GB53846					GB51038	GB42265	GB54918	GB41656	GB42784	GB41480	GB45901	GB52832	GB40604	GB53768	GB55773
		GB44196	GB51091			GB41139				GB42171	GB46520	GB40307					GB45199	GB54687	GB41078	GB46231	GB55002	GB54833	GB54144	GB51314	GB48677	GB54126	GB53932
		GB42425	GB51404			GB54369				GB52637	GB51395	GB49147					GB55612	GB40801	GB53918	ENSRNA022717461	GB50684	GB45242	GB40649	GB53098	GB46053	GB55413	GB53655
		GB44252	GB45841			GB50724				GB54320	GB52339	GB54250					GB54433	GB55070	GB48471	GB49648	GB40970	GB54111	GB51028	GB53099	GB46141	GB49519	GB46479
		GB40647	GB42828			GB45544				GB46254	GB43478	GB50551					GB47610	GB54955	GB46919	GB48410	GB53962	GB49917	GB46518	GB49923	GB49935	GB40435	GB44688
		GB45403	GB54949			GB54418				GB47691	GB44457	GB53428					GB47565	GB48596	GB51607	GB40202	GB49191	GB52330	GB48258	GB48688	GB44209	GB44607	GB47931
		GB40091	GB43798			GB43302				GB43157	GB47570	GB50268					GB48260	GB42555	GB42216	GB49019	GB40069	GB48353	GB51138	GB48648	GB40658	GB47309	GB53458
		GB47452	GB50590			GB54914				GB48410	GB44850	GB49445					GB43548	GB42900	GB41780	GB40591	GB51337	GB52430	GB53941	ENSRNA022717423	GB55786	GB51803	GB50048
		GB55481	GB55612			GB50067				GB54293	GB51341	GB41968					GB40576	GB50693	GB54301	GB44718	GB50660	GB55832	GB49507	GB42337	GB48101	GB40626	GB48349
		GB41306	GB54853			GB48020				GB45876	GB44340	GB55854					GB41782	GB55604	GB55597	GB42370	GB54061	GB52119	GB42946	GB54139	GB43566	GB49401	GB48778
		GB41082	GB55933			GB47881				GB46073	GB48102	GB41080					GB55288	ENSRNA022717236	GB54587	GB45210	GB43598	GB52447	GB46471	GB51986	GB54234	GB54427	GB43464
		GB53783	GB44997			GB44560				GB52783	GB42161	GB49839					GB43200	GB49551	GB40270	GB52684	GB41223	ENSRNA022717356	GB54411	GB52176	GB44001	GB41280	GB55598
		GB47938	GB41619			GB41633				GB53375	GB45257	GB46508					GB47433	GB45938	GB42298	GB50603	GB41317	GB43797	GB50786	GB53756	GB53082	GB52506	GB51728
		GB51207	GB40007			GB48943				GB44061	GB55147	GB55013					GB54353	GB47842	GB45426	GB43102	GB49730	GB47256	GB46389	GB48987	GB45544	GB46936	GB42174
		GB43095	GB49828			GB43999				GB51012	GB53228	GB41505					GB48245	GB43187	GB48874	GB51272	GB41192	GB54305	GB45840	GB52942	GB44514	GB48156	GB44553
		GB40940	GB50975			GB50886				GB45279	GB45343	GB40158					GB55628	GB42909	GB44180	GB45861	GB53660	GB53111	GB49014	GB46588	GB44519	GB46501	GB41290
		GB41495	GB43832			GB40489				GB54473	GB52744	GB55007					GB41545	GB53514	GB49286	GB55628	GB51970	ENSRNA022717198	GB54225	GB53752	GB50352	GB41146	GB54351
		GB47018	GB41243			GB43808				GB47839	GB45192	GB42634					GB54342	GB50343	GB51118	GB45490	GB47221	GB40170	GB44378	GB50798	GB43583	GB45616	GB41816
		GB41401	GB51812			GB46190				GB47280	GB50514	GB50065					GB42534	GB40921	GB51911	GB40239	GB51820	GB48253	GB51939	GB55691	GB43735	GB42524	GB50186
		GB55585	GB50933			GB40795				GB42015	GB55007	GB44731					GB41522	GB43287	GB46041	GB43942	GB51191	GB51784	ENSRNA022717906	GB51353	GB44112	GB47030	GB46328
		GB51545	GB51290			GB48484				GB45438	GB50108	GB51552					GB47227	GB46231	GB42461	GB40590	GB42593	GB49851	GB48725	GB52879	GB47203	GB55624	GB49459
		GB46114	GB42327			GB49609				GB44166	GB46501	GB49098					GB46210	GB41950	GB45776	GB51317	GB54115	GB51491	GB45941	GB43274	GB41690	GB40341	GB46726
		GB40263	GB54175			GB44080				GB46728	GB49514	GB44906					GB44831	GB50701	GB51903	GB46458	GB44074	GB48971	ENSRNA022717390	GB51165	GB46621	GB49994	GB49723
		GB50953	GB47556			GB43852				GB55198	GB54212	GB49594					GB40758	GB52339	GB54672	GB54976	GB50382	GB51193	GB46172	GB52089	GB52536	GB41886	GB40448
		GB44328	GB45403			GB46540				GB42977	GB48255	GB48435					GB43229	GB50164	GB40907	GB43603	GB42901	GB50791	GB45845	GB52831	GB46265	GB48024	GB51072
		GB43110	GB45943			GB40779				GB48532	GB44886	GB53634					GB51346	GB50731	GB48581	GB45024	GB51294	GB52935	GB51520	GB44727	GB44068	GB47802	GB41362
		GB55411	GB55301			GB48578				GB44969	GB40427	GB44462					GB52116	GB45046	GB40572	GB52920	GB52878	GB54475	GB42181	GB55320	GB42053	GB45499	GB47310
		GB48024	GB52852			GB40934				GB47338	GB45114	GB50355					GB49392	GB50970	GB44397	GB53047	GB54099	GB45974	GB52224	GB47797	GB40268	GB47611	GB49708
		GB45968	GB40609			GB54973				GB44828	GB50074	GB48062					GB41407	GB46771	GB48072	GB47459	GB52802	GB42423	GB50440	GB40035	GB41569	GB48916	ENSRNA022717369
		GB47779	GB55789			GB48241				GB52994	GB40110	GB45295					GB46776	GB54346	GB41198	GB54393	GB52022	GB54003	GB53999	GB40632	GB55008	GB48379	GB52088
		GB45287	GB42241			GB54331				GB48850	GB47247	GB53029					GB40653	GB55597	GB52071	GB55298	GB42782	GB47220	GB53622	GB48390	GB51745	GB53065	GB51611
		GB43077	GB41658			GB55824				GB45077	GB49638	GB54426					GB44626	GB46654	ENSRNA022713500	GB46254	GB55781	GB46958	GB45997	GB48710	GB42017	GB47433	GB40342
		GB54389	GB54554			GB50739				GB45396	GB40311	GB53463					GB44059	GB55039	GB52920	GB48415	GB55389	GB41457	GB51919	GB52594	GB47341	GB42039	GB44475
		GB42433	GB51664			GB46882				GB44030	GB42264	GB44316					GB41364	GB53128	GB55139	GB44436	GB40210	GB43255	GB47550	GB52940	GB40945	GB55000	GB47513
		GB42891	GB50832			GB50929				GB52982	GB49709	GB49696					GB52986	GB55786	GB48780	GB54293	GB53620	GB47935	GB40394	GB43787	GB51076	GB42815	GB48025
		GB48262	GB40999			GB55157				GB42194	GB46087	GB53486					GB41310	GB54918	GB50032	GB46409	GB49783	GB48880	GB55335	GB42522	GB54221	GB41155	GB47269
		GB41167	GB46297			GB51224				GB44425	GB55625	GB40555					GB46673	GB48020	GB41407	GB40595	GB45064	GB52881	GB53113	GB49030	GB51270	GB53412	ENSRNA022717352
		GB50184	GB49581			GB50610				GB45275	GB47814	GB51251					GB42557	GB53081	GB48219	GB47724	GB40617	GB55060	GB50422	GB46000	GB52494	GB54809	GB43477
		GB53139	GB42049			GB51044				GB49728	GB50284	GB43216					GB54153	GB51086	GB46231	GB49487	GB47056	GB48067	GB43773	GB42335	GB51485	GB40267	GB46708
		GB54543	GB54152			GB43718				GB45697	GB51725	GB41686					GB44531	GB46463	GB48358	GB48958	GB55183	GB47796	GB51177	GB53108	GB42594	GB44682	GB46272
		GB40519	GB54975			GB53725				GB55824	GB51079	GB46206					GB50333	GB42682	GB48636	GB43442	GB55362	GB45928	GB55714	GB42253	ENSRNA022717349	GB51966	GB41422
		GB50648	GB48604			GB46534				GB43581	GB52422	GB41313					GB47943	GB43392	GB40801	GB54141	GB49962	GB52545	GB51024	GB51519	GB48164	GB45476	GB43951
		GB48113	GB55516			GB40907				GB44577	GB42365	GB49366					GB43093	GB48293	GB54221	GB50208	GB55728	GB54535	ENSRNA022713484	GB45954	GB51141	GB48565	GB42832
		GB49921	GB41075			GB47815				GB43129	GB43248	GB55879					GB47791	GB51107	GB45258	GB55283	GB50341	GB51681	GB42907	ENSRNA022717359	GB48079	GB47628	GB46847
		GB54309	GB54263			GB44757				GB54486	GB43182	GB43730					GB43894	GB40600	GB41449	GB46142	GB40162	GB45401	GB42955	GB47887	GB42305	GB47682	GB51905
		GB53970	GB55520			GB50268				GB47575	GB53742	GB53965					GB47229	GB53410	GB42968	GB54779	GB46570	GB47705	GB50439	GB54518	GB55217	GB47827	GB41444
		GB42551	GB43110			GB54961				GB40034	GB50641	GB42150					GB53568	GB49643	GB42265	GB55597	GB48217	GB53623	GB43592	GB47169	GB51272	GB47717	GB45885
		GB48275	GB48024			GB40654				GB55770	GB41518	GB46212					GB43580	GB51911	GB54755	GB41830	GB45842	GB45166	GB46624	GB50404	GB40800	GB48840	GB44528
		GB49900	GB50963			GB43708				GB51705	GB47410	GB46539					GB47271	GB52470	GB51735	GB41303	GB50007	GB52041	GB45953	GB53871	GB56029	GB47146	GB49542
		GB46489	GB45107			GB47839				GB46147	GB55572	GB55562					GB51729	GB49641	GB45393	GB41119	GB52330	GB50773	GB49191	GB49507	GB41161	GB46378	GB42293
		GB45413	GB51064			GB46263				GB42170	GB41808	GB51756					GB44147	GB44417	GB46143	GB45162	GB52354	GB55319	GB49962	GB42542	GB46760	GB55383	GB45851
		GB47037	GB44791			GB49545				GB47753	GB52917	GB52073					GB42493	GB44068	GB40351	GB42663	GB43085	GB47031	GB46623	GB53523	GB44610	GB52154	GB43868
		GB42327	GB45387			GB49409				GB49549	GB41451	GB46481					GB50597	GB46896	GB43573	GB48578	GB40689	GB46418	GB43785	ENSRNA022717510	GB52103	GB41639	GB44898
		GB49129	GB55474			GB47991				GB48144	GB49637	GB56013					GB53349	GB44981	GB43076	GB45404	GB43145	GB51284	GB54061	GB50081	GB51082	GB52163	GB50002
		GB54416	GB40151			GB40462				GB43150	GB41118	GB55512					GB53861	GB46587	GB43538	GB55870	GB40006	GB55386	GB52181	GB43740	GB56018	GB40386	GB48256
		GB40350	GB44500			GB55015				GB41653	GB43968	GB45444					GB48886	GB45091	GB46748	GB55157	GB54722	GB43592	GB53255	GB53870	GB44515	GB42968	GB53386
		GB52802	GB50038			GB46772				GB43127	GB52982	GB46742					GB50481	GB51607	GB47815	GB53706	GB53599	GB40011	GB53330	GB46381	GB51066	GB53386	GB52492
		GB47243	GB41708			GB41663				GB43495	GB51571	GB43739					GB42580	GB52197	GB48101	GB43187	GB56008	GB48888	GB46941	GB47784	GB43538	GB42280	GB42816
		GB46766	GB53748			GB54103				GB42043	GB54312	GB53047					GB42381	GB50763	GB47405	GB41599	GB44204	GB53922	GB42890	GB50613	GB53663	GB50121	GB42896
		GB55426	GB45408			GB46776				GB41778	GB42013	GB51271					GB42686	GB52004	GB50084	GB45258	GB55031	GB54206	GB51196	GB53343	GB42358	GB55364	GB50691
		GB51283	GB47408			GB45375				GB51124	GB45228	GB54019					GB49841	GB49490	GB54346	GB53230	GB43800	GB42302	GB51137	ENSRNA022713415	GB55939	GB54582	GB42956
		GB52756	GB52756			GB51617				GB42479	GB47965	GB41127					GB53249	GB48985	GB49378	GB48293	GB42565	GB55606	GB42460	GB51289	GB46716	GB54605	GB49335
		GB46073	GB44428			GB48163				GB51963	GB49529	GB49102					GB46367	GB44755	GB55916	GB45777	GB53112	ENSRNA022717222	GB52874	GB48992	GB46791	GB55879	GB55513
		GB43401	GB50777			GB45912				GB47829	GB45847	GB53974					GB45285	GB42615	GB47972	GB42726	GB52239	GB47170	GB50961	GB47893	GB51861	GB53568	GB51256
		GB43467	GB40509			GB43540				GB45404	GB47694	GB53626					GB43903	GB42020	GB42234	GB45252	GB49279	GB48463	GB45117	ENSRNA022717248	GB49796	GB52766	GB44504
		GB44980	GB54882			GB42141				GB47226	GB42959	GB49517					GB48980	ENSRNA022713500	GB54863	GB48976	GB51057	GB51663	GB46082	GB43758	GB47298	GB42191	GB43779
		GB51284	GB50003			GB51852				GB55607	GB52322	GB47649					GB45657	GB53201	GB41155	GB50343	GB50953	GB48878	GB51105	GB40104	GB54992	GB46735	GB40977
		GB50101	GB51284			GB41363				GB40444	GB44166	GB40904					GB53914	GB46644	GB54419	GB40284	GB49684	GB52936	GB43368	GB52297	GB49029	GB42823	GB49398
		GB49391	GB41654			GB42862				GB42076	GB47931	GB41445					GB40302	GB53339	GB43376	GB47953	GB47740	GB49922	GB42991	GB53181	GB40684	GB55423	GB50641
		GB49066	GB42616							GB51341	GB45271	GB53742					GB49033	GB43942	GB40595	GB44683	GB48077	GB51314	GB42256	GB52177	GB49959	GB48861	GB49122
		GB51059	GB53711							GB49918	GB53188	GB47631					GB48161	GB55372	GB45705	GB55786	GB40117	ENSRNA022717374	GB55177	GB51594	GB45165	GB49321	GB55165
		GB40808	GB48571							GB46742	GB51746	GB54312					GB41306	GB40735	GB40706	GB45450	GB42913	ENSRNA022717479	GB50785	GB40088	GB50153	GB40618	GB51257
		GB50766	GB48167							GB47310	GB49021	GB47746					GB44205	GB42892	GB50077	GB52798	GB45759	GB47291	GB43408	GB48542	GB49993	GB48780	GB48982
		GB42747	GB55426							GB44893	GB44577	GB48617					GB48669	GB41834	GB49487	GB48663	GB53007	GB40650	GB44471	GB51896	GB49331	GB55948	GB44237
		GB51163	GB55808							GB45535	GB53910	GB52500					GB54255	GB42426	GB41129	GB53669	GB40963	GB50987	GB48710	GB44448	GB54610	GB49767	GB52617
		GB50451	GB50219							GB49080	GB48074	GB55444					GB46008	GB51063	GB55157	GB54221	GB43798	GB48648	GB53127	GB43663	GB54376	GB47272	GB51626
		GB53785	GB49382							GB52553	GB42454	GB44776					GB45761	GB54674	GB49987	GB43750	GB50006	GB48688	GB40002	GB41321	GB40591	GB55512	GB54595
		GB52689	GB40263							GB53131	GB46388	GB54258					GB51214	GB42957	GB53195	GB51107	GB43110	GB48426	GB52180	GB40375	GB54251	GB50023	GB47309
		GB45812	GB44090							GB44427	GB49672	GB47269					GB55287	GB41829	GB43513	GB41773	GB49578	ENSRNA022717423	GB43272	GB43051	GB47459	GB42246	GB53539
		GB46296	GB55196							GB46334	GB49346	GB45686					GB45167	GB48564	GB50018	GB52685	GB40699	GB47216	GB44820	GB55321	GB44704	GB49968	GB53634
		GB50482	GB41293							GB44039	GB55511	GB45823					GB54854	GB49788	GB42553	GB42324	GB40662	GB46588	GB41475	GB44386	GB44513	GB54776	GB54420
		GB47568	GB56012							GB49534	GB46458	GB44166					GB43633	GB41657	GB50413	GB45449	GB41094	GB52176	GB49971	GB52320	GB41759	GB51113	GB50064
		GB44285	GB45645							GB52500	GB53033	GB48102					GB44019	GB54427	GB52681	GB50018	GB54139	GB42460	GB55647	ENSRNA022712713	GB55709	GB42298	GB41874
		GB45692	GB43176							GB41313	GB48259	GB55011					GB50591	GB42753	GB54403	GB49490	GB55995	GB51212	GB55338	GB49926	GB52234	GB48064	GB47479
		GB46015	GB47204							GB50022	GB44984	GB41300					GB42202	GB53044	GB50605	GB40735	GB46637	GB53099	GB50114	GB43600	GB40654	GB40012	GB53793
		GB44262	GB43154							GB52770	GB53713	GB44302					GB46309	GB45554	GB44318	GB53565	GB45503	GB54038	GB45329	GB46846	GB42351	GB45052	GB48020
		GB55375	GB48301							GB42897	GB54809	GB54436					GB46643	GB47805	GB51169	GB47338	GB49920	GB48242	GB51562	GB47853	GB43739	GB51764	GB47932
		GB53319	GB45699							GB53517	GB50638	GB47846					GB41270	GB52538	GB47634	GB50804	GB55784	GB51286	GB43610	GB51616	GB51535	GB41881	GB41451
		GB54163	GB47018							GB48523	GB51628	GB53911					GB54132	GB44123	GB55315	GB48404	GB41462	GB52942	GB48004	GB42333	GB44435	GB54430	GB40435
		GB43052	GB41629							GB45557	GB40365	GB45351					GB42468	GB53186	GB49959	GB54665	GB46296	GB50798	GB44255	GB50720	GB49580	GB43466	GB46535
		GB45970	GB54417							GB50521	GB52455	GB42772					GB51206	GB44398	GB51066	GB48020	GB43206	GB48987	GB42309	GB48843	GB54051	GB50934	GB50962
		GB53064	GB51704							GB44367	GB53201	GB44080					GB45286	GB48953	GB53138	GB50033	GB53161	GB55691	GB52772	GB44566	GB53326	ENSRNA022717311	GB49583
		GB47616	GB43786							GB47499	GB46191	GB41304					ENSRNA022713500	GB52060	GB55427	GB44360	GB49752	GB49103	ENSRNA022717459	GB51164	GB45772	GB46041	GB51348
		GB52002	GB48248							GB41809	GB55263	GB44512					GB41667	GB49019	GB45024	GB45934	GB52113	GB54519	GB51322	GB42287	GB51483	GB46282	GB40975
		GB46700	GB52224							GB52417	GB43622	GB47089					GB45523	GB51481	GB48228	GB54129	GB51819	GB53215	ENSRNA022717493	GB54531	GB44053	GB49871	GB51912
		GB51295	GB42586							GB54087	GB46508	GB50239					GB50085	GB48358	GB51636	GB41657	GB53624	GB45064	GB49904	GB51234	GB44856	GB41046	GB44655
		GB53671	GB47257							GB44757	GB51662	GB43736					GB44983	GB40705	GB43735	GB42689	GB54133	GB40419	GB53075	ENSRNA022717425	GB48095	GB46885	GB43134
		GB51962	GB50580							GB52988	GB55444	GB49021					GB54358	GB44462	GB41670	GB44398	GB43789	GB40097	GB55028	GB46416	GB48086	GB45474	GB48366
		GB44643	GB53677							GB43124	GB51513	GB44893					GB53013	GB43513	GB40396	GB51665	GB53345	GB54039	GB42826	GB49855	GB54918	GB53655	GB40917
		GB43418	GB53775							GB48781	GB43563	GB51662					GB52649	GB44161	GB53147	GB42020	GB45841	GB42938	GB51165	GB43498	GB51413	GB40462	GB43004
		GB55002	GB54404							GB50339	GB50919	GB47733					GB49382	GB46263	GB41313	GB51684	GB49905	GB49736	GB46875	GB46716	GB46646	GB55627	GB47505
		GB50974	GB53331							GB44539	GB42897	GB54838					GB50877	GB47143	GB50589	GB55580	GB50560	GB52089	GB43547	GB54552	GB53887	GB48875	GB44040
		GB43543	GB41751							GB43455	GB50944	GB44338					GB49244	GB53967	GB45174	GB46182	GB48426	GB44947	GB40692	GB40966	GB44755	GB42674	GB46712
		GB42828	GB48842							GB46453	GB48435	GB46656					GB51086	GB49603	GB53661	GB45174	GB51609	GB43013	GB46531	GB48468	GB45938	GB55929	GB40663
		GB48994	GB54389							GB55491	GB53947	GB51746					GB49754	GB51514	GB41210	GB52782	GB50180	GB40632	GB49742	GB47794	GB50093	GB51543	GB55242
		GB51828	GB40759							GB42749	GB47568	GB54928					GB43829	GB45174	GB53230	GB47839	GB54535	GB47797	GB54008	GB40584	GB49523	GB40510	GB50416
		GB46266	GB53549							GB43285	GB53974	GB53411					GB43175	GB45743	GB55628	GB44261	GB43380	GB47915	GB54792	GB43753	GB47871	GB44926	GB46597
		GB45530	GB48927							GB48345	GB47427	GB54735					GB40703	GB49438	GB54211	GB47226	GB53204	GB40035	GB54155	GB53073	GB43848	GB55439	GB50217
		GB51653	GB54912							GB55945	GB50355	GB43159					GB50886	GB48708	GB49594	GB47842	GB43589	GB48233	GB41476	GB43793	GB54280	GB49943	GB45382
		GB41909	GB54753							GB54042	GB43863	GB50049					GB51727	GB51186	GB50507	GB50420	GB40583	GB42907	GB53942	GB52546	GB48618	GB50766	GB55291
		GB49185	GB44976							GB47390	GB46915	GB55103					GB54211	GB50980	GB54976	GB52650	GB52065	GB42522	GB53553	GB54482	GB54041	GB46638	GB49861
		GB47944	GB51545							GB48370	GB50888	GB53939					GB55449	GB48597	GB41834	GB45018	GB53570	GB42589	GB41057	GB40138	GB53978	GB52441	GB45349
		GB46903	GB54593							GB54469	GB44561	GB40774					GB47805	GB51665	GB52470	GB51122	GB44381	GB52940	GB42386	GB48294	GB42426	GB44940	GB54665
		GB48584	GB54931							GB45146	GB49602	GB41368					GB51115	GB44877	GB55296	GB40446	GB40739	GB45060	GB47560	GB52943	GB49436	GB46194	GB51107
		GB52735	GB45138							GB47611	GB48799	GB43276					GB40387	GB40483	GB53471	GB47880	GB44796	ENSRNA022717199	GB53110	GB54575	GB46688	GB42000	GB47992
		GB50294	GB40310							GB43193	GB41147	GB49643					GB43808	GB40396	GB41715	GB46542	GB48986	GB49030	ENSRNA022717442	GB43774	GB42863	GB55683	GB55772
		GB53562	GB40312							GB51511	GB45958	GB41974					GB53191	GB47306	GB47012	GB45091	GB55733	GB48398	GB49361	GB46797	GB47012	GB47284	GB54234
		GB54802	GB45216							GB49895	GB40462	GB44940					GB50345	GB54211	GB44776	GB46313	GB49547	GB46000	GB45129	ENSRNA022717386	GB54182	GB44104	GB42863
		GB54765	GB44710							GB40119	GB41968	GB47342					GB47394	GB48410	GB48974	GB53471	GB40333	GB42335	GB52175	GB45108	GB42542	GB41667	GB44206
		GB54775	GB50973							GB40437	GB52057	GB40426					GB43232	GB42385	GB47839	GB54992	GB51083	GB53108	GB55612	GB50915	GB44427	GB48683	GB46439
		GB53296	GB48007							GB50551	GB45535	GB40364					GB49037	GB52836	GB50214	GB42239	GB50294	GB52014	GB42029	GB55815	GB40683	GB47469	GB47224
		GB41512	GB42804							GB40364	GB40774	GB55770					GB51072	GB40537	GB44757	GB49122	GB49105	GB41320	GB47404	GB41051	GB41215	GB44990	GB49990
		GB46262	GB50955							GB49776	GB46366	GB53032					GB46269	GB40843	GB44627	GB42265	GB42547	GB52932	GB41950	GB50464	GB40448	GB48105	GB52333
		GB53205	GB47828							GB53410	GB50016	GB44929					GB44878	GB50587	GB49414	GB54242	GB49851	GB52624	GB47782	GB48991	GB41922	GB49762	GB47136
		GB43786	GB50945							GB50641	GB47595	GB42519					GB49400	GB48066	GB49033	GB40727	GB43298	GB44215	GB44825	GB40065	GB48075	GB51729	GB40297
		GB41727	GB46614							GB49652	GB54651	GB48749					GB49585	GB42216	GB49524	GB54208	GB52311	GB40622	GB46298	GB43806	GB46587	GB46702	GB48389
		GB41660	GB41625							GB40559	GB44539	GB55568					GB52704	GB48101	GB54426	GB55142	GB53522	GB47169	GB51773	GB54481	GB55156	GB55939	GB41908
		GB49054	GB55820							GB45950	GB44731	GB41713					GB54418	GB42676	GB53542	GB55941	GB44229	GB52127	GB47710	GB45901	GB53544	GB47495	GB46590
		GB49476	GB44567							GB52011	GB52684	GB48255					GB43636	GB51587	GB49443	GB45705	GB48868	GB40375	GB52412	GB54307	GB40804	GB43122	GB50233
		GB51912	GB43472							GB54216	GB44902	GB53336					GB44576	GB54555	GB52626	GB51707	GB45054	GB50404	ENSRNA022713735	GB48718	GB55029	GB43123	GB42751
		GB48377	GB46243							GB40412	GB43366	GB52213					GB46121	GB54587	GB50036	GB55512	GB47777	GB48142	GB42341	GB44195	GB45834	GB52120	GB42492
		GB42054	GB44464							GB47632	GB47430	GB41808					GB48376	GB49037	GB42846	GB54918	GB51988	GB53523	GB43850	GB47223	GB45442	GB52314	GB45223
		GB45503	GB47281							GB44153	GB50087	GB42525					GB41150	GB41312	GB52044	GB45376	GB43814	GB45519	GB53786	GB42388	GB50233	GB41521	GB48840
		GB53362	GB44167							GB51037	GB44462	GB42385					GB44005	GB51169	GB48293	GB47462	GB54538	GB50081	GB47368	GB52934	GB51001	GB55528	GB41508
		GB55326	GB45968							GB46143	GB56016	GB53339					GB41495	GB51088	GB53957	GB47012	GB47787	ENSRNA022717510	ENSRNA022717489	ENSRNA022717333	GB42676	GB50200	GB46219
		GB43832	GB44299							GB53436	GB49147	GB50450					GB50021	GB50654	GB45210	GB40618	GB54005	GB46381	GB45787	GB40649	GB41026	GB50094	GB49134
		GB51546	GB50690							GB46896	GB45361	GB55456					GB55617	GB42358	GB44704	GB47134	GB53009	GB43740	GB52931	GB51028	GB41777	GB51372	GB42848
		GB55237	GB43280							GB46223	GB48932	GB42744					GB43618	GB46510	GB48436	GB42015	GB51212	GB53870	GB54305	ENSRNA022717217	GB40655	GB43459	GB46460
		GB51704	GB41858							GB43377	GB50050	GB54120					GB44360	GB55038	GB40457	GB46733	GB50548	GB47784	GB41955	GB44196	GB46272	GB48663	GB52999
		GB50381	GB44452							GB49644	GB48370	GB42653					GB40456	GB51634	GB54518	GB50032	GB49983	GB47034	GB40587	GB49922	GB52174	GB44271	GB52083
		GB53016	GB42859							GB49517	GB42651	GB43273					GB44283	GB54312	GB44211	GB47307	GB44387	GB46560	GB46871	GB47582	GB40445	GB47343	GB52004
		GB44526	GB44876							GB49366	GB44910	GB52422					GB51623	GB41792	GB40618	GB44776	GB55433	GB55195	GB54206	GB55559	GB49169	GB43236	GB43946
		GB54947	GB50232							GB44612	GB42994	GB44886					GB52763	GB49785	GB54199	GB47248	GB55552	GB51290	GB47256	GB45778	GB44052	GB47590	GB52520
		GB54348	GB55889							GB45812	GB55562	GB43081					GB55919	GB44210	GB55631	GB50106	GB55818	GB51289	GB42290	GB46389	GB51315	GB50120	GB49925
		GB54083	GB43097							GB51160	GB49704	GB54328					GB50595	GB50803	GB53947	GB45396	GB54723	ENSRNA022717305	GB50876	GB47855	GB48471	GB41011	GB46226
		GB42781	GB54724							GB46012	GB46580	GB45106					GB41423	GB48484	GB46275	GB44896	GB44092	GB51265	GB43797	GB42331	GB49987	GB47307	GB43083
		GB50259	GB52075							GB55847	GB48946	GB45829					GB47420	GB54654	GB55283	GB42298	GB50178	GB40520	GB42250	ENSRNA022717390	GB44102	GB55568	GB49446
		GB47014	GB47990							GB55511	GB50065	GB55511					GB43256	GB40967	GB45985	GB53567	GB42646	GB47893	GB49922	GB52237	GB49347	GB43855	GB44954
		GB45216	GB41737							GB47259	GB40412	GB46476					GB46190	GB47278	GB47651	GB48408	GB47779	ENSRNA022717254	GB53343	GB44378	GB55870	GB47843	GB44427
		GB42048	GB47822							GB52213	GB54195	GB45316					GB45408	GB51701	GB44435	GB51118	GB42337	GB51817	ENSRNA022712885	GB48725	GB51587	GB48095	GB55937
		GB50147	GB46074							GB54297	GB45831	GB50923					GB52293	GB47451	GB47606	GB42682	GB53110	GB43758	GB51784	GB54840	GB50026	GB42822	GB41355
		GB51060	GB53245							GB41304	GB48144	GB51330					GB51262	GB49114	GB42661	GB54186	GB48934	GB52177	GB54003	GB42460	GB42968	GB40481	GB55760
		GB45617	GB54363							GB54956	GB52213	GB44181					GB51704	GB48347	GB42020	GB53247	GB53073	GB46625	GB40213	GB45845	GB47410	GB46253	GB53785
		GB50813	GB43909							GB51304	GB51744	GB46228					GB54593	GB42702	GB47802	GB40807	GB52452	GB40104	GB55756	GB41542	GB47878	GB53459	GB54185
		GB52321	GB54264							GB41488	GB43736	GB53358					GB43559	GB46465	GB54186	GB44627	GB47588	GB52297	GB50429	GB53999	GB47691	GB40054	GB54282
		GB47584	GB55822							GB40839	GB42191	GB42479					GB43737	GB43818	GB54129	GB46646	GB48584	GB52933	GB46954	GB51520	GB51843	GB48241	GB46330
		GB40225	GB50482							GB55105	GB43159	GB47436					GB52212	GB41407	GB51714	GB46041	GB48242	GB40127	GB45164	GB43289	GB49474	GB44614	GB43407
		GB46144	GB47020							GB45686	GB51685	GB55147					GB48720	GB54215	GB52782	GB50348	GB53833	GB51376	GB45979	GB46172	GB53658	GB45224	GB51299
		GB44200	GB54817							GB53887	GB53358	GB51852					GB48250	GB52684	GB53730	GB55372	GB52448	GB51896	ENSRNA022713162	GB50440	GB48072	GB44875	GB49535
		GB44876	GB49109							GB51062	GB55769	GB45535					GB50525	GB51304	GB47248	GB44209	GB41999	GB54161	GB44195	GB47916	GB45252	GB40609	GB55205
		GB40838	GB47040							GB51395	GB41779	GB40080					GB51834	GB40438	GB50661	GB41449	GB44169	GB48542	GB52176	GB45997	GB45634	GB44006	GB54813
		GB53963	GB47816							GB52340	GB48606	GB52916					GB47991	GB44028	GB50723	GB48387	GB50439	GB44238	GB49236	GB42181	GB40440	GB55730	GB43463
		GB45517	GB52432							GB55574	GB44492	GB52681					GB49170	GB40207	GB44749	GB49537	GB53792	GB52035	GB45615	GB51985	GB49344	GB53358	GB53193
		GB45685	GB40993							GB40574	GB54228	GB43625					GB49220	GB46745	GB53568	GB54587	GB52016	GB41321	GB49272	GB42876	GB40907	GB44371	GB49689
		GB54145	GB49391							GB45870	GB40034	GB46173					GB41363	GB46313	GB44777	GB42817	GB48586	GB45232	GB40186	GB51177	GB42425	GB53634	GB51802
		GB52590	GB41069							GB41686	GB48451	GB51005					GB54335	GB47976	GB43442	GB41447	GB53500	GB44162	GB40812	ENSRNA022717271	GB40546	GB48475	GB55627
		GB52340	GB50850							GB44411	GB51255	GB49107					GB52503	GB53663	GB43829	GB44102	GB49183	GB50466	GB40650	GB55337	GB42836	GB42936	GB48758
		GB48481	GB43052							GB43954	GB49104	GB51725					GB50917	GB45934	GB53201	GB50261	GB49267	GB46704	GB51007	GB50422	GB54505	GB43189	GB55196
		GB55239	ENSRNA022717335							GB47311	GB41127	GB43260					GB50724	GB53406	GB45554	GB47972	GB47032	GB51326	GB47275	GB43773	GB55607	GB41233	GB53797
		GB50453	GB44077							GB46899	GB45193	GB50990					GB40824	GB41342	GB49305	GB42555	GB54668	GB43051	GB50248	GB50248	GB46432	GB55574	GB46406
		GB43727	GB46196							GB42167	GB55744	GB41166					GB53533	GB45018	GB45761	GB42191	GB54516	GB44386	GB55199	GB42423	GB47306	GB43779	GB43625
		GB43456	GB46242							GB54214	GB55848	GB41979					GB51333	GB49222	GB45523	GB49001	GB54794	GB49926	GB48841	GB51024	GB55420	GB42868	GB50820
		GB47009	GB43247							GB46430	GB50213	GB50893					GB40741	GB54904	GB47134	GB47877	GB48654	ENSRNA022717488	GB50544	GB55331	GB54608	GB47226	GB53190
		GB47976	GB49946							GB55239	GB54652	GB46620					GB46918	GB46743	GB44896	GB53769	GB49966	GB43600	GB47222	GB40111	GB42170	GB49829	GB49357
		GB40310	GB50787							GB49491	GB42743	GB47467					GB44173	GB51598	GB55372	GB43735	GB55675	GB46694	GB44451	GB46391	GB53090	GB48923	GB41728
		GB44710	GB52525							GB51733	GB50049	GB52284					GB42753	GB43990	GB45876	GB40165	GB55622	GB50720	GB54471	GB42955	GB55372	GB54301	GB53715
		GB53493	GB41401							GB47463	GB44660	GB49948					GB44721	GB47651	GB46954	GB41484	GB42200	GB53772	GB50576	ENSRNA022713484	GB53078	GB51075	GB50594
		GB55389	GB53632							GB54373	GB49107	GB51847					GB43112	GB48636	GB46912	GB51162	GB42387	GB47853	GB51083	GB44668	GB43915	GB46486	GB52323
		GB52195	GB41025							GB41873	GB54258	GB42754					GB45210	GB41965	GB48387	GB54865	GB41997	GB55814	GB50838	GB40103	GB43705	GB42225	GB48956
		GB47957	GB40521							GB47073	GB49398	GB48370					GB44214	GB40448	GB47143	GB54813	GB40026	GB42333	GB50466	GB46791	GB43835	GB42830	GB44223
		GB45732	GB51048							GB48331	GB51559	GB42408					GB44083	GB55939	GB40921	GB50722	GB54554	GB46471	GB47031	GB45076	GB51919	GB46506	GB53578
		GB50204	GB46927							GB46291	GB52882	GB40034					GB50438	GB50044	GB44608	GB44340	GB54737	GB46846	GB42566	GB49860	GB44100	GB52848	GB42997
		GB50219	GB52285							GB40717	GB49097	GB46501					GB51579	GB50749	GB49338	GB42380	GB51235	GB50490	GB53623	GB42893	GB55692	GB54429	GB47941
		GB44031	ENSRNA022717839							GB41810	GB53424	GB51963					GB53997	GB55157	GB42817	GB40094	GB48710	GB48664	GB40011	ENSRNA022717472	GB43018	GB49347	GB53910
		GB52108	GB40808							GB48075	GB40446	GB46628					GB47689	GB54343	GB53081	GB43376	GB53992	GB52310	GB46456	GB49984	GB49497	GB49514	GB43991
		GB55578	GB40444							GB42519	GB44370	GB44271					GB47563	GB49104	GB54326	GB50102	GB55424	GB50293	GB55178	GB54392	GB42189	GB40094	GB42597
		GB55910	GB53997							GB54578	GB42038	GB41373					GB48019	GB41128	GB48565	GB42468	GB52049	GB49855	ENSRNA022717222	GB41405	GB41809	GB52947	GB42879
		GB45645	GB47506							GB44509	GB55568	GB43842					GB53730	GB43482	GB54596	GB48423	GB40133	ENSRNA022717425	GB49881	GB46624	GB48391	GB44564	GB52549
		GB41544	GB43099							GB42019	GB50336	GB44902					GB41359	GB45933	GB51913	GB40576	GB48912	GB41317	GB52182	GB45165	GB46441	GB49296	GB41254
		GB48234	GB46150							GB45442	GB42980	GB43479					GB52107	GB47396	GB54984	GB48845	GB45642	GB46416	GB48583	GB48862	GB54215	GB46533	GB53304
		GB54226	GB42686							GB54782	GB44940	GB48693					GB53359	GB50450	GB44981	GB53044	GB54743	GB43498	GB50565	GB43588	GB52450	GB45497	GB48386
		GB47425	GB55525							GB54720	GB41244	GB45614					GB46395	GB41148	GB46646	GB46864	GB43949	GB53094	GB46390	GB48934	GB51092	GB44394	GB48931
		GB56005	GB42769							GB47683	GB44935	GB44926					GB46337	GB54020	GB45018	GB41211	GB52758	GB42179	GB47851	GB42151	GB40807	GB54350	GB44394
		GB52601	GB46605							GB50853	GB46899	GB53386					GB47728	GB41303	GB49785	GB51637	GB40419	GB41515	ENSRNA022717483	GB42438	GB43270	GB45208	GB43783
		GB53550	GB47591							GB46248	GB54089	GB55351					GB47010	GB41569	GB48146	GB41849	GB44821	GB46192	GB47216	GB44665	GB52011	GB54596	GB49701
		GB42279	GB47503							GB53023	GB43189	GB42629					GB49158	GB51336	GB55780	GB45250	GB41706	ENSRNA022717217	GB48992	GB53255	GB47667	GB43840	GB40546
		GB41893	GB48003							GB54480	GB45350	GB41448					GB44355	GB55139	GB40514	GB52506	GB52831	GB47794	GB54023	GB51901	GB55753	GB43234	GB44875
		GB49105	GB44991							GB54379	GB51121	GB49348					GB50095	GB54732	GB54504	GB42077	GB54031	GB44196	GB43491	GB48098	GB41873	GB41228	GB44743
		GB54152	GB45715							GB52626	GB54928	GB45735					GB48453	GB55096	GB53617	GB51514	GB41861	GB54482	GB50568	GB54794	GB40610	GB50947	GB45336
		GB48238	GB45151							GB49658	GB51943	GB50024					GB41467	GB40595	GB50550	GB41210	GB45005	GB52111	ENSRNA022714046	GB50961	GB46912	GB42293	GB51535
		GB49588	GB40673							GB44776	GB53411	GB42648					GB55587	GB54186	GB40984	ENSRNA022717214	GB49438	GB43614	ENSRNA022717374	GB46082	ENSRNA022717350	GB41042	GB40845
		GB55228	GB55527							GB54084	GB52988	GB45677					GB50938	GB51714	GB54418	GB50167	GB44646	GB55398	GB48726	GB51196	GB42661	GB42956	GB46398
		GB48567	GB43446							GB50993	GB49839	GB49346					GB45763	GB54280	GB42998	GB44538	GB52843	GB41197	GB53293	GB51137	ENSRNA022717274	GB53542	GB55889
		GB49259	GB52100							GB45228	GB51847	GB52029					GB42688	GB49305	ENSRNA022717337	GB53566	GB49743	GB52943	ENSRNA022717479	GB52874	GB51722	GB41249	GB45459
		GB45141	GB50784							GB51700	GB53428	GB45865					GB53152	GB41833	GB49313	GB55163	GB50540	GB44566	GB53181	GB50561	GB53195	GB53409	GB54163
		GB49438	GB53565							GB46328	GB40442	GB44383					GB50470	GB42461	GB54208	GB41407	GB46694	GB48294	GB51985	GB55177	GB44400	GB54041	GB41147
		GB49386	GB50893							GB41292	GB51172	GB44577					GB55683	GB43706	GB53361	GB42163	GB53127	GB41403	GB42153	GB45117	GB47623	GB42360	GB45315
		GB45387	GB41839							GB42186	GB54750	GB44984					GB54927	GB53911	GB50918	GB45172	GB49765	GB41281	GB45996	GB44126	GB43488	GB43783	GB48105
		GB45057	GB47417							GB48223	GB47460	GB42752					GB40537	GB49033	GB43808	GB43808	GB53689	GB43699	GB54944	GB43272	GB47822	GB41911	GB42022
		GB43054	GB54649							GB41487	GB54100	GB46143					GB41907	GB45256	GB42460	GB46912	GB55065	ENSRNA022717386	GB44401	GB52180	GB40137	GB42661	GB45699
		GB46252	GB53180							GB41856	GB45389	GB52560					GB49999	GB51903	GB44701	GB49759	GB51233	GB47369	GB40586	GB43368	GB50102	GB49572	GB49919
		GB44350	GB53979							GB41808	GB42366	GB45123					GB41146	GB54175	GB53649	GB42836	GB49120	GB45108	GB43013	GB52213	GB41155	GB42155	GB45472
		GB53401	GB45685							GB41692	GB40703	GB54651					GB40978	GB51251	GB46254	GB44300	GB41504	GB42441	GB45659	GB51388	GB55696	GB53448	GB44928
		GB44279	GB43091							GB45935	GB54214	GB54498					GB40457	GB54326	GB42723	GB54205	GB49103	GB42915	GB54360	GB52170	GB47487	GB43799	GB46481
		GB45138	GB52324							GB41632	GB53797	GB41470					GB43988	GB45073	GB54882	GB55008	GB54810	GB42912	GB54039	GB54304	GB47843	GB52212	GB42535
		GB52723	GB49260							GB54530	GB53190	GB44756					GB41446	GB49313	GB48708	GB51903	GB53646	GB42097	GB48390	GB44820	GB51903	GB48790	GB43542
		GB50889	GB44760							GB53047	GB47463	GB51172					GB50453	GB44300	GB49153	GB55158	GB54721	GB41051	GB40661	GB40639	GB41319	GB45855	GB47053
		GB55797	GB43486							GB54549	GB49453	GB46963					GB41372	GB46740	GB55186	GB46004	GB50785	GB42993	GB55200	GB44255	GB50022	GB40158	GB54798
		GB54931	GB44168							GB41165	GB50993	GB49758					GB46463	GB47829	GB48663	GB51066	GB42598	ENSRNA022717203	GB55027	ENSRNA022717459	GB55920	GB53458	GB55156
		GB45943	GB47584							GB44338	GB42172	GB51943					GB43540	GB52537	GB44755	GB49338	GB51049	GB51987	GB47123	GB42309	GB48130	ENSRNA022717804	GB46648
		GB44204	GB49598							GB41865	GB54884	GB47753					GB45099	GB51586	GB51992	GB46644	GB51989	GB54249	ENSRNA022714034	GB44921	GB45095	GB40457	GB44839
		GB51011	GB50567							GB53463	GB45354	GB53313					GB41412	GB55941	GB43173	GB54339	GB54690	GB41541	GB41954	GB45329	GB55142	GB51598	GB44466
		GB43135	GB48134							GB48846	GB52737	GB54917					GB41676	GB51066	GB54293	GB55139	GB50986	GB55384	GB43749	GB52452	GB51690	GB50575	GB47611
		GB41308	GB54259							GB45985	GB43260	GB44586					GB50555	GB50253	GB55530	GB54681	GB42253	GB45901	GB46631	GB51147	GB43509	GB44788	GB41713
		GB40993	GB48114							GB54250	GB40933	GB55530					GB41642	GB50114	GB55039	GB49647	GB43083	GB43659	GB46474	GB51322	GB45325	GB43989	GB43171
		GB50232	GB44526							GB43844	GB45106	GB46617					GB51118	GB51042	GB51624	GB54673	GB55822	GB48718	GB48464	GB55175	GB47142	GB44890	GB43562
		GB49853	GB51108							GB40423	GB49785	GB51263					GB45318	GB45252	GB40411	GB42998	GB50429	GB49993	GB42387	GB43013	GB50599	GB45343	GB49233
		GB48161	GB55472							GB50553	GB40513	GB51537					GB54165	GB53171	GB48601	GB49414	GB44913	GB51010	GB54945	GB53075	GB42316	GB49864	GB52443
		GB50787	GB41695							GB43453	GB55465	GB48387					GB43537	GB53953	GB55321	GB43871	GB43337	GB47222	GB44314	GB52150	GB48843	GB47694	GB55292
		GB44351	GB54381							GB51067	GB54343	GB45697					GB41946	GB44027	GB48100	GB45208	GB50332	GB53078	GB51817	GB51817	GB44898	GB44647	GB54582
		GB43301	GB41674							GB51852	GB55550	GB48881					GB53699	GB52976	GB41773	GB51587	GB52440	GB40649	GB52213	GB42826	GB40511	GB55315	GB53454
		GB44214	GB51822							GB50302	GB44524	GB54484					GB50032	GB46254	GB52994	GB43466	GB48760	GB51057	GB42589	GB41186	GB40782	GB49026	GB42769
		GB55911	GB43095							GB46460	GB40745	GB48778					GB40946	GB47134	GB44340	GB48072	GB42410	GB50579	GB49030	GB51323	GB41398	GB41300	GB41260
		GB49804	GB44477							GB44599	GB45491	GB44595					GB44160	GB49495	GB44878	GB53031	GB55851	GB50557	GB46078	GB41524	GB44593	GB52090	GB53066
		GB42838	GB41735							GB50413	GB40017	GB50261					GB41648	GB50261	GB47610	GB50086	GB50468	GB54945	GB55065	GB40285	GB47368	GB41835	GB52009
		GB40265	GB54371							GB54258	GB46587	GB44347					GB51741	GB43736	GB55625	GB48252	GB46672	GB50836	GB44377	GB55028	GB45944	GB41833	GB41489
		GB55474	GB43899							GB41422	GB52691	GB48863					GB46537	GB47773	GB48947	GB41161	GB40061	GB46518	GB52000	GB54008	GB51119	GB52153	GB53948
		GB41192	GB52107							GB43730	GB46425	GB49602					GB41084	GB45761	GB43852	GB48985	GB55179	GB54411	GB44727	GB46531	GB53132	GB41322	GB40163
		GB49790	GB41882							GB51535	GB54513	GB47247					GB43571	GB46643	GB41133	GB47592	GB41994	GB47519	ENSRNA022717421	GB53774	GB52641	GB45818	GB44512
		GB51809	GB50610							GB50477	GB47311	GB53196					GB44318	GB44757	GB51599	GB45426	GB48132	GB52216	GB42521	GB42910	GB44110	GB48579	GB48643
		GB52712	GB45167							GB50282	GB42173	GB52341					GB49112	GB49414	GB42871	GB55625	GB51058	GB51269	GB53099	GB48989	GB47659	GB45416	GB50451
		GB50112	GB46274							GB47308	GB51713	GB53650					GB50197	GB51224	GB50052	GB44757	GB44162	GB47582	GB54115	GB40692	GB54128	GB47657	GB42831
		GB44646	GB42230							GB54101	GB47308	GB42544					GB41392	GB42082	GB45712	GB53703	GB46127	GB42149	GB53641	GB48253	GB47429	GB47934	GB48075
		GB50365	GB55545							GB54377	GB53626	GB46183					GB49543	GB50420	GB47843	GB45761	GB40279	GB55559	GB40131	GB49742	GB40686	GB41166	GB48432
		GB43565	GB44074							GB53384	GB43455	GB51631					GB46450	GB40800	GB50758	GB49594	GB55653	GB45840	GB44260	GB51381	GB44210	GB49787	GB40808
		GB55822	GB40690							GB44262	GB54430	GB44123					GB51158	GB41424	GB55870	GB46567	GB47119	GB47855	GB53423	GB53942	GB55564	GB42212	GB40165
		GB41658	GB51787							GB52628	GB45693	GB51345					GB54199	GB41027	GB54279	GB54882	GB55676	GB43880	GB40920	GB49962	GB42169	GB41189	GB40009
		GB46964	GB52557							GB44080	GB40289	GB52990					GB46562	GB54158	GB41211	GB47691	GB53162	GB41722	GB54878	GB52049	GB49495	GB49417	GB43658
		GB55933	GB51734							GB42271	GB49961	GB46962					GB55717	GB43379	GB47880	GB46272	GB41944	GB45033	GB46671	GB49912	GB43377	GB40018	GB43259
		GB45023	GB44424							GB45463	GB47661	GB54343					GB45084	GB45127	GB54344	GB47606	GB47781	GB51939	GB55858	GB45233	GB43635	GB50981	GB47844
		GB42540	GB46727							GB42701	GB43714	GB44061					GB49276	GB55684	GB53533	GB43737	GB46756	GB50114	GB43492	GB49029	GB45091	GB51558	GB48372
		GB53592	GB53015							GB40359	GB52029	GB41201					GB50643	GB43638	GB45449	GB50022	GB52944	ENSRNA022717390	GB54461	GB45899	GB54326	GB52498	GB47374
		GB40758	GB44062							GB46748	GB44599	GB55684					GB49409	GB48161	GB50352	GB44308	ENSRNA022717476	GB50363	GB45232	GB42029	GB52096	GB46430	GB52603
		GB53809	GB46268							GB50438	GB44123	GB50748					GB44693	GB41647	GB41447	GB48400	GB44178	GB44378	GB48591	ENSRNA022717442	GB42586	GB50024	GB50933
		GB50000	GB45844							GB47965	GB48748	GB50284					GB46596	GB41210	GB46004	GB41419	GB48475	GB48401	GB55334	GB46769	GB46004	GB51401	GB50403
		GB46031	GB55375							GB48672	GB50268	GB41345					GB50198	GB48252	GB51399	GB40492	GB48045	GB52974	GB40610	GB49135	GB48300	GB48521	GB50947
		GB52875	GB40456							GB43480	GB40405	GB46580					GB46919	GB41710	GB44831	GB49641	GB44488	ENSRNA022717906	ENSRNA022717379	GB52175	GB41763	GB42017	GB42834
		GB54054	GB51502							GB43809	GB48176	GB51492					GB52197	GB54417	GB41867	GB44333	GB55605	GB48725	GB55725	GB45242	GB51730	GB47314	GB55779
		GB43870	GB55514							GB47649	GB42086	GB42743					GB45913	GB50637	GB41119	GB50352	GB42635	GB41943	GB52297	GB55037	GB41173	GB41366	GB50399
		GB41680	GB46507							GB55753	GB46046	GB47339					GB51539	GB50982	GB42702	GB48433	GB54032	GB48399	GB50442	GB43757	GB52947	GB48983	GB55929
		GB54030	GB55911							GB49219	GB41399	GB47311					GB53417	GB46017	GB54779	GB50233	GB42851	GB42913	GB42908	GB48548	GB55439	GB44411	GB52159
		GB55088	GB41945							GB51345	GB40411	GB54042					GB44573	GB40691	GB42726	GB53568	GB51155	GB53144	GB51393	GB47404	GB46453	GB46480	GB45977
		GB45639	GB53821							GB54910	GB45077	GB51705					GB49709	GB47563	GB54687	GB51714	GB44382	GB47368	GB52112	GB47917	GB51965	GB54280	GB46449
		GB51104	GB40776							GB40785	GB44776	GB49376					GB55575	GB43102	GB44344	GB42234	GB41476	GB54016	GB50464	GB50443	GB47304	GB54814	GB53048
		GB47277	GB44353							GB54625	GB51143	GB41846					GB42787	GB53946	GB53768	GB40843	GB50673	GB51967	GB46083	GB51574	GB47884	GB41850	GB52787
		GB47918	GB46114							GB50276	GB54744	GB55680					GB46542	GB48444	GB40686	GB44435	GB48860	GB41542	GB45327	ENSRNA022713694	GB51911	GB44588	GB44181
		GB55605	GB47551							GB49385	GB47987	GB45360					GB47336	GB54258	GB55222	GB52072	GB49395	GB53999	GB41403	GB46298	GB46472	GB54659	GB44319
		GB48768	GB48436							GB44343	GB47202	GB54420					GB46273	GB41333	GB54342	GB49313	GB50646	GB45997	GB51595	GB50826	GB40396	GB53154	GB48521
		GB49380	GB47498							GB52455	GB42419	GB51513					GB54311	GB44610	GB43922	GB44694	GB42290	GB52020	GB43297	GB42647	GB49356	GB47941	GB40789
		GB53710	GB43113							GB53830	GB51756	GB42172					GB43088	GB54775	GB49633	GB47315	GB45853	GB46172	GB44196	GB41403	GB44040	GB50153	GB52284
		GB53931	GB43869							GB43963	GB53706	GB46191					GB51042	GB55823	GB48867	GB50253	GB44566	GB47916	GB52081	GB51908	GB40767	GB43180	GB41368
		GB54537	GB47420							GB43076	GB44338	GB40289					GB46764	GB46594	GB50966	GB48471	GB40762	GB42258	GB40739	GB49917	GB41097	GB40938	GB43449
		GB50099	GB41888							GB45372	GB49700	GB54843					GB49641	GB40514	GB47433	GB41715	GB47624	GB50440	GB54740	ENSRNA022717489	GB44538	GB50026	GB44118
		GB50406	GB46564							GB53688	GB45316	GB50050					GB46243	GB53531	GB45869	GB52210	GB54771	GB42181	GB44238	GB47710	GB55477	GB42752	GB40010
		GB55160	GB46014							GB55604	GB49308	GB45350					GB49443	GB48780	GB43392	GB45985	GB47774	GB41963	GB48361	GB43850	GB47824	GB45348	GB50954
		GB49287	GB43870							GB44826	GB45653	GB50336					GB40716	GB55656	GB50334	GB52073	GB40693	GB48546	GB51324	GB41461	GB41142	GB42274	GB46282
		GB55325	GB48124							GB43835	GB51963	GB52591					GB55912	GB50408	GB53706	GB44704	GB49283	GB45897	GB55331	GB53786	GB47877	GB54205	GB55211
		GB51273	GB50204							GB46438	GB46942	GB45876					GB43376	GB42380	GB43287	GB50812	GB49635	GB46256	GB54531	GB50341	GB42311	GB48599	GB47343
		GB54095	GB41874							GB41388	GB48780	GB54329					GB49994	GB54750	GB45380	GB41569	GB40818	GB48098	GB47712	GB43536	GB54665	GB40655	GB41920
		GB54910	GB51059							GB44383	GB49890	GB44191					GB53617	GB50033	GB50022	GB48152	GB49231	GB50754	GB50653	GB40587	GB53197	GB48385	GB51655
		GB45706	GB55293							GB40289	GB52341	GB55824					GB42998	GB45258	GB53799	GB50026	GB47995	GB41552	GB52413	GB46064	GB46607	GB46512	GB43803
		GB44259	GB55900							GB51680	GB54396	GB49514					GB44198	GB53978	GB47733	GB49188	GB50794	GB54520	GB45768	GB54013	GB44563	GB45379	GB55776
		GB45717	GB44532							GB49551	GB53143	GB49385					GB54344	GB44113	GB44112	GB45513	GB41331	GB47385	GB46079	GB52119	GB42985	GB55151	GB53409
		GB54151	GB44141							GB44345	GB52976	GB48745					GB41877	ENSRNA022717930	GB54020	GB50061	GB40584	GB55654	GB41321	GB41955	GB50775	GB44650	GB55884
		GB50769	GB42867							GB42748	GB49985	GB51143					GB55665	GB40727	GB46893	GB41198	GB48396	GB43294	GB55681	GB49361	GB53649	GB40803	GB50957
		GB45177	GB55287							GB45034	GB47450	GB54222					GB42746	GB54332	GB41139	GB41981	GB44296	GB51177	GB47088	ENSRNA022717512	GB47595	GB48274	GB46728
		GB43718	GB45414							GB47450	GB51552	GB49222					GB56028	GB54749	GB51587	GB42742	GB48665	GB50422	GB53772	GB45787	GB49303	GB44963	GB46619
		GB54264	GB50974							GB45838	GB50897	GB55872					GB54103	GB47043	GB54904	GB54087	GB55334	ENSRNA022717271	GB42151	GB43797	GB45416	GB46736	GB55477
		GB49484	GB46429							GB47436	GB51425	GB43561					GB43161	GB55919	GB45956	GB54756	GB40264	ENSRNA022717357	GB46846	GB45789	GB48347	GB47350	GB48472
		GB47614	GB44431							GB47571	GB55142	GB43365					GB53960	GB54919	GB51675	GB53617	GB43385	GB45466	GB48233	GB46127	GB43189	GB43102	GB47046
		GB48425	GB40073							GB45102	GB49759	GB54216					GB44763	GB47405	GB41026	GB45416	GB55681	GB54438	GB40956	GB47494	GB50475	GB55937	GB53195
		GB46436	GB52503							GB40129	GB42772	GB41866					GB49173	GB45814	GB48245	GB47306	GB53205	GB42069	GB46192	GB55565	GB47340	GB48673	GB55279
		GB42224	GB47049							GB45049	GB47339	GB40017					GB50013	GB48663	GB52004	GB44028	GB49437	GB53622	GB49263	GB54305	GB54656	GB50688	GB55564
		GB54320	GB42534							GB54665	GB48083	GB42981					GB51592	GB44994	GB42358	GB46645	GB42213	GB43773	GB50613	GB42250	GB52164	GB46368	GB41549
		GB48998	GB50837							GB45536	GB54242	GB46065					GB50083	GB43573	GB41365	GB51539	GB47403	GB43003	GB48016	GB53504	GB47047	GB45459	GB52065
		GB50852	GB48216							GB46620	GB51504	GB52737					GB55778	GB44608	GB45445	GB48110	GB54313	GB42148	ENSRNA022717425	GB49635	GB42296	GB45688	GB53437
		GB47417	GB41183							GB49487	GB44039	GB50044					GB50009	GB41467	GB55150	GB51755	GB43611	GB51047	GB52934	GB45659	GB48488	GB54129	GB53385
		GB47083	GB51646							GB46140	GB48482	GB51571					GB47666	GB45418	GB49728	GB53100	GB45998	ENSRNA022713484	GB46416	GB40213	GB54731	GB40939	GB43221
		GB51130	GB41310							GB45172	GB42940	GB49644					GB41028	GB41157	GB41599	GB42383	GB42912	GB43610	GB46288	GB53590	GB42816	GB54681	GB44102
		GB43089	GB47396							GB45366	GB55777	GB43622					GB55466	GB54103	GB45634	GB51617	ENSRNA022717488	GB48594	GB40966	GB45965	GB47288	GB42276	GB53672
		GB44532	GB44198							GB55679	GB44586	GB41568					GB45629	GB55186	GB40926	GB48636	GB52757	GB51730	GB42388	GB44818	GB53888	GB44543	GB42169
		GB49535	GB48225							GB43219	GB51330	GB47572					GB43750	GB46215	GB53936	GB47651	GB44590	GB50442	GB55035	GB55756	GB45363	GB42595	GB44520
		GB47422	GB44129							GB51943	GB43912	GB47616					GB52467	GB44360	GB48578	GB46466	GB50666	GB42955	GB40611	ENSRNA022713162	GB42790	GB42879	GB49178
		GB45707	GB41916							GB40230	GB46452	GB44599					GB49559	GB50214	GB42836	GB50449	GB41431	GB46084	GB54492	GB42290	GB46702	GB49233	GB50908
		GB43978	GB52060							GB42408	GB43833	GB45077					GB48670	GB53674	GB49460	GB46005	GB51546	GB48862	GB40138	GB42257	GB55478	GB44973	GB42462
		GB46019	GB53125							ENSRNA022717205	GB54485	GB45499					GB40305	GB46645	GB50086	GB42460	GB48656	GB54059	GB45896	GB46958	GB55823	GB47260	GB43968
		GB42970	GB55356							GB44746	GB48750	GB43150					GB44021	GB56004	GB42019	GB44144	GB46798	GB49316	GB48877	GB55612	GB40398	GB48561	ENSRNA022717452
		GB55569	GB48022							GB55315	GB40747	GB50030					GB51107	GB53358	GB51637	GB44628	GB50569	GB42893	ENSRNA022717202	GB54475	GB45041	GB40405	GB43799
		GB54347	GB45141							GB48451	GB43102	GB53755					GB40619	GB41224	GB45172	GB44221	GB47519	GB45953	GB54464	GB49236	GB51691	GB44841	GB55101
		GB46151	GB51495							GB49527	GB40018	GB44757					GB47881	GB44436	GB54132	GB46516	GB50155	GB41405	GB48570	GB50466	GB48781	GB53782	GB47685
		GB53791	GB49585							GB41162	GB52553	GB40137					GB40336	GB48245	GB42696	GB43999	GB54116	GB45004	GB53078	GB46471	GB40783	GB49937	GB53503
		GB53830	GB53070							GB48031	GB49758	GB44039					GB51106	GB48958	GB45629	GB44808	GB43806	GB53330	GB43792	GB52919	GB53239	GB48704	GB52842
		GB41724	GB43713							GB46004	GB47305	GB42972					GB49313	GB44896	GB46621	GB47611	GB55727	GB53255	GB44487	GB55743	GB41301	GB41077	GB54579
		GB49657	GB45707							GB44100	GB48433	GB49534					GB51508	GB41364	GB42753	GB41084	GB47346	GB49056	GB55113	GB45615	GB53375	GB50764	GB40687
		GB51406	GB43906							GB50372	GB53726	GB42167					GB50028	GB54242	GB47306	GB53918	GB51376	GB54527	GB52879	GB41479	GB41361	GB52524	GB44685
		GB46478	GB40240							GB42837	GB45823	GB47946					GB46275	GB47592	GB40942	GB48646	GB55761	GB52214	GB43371	GB46504	GB44578	GB40719	GB53784
		GB53343	GB40106							GB46617	GB47593	GB53438					GB49811	GB50050	GB52685	GB50334	GB42445	GB50088	GB52319	GB43385	GB47747	GB53247	GB47033
		GB50020	GB43875							GB56004	GB40158	GB42298					GB44008	GB47462	GB45208	GB50077	GB46506	GB51137	GB46931	GB40812	GB54655	GB46305	GB46441
		GB47281	GB55598							GB49602	GB43486	GB46046					GB40697	GB47304	GB51142	GB52057	GB51010	GB46633	GB55743	GB43800	GB44527	GB53404	GB50809
		GB40603	GB55328							GB50970	GB55374	GB54813					GB49177	GB49987	GB53359	GB49994	GB47782	ENSRNA022717407	GB49566	GB54062	GB53667	GB44319	GB41126
		GB52620	GB50255							GB47747	GB45283	GB54480					GB50980	GB41132	GB48488	GB48699	GB49262	GB52874	GB40024	GB45502	GB50413	GB52174	GB43443
		GB47551	GB51768							GB42965	GB43942	GB55354					GB51069	GB46602	GB41830	GB49777	GB43659	GB50961	GB44915	GB47291	GB54975	GB55805	GB55019
		GB47828	GB44118							GB54240	GB42053	GB50993					GB49343	GB48527	GB40807	GB48596	GB50522	GB42601	GB40295	GB41722	GB52186	GB47332	GB54818
		GB53340	GB50892							GB48488	GB48379	GB42191					GB45661	GB42675	GB40102	GB53302	GB47120	GB42991	ENSRNA022713072	GB50544	GB48708	GB54673	GB55213
		GB49268	GB45913							GB41408	GB55369	GB50133					GB46630	GB50918	GB42173	GB40600	ENSRNA022717217	GB45117	GB49262	GB46591	GB45825	GB55562	GB50024
		GB47239	GB41642							GB40393	GB47577	GB43281					GB47313	GB40697	GB53967	GB48411	GB42443	GB55177	GB55815	GB52125	GB55902	GB42743	GB50944
		GB44311	GB52590							GB49934	GB54779	GB48362					GB48961	GB44683	GB53151	GB44180	GB49869	GB50823	GB40003	GB52522	GB52322	GB41547	GB53658
		GB40010	GB47258							GB46733	GB51345	GB41148					GB54829	GB40807	GB54084	GB49728	GB42945	GB40964	ENSRNA022717299	GB52169	GB49350	GB51263	GB50395
		GB50690	GB45169							GB54981	GB51404	GB45956					GB47955	GB44304	GB51261	GB42661	GB53164	GB43272	GB48934	GB50576	GB40801	GB54818	GB49788
		GB55755	GB47399							GB53819	GB40691	GB49811					GB50289	GB45944	GB45146	GB48781	GB53923	GB43368	GB52005	GB54471	GB50334	GB40063	GB50136
		GB43839	GB43602							GB41968	GB46742	GB40287					GB55368	GB40746	GB48338	GB52165	GB53600	GB45509	GB42903	GB52477	GB47926	GB46959	GB50635
		GB54841	GB40713							GB54145	GB46652	GB46942					GB55422	GB53971	GB45777	GB54441	GB46789	GB40406	GB41054	GB40023	GB41762	GB42036	GB53914
		GB44959	GB53209							GB47976	GB46697	GB54266					GB42693	GB42077	GB52632	GB52681	GB42164	GB42734	GB40116	ENSRNA022717274	GB49864	GB51733	GB55166
		GB42738	GB55440							GB51725	GB48175	GB46147					GB51198	GB41798	GB50167	GB43392	GB50667	GB52180	GB48399	GB52117	GB45171	GB46793	GB51271
		GB50185	GB49186							GB48750	GB52755	GB47730					GB54152	GB51115	GB52650	GB53539	GB56000	GB43383	GB54463	GB50773	GB42964	GB44783	GB45395
		GB41424	GB50766							GB55914	GB52636	GB50237					GB53968	GB41844	GB50343	GB48618	GB55064	GB51818	GB51384	GB41813	GB51685	GB54689	GB40340
		GB42374	GB45247							GB45705	GB43984	GB49709					GB49996	GB49168	GB51398	GB52976	GB53785	GB48004	GB45076	GB52305	GB53936	GB49406	GB42506
		GB52436	GB50764							GB49453	GB43219	GB52553					GB43920	GB45024	GB52740	GB51169	GB55526	GB44820	ENSRNA022717842	GB43654	GB43729	GB41803	ENSRNA022717912
			GB54715							GB54846	GB50421	GB43076					GB54687	GB50074	GB51884	GB49495	GB48061	GB43947	GB48968	ENSRNA022717273	GB47405	GB43581	GB41206
			GB54923							GB53251	GB40843	GB53314					GB51624	GB49706	GB51690	GB40706	GB46955	GB49971	GB40636	GB51020	GB49043	GB53765	GB55203
			GB50525							GB50268	GB51426	GB49041					GB47284	GB47315	GB51665	GB54240	GB49287	GB50543	GB47291	GB42566	GB40136	GB50126	GB54268
			GB40316							GB49637	GB46544	GB50026					GB45637	GB49038	GB54673	GB44749	GB52933	GB46954	GB46258	GB55178	GB41453	GB44482	GB47388
			GB42540							GB55147	GB53384	GB46761					GB40339	GB51659	GB44628	GB40411	GB42628	GB44255	GB49832	GB51969	GB54462	GB51423	GB51292
			GB40567							GB55744	GB43842	GB40221					GB51063	GB40923	GB44045	GB46776	GB55194	GB55612	GB54307	GB49130	GB44297	GB40847	GB52593
			GB52993							GB50253	GB50253	GB50055					GB48661	GB51564	GB40261	GB49033	GB45010	GB45329	GB42331	GB53600	GB50418	GB53650	GB50761
			GB48638							GB50334	GB51251	GB42365					GB43125	GB50065	GB40207	GB49286	GB54394	GB46410	GB46000	GB50775	GB54102	GB50372	GB46959
			GB47502							GB45497	GB50026	GB51900					GB41042	GB46143	GB53406	GB41133	GB49792	GB54130	ENSRNA022717203	GB46456	GB55005	GB45278	GB41266
			GB55452							GB52004	GB41448	GB54167					GB52308	GB41335	GB51044	GB55186	GB52689	GB42309	GB54029	GB46955	GB53665	GB46881	GB51295
			GB50177							GB47963	GB52435	GB46744					GB45498	GB49344	GB40056	GB53887	GB53621	GB49036	GB41307	GB54043	GB46881	GB46150	GB48915
			GB44966							GB53724	GB44739	GB54109					GB54587	GB44733	GB45376	GB55544	GB41622	GB44921	GB52216	ENSRNA022717222	GB42083	GB53437	GB47466
			GB42184							GB54336	GB55158	GB46227					GB50408	GB44180	GB47043	GB44981	GB47778	GB49362	GB46415	GB52933	GB53618	GB44425	GB41761
			GB50009							GB52592	GB46015	GB52435					GB55916	GB45955	GB53044	GB52197	GB49278	GB55647	ENSRNA022717522	GB47851	GB54523	GB41631	GB51984
			GB40395							GB54673	GB52333	GB45415					GB52776	GB54363	GB55773	GB54041	GB45427	GB52448	GB40403	GB52182	GB43177	GB50209	GB53453
			GB52803							GB54541	GB54610	GB40283					GB55298	GB43538	GB53416	GB41486	GB42900	GB51389	ENSRNA022717271	GB48583	GB55427	GB41995	GB50874
			GB48265							GB48404	GB48387	GB44045					GB45493	GB42296	GB44877	GB51720	ENSRNA022717236	GB52150	GB50557	GB48878	GB54293	GB48407	GB53370
			GB55359							GB54302	GB41408	GB48532					GB53430	GB42704	GB49647	GB45653	GB42144	GB42826	GB43880	GB41456	GB50743	GB53131	ENSRNA022717430
			GB51214							GB42038	GB41470	GB46036					GB43115	GB49399	GB51539	GB51069	GB42142	GB52878	GB44126	GB53252	GB46707	ENSRNA022717369	GB48157
			GB53725							GB54681	GB45295	GB40280					GB53138	GB43779	GB54051	GB42019	GB41607	GB40285	GB42437	GB47401	GB50932	GB48518	GB54240
			GB50156							GB50748	GB49467	GB41428					GB43952	GB46646	GB44510	GB48564	GB40378	GB55028	GB45897	GB40156	GB51255	GB51142	GB40021
			GB53205							GB51756	GB46539	GB52087					GB48423	GB48448	GB47227	GB54148	ENSRNA022717292	GB55181	GB40214	ENSRNA022717479	GB49787	GB43756	GB51918
			GB47799							GB53944	GB46183	GB43946					GB45211	GB41670	GB40063	GB44831	GB55379	GB46531	GB41722	GB51842	GB54186	GB54837	GB43661
			GB42608							GB42316	GB48532	GB48267					GB44782	GB53706	GB41657	GB41690	GB55651	GB44511	GB49846	GB47222	GB40921	GB54433	GB42071
			GB43980							GB40562	GB55105	GB54783					GB41203	GB52420	GB45246	GB42696	GB52038	GB54008	GB41943	GB55335	GB41618	GB46363	GB45510
			GB50160							GB49884	GB46617	GB54982					GB48638	GB46636	GB52539	GB40705	GB42733	GB48989	GB41395	GB55866	GB46917	GB44575	GB48848
			GB51354							GB53974	GB54207	GB44612					GB43899	GB49754	GB47827	GB48932	GB54488	GB40692	ENSRNA022713546	ENSRNA022717483	GB41657	GB53819	GB47729
			GB47048							GB49700	GB51661	GB48433					GB45537	GB52029	GB41545	GB47433	GB55586	GB47798	GB41559	GB50469	GB45176	GB54251	GB46628
			GB53441							GB44027	GB49594	GB50126					GB48943	GB53152	GB53222	GB48228	GB53557	GB49742	GB51901	GB43491	GB51838	GB53859	GB41996
			GB53363							GB44527	GB43631	GB42965					GB44130	GB55840	GB49777	GB54418	GB50838	GB53942	GB49721	GB48726	GB46286	GB52076	GB50575
			GB53699							GB45296	GB44396	GB50834					GB41756	GB50171	GB41175	GB52994	GB48246	GB52431	GB51147	GB45996	GB55163	GB54162	GB49879
			GB44134							GB51355	GB45123	GB48081					GB43202	GB40360	GB46864	GB48784	GB45289	GB47356	GB42444	GB47952	GB50920	GB41757	GB53090
			GB44262							GB41974	GB45185	GB49004					GB45247	GB40072	GB44970	GB53724	GB53254	GB41057	ENSRNA022713075	GB54023	GB43464	GB47992	GB41892
			GB45433							GB51251	GB49153	GB48241					GB55063	GB54688	GB54973	GB54107	GB55797	GB47560	GB44846	GB45979	GB55773	GB49902	GB44863
			GB52625							GB43603	GB50505	GB40766					GB44064	GB45956	GB50601	GB42899	GB40659	GB41434	GB46932	GB52267	GB45426	GB44435	GB48117
			GB50757							GB50133	GB52004	GB45557					GB42736	GB49647	ENSRNA022717504	GB43573	GB43885	GB52100	GB50290	ENSRNA022714046	GB51607	GB47143	GB53554
			GB52920							GB53313	GB51978	GB49167					GB43265	GB48146	GB50513	GB45614	GB47874	GB55335	GB40918	GB54944	GB46480	GB41688	GB51649
			GB49841							GB44206	GB52631	GB40574					GB52598	GB42846	GB54681	GB48565	GB52449	ENSRNA022717442	GB54667	GB51286	GB48933	GB51118	GB55455
			GB53397							GB53143	GB46645	GB52750					GB40429	GB44209	GB44360	GB48075	GB50793	GB42890	GB50449	GB52041	GB43825	GB43221	GB40913
			GB40313							GB47665	GB42140	GB44992					GB50607	GB53615	GB42425	GB49116	GB41812	GB50386	GB45011	GB49881	GB53080	GB43871	GB43780
			GB42366							GB50450	GB46460	GB48223					GB47807	GB49518	GB43942	GB46748	GB52451	GB42253	GB47219	GB52877	GB49139	GB44578	GB43193
			GB48126							GB44510	GB42732	GB48176					GB52948	GB52642	GB47315	GB54215	GB42325	GB42029	GB48253	GB46415	GB48404	GB51552	GB55723
			GB42702							GB53914	GB42544	GB54185					GB51359	GB52328	GB41486	GB40708	GB50612	GB55037	ENSRNA022713315	GB47854	GB50679	GB50949	GB55833
			GB52184							GB55465	GB54087	GB42476					GB45492	GB41656	GB45295	GB42871	GB50410	GB44324	GB43985	GB48242	GB46328	GB48359	GB55452
			GB43195							GB45350	GB49605	GB48119					GB48565	GB44831	GB44164	GB45013	GB48576	GB48548	GB45004	GB44459	GB41251	GB52782	GB46336
			GB41520							GB45171	GB50275	GB53520					GB40145	GB50513	GB51707	GB51042	GB50528	GB49135	GB52132	GB55865	GB52650	GB42150	GB49155
			GB52154							GB54905	GB54804	GB52917					GB40073	GB43076	GB55491	GB54469	GB46948	GB52175	GB47401	GB55552	GB40467	GB40779	GB45865
			GB51649							GB50923	GB49918	GB49771					GB47592	GB54754	GB42960	GB41157	GB42640	GB50424	GB40752	GB46953	GB49490	GB53850	GB53729
			GB44580							GB51092	GB53486	GB51637					GB55285	GB44792	GB43232	GB51106	GB52331	GB42795	GB47491	GB50578	GB52521	GB41027	GB40859
			GB44333							GB47606	GB55435	GB43118					GB55643	GB40381	GB50917	GB41155	GB41625	GB50401	GB53869	GB50304	GB49337	GB45644	GB42286
			GB47397							GB43942	GB52651	GB42800					GB45851	GB40301	GB44209	GB41398	GB41415	GB47404	GB53254	GB43749	GB46335	GB44698	GB54035
			GB41265							GB48745	GB50924	GB49886					GB40779	GB51111	GB55449	GB43173	GB55821	GB47917	GB48594	GB40097	GB44293	GB48372	GB40609
			GB42195							GB44396	GB53099	GB41519					GB47573	GB45354	GB47304	GB42723	GB52110	GB56008	GB45975	GB54039	GB48231	GB53719	GB46702
			GB55781							GB55747	GB44347	GB41492					GB51994	GB51122	GB49641	GB50473	GB50650	GB42801	GB47916	GB42153	GB41449	GB53738	GB47977
			GB49123							GB40791	GB48641	GB43817					GB53242	GB51524	GB40033	GB53648	GB45655	GB48710	GB51730	GB41493	GB51707	GB55557	GB53039
			GB43179							GB55550	GB52086	GB54997					GB54446	GB42830	GB41804	GB45776	GB55715	GB52049	GB54173	GB54945	GB46188	GB45083	GB47230
			GB43188							GB53972	GB42909	GB48932					GB43133	GB48773	GB45945	GB42189	GB49187	GB51381	GB44729	GB46560	GB41970	GB48471	GB40365
			GB43434							GB40647	GB46790	GB40848					GB47635	GB52992	GB54865	GB49177	GB52582	GB46298	GB41723	GB46474	GB48846	GB50741	GB51095
			GB54387							GB49611	GB46254	GB51680					GB45026	GB40240	GB47462	GB45497	GB48390	ENSRNA022713694	GB53806	ENSRNA022717269	GB52749	GB45451	GB54316
			GB51800							GB49524	GB44287	GB54846					GB44344	GB55297	GB40259	GB44608	GB49285	GB43792	GB51376	ENSRNA022714034	GB42077	GB50998	GB47724
			GB52999							GB52435	GB41979	GB40691					GB41625	GB43455	GB51000	GB43219	GB52083	GB50826	GB46256	GB46078	GB55475	GB48384	GB55872
			GB49794							GB53424	GB55296	GB46061					GB44104	GB55580	GB40031	GB52621	GB43496	ENSRNA022713735	GB54438	GB49194	GB47682	GB41259	GB50489
			GB47217							GB55684	GB45095	GB45228					GB47382	GB44414	GB48110	GB46636	GB54763	GB54501	GB42642	GB48719	GB46733	GB54302	GB41348
			GB46585							GB47840	GB52592	GB50511					GB54598	GB40411	GB45955	GB47451	GB50225	GB51313	GB49015	GB47915	GB47332	GB40467	GB47946
			GB54397							GB53911	GB47616	GB41825					GB45536	GB52507	GB51201	ENSRNA022717839	GB42623	GB48477	GB46391	GB52344	GB45665	GB48810	GB42275
			GB48349							GB46876	GB41129	GB49582					GB52854	GB53518	GB44370	GB52498	GB40132	GB42209	GB43787	GB43475	GB52053	GB46621	GB55754
			GB51072							GB54600	GB42602	GB49398					GB40461	GB51884	GB55355	GB48707	GB48342	ENSRNA022713381	GB54943	GB52299	GB42952	GB43338	GB42802
			GB41266							GB53146	GB40119	GB52994					GB55811	GB51889	GB41419	GB45876	GB52067	GB47710	GB54009	GB44314	GB47476	GB53194	GB40405
			GB42448							GB42742	GB49385	GB48852					GB55669	GB41313	GB55473	GB44188	GB40165	ENSRNA022717489	ENSRNA022717496	ENSRNA022717421	GB54583	GB50641	GB52174
			GB55250							GB52087	GB53939	GB43158					GB47417	GB47313	GB50026	GB50546	GB49870	GB42162	GB50469	GB41723	GB43634	GB40713	GB52019
			GB40112							GB47462	GB42087	GB45491					GB50508	GB50748	GB49605	GB43182	GB45112	GB43850	GB46525	GB56008	GB50364	GB48552	GB44186
			GB54433							GB52029	GB51637	GB55848					GB45702	GB50268	GB55191	GB48105	GB53183	GB43536	GB42257	GB44377	GB42171	GB47459	GB54295
			GB51760							GB43739	GB54052	GB54750					GB49769	GB50076	GB40862	GB47968	GB49808	GB53786	GB40762	GB49681	GB48228	GB42021	GB45130
			GB51564							GB45426	GB54797	GB45831					GB54903	GB45712	GB54097	GB50980	GB44157	GB52931	GB48716	GB53097	GB42357	GB46054	GB44139
			GB42381							GB41169	GB46439	GB51067					GB48874	GB55283	GB42380	GB46449	GB48649	GB54013	GB40998	GB42504	GB43584	GB40539	GB50204
			GB54203							GB54750	GB42629	GB41183					GB54848	GB46648	GB44355	GB55530	GB42727	GB40699	GB49128	GB55217	GB43107	GB54579	GB43657
			GB47310							GB48642	GB46801	GB43912					GB46313	GB44140	GB51001	GB50610	GB55395	GB45787	GB49913	GB52444	GB43809	GB40311	GB53975
			GB52033							GB55077	GB42150	GB55435					GB53247	GB47259	GB48885	GB51600	GB49577	GB47775	ENSRNA022717193	GB42267	GB47974	GB42973	GB55731
			GB41358							GB40838	GB54141	GB44894					GB47426	GB47649	GB42479	GB40355	GB52288	GB53969	GB52460	GB51393	GB46448	GB51791	GB48126
			GB44331							GB54770	GB52087	GB42234					GB46886	GB47410	GB46952	GB48338	GB50559	GB45789	ENSRNA022713028	ENSRNA022717375	GB54503	GB52787	GB40269
			GB53349							GB48119	GB54204	GB46452					GB55515	GB49876	GB46567	GB40711	GB50331	GB41955	GB54518	GB46671	GB49845	GB42952	GB48024
			GB45689							GB52454	GB55705	GB42177					GB42868	GB45273	GB55163	GB42743	GB48549	GB53006	GB46002	GB53423	GB49939	GB44281	GB50400
			GB42356							GB45956	GB45393	GB50505					GB53433	GB54672	GB50093	GB40033	GB42763	GB40228	GB45984	GB54878	GB40775	GB42635	GB41708
			GB53963							GB51342	GB41777	GB45034					GB49812	GB52798	GB41227	GB52507	GB55248	GB46871	GB52035	GB55741	GB54252	GB44571	GB40766
			GB55853							GB54655	GB54379	GB50435					GB42211	GB43088	GB51755	GB53406	GB49727	GB50769	GB48651	GB47776	GB44304	GB44873	GB43118
			GB50013							GB43466	GB53436	GB47817					GB50260	GB44803	GB42191	GB41129	GB40420	GB55621	GB41502	GB42937	GB53045	GB50360	GB55206
			GB44021							GB53539	GB45875	GB42689					GB44113	GB46750	GB45275	GB44052	GB44402	GB41560	GB51023	GB40920	GB49050	GB53464	GB54314
			GB50753							GB45367	GB43779	GB41137					GB48573	GB53355	GB40778	GB47665	GB41709	GB55332	GB40627	GB41949	GB51588	GB41697	GB44549
			GB43053							GB41175	GB42015	GB41410					GB43858	GB49594	GB45185	GB48488	GB55074	GB40103	GB47935	GB41644	GB40405	GB55522	GB47930
			GB44172							GB44432	GB44926	GB53726					GB52929	GB41332	GB55008	GB55590	GB41986	GB42530	GB40406	ENSRNA022713461	GB52983	GB41441	GB53565
			GB48355							GB48109	GB43817	GB53550					GB50883	GB48531	GB52638	GB40804	GB53352	GB40668	GB47145	GB53641	GB43731	GB53747	GB48359
			GB51256							GB48469	GB50209	GB53384					GB47040	GB51118	GB44308	GB50943	GB47385	GB52213	GB46940	GB40315	GB49221	GB50417	GB48026
			GB47009							GB53768	GB42167	GB40556					GB48771	GB46748	GB49787	GB41804	GB47275	GB50792	GB48691	GB43492	GB50701	GB44934	GB41052
			GB52436							GB45847	GB52153	GB50344					GB52424	GB54611	GB55879	GB51586	GB47123	GB41918	GB45061	GB44260	GB47599	GB40849	GB42962
			GB49492							GB45280	GB41519	GB54297					GB49116	GB44878	GB50061	GB42960	GB49581	GB52841	GB43590	GB40819	GB55557	GB50084	GB50574
			GB51158							GB47454	GB46476	GB52454					GB44914	GB40308	GB40795	GB47227	GB46725	GB46782	GB42464	GB46631	GB45128	GB40243	GB44052
			GB41852							GB41604	GB50990	GB46899					GB50078	GB42877	GB51586	GB44400	GB41963	GB54062	GB42307	GB54495	GB53651	GB42083	GB53237
			GB51014							GB40493	GB52009	GB40984					GB47652	GB46532	GB47563	GB48680	GB55036	GB40213	GB42601	GB55690	GB52057	GB53911	GB55212
			GB44214							GB48176	GB53128	GB46915					GB48152	GB44531	GB48433	GB44206	GB41785	GB45075	GB49670	GB49982	GB54550	GB45629	GB44899
			GB48229							GB41987	GB54939	GB44946					GB55009	GB47837	GB40018	GB54132	GB44134	GB48174	GB51388	ENSRNA022713242	GB45511	GB48145	GB44163
			GB53945							GB42799	GB44624	GB54674					GB41697	GB40783	GB50804	GB51201	GB53805	GB55756	GB49569	GB40116	GB41119	GB50906	GB45444
			GB40978							GB48047	GB47268	GB51502					GB43128	GB51070	GB48404	GB41251	GB48655	GB44818	GB49036	ENSRNA022713016	GB44516	GB53636	GB41763
			GB54589							GB43448	GB47089	GB51426					GB47679	GB44892	GB46173	GB45380	GB41621	GB54733	GB52150	GB49874	GB48252	GB46472	GB46310
			GB43302							GB53418	GB48745	GB43603					GB43182	GB44742	GB51537	GB49633	ENSRNA022717396	GB40836	GB48843	GB53400	GB51213	GB52056	GB45359
			GB50814							GB41075	GB45497	GB40110					GB48219	GB44439	GB43466	GB42017	GB42889	GB43772	GB45783	GB47818	GB50462	GB45092	GB46582
			GB52346							GB42892	GB49111	GB43106					GB47745	GB43871	GB41084	GB51889	GB40116	GB51351	GB52448	GB48691	GB50403	GB47841	GB51680
			GB45905							GB46729	GB40080	GB49901					GB45373	GB54255	GB40339	GB42458	GB43802	GB51385	GB51308	GB55611	GB47870	GB53503	GB42074
			GB54343							GB44161	GB52916	GB45653					GB50950	GB54141	GB43892	GB48708	GB48476	GB45076	GB43653	GB52000	GB49079	GB49975	GB48653
			GB43548							GB54102	GB46173	GB42940					GB55003	GB47606	GB40727	GB50834	GB54775	GB49236	GB52344	GB55858	GB53661	GB46286	GB50477
			GB51940							GB52685	GB50403	GB46889					GB46775	GB42190	GB45726	GB49573	GB45453	GB44632	GB47377	GB51039	GB40559	GB45284	GB55058
			GB47610							GB55946	GB48031	GB49786					GB46532	GB49936	GB49326	GB52011	GB49916	ENSRNA022713162	GB51819	GB52064	GB45554	GB43081	GB45479
			GB41039							GB45855	GB52454	GB41795					GB54183	GB45876	GB45394	GB41363	GB42438	GB51786	GB54794	GB42073	GB43732	GB43848	GB42324
			GB48973							GB53649	GB40137	GB47593					GB50753	GB42698	GB49975	GB53146	GB44840	GB41436	GB44921	GB54461	GB50804	GB46051	GB54497
			GB50875							GB52091	GB46036	GB44262					GB49601	GB49959	GB47968	GB42312	GB52171	GB45164	GB47172	GB48277	GB42855	GB44461	GB48382
			GB53150							GB50348	GB50831	GB46544					GB55224	GB40492	GB53955	GB42624	GB44958	GB52707	GB54154	ENSRNA022717379	GB42458	GB53333	GB41750
			GB46589							GB44410	GB45870	GB52053					GB45534	GB45634	GB48333	GB46621	GB50570	GB49272	GB48722	GB55725	GB50130	GB53196	GB47691
			GB45286							GB48531	GB55354	GB51425					GB44152	GB53568	GB53531	GB40261	GB51310	GB54015	GB46874	ENSRNA022717254	GB53595	GB47589	GB41647
			GB55641							GB44417	GB40934	GB51684					GB53656	GB46652	GB47473	GB52446	GB55636	GB53232	GB40187	GB52112	GB42800	GB53825	GB51791
			GB54192							GB45127	GB54981	GB48346					GB54425	GB47751	GB42899	GB41301	GB40994	GB48801	GB52950	GB44277	GB45154	GB45432	GB50893
			GB52728							GB55435	GB52591	GB49701					GB45115	GB53799	GB48699	GB41213	GB52019	GB40914	GB40668	GB53534	GB43434	GB44305	GB40815
			GB52058							GB44600	GB49167	GB50747					GB51910	GB48601	GB53567	GB41342	GB55860	GB40812	GB42883	GB46524	GB45848	GB51612	GB41025
			GB52028							GB50747	GB46005	GB44343					GB48949	GB55625	GB48679	GB48929	GB52371	GB40186	GB41004	GB45931	GB52009	GB41692	GB42317
			GB45906							GB42586	GB49901	GB53706					GB55528	GB46765	GB43914	GB40984	GB50463	GB42851	ENSRNA022712860	GB48426	GB42415	GB55900	GB47947
			GB54288							GB49350	GB44080	GB51414					GB41198	GB47721	GB53090	GB49168	GB55647	GB54559	GB48807	GB48392	GB50988	GB54835	GB53846
			GB56034							GB47616	GB45557	GB44600					GB45357	GB49084	GB44326	GB47884	GB47400	GB50290	GB44380	GB54238	GB49054	GB44032	GB42653
			GB54551							GB53726	GB50208	GB52455					GB44521	GB51636	GB55941	GB53171	GB45939	GB50613	GB45607	GB40131	GB45278	GB45699	GB50997
			GB54990							GB43158	GB50133	GB45119					GB51895	GB54344	GB48177	GB53151	GB42910	GB43593	GB46634	GB46080	GB42821	GB46845	GB53576
			GB50936							GB45616	GB52198	GB46801					GB54363	GB46792	GB47278	GB45944	GB50000	GB48689	GB54323	GB40190	GB55186	GB43911	GB40782
			GB43559							GB52748	GB41410	GB42650					GB48153	GB50348	GB50553	GB49339	GB51147	GB50544	GB46504	GB45327	GB48596	GB47742	GB40058
			GB53321							GB46214	GB42525	GB51056					GB54507	GB44009	GB50420	GB54426	GB50859	GB44399	GB42641	ENSRNA022717316	GB40602	GB41778	GB41324
			GB54194							GB46227	GB44206	GB46364					GB41308	GB53661	GB42698	GB51198	GB41549	GB42647	GB45471	GB43587	GB47961	GB55034	GB50573
			GB42679							GB40221	GB45102	GB47637					GB47886	GB41234	GB46249	GB40207	GB49844	GB46504	ENSRNA022717382	GB46679	GB42016	GB52911	GB53203
			GB55030							GB44498	GB48362	GB43779					GB53068	GB50880	GB51733	GB51186	GB47654	GB40023	GB42711	GB50547	GB48806	GB54783	GB53579
			GB49749							GB46801	GB45119	GB42485					GB43092	GB48874	GB40705	GB49114	GB51494	GB50576	GB55670	GB47197	GB49188	GB47008	GB50783
			GB47657							GB54997	GB48642	GB48410					GB46247	GB52632	GB40746	GB45628	GB40651	GB52477	GB50465	GB48181	GB42259	GB54197	GB40434
			GB54314							GB46922	GB49491	GB55038					GB54129	GB49244	GB44826	GB53649	GB51645	GB49610	GB51932	GB43146	GB54084	GB53359	GB42691
			GB50727							GB50750	GB54266	GB53128					GB49943	GB48707	GB43118	GB45146	GB46623	GB50570	GB42626	GB44238	GB54657	GB41303	GB51515
			GB40140							GB41629	GB51317	GB44835					GB41781	GB44781	GB42324	GB54654	GB43011	GB45427	GB43431	GB51324	GB52506	GB47696	GB46751
			GB49990							GB46449	GB43081	GB52198					GB44558	GB43697	GB40576	GB54750	GB44511	GB42619	GB47917	GB50560	GB42264	GB40975	GB53937
			GB52955							GB47342	GB53029	GB49728					GB40648	GB46542	GB53302	GB47458	GB55654	GB41004	GB51381	GB42911	GB46047	GB50042	GB51401
			GB40436							GB49111	GB52688	GB42315					GB53321	GB46562	GB45257	GB54279	GB43010	GB43654	GB40919	GB41854	GB53867	GB49529	ENSRNA022717804
			GB50242							GB53307	GB47605	GB43833					GB50524	GB45831	GB52091	GB45128	GB55405	GB42733	GB51323	GB40739	GB51654	GB42022	GB51312
			GB50333							GB53728	GB49534	GB51014					GB42814	GB45443	GB46750	GB46764	ENSRNA022717493	GB40584	GB53952	GB50293	GB46217	GB50103	GB51166
			GB47573							GB46889	GB44248	GB43631					GB48866	GB50893	GB49490	GB40063	GB53404	GB45503	GB44169	GB47219	GB44007	GB44163	GB51734
			GB53360							GB51713	GB46963	GB48379					GB41234	GB44116	GB52506	GB43505	GB51301	GB53007	GB40633	GB47712	GB40664	GB55538	GB52057
			GB52427							GB45018	GB53755	GB44770					GB41804	GB51106	GB47480	GB51044	GB42591	GB42566	GB52100	GB47088	GB45397	GB49918	GB48538
			GB49755							GB44102	GB48081	GB50253					GB40983	GB54148	GB54654	GB42968	GB53332	GB40586	GB41963	GB46079	GB50803	GB42852	GB54992
			GB41701							GB46645	GB42634	GB45422					GB55145	GB42661	GB53514	GB45275	GB44795	GB55178	GB52020	GB53772	GB48135	GB43402	GB41326
			GB41732							GB42764	GB40524	GB41154					GB45370	GB45380	GB55318	GB42520	GB46524	GB50446	GB48590	GB48651	GB41439	GB52724	GB55208
			GB50158							GB48579	GB45690	GB52009					GB44725	GB51198	GB48153	GB48601	GB52144	GB51020	GB52877	GB49263	GB45991	GB56009	GB42264
			GB48140							GB47495	GB42790	GB54956					GB47741	GB54578	GB41157	GB49443	GB49260	GB49482	GB48477	GB42510	GB53539	GB49443	GB46433
			GB52827							GB48081	GB48223	GB41488					GB54545	GB41084	GB44400	GB50574	GB41724	GB41237	GB51908	GB51386	GB54124	GB52497	GB55620
			GB49262							GB42204	GB48119	GB52086					GB50663	GB41131	GB45743	GB51304	GB42801	GB40605	GB45899	GB40952	GB49083	GB45397	GB48929
			GB50730							GB46246	GB48047	GB44439					GB50832	GB41519	GB54486	GB54344	GB46892	GB40958	GB49983	GB47377	GB44607	GB49708	GB51545
			GB49597							GB40307	GB49222	GB54601					GB46641	GB40203	GB46845	GB47332	GB40793	GB46456	GB48689	GB48806	GB41954	GB43538	GB48524
			GB55368							GB40821	GB47370	GB42721					GB47200	GB55870	GB46771	GB50918	GB52189	GB53100	GB55552	GB50592	GB44206	GB54920	GB50951
			GB49106							GB44188	GB54735	GB42493					GB52079	GB50932	GB40708	GB46143	ENSRNA022717196	GB53252	GB40195	ENSRNA022713337	GB50967	GB44237	GB48424
			GB53194							GB45824	GB52072	GB42602					GB46887	GB48750	GB48694	GB50751	GB51568	GB41337	GB45903	GB46081	GB44264	GB43842	GB40585
			GB45377							GB42722	GB50044	GB48144					GB47431	GB43195	GB42385	GB46952	GB46436	GB42268	GB42851	GB44565	GB49608	GB53005	GB41490
			GB50226							GB52341	GB54674	GB44144					GB45133	GB46190	GB50555	GB43852	GB47373	GB47851	GB50577	GB48016	GB46439	GB42689	GB50532
			GB53340							GB54088	GB41795	GB47568					GB44321	GB52736	GB48606	GB40360	GB50447	GB55552	GB52552	GB48068	GB47576	GB48924	GB52056
			GB52059							GB43167	GB53539	GB55946					GB42230	GB42847	GB44718	GB44045	GB41138	GB53810	GB52949	GB45089	GB40727	GB41485	GB40160
			GB49580							GB42082	GB41345	GB54033					GB44520	GB54756	GB48845	GB54814	GB48030	GB48583	GB46127	GB48137	GB49067	GB51222	GB53315
			GB50017							GB54098	GB53199	GB48780					GB50226	GB55665	GB50936	GB44733	GB50963	GB41456	GB48920	GB54489	GB53419	GB49959	GB47891
			GB50990							GB54805	GB54600	GB49308					GB50356	GB44538	GB53724	GB47476	GB55611	ENSRNA022717483	GB55067	GB40165	GB53222	GB55731	GB45340
			GB46431							GB54213	GB41763	GB44746					GB46180	GB51000	GB40711	GB43540	GB51821	GB43491	GB44324	GB50523	GB40810	GB45024	GB42793
										GB48923	GB43270	GB52635					GB55414	GB46952	GB48773	GB49433	GB45714	GB45010	GB52313	GB48399	GB50561	GB46508	GB46956
										GB44869	GB49852	GB46286					GB50094	GB53222	GB51722	GB43513	GB48984	GB55866	GB53756	GB41023	GB50507	GB41312	GB42473
										GB50475	GB46702	GB42960					GB49871	GB50032	GB43999	GB51735	GB51144	GB45996	GB49867	GB55681	GB47140	GB48362	GB56009
										GB42531	GB41213	GB40423					GB50179	GB48412	GB50114	GB54342	GB52447	GB48843	GB43536	GB55113	GB51983	GB50957	GB52926
										GB51887	GB42385	GB55679					GB52766	GB48927	GB54685	GB52592	GB56026	GB49367	GB51568	GB55859	GB48293	GB54715	GB41864
										GB47877	GB45680	GB45148					GB44327	GB47968	GB50597	GB53799	GB40154	GB52309	ENSRNA022717215	GB43527	GB44436	GB41181	GB53402
[truncated: 4,330 more rows]

## Sheet: sTable3c_GO_up
Supplementary Table 3c. Functional annotation clustering of the GO terms of up-regulated genes at different stages of honey bee with different concentrations of imidacloprid treatment. Numbers of genes and percentage of annotated genes are shown.
[truncated: 167 more rows]

[truncated: 1 more sheets: Table3d_GO_down]
