# Supplementary material for: Missing Nurse Bees—Early Transcriptomic Switch From Nurse Bee to Forager Induced by Sublethal Imidacloprid
Source: Front Genet. 2021 Jun 17;12:665927. doi: 10.3389/fgene.2021.665927 (PMC8248817; doi:10.3389/fgene.2021.665927)
Supplement: Supplementary file 1 [file Data_Sheet_1.zip › Table 4 -6.xlsx]

## Sheet: sTable4
Supplementary Table 4. GO table of down-regulated DEGs of 9-day-old larvae with 1 ppb imidacloprid treatment.
ID	Gene Name	Species	COG_ONTOLOGY	GOTERM_BP_DIRECT	GOTERM_CC_DIRECT	GOTERM_MF_DIRECT	INTERPRO	PIR_SUPERFAMILY	SMART	UP_KEYWORDS
GB42233	ELAV-like protein 2(LOC410689)	Apis mellifera				GO:0000166~nucleotide binding,GO:0003723~RNA binding,	IPR000504:RNA recognition motif domain,IPR002343:Paraneoplastic encephalomyelitis antigen,IPR003954:RNA recognition motif domain, eukaryote,IPR006548:Splicing factor ELAV/HuD,IPR012677:Nucleotide-binding, alpha-beta plait,		SM00360:RRM,SM00361:RRM_1,	Complete proteome,Reference proteome,Repeat,RNA-binding,
GB43719	alpha-catulin(LOC552017)	Apis mellifera		GO:0007155~cell adhesion,GO:0007266~Rho protein signal transduction,	GO:0005622~intracellular,		IPR001033:Alpha-catenin,IPR006077:Vinculin/alpha-catenin,			Complete proteome,Reference proteome,
GB51812	glucose dehydrogenase [FAD, quinone](LOC410748)	Apis mellifera				GO:0016614~oxidoreductase activity, acting on CH-OH group of donors,GO:0050660~flavin adenine dinucleotide binding,	IPR000172:Glucose-methanol-choline oxidoreductase, N-terminal,IPR007867:Glucose-methanol-choline oxidoreductase, C-terminal,IPR012132:Glucose-methanol-choline oxidoreductase,IPR023753:Pyridine nucleotide-disulphide oxidoreductase, FAD/NAD(P)-binding domain,	PIRSF000137:glucose-methanol-choline oxidoreductase,		Complete proteome,FAD,Flavoprotein,Reference proteome,
GB49476	lysyl oxidase homolog 4(LOC408544)	Apis mellifera			GO:0016020~membrane,	GO:0005044~scavenger receptor activity,GO:0005507~copper ion binding,GO:0016641~oxidoreductase activity, acting on the CH-NH2 group of donors, oxygen as acceptor,	IPR001190:Speract/scavenger receptor,IPR001695:Lysyl oxidase,IPR017448:Speract/scavenger receptor-related,IPR019828:Lysyl oxidase, conserved site,		SM00202:SR,	Complete proteome,Disulfide bond,Reference proteome,Signal,
GB51060	probable serine/threonine-protein kinase DDB_G0282963(LOC408295)	Apis mellifera	Transcription / Cell division and chromosome partitioning,			GO:0003676~nucleic acid binding,GO:0046872~metal ion binding,	IPR001214:SET domain,IPR007087:Zinc finger, C2H2,IPR013087:Zinc finger C2H2-type/integrase DNA-binding domain,IPR015880:Zinc finger, C2H2-like,		SM00317:SET,SM00355:ZnF_C2H2,	Complete proteome,Reference proteome,
GB52523	protein sister of odd and bowel-like(LOC726179)	Apis mellifera				GO:0003676~nucleic acid binding,GO:0046872~metal ion binding,	IPR007087:Zinc finger, C2H2,IPR013087:Zinc finger C2H2-type/integrase DNA-binding domain,IPR015880:Zinc finger, C2H2-like,		SM00355:ZnF_C2H2,	Coiled coil,Complete proteome,Reference proteome,
GB45218	uncharacterized LOC408317(LOC408317)	Apis mellifera								Complete proteome,Reference proteome,Signal,
GB43751	uncharacterized LOC413256(LOC413256)	Apis mellifera			GO:0016021~integral component of membrane,		IPR001507:Zona pellucida domain,IPR003609:Apple-like,		SM00241:ZP,SM00473:PAN_AP,	Complete proteome,Membrane,Reference proteome,Signal,Transmembrane,Transmembrane helix,
GB43418	uncharacterized LOC724275(LOC724275)	Apis mellifera								Complete proteome,Reference proteome,

## Sheet: sTable5a
Supplementary Table 5a. GO cluster of up-regulated DEGs of 9-day-old larvae with 10 ppb imidacloprid treatment.
Annotation Cluster 1	Enrichment Score: 12.169421952474307
Category	Term	Count	%	PValue	Genes	List Total	Pop Hits	Pop Total	Fold Enrichment	Bonferroni	Benjamini	FDR (100X)
GOTERM_MF_DIRECT	GO:0003735~structural constituent of ribosome	22	13.1737	2.222e-17	GB55901, GB41359, GB47227, GB54344, GB49170, GB54672, GB46776, GB51624, GB46750, GB55639, GB42088, GB51038, GB49177, GB47724, GB44749, GB52102, GB54814, GB41150, GB45374, GB48810, GB41084, GB47433	75	106	4152	11.4898	1.26654e-15	1.26654e-15	2.20249e-14
GOTERM_BP_DIRECT	GO:0006412~translation	23	13.7725	1.54593e-14	GB55062, GB55901, GB41359, GB47227, GB54344, GB49170, GB54672, GB46776, GB51624, GB46750, GB55639, GB42088, GB51038, GB49177, GB47724, GB44749, GB52102, GB54814, GB41150, GB45374, GB48810, GB41084, GB47433	76	106	2671	7.62574	8.17901e-13	8.17901e-13	1.50546e-11
KEGG_PATHWAY	ame03010:Ribosome	24	14.3713	1.01272e-13	GB55062, GB41359, GB46845, GB51201, GB47227, GB54344, GB49170, GB54672, GB46776, GB51624, GB40777, GB46750, GB55639, GB42088, GB51038, GB49177, GB44749, GB52102, GB54814, GB41150, GB45374, GB48810, GB41084, GB47433	69	115	2113	6.39093	3.44258e-12	3.44258e-12	8.90399e-11
GOTERM_CC_DIRECT	GO:0005840~ribosome	18	10.7784	7.27392e-12	GB55901, GB41359, GB47227, GB54344, GB49170, GB54672, GB46776, GB46750, GB51624, GB42088, GB51038, GB49177, GB47724, GB44749, GB52102, GB54814, GB41084, GB47433	91	83	3583	8.53886	2.40041e-10	2.40041e-10	6.34909e-09
UP_KEYWORDS	Ribonucleoprotein	12	7.18563	3.84576e-10	GB49177, GB51579, GB41150, GB47227, GB45374, GB54344, GB41084, GB49170, GB46776, GB46750, GB47433, GB51038	148	48	8471	14.3091	1.9998e-08	1.9998e-08	3.73641e-07
UP_KEYWORDS	Ribosomal protein	11	6.58683	9.89223e-10	GB49177, GB41150, GB47227, GB45374, GB54344, GB41084, GB49170, GB46776, GB46750, GB47433, GB51038	148	40	8471	15.74	5.14396e-08	2.57198e-08	9.61094e-07
Annotation Cluster 2	Enrichment Score: 1.135840030450468
Category	Term	Count	%	PValue	Genes	List Total	Pop Hits	Pop Total	Fold Enrichment	Bonferroni	Benjamini	FDR (100X)
GOTERM_CC_DIRECT	GO:0005623~cell	4	2.39521	0.0603139	GB43843, GB52684, GB50555, GB45288	91	36	3583	4.37485	0.871639	0.401439	41.8995
INTERPRO	IPR013766:Thioredoxin domain	3	1.79641	0.0730736	GB43843, GB52684, GB50555	131	25	7258	6.64855	1	1	62.8888
GOTERM_BP_DIRECT	GO:0045454~cell redox homeostasis	4	2.39521	0.0732813	GB43843, GB52684, GB50555, GB45288	76	35	2671	4.01654	0.982289	0.866918	52.4087
INTERPRO	IPR012336:Thioredoxin-like fold	4	2.39521	0.0886071	GB43843, GB52684, GB50555, GB45288	131	59	7258	3.75624	1	0.999668	70.2405
Annotation Cluster 3	Enrichment Score: 0.08335985786263093
Category	Term	Count	%	PValue	Genes	List Total	Pop Hits	Pop Total	Fold Enrichment	Bonferroni	Benjamini	FDR (100X)
UP_KEYWORDS	Membrane	32	19.1617	0.716232	GB45476, GB48404, GB40800, GB54685, GB53375, GB44122, GB46369, GB55473, GB45210, GB41312, GB48104, GB53627, GB41697, GB50093, GB52793, GB56018, GB54917, GB48112, GB44826, GB40939, GB51903, GB51598, GB48256, GB54655, GB42488, GB43843, GB50128, GB45393, GB48958, GB47579, GB53037, GB47754	148	1927	8471	0.950476	1	0.999998	99.9995
UP_KEYWORDS	Transmembrane helix	30	17.9641	0.803521	GB45476, GB48404, GB40800, GB54685, GB53375, GB44122, GB46369, GB55473, GB45210, GB41312, GB48104, GB53627, GB41697, GB50093, GB52793, GB56018, GB54917, GB48112, GB44826, GB40939, GB51903, GB51598, GB48256, GB54655, GB42488, GB43843, GB50128, GB48958, GB47579, GB47754	148	1890	8471	0.908516	1	0.999999	100
UP_KEYWORDS	Transmembrane	30	17.9641	0.806347	GB45476, GB48404, GB40800, GB54685, GB53375, GB44122, GB46369, GB55473, GB45210, GB41312, GB48104, GB53627, GB41697, GB50093, GB52793, GB56018, GB54917, GB48112, GB44826, GB40939, GB51903, GB51598, GB48256, GB54655, GB42488, GB43843, GB50128, GB48958, GB47579, GB47754	148	1893	8471	0.907076	1	0.999995	100
GOTERM_CC_DIRECT	GO:0016021~integral component of membrane	30	17.9641	0.999972	GB45476, GB40800, GB54685, GB53375, GB44122, GB46369, GB55473, GB45210, GB41312, GB48104, GB53627, GB41697, GB50093, GB52793, GB56018, GB54917, GB48112, GB44826, GB40939, GB51903, GB51598, GB48256, GB49313, GB54655, GB42488, GB43843, GB50128, GB48958, GB47579, GB47754	91	1879	3583	0.628637	1	1	100

## Sheet: sTable5b
Supplementary Table 5b. GO chart of up-regulated DEGs of 9-day-old larvae with 10 ppb imidacloprid treatment.
Category	Term	Count	%	PValue	Genes	List Total	Pop Hits	Pop Total	Fold Enrichment	Bonferroni	Benjamini	FDR (100X)
GOTERM_MF_DIRECT	GO:0003735~structural constituent of ribosome	22	13.1737	2.222e-17	GB55901, GB41359, GB47227, GB54344, GB49170, GB54672, GB46776, GB51624, GB46750, GB55639, GB42088, GB51038, GB49177, GB47724, GB44749, GB52102, GB54814, GB41150, GB45374, GB48810, GB41084, GB47433	75	106	4152	11.4898	1.26654e-15	1.26654e-15	2.20249e-14
GOTERM_BP_DIRECT	GO:0006412~translation	23	13.7725	1.54593e-14	GB55062, GB55901, GB41359, GB47227, GB54344, GB49170, GB54672, GB46776, GB51624, GB46750, GB55639, GB42088, GB51038, GB49177, GB47724, GB44749, GB52102, GB54814, GB41150, GB45374, GB48810, GB41084, GB47433	76	106	2671	7.62574	8.17901e-13	8.17901e-13	1.50546e-11
KEGG_PATHWAY	ame03010:Ribosome	24	14.3713	1.01272e-13	GB55062, GB41359, GB46845, GB51201, GB47227, GB54344, GB49170, GB54672, GB46776, GB51624, GB40777, GB46750, GB55639, GB42088, GB51038, GB49177, GB44749, GB52102, GB54814, GB41150, GB45374, GB48810, GB41084, GB47433	69	115	2113	6.39093	3.44258e-12	3.44258e-12	8.90399e-11
GOTERM_CC_DIRECT	GO:0005840~ribosome	18	10.7784	7.27392e-12	GB55901, GB41359, GB47227, GB54344, GB49170, GB54672, GB46776, GB46750, GB51624, GB42088, GB51038, GB49177, GB47724, GB44749, GB52102, GB54814, GB41084, GB47433	91	83	3583	8.53886	2.40041e-10	2.40041e-10	6.34909e-09
UP_KEYWORDS	Ribonucleoprotein	12	7.18563	3.84576e-10	GB49177, GB51579, GB41150, GB47227, GB45374, GB54344, GB41084, GB49170, GB46776, GB46750, GB47433, GB51038	148	48	8471	14.3091	1.9998e-08	1.9998e-08	3.73641e-07
UP_KEYWORDS	Ribosomal protein	11	6.58683	9.89223e-10	GB49177, GB41150, GB47227, GB45374, GB54344, GB41084, GB49170, GB46776, GB46750, GB47433, GB51038	148	40	8471	15.74	5.14396e-08	2.57198e-08	9.61094e-07
KEGG_PATHWAY	ame03050:Proteasome	6	3.59281	0.00456435	GB54854, GB44878, GB44205, GB40031, GB44398, GB41363	69	35	2113	5.24969	0.14405	0.0748242	3.94326
GOTERM_MF_DIRECT	GO:0019843~rRNA binding	3	1.79641	0.00818627	GB44749, GB54344, GB51624	75	8	4152	20.76	0.374083	0.208851	7.8247
KEGG_PATHWAY	ame00190:Oxidative phosphorylation	9	5.38922	0.00870189	GB45476, GB53333, GB44608, GB55643, GB50918, GB43629, GB50093, GB44462, GB46369	69	93	2113	2.96353	0.257074	0.0943053	7.39805
GOTERM_CC_DIRECT	GO:0015935~small ribosomal subunit	3	1.79641	0.02463	GB41150, GB45374, GB55639	91	10	3583	11.8121	0.560873	0.337334	19.5613
GOTERM_CC_DIRECT	GO:0005743~mitochondrial inner membrane	4	2.39521	0.0290069	GB45476, GB45393, GB44462, GB53037	91	27	3583	5.83313	0.621442	0.276602	22.6579
INTERPRO	IPR001209:Ribosomal protein S14	2	1.1976	0.0355042	GB41359, GB42088	131	2	7258	55.4046	0.999914	0.999914	37.6391
GOTERM_MF_DIRECT	GO:0003723~RNA binding	6	3.59281	0.0597574	GB51579, GB41150, GB48810, GB54672, GB55639, GB50364	75	119	4152	2.79126	0.970169	0.68986	45.7064
GOTERM_CC_DIRECT	GO:0005623~cell	4	2.39521	0.0603139	GB43843, GB52684, GB50555, GB45288	91	36	3583	4.37485	0.871639	0.401439	41.8995
INTERPRO	IPR011332:Ribosomal protein, zinc-binding domain	2	1.1976	0.0697571	GB55062, GB55901	131	4	7258	27.7023	1	0.999914	61.1163
INTERPRO	IPR013766:Thioredoxin domain	3	1.79641	0.0730736	GB43843, GB52684, GB50555	131	25	7258	6.64855	1	0.998571	62.8888
GOTERM_BP_DIRECT	GO:0045454~cell redox homeostasis	4	2.39521	0.0732813	GB43843, GB52684, GB50555, GB45288	76	35	2671	4.01654	0.982289	0.866918	52.4087
INTERPRO	IPR020568:Ribosomal protein S5 domain 2-type fold	3	1.79641	0.0835638	GB48636, GB41150, GB46750	131	27	7258	6.15606	1	0.996483	68.016
INTERPRO	IPR012336:Thioredoxin-like fold	4	2.39521	0.0886071	GB43843, GB52684, GB50555, GB45288	131	59	7258	3.75624	1	0.99182	70.2405

## Sheet: sTable5c
Supplementary Table 5c. GO table of up-regulated DEGs of 9-day-old larvae with 10 ppb imidacloprid treatment.
ID	Gene Name	Species	COG_ONTOLOGY	GOTERM_BP_DIRECT	GOTERM_CC_DIRECT	GOTERM_MF_DIRECT	INTERPRO	KEGG_PATHWAY	PIR_SUPERFAMILY	SMART	UP_KEYWORDS	UP_SEQ_FEATURE
GB53337	2-oxoglutarate and iron-dependent oxygenase domain-containing protein 3-like(LOC412272)	Apis mellifera				GO:0005506~iron ion binding,GO:0016705~oxidoreductase activity, acting on paired donors, with incorporation or reduction of molecular oxygen,GO:0031418~L-ascorbic acid binding,	IPR005123:Oxoglutarate/iron-dependent dioxygenase,IPR006620:Prolyl 4-hydroxylase, alpha subunit,			SM00702:P4Hc,	Complete proteome,Reference proteome,
GB44878	26S proteasome non-ATPase regulatory subunit 8(LOC552838)	Apis mellifera		GO:0006508~proteolysis,	GO:0005838~proteasome regulatory particle,		IPR006746:26S proteasome non-ATPase regulatory subunit Rpn12,IPR011991:Winged helix-turn-helix DNA-binding domain,	ame03050:Proteasome,			Complete proteome,Reference proteome,
GB41363	26S proteasome regulatory complex subunit p48A(LOC410026)	Apis mellifera	Posttranslational modification, protein turnover, chaperones,	GO:0030163~protein catabolic process,	GO:0005737~cytoplasm,	GO:0005524~ATP binding,GO:0016787~hydrolase activity,	IPR001270:Chaperonin ClpA/B,IPR003593:AAA+ ATPase domain,IPR003959:ATPase, AAA-type, core,IPR003960:ATPase, AAA-type, conserved site,IPR005937:26S proteasome subunit P45,IPR027417:P-loop containing nucleoside triphosphate hydrolase,	ame03050:Proteasome,		SM00382:AAA,	ATP-binding,Coiled coil,Complete proteome,Nucleotide-binding,Reference proteome,
GB41359	28S ribosomal protein S14, mitochondrial(LOC724744)	Apis mellifera		GO:0006412~translation,	GO:0005840~ribosome,	GO:0003735~structural constituent of ribosome,	IPR001209:Ribosomal protein S14,	ame03010:Ribosome,			Complete proteome,Reference proteome,
GB47724	28S ribosomal protein S23, mitochondrial(LOC100576088)	Apis mellifera		GO:0006412~translation,	GO:0005840~ribosome,	GO:0003735~structural constituent of ribosome,	IPR019520:Ribosomal protein S23, mitochondrial,IPR023611:Ribosomal protein S23/S25, mitochondrial,				Complete proteome,Reference proteome,
GB54344	39S ribosomal protein L20, mitochondrial(LOC409951)	Apis mellifera		GO:0006412~translation,	GO:0005840~ribosome,	GO:0003735~structural constituent of ribosome,GO:0019843~rRNA binding,	IPR005813:Ribosomal protein L20,	ame03010:Ribosome,			Complete proteome,Reference proteome,Ribonucleoprotein,Ribosomal protein,
GB54672	39S ribosomal protein L21, mitochondrial(LOC725201)	Apis mellifera		GO:0006412~translation,	GO:0005840~ribosome,	GO:0003723~RNA binding,GO:0003735~structural constituent of ribosome,	IPR001787:Ribosomal protein L21,	ame03010:Ribosome,			Complete proteome,Reference proteome,
GB55062	39S ribosomal protein L32, mitochondrial(LOC413398)	Apis mellifera		GO:0006412~translation,			IPR011332:Ribosomal protein, zinc-binding domain,	ame03010:Ribosome,			Complete proteome,Reference proteome,
GB46776	40S ribosomal protein S11(LOC724868)	Apis mellifera		GO:0006412~translation,	GO:0005840~ribosome,	GO:0003735~structural constituent of ribosome,	IPR000266:Ribosomal protein S17,IPR012340:Nucleic acid-binding, OB-fold,IPR019979:Ribosomal protein S17, conserved site,	ame03010:Ribosome,			Complete proteome,Reference proteome,Ribonucleoprotein,Ribosomal protein,
GB51201	40S ribosomal protein S12(LOC552266)	Apis mellifera						ame03010:Ribosome,
GB49170	40S ribosomal protein S15Aa(LOC551125)	Apis mellifera		GO:0006412~translation,	GO:0005840~ribosome,	GO:0003735~structural constituent of ribosome,	IPR000630:Ribosomal protein S8,	ame03010:Ribosome,			Complete proteome,Reference proteome,Ribonucleoprotein,Ribosomal protein,
GB46750	40S ribosomal protein S16(LOC726439)	Apis mellifera		GO:0006412~translation,	GO:0005840~ribosome,	GO:0003735~structural constituent of ribosome,	IPR000754:Ribosomal protein S9,IPR014721:Ribosomal protein S5 domain 2-type fold, subgroup,IPR020568:Ribosomal protein S5 domain 2-type fold,IPR020574:Ribosomal protein S9, conserved site,	ame03010:Ribosome,			Complete proteome,Reference proteome,Ribonucleoprotein,Ribosomal protein,
GB41150	40S ribosomal protein S2(LOC409326)	Apis mellifera		GO:0006412~translation,	GO:0015935~small ribosomal subunit,	GO:0003723~RNA binding,GO:0003735~structural constituent of ribosome,	IPR000851:Ribosomal protein S5,IPR005324:Ribosomal protein S5, C-terminal,IPR005711:Ribosomal protein S5, eukaryotic/archaeal,IPR013810:Ribosomal protein S5, N-terminal,IPR014720:Double-stranded RNA-binding-like domain,IPR014721:Ribosomal protein S5 domain 2-type fold, subgroup,IPR018192:Ribosomal protein S5, N-terminal, conserved site,IPR020568:Ribosomal protein S5 domain 2-type fold,	ame03010:Ribosome,			Complete proteome,Reference proteome,Ribonucleoprotein,Ribosomal protein,
GB45374	40S ribosomal protein S23(LOC552272)	Apis mellifera		GO:0006412~translation,	GO:0015935~small ribosomal subunit,	GO:0003735~structural constituent of ribosome,	IPR005680:Ribosomal protein S23, eukaryotic/archaeal,IPR006032:Ribosomal protein S12/S23,IPR012340:Nucleic acid-binding, OB-fold,	ame03010:Ribosome,	PIRSF002133:ribosomal protein, S12p/S12a/S23e/organellar S12 types,		Complete proteome,Reference proteome,Ribonucleoprotein,Ribosomal protein,
GB52102	40S ribosomal protein S26(LOC726789)	Apis mellifera		GO:0006412~translation,	GO:0005840~ribosome,	GO:0003735~structural constituent of ribosome,	IPR000892:Ribosomal protein S26e,	ame03010:Ribosome,			Complete proteome,Reference proteome,
GB42088	40S ribosomal protein S29(LOC725147)	Apis mellifera		GO:0006412~translation,	GO:0005840~ribosome,	GO:0003735~structural constituent of ribosome,	IPR001209:Ribosomal protein S14,IPR018271:Ribosomal protein S14, conserved site,	ame03010:Ribosome,			Complete proteome,Reference proteome,
GB55639	40S ribosomal protein S3(LOC551330)	Apis mellifera		GO:0006412~translation,	GO:0015935~small ribosomal subunit,	GO:0003723~RNA binding,GO:0003735~structural constituent of ribosome,	IPR001351:Ribosomal protein S3, C-terminal,IPR004044:K Homology domain, type 2,IPR005703:Ribosomal protein S3, eukaryotic/archaeal,IPR009019:K homology domain, prokaryotic type,IPR015946:K homology domain-like, alpha/beta,	ame03010:Ribosome,			Complete proteome,Reference proteome,
GB40777	60S ribosomal protein L10a(LOC413868)	Apis mellifera						ame03010:Ribosome,
GB47433	60S ribosomal protein L18a(LOC409832)	Apis mellifera		GO:0006412~translation,	GO:0005840~ribosome,	GO:0003735~structural constituent of ribosome,	IPR021138:Ribosomal protein L18a,IPR023573:Ribosomal protein L18a/LX,	ame03010:Ribosome,	PIRSF002190:ribosomal protein L18a,		Complete proteome,Reference proteome,Ribonucleoprotein,Ribosomal protein,
GB51038	60S ribosomal protein L23(LOC409294)	Apis mellifera		GO:0006412~translation,	GO:0005840~ribosome,	GO:0003735~structural constituent of ribosome,	IPR000218:Ribosomal protein L14b/L23e,IPR019972:Ribosomal protein L14 conserved site,	ame03010:Ribosome,		SM01374:SM01374,	Complete proteome,Reference proteome,Ribonucleoprotein,Ribosomal protein,
GB49177	60S ribosomal protein L27(LOC412266)	Apis mellifera	Translation, ribosomal structure and biogenesis,	GO:0006412~translation,	GO:0005840~ribosome,	GO:0003735~structural constituent of ribosome,	IPR001141:Ribosomal protein L27e,IPR005824:KOW,IPR008991:Translation protein SH3-like domain,IPR014722:Ribosomal protein L2 domain 2,IPR018262:Ribosomal protein L27e, conserved site,	ame03010:Ribosome,			Complete proteome,Reference proteome,Ribonucleoprotein,Ribosomal protein,
GB54814	60S ribosomal protein L31(LOC413875)	Apis mellifera		GO:0006412~translation,	GO:0005840~ribosome,	GO:0003735~structural constituent of ribosome,	IPR000054:Ribosomal protein L31e,IPR020052:Ribosomal protein L31e, conserved site,IPR023621:Ribosomal protein L31e domain,	ame03010:Ribosome,		SM01380:SM01380,	Complete proteome,Reference proteome,
GB46845	60S ribosomal protein L37a(LOC725432)	Apis mellifera						ame03010:Ribosome,
GB41084	60S ribosomal protein L38(LOC725383)	Apis mellifera		GO:0006412~translation,	GO:0005840~ribosome,	GO:0003735~structural constituent of ribosome,	IPR002675:Ribosomal protein L38e,	ame03010:Ribosome,			Complete proteome,Reference proteome,Ribonucleoprotein,Ribosomal protein,
GB48810	60S ribosomal protein L8(LOC410188)	Apis mellifera		GO:0006412~translation,	GO:0015934~large ribosomal subunit,	GO:0003723~RNA binding,GO:0003735~structural constituent of ribosome,	IPR002171:Ribosomal protein L2,IPR008991:Translation protein SH3-like domain,IPR012340:Nucleic acid-binding, OB-fold,IPR014722:Ribosomal protein L2 domain 2,IPR014726:Ribosomal protein L2, domain 3,IPR022666:Ribosomal Proteins L2, RNA binding domain,IPR022669:Ribosomal protein L2, C-terminal,IPR022671:Ribosomal protein L2, conserved site,IPR023672:Ribosomal protein L2, archaeal-type,	ame03010:Ribosome,	PIRSF002158:ribosomal protein, L2p/L2a/L8e/organellar L2 types,	SM01382:SM01382,SM01383:SM01383,	Complete proteome,Reference proteome,
GB44749	60S ribosomal protein L9(LOC551107)	Apis mellifera		GO:0006412~translation,	GO:0005840~ribosome,	GO:0003735~structural constituent of ribosome,GO:0019843~rRNA binding,	IPR000702:Ribosomal protein L6,IPR002359:Ribosomal protein L6, conserved site-2,IPR020040:Ribosomal protein L6, alpha-beta domain,	ame03010:Ribosome,	PIRSF002162:ribosomal protein, L6p/L6a/L9e/organellar L9 types,		Complete proteome,Reference proteome,
GB50050	ADP-ribosylation factor-like protein 3(LOC408522)	Apis mellifera		GO:0007264~small GTPase mediated signal transduction,	GO:0005622~intracellular,	GO:0005525~GTP binding,	IPR005225:Small GTP-binding protein domain,IPR006689:Small GTPase superfamily, ARF/SAR type,IPR024156:Small GTPase superfamily, ARF type,IPR027417:P-loop containing nucleoside triphosphate hydrolase,				Complete proteome,GTP-binding,Nucleotide-binding,Reference proteome,
GB55643	ATP synthase subunit O, mitochondrial(LOC409236)	Apis mellifera		GO:0015986~ATP synthesis coupled proton transport,		GO:0046933~proton-transporting ATP synthase activity, rotational mechanism,	IPR000711:ATPase, F1 complex, OSCP/delta subunit,IPR026015:F1F0 ATP synthase OSCP/delta subunit, N-terminal domain,	ame00190:Oxidative phosphorylation,ame01100:Metabolic pathways,			Complete proteome,Reference proteome,
GB52946	CCR4-NOT transcription complex subunit 7(LOC551045)	Apis mellifera			GO:0005634~nucleus,	GO:0003676~nucleic acid binding,	IPR006941:Ribonuclease CAF1,IPR012337:Ribonuclease H-like domain,	ame03018:RNA degradation,			Complete proteome,Reference proteome,
GB43442	D-tyrosyl-tRNA(Tyr) deacylase 1(LOC100579024)	Apis mellifera		GO:0019478~D-amino acid catabolic process,	GO:0005737~cytoplasm,	GO:0016788~hydrolase activity, acting on ester bonds,	IPR003732:D-tyrosyl-tRNA(Tyr) deacylase,IPR023509:D-Tyr tRNAtyr deacylase-like domain,				Complete proteome,Hydrolase,Reference proteome,
GB47968	DNA polymerase subunit gamma-2, mitochondrial(LOC100576960)	Apis mellifera					IPR004154:Anticodon-binding,				Complete proteome,Reference proteome,
GB45370	DNA-directed RNA polymerase I subunit RPA2(LOC725719)	Apis mellifera	Transcription,	GO:0006351~transcription, DNA-templated,	GO:0005634~nucleus,	GO:0003677~DNA binding,GO:0003899~DNA-directed RNA polymerase activity,GO:0032549~ribonucleoside binding,	IPR007120:DNA-directed RNA polymerase, subunit 2, domain 6,IPR007121:RNA polymerase, beta subunit, conserved site,IPR007641:RNA polymerase Rpb2, domain 7,IPR007642:RNA polymerase Rpb2, domain 2,IPR007644:RNA polymerase, beta subunit, protrusion,IPR007645:RNA polymerase Rpb2, domain 3,IPR009674:RNA polymerase I, Rpa2 specific,IPR014724:RNA polymerase Rpb2, OB-fold,IPR015712:DNA-directed RNA polyme…	ame00230:Purine metabolism,ame00240:Pyrimidine metabolism,ame01100:Metabolic pathways,ame03020:RNA polymerase,			Complete proteome,DNA-directed RNA polymerase,Nucleotidyltransferase,Reference proteome,Transcription,Transferase,
GB49376	F-box/LRR-repeat protein 3-like(LOC724642)	Apis mellifera									Complete proteome,Reference proteome,
GB54655	GDP-fucose transporter 1(LOC551237)	Apis mellifera	Carbohydrate transport and metabolism / Posttranslational modification, protein turnover, chaperones / Intracellular trafficking and secretion,		GO:0016021~integral component of membrane,		IPR004853:Domain of unknown function DUF250,				Complete proteome,Membrane,Reference proteome,Transmembrane,Transmembrane helix,
GB43229	GTP-binding nuclear protein Ran(LOC410280)	Apis mellifera		GO:0006886~intracellular protein transport,GO:0006913~nucleocytoplasmic transport,GO:0007264~small GTPase mediated signal transduction,	GO:0005634~nucleus,	GO:0003924~GTPase activity,GO:0005525~GTP binding,	IPR001806:Small GTPase superfamily,IPR002041:Ran GTPase,IPR005225:Small GTP-binding protein domain,IPR027417:P-loop containing nucleoside triphosphate hydrolase,	ame03008:Ribosome biogenesis in eukaryotes,ame03013:RNA transport,			Complete proteome,GTP-binding,Nucleotide-binding,Nucleus,Protein transport,Reference proteome,Transport,
GB51625	H/ACA ribonucleoprotein complex subunit 3(LOC724638)	Apis mellifera		GO:0001522~pseudouridine synthesis,GO:0042254~ribosome biogenesis,		GO:0030515~snoRNA binding,	IPR007264:H/ACA ribonucleoprotein complex, subunit Nop10,	ame03008:Ribosome biogenesis in eukaryotes,			Complete proteome,Reference proteome,
GB41545	MD-2-related lipid-recognition protein-like(LOC409187)	Apis mellifera		GO:0032367~intracellular cholesterol transport,	GO:0005622~intracellular,		IPR003172:MD-2-related lipid-recognition (ML) domain,IPR014756:Immunoglobulin E-set,	ame04142:Lysosome,		SM00737:ML,	Complete proteome,Reference proteome,Signal,
GB49573	MRG/MORF4L-binding protein(LOC550814)	Apis mellifera		GO:0006355~regulation of transcription, DNA-templated,	GO:0043189~H4/H2A histone acetyltransferase complex,		IPR012423:Chromatin modification-related protein EAF7,				Complete proteome,Reference proteome,
GB43629	NADH dehydrogenase [ubiquinone] 1 beta subcomplex subunit 10(LOC552424)	Apis mellifera					IPR019377:NADH-ubiquinone oxidoreductase, subunit 10,	ame00190:Oxidative phosphorylation,ame01100:Metabolic pathways,			Complete proteome,Reference proteome,
GB44608	NADH dehydrogenase [ubiquinone] 1 beta subcomplex subunit 3(LOC725797)	Apis mellifera		GO:0022900~electron transport chain,	GO:0005747~mitochondrial respiratory chain complex I,		IPR012576:NADH:ubiquinone oxidoreductase, B12 subunit,	ame00190:Oxidative phosphorylation,ame01100:Metabolic pathways,			Complete proteome,Reference proteome,
GB50918	NADH dehydrogenase [ubiquinone] iron-sulfur protein 6, mitochondrial(LOC412328)	Apis mellifera					IPR019401:Zinc finger, CHCC-type,	ame00190:Oxidative phosphorylation,ame01100:Metabolic pathways,			Complete proteome,Reference proteome,
GB53375	Rh-like protein(LOC551604)	Apis mellifera			GO:0016021~integral component of membrane,	GO:0008519~ammonium transmembrane transporter activity,	IPR001905:Ammonium transporter,IPR002229:Blood group Rhesus C/E/D polypeptide,IPR024041:Ammonium transporter AmtB-like domain,				Complete proteome,Membrane,Reference proteome,Transmembrane,Transmembrane helix,
GB48599	STAGA complex 65 subunit gamma-like(LOC100576151)	Apis mellifera					IPR006565:Bromodomain transcription factor,				Complete proteome,Reference proteome,
GB49813	SUMO-activating enzyme subunit 1(LOC410872)	Apis mellifera	Coenzyme metabolism,	GO:0006464~cellular protein modification process,		GO:0008641~small protein activating enzyme activity,	IPR000011:Ubiquitin/SUMO-activating enzyme E1,IPR000594:UBA/THIF-type NAD/FAD binding fold,IPR016040:NAD(P)-binding domain,	ame04120:Ubiquitin mediated proteolysis,			Complete proteome,Reference proteome,
GB44347	TBC1 domain family member 16(LOC413361)	Apis mellifera					IPR000195:Rab-GTPase-TBC domain,			SM00164:TBC,	Complete proteome,Reference proteome,
GB51579	U6 snRNA-associated Sm-like protein LSm6(LOC725947)	Apis mellifera		GO:0000398~mRNA splicing, via spliceosome,	GO:0005681~spliceosomal complex,GO:0005732~small nucleolar ribonucleoprotein complex,	GO:0003723~RNA binding,	IPR001163:Ribonucleoprotein LSM domain,IPR010920:Like-Sm (LSM) domain,IPR016487:Small nuclear ribonucleoprotein SmF,	ame03018:RNA degradation,ame03040:Spliceosome,	PIRSF006609:small nuclear ribonucleoprotein SmF,	SM00651:Sm,	Complete proteome,mRNA processing,mRNA splicing,Nucleus,Reference proteome,Ribonucleoprotein,RNA-binding,Spliceosome,
GB53333	V-type proton ATPase catalytic subunit A(LOC551093)	Apis mellifera		GO:0015991~ATP hydrolysis coupled proton transport,GO:0046034~ATP metabolic process,	GO:0033180~proton-transporting V-type ATPase, V1 domain,	GO:0005524~ATP binding,GO:0046961~proton-transporting ATPase activity, rotational mechanism,	IPR000194:ATPase, F1/V1/A1 complex, alpha/beta subunit, nucleotide-binding domain,IPR000793:ATPase, F1/V1/A1 complex, alpha/beta subunit, C-terminal,IPR004100:ATPase, alpha/beta subunit, N-terminal,IPR005725:ATPase, V1 complex, subunit A,IPR020003:ATPase, alpha/beta subunit, nucleotide-binding domain, active site,IPR022878:V-type ATP synthase catalytic subunit A/alpha,IPR024034:ATPase, F1 complex…	ame00190:Oxidative phosphorylation,ame01100:Metabolic pathways,ame04145:Phagosome,			Complete proteome,Reference proteome,
GB47826	alkylated DNA repair protein alkB homolog 8(LOC411649)	Apis mellifera	Secondary metabolites biosynthesis, transport, and catabolism / General function prediction only,	GO:0002098~tRNA wobble uridine modification,		GO:0000166~nucleotide binding,GO:0016300~tRNA (uracil) methyltransferase activity,GO:0016491~oxidoreductase activity,	IPR005123:Oxoglutarate/iron-dependent dioxygenase,IPR012677:Nucleotide-binding, alpha-beta plait,IPR013216:Methyltransferase type 11,IPR027450:Alpha-ketoglutarate-dependent dioxygenase AlkB-like,				Complete proteome,Reference proteome,
GB53777	beta-1,4-galactosyltransferase 7(LOC551662)	Apis mellifera						ame00532:Glycosaminoglycan biosynthesis - chondroitin sulfate / dermatan sulfate,ame00534:Glycosaminoglycan biosynthesis - heparan sulfate / heparin,ame01100:Metabolic pathways,
GB46697	carbonic anhydrase 1(LOC408827)	Apis mellifera		GO:0006730~one-carbon metabolic process,		GO:0004089~carbonate dehydratase activity,GO:0008270~zinc ion binding,	IPR001148:Alpha carbonic anhydrase,IPR018338:Carbonic anhydrase, alpha-class, conserved site,IPR018438:Carbonic anhydrase, CA-VII,IPR023561:Carbonic anhydrase, alpha-class,	ame00910:Nitrogen metabolism,		SM01057:SM01057,	Complete proteome,Metal-binding,Reference proteome,Zinc,
GB50093	cytochrome c oxidase assembly protein COX15 homolog(LOC410617)	Apis mellifera		GO:0006784~heme a biosynthetic process,	GO:0016021~integral component of membrane,	GO:0016627~oxidoreductase activity, acting on the CH-CH group of donors,	IPR003780:Heme A synthase,IPR009003:Trypsin-like cysteine/serine peptidase domain,IPR023754:Heme A synthase, type 2,	ame00190:Oxidative phosphorylation,ame00860:Porphyrin and chlorophyll metabolism,ame01100:Metabolic pathways,			Complete proteome,Membrane,Reference proteome,Transmembrane,Transmembrane helix,
GB44462	cytochrome c oxidase subunit 5A, mitochondrial(LOC408837)	Apis mellifera			GO:0005743~mitochondrial inner membrane,	GO:0004129~cytochrome-c oxidase activity,	IPR003204:Cytochrome c oxidase, subunit Va/VI,	ame00190:Oxidative phosphorylation,ame01100:Metabolic pathways,			Complete proteome,Reference proteome,
GB46369	cytochrome c1, heme protein, mitochondrial(LOC413605)	Apis mellifera	Energy production and conversion,		GO:0016021~integral component of membrane,	GO:0009055~electron carrier activity,GO:0020037~heme binding,	IPR002326:Cytochrome c1,IPR009056:Cytochrome c domain,IPR021157:Cytochrome c1, transmembrane anchor, C-terminal,	ame00190:Oxidative phosphorylation,ame01100:Metabolic pathways,			Complete proteome,Membrane,Reference proteome,Transmembrane,Transmembrane helix,
GB41428	defensin 1(Def1)	Apis mellifera		GO:0042742~defense response to bacterium,GO:0045087~innate immune response,	GO:0005576~extracellular region,		IPR001542:Defensin, invertebrate/fungal,IPR003614:Knottin, scorpion toxin-like,IPR017982:Defensin, insect,			SM00505:Knot1,	Amidation,Antibiotic,Antimicrobial,Cleavage on pair of basic residues,Complete proteome,Defensin,Direct protein sequencing,Disulfide bond,Immunity,Innate immunity,Reference proteome,Secreted,Signal,	chain:Defensin,chain:Royalisin,disulfide bond,modified residue,sequence conflict,signal peptide,
GB44122	dihydroceramide fatty acyl 2-hydroxylase FAH2(LOC726585)	Apis mellifera		GO:0006633~fatty acid biosynthetic process,	GO:0016021~integral component of membrane,	GO:0005506~iron ion binding,GO:0016491~oxidoreductase activity,	IPR001199:Cytochrome b5-like heme/steroid binding domain,IPR006694:Fatty acid hydroxylase,				Complete proteome,Membrane,Reference proteome,Transmembrane,Transmembrane helix,
GB49943	eukaryotic translation initiation factor 3 subunit D(LOC409550)	Apis mellifera		GO:0001731~formation of translation preinitiation complex,GO:0006446~regulation of translational initiation,	GO:0005852~eukaryotic translation initiation factor 3 complex,GO:0016282~eukaryotic 43S preinitiation complex,GO:0033290~eukaryotic 48S preinitiation complex,	GO:0003743~translation initiation factor activity,	IPR007783:Eukaryotic translation initiation factor 3 subunit D,	ame03013:RNA transport,	PIRSF016281:translation initiation factor eIF-3, subunit d,		Complete proteome,Cytoplasm,Initiation factor,Protein biosynthesis,Reference proteome,
GB48072	eukaryotic translation initiation factor 3 subunit M(LOC409842)	Apis mellifera		GO:0001731~formation of translation preinitiation complex,GO:0006446~regulation of translational initiation,	GO:0005852~eukaryotic translation initiation factor 3 complex,GO:0016282~eukaryotic 43S preinitiation complex,GO:0033290~eukaryotic 48S preinitiation complex,	GO:0003743~translation initiation factor activity,	IPR000717:Proteasome component (PCI) domain,IPR011991:Winged helix-turn-helix DNA-binding domain,IPR027528:Eukaryotic translation initiation factor 3 subunit M,			SM00088:PINT,	Complete proteome,Cytoplasm,Initiation factor,Protein biosynthesis,Reference proteome,
GB48636	exosome complex component RRP46(LOC552103)	Apis mellifera	Translation, ribosomal structure and biogenesis,				IPR001247:Exoribonuclease, phosphorolytic domain 1,IPR015847:Exoribonuclease, phosphorolytic domain 2,IPR020568:Ribosomal protein S5 domain 2-type fold,IPR027408:PNPase/RNase PH domain,	ame03018:RNA degradation,			Complete proteome,Reference proteome,
GB45360	exportin-2(LOC411865)	Apis mellifera		GO:0006886~intracellular protein transport,	GO:0005622~intracellular,		IPR001494:Importin-beta, N-terminal,IPR005043:CAS/CSE, C-terminal,IPR011989:Armadillo-like helical,IPR013713:Exportin/Importin, Cse1-like,IPR016024:Armadillo-type fold,			SM00913:SM00913,	Complete proteome,Reference proteome,
GB43883	gem-associated protein 2(LOC551751)	Apis mellifera		GO:0000245~spliceosomal complex assembly,GO:0000387~spliceosomal snRNP assembly,	GO:0005681~spliceosomal complex,		IPR017364:Survival of motor neuron protein interacting, gemin2,	ame03013:RNA transport,	PIRSF038038:survival of motor neuron protein-interacting protein 1,		Complete proteome,Reference proteome,
GB45288	glutaredoxin-related protein 5, mitochondrial(LOC552835)	Apis mellifera		GO:0045454~cell redox homeostasis,	GO:0005623~cell,	GO:0009055~electron carrier activity,GO:0015035~protein disulfide oxidoreductase activity,	IPR002109:Glutaredoxin,IPR004480:Monothiol glutaredoxin-related,IPR012336:Thioredoxin-like fold,				Complete proteome,Reference proteome,
GB45505	heat shock factor binding protein 1-like(LOC725609)	Apis mellifera				GO:0003714~transcription corepressor activity,	IPR009643:Heat shock factor binding 1,				Complete proteome,Reference proteome,
GB50128	heparanase-like(LOC725623)	Apis mellifera		GO:0005975~carbohydrate metabolic process,	GO:0016021~integral component of membrane,	GO:0016798~hydrolase activity, acting on glycosyl bonds,	IPR005199:Glycoside hydrolase, family 79,IPR013781:Glycoside hydrolase, catalytic domain,IPR017853:Glycoside hydrolase, superfamily,	ame00531:Glycosaminoglycan degradation,ame01100:Metabolic pathways,			Complete proteome,Membrane,Reference proteome,Transmembrane,Transmembrane helix,
GB51223	hymenoptaecin(LOC406142)	Apis mellifera		GO:0042742~defense response to bacterium,GO:0045087~innate immune response,							Antibiotic,Antimicrobial,Cleavage on pair of basic residues,Complete proteome,Immunity,Innate immunity,Reference proteome,Signal,	chain:Hymenoptaecin,sequence variant,signal peptide,
GB40440	intraflagellar transport protein 172 homolog(LOC409371)	Apis mellifera	Transcription,
GB44170	intraflagellar transport protein 43 homolog(LOC724653)	Apis mellifera			GO:0030991~intraciliary transport particle A,						Complete proteome,Reference proteome,
GB52691	kinesin 6B(LOC724731)	Apis mellifera	Cell division and chromosome partitioning,	GO:0000915~actomyosin contractile ring assembly,GO:0072383~plus-end-directed vesicle transport along microtubule,	GO:0005874~microtubule,	GO:0003777~microtubule motor activity,GO:0005524~ATP binding,	IPR001752:Kinesin, motor domain,IPR019821:Kinesin, motor region, conserved site,IPR027417:P-loop containing nucleoside triphosphate hydrolase,			SM00129:KISc,	ATP-binding,Coiled coil,Complete proteome,Microtubule,Motor protein,Nucleotide-binding,Reference proteome,
GB43376	low molecular weight phosphotyrosine protein phosphatase-like(LOC727300)	Apis mellifera			GO:0005737~cytoplasm,	GO:0003993~acid phosphatase activity,GO:0004726~non-membrane spanning protein tyrosine phosphatase activity,	IPR002115:Protein-tyrosine phosphatase, low molecular weight, mammalian,IPR017867:Protein-tyrosine phosphatase, low molecular weight,IPR023485:Phosphotyrosine protein phosphatase I superfamily,			SM00226:LMWPc,	Complete proteome,Reference proteome,
GB48974	mediator of RNA polymerase II transcription subunit 31(LOC409749)	Apis mellifera			GO:0016592~mediator complex,	GO:0001104~RNA polymerase II transcription cofactor activity,	IPR008831:Mediator complex, subunit Med31,				Complete proteome,Reference proteome,
GB40983	methylosome protein 50(LOC724567)	Apis mellifera					IPR001680:WD40 repeat,IPR015943:WD40/YVTN repeat-like-containing domain,IPR017986:WD40-repeat-containing domain,IPR019775:WD40 repeat, conserved site,			SM00320:WD40,	Complete proteome,Reference proteome,
GB45122	mitochondrial assembly of ribosomal large subunit protein 1(LOC100577644)	Apis mellifera					IPR004394:Protein Iojap/ribosomal silencing factor RsfS,				Complete proteome,Reference proteome,
GB41303	mitochondrial import inner membrane translocase subunit Tim13-like(LOC725705)	Apis mellifera		GO:0015031~protein transport,	GO:0005739~mitochondrion,	GO:0046872~metal ion binding,	IPR004217:Tim10/DDP family zinc finger,				Complete proteome,Disulfide bond,Metal-binding,Mitochondrion,Protein transport,Reference proteome,Translocation,Transport,Zinc,
GB53037	mitochondrial pyruvate carrier 1(LOC411677)	Apis mellifera		GO:0006850~mitochondrial pyruvate transport,	GO:0005743~mitochondrial inner membrane,		IPR005336:Uncharacterised protein family UPF0041,				Complete proteome,Membrane,Mitochondrion,Mitochondrion inner membrane,Reference proteome,Transport,
GB44370	notch homolog 2 N-terminal-like protein(LOC100578232)	Apis mellifera					IPR000742:Epidermal growth factor-like domain,				Complete proteome,Reference proteome,Signal,
GB49114	nucleolar complex protein 4 homolog B(LOC411404)	Apis mellifera		GO:0042254~ribosome biogenesis,			IPR005612:CCAAT-binding factor,IPR027193:Nucleolar complex protein 4,				Complete proteome,Reference proteome,
GB55139	nucleoside diphosphate kinase(LOC409861)	Apis mellifera						ame00230:Purine metabolism,ame00240:Pyrimidine metabolism,ame01100:Metabolic pathways,ame01130:Biosynthesis of antibiotics,
GB46223	odorant binding protein 14(Obp14)	Apis mellifera				GO:0005549~odorant binding,	IPR006170:Pheromone/general odorant binding protein,			SM00708:PhBP,	3D-structure,Complete proteome,Reference proteome,Signal,
GB54917	palmitoyltransferase ZDHHC7(LOC552426)	Apis mellifera	General function prediction only,		GO:0016021~integral component of membrane,	GO:0008270~zinc ion binding,GO:0019706~protein-cysteine S-palmitoyltransferase activity,	IPR001594:Zinc finger, DHHC-type, palmitoyltransferase,				Acyltransferase,Complete proteome,Membrane,Reference proteome,Transferase,Transmembrane,Transmembrane helix,
GB47617	peptidyl-prolyl cis-trans isomerase-like(LOC409890)	Apis mellifera		GO:0006457~protein folding,		GO:0003755~peptidyl-prolyl cis-trans isomerase activity,	IPR002130:Cyclophilin-like peptidyl-prolyl cis-trans isomerase domain,IPR020892:Cyclophilin-type peptidyl-prolyl cis-trans isomerase, conserved site,IPR024936:Cyclophilin-type peptidyl-prolyl cis-trans isomerase,				Complete proteome,Isomerase,Reference proteome,Rotamase,
GB50998	pre-mRNA 3'-end-processing factor FIP1-like(LOC410219)	Apis mellifera					IPR007854:Pre-mRNA polyadenylation factor Fip1,	ame03015:mRNA surveillance pathway,			Complete proteome,Reference proteome,
GB50364	pre-mRNA-splicing factor CWC22 homolog(LOC724331)	Apis mellifera				GO:0003723~RNA binding,	IPR003890:MIF4G-like, type 3,IPR003891:Initiation factor eIF-4 gamma, MA3,IPR016021:MIF4-like, type 1/2/3,IPR016024:Armadillo-type fold,			SM00543:MIF4G,SM00544:MA3,	Coiled coil,Complete proteome,Reference proteome,
GB43750	prefoldin subunit 5(LOC411936)	Apis mellifera		GO:0006457~protein folding,	GO:0016272~prefoldin complex,		IPR004127:Prefoldin subunit,IPR009053:Prefoldin,IPR011599:Prefoldin alpha subunit,				Complete proteome,Reference proteome,
GB50032	prefoldin subunit 6(LOC552807)	Apis mellifera		GO:0006457~protein folding,	GO:0016272~prefoldin complex,		IPR002777:Prefoldin beta-like,IPR009053:Prefoldin,				Complete proteome,Reference proteome,
GB51979	prisilkin-39-like(LOC552190)	Apis mellifera									Complete proteome,Reference proteome,Signal,
GB50167	probable 28S ribosomal protein S26, mitochondrial(LOC726731)	Apis mellifera			GO:0005763~mitochondrial small ribosomal subunit,		IPR026140:28S ribosomal protein S26,				Complete proteome,Reference proteome,
GB51624	probable 28S ribosomal protein S6, mitochondrial(LOC551584)	Apis mellifera		GO:0006412~translation,	GO:0005840~ribosome,	GO:0003735~structural constituent of ribosome,GO:0019843~rRNA binding,	IPR000529:Ribosomal protein S6,IPR014717:Translation elongation factor EF1B/ribosomal protein S6,	ame03010:Ribosome,			Complete proteome,Reference proteome,
GB40267	probable 39S ribosomal protein L45, mitochondrial(LOC552656)	Apis mellifera					IPR007379:Tim44-like domain,			SM00978:SM00978,	Complete proteome,Reference proteome,
GB41161	probable DNA-directed RNA polymerases I and III subunit RPAC2(LOC725633)	Apis mellifera		GO:0006351~transcription, DNA-templated,			IPR009025:DNA-directed RNA polymerase, RBP11-like,	ame00230:Purine metabolism,ame00240:Pyrimidine metabolism,ame01100:Metabolic pathways,ame03020:RNA polymerase,			Complete proteome,Reference proteome,
GB48333	probable N-acetyltransferase san(LOC724486)	Apis mellifera				GO:0008080~N-acetyltransferase activity,	IPR000182:GNAT domain,IPR016181:Acyl-CoA N-acyltransferase,				Complete proteome,Reference proteome,
GB41510	probable deoxyhypusine synthase(LOC100578266)	Apis mellifera		GO:0008612~peptidyl-lysine modification to peptidyl-hypusine,			IPR002773:Deoxyhypusine synthase,				Complete proteome,Reference proteome,
GB49864	probable transcriptional regulatory protein mhp472(LOC100578853)	Apis mellifera					IPR002876:Transcriptional regulator TACO1-like,IPR017856:Integrase, N-terminal zinc-binding domain-like,IPR026564:Transcriptional regulator TACO1-like, domain 3,				Complete proteome,Reference proteome,
GB55420	programmed cell death protein 6(LOC408672)	Apis mellifera				GO:0005509~calcium ion binding,	IPR002048:EF-hand domain,IPR011992:EF-hand-like domain,IPR018247:EF-Hand 1, calcium-binding site,			SM00054:EFh,	Complete proteome,Reference proteome,
GB54854	proteasome maturation protein(LOC551411)	Apis mellifera		GO:0043248~proteasome assembly,			IPR008012:Proteasome maturation factor UMP1,	ame03050:Proteasome,			Complete proteome,Reference proteome,
GB44398	proteasome subunit alpha type-5(LOC551956)	Apis mellifera		GO:0043161~proteasome-mediated ubiquitin-dependent protein catabolic process,	GO:0005634~nucleus,GO:0005737~cytoplasm,GO:0019773~proteasome core complex, alpha-subunit complex,	GO:0004298~threonine-type endopeptidase activity,	IPR000426:Proteasome, alpha-subunit, N-terminal domain,IPR001353:Proteasome, subunit alpha/beta,IPR023332:Proteasome A-type subunit,	ame03050:Proteasome,		SM00948:SM00948,	Complete proteome,Cytoplasm,Hydrolase,Nucleus,Protease,Proteasome,Reference proteome,Threonine protease,
GB40031	proteasome subunit alpha type-6-like(LOC100578243)	Apis mellifera						ame03050:Proteasome,
GB44205	proteasome subunit beta type-5-like(LOC411206)	Apis mellifera	Posttranslational modification, protein turnover, chaperones,	GO:0051603~proteolysis involved in cellular protein catabolic process,	GO:0005634~nucleus,GO:0005737~cytoplasm,GO:0005839~proteasome core complex,	GO:0004298~threonine-type endopeptidase activity,	IPR000243:Peptidase T1A, proteasome beta-subunit,IPR001353:Proteasome, subunit alpha/beta,IPR016050:Proteasome, beta-type subunit, conserved site,IPR023333:Proteasome B-type subunit,	ame03050:Proteasome,			Complete proteome,Hydrolase,Nucleus,Protease,Proteasome,Reference proteome,Threonine protease,
GB48112	protein ABHD16A(LOC411908)	Apis mellifera			GO:0016021~integral component of membrane,		IPR000073:Alpha/beta hydrolase fold-1,				Complete proteome,Membrane,Reference proteome,Transmembrane,Transmembrane helix,
GB55222	protein C10(LOC724769)	Apis mellifera					IPR026317:Protein C10,				Complete proteome,Reference proteome,
GB42330	protein DPCD(LOC725045)	Apis mellifera					IPR026224:Protein DPCD,				Complete proteome,Reference proteome,
GB51620	protein RRNAD1(LOC410673)	Apis mellifera					IPR025714:Methyltransferase domain,				Complete proteome,Reference proteome,
GB42036	protein SEC13 homolog(LOC410030)	Apis mellifera					IPR001680:WD40 repeat,IPR015943:WD40/YVTN repeat-like-containing domain,IPR017986:WD40-repeat-containing domain,	ame03013:RNA transport,ame04141:Protein processing in endoplasmic reticulum,		SM00320:WD40,	Complete proteome,Reference proteome,
GB50413	protein TBRG4(LOC100576514)	Apis mellifera					IPR013579:FAST kinase-like protein, subdomain 2,				Complete proteome,Reference proteome,
GB55473	protein kish-A(LOC725059)	Apis mellifera			GO:0016021~integral component of membrane,		IPR009653:Protein of unknown function DUF1242,				Complete proteome,Membrane,Reference proteome,Transmembrane,Transmembrane helix,
GB44826	protein unc-50 homolog(LOC550684)	Apis mellifera			GO:0016021~integral component of membrane,		IPR007881:UNC-50,				Complete proteome,Membrane,Reference proteome,Transmembrane,Transmembrane helix,
GB41335	protein-lysine N-methyltransferase N6AMT2(LOC552772)	Apis mellifera			GO:0005737~cytoplasm,	GO:0003676~nucleic acid binding,GO:0016279~protein-lysine N-methyltransferase activity,	IPR002052:DNA methylase, N-6 adenine-specific, conserved site,IPR019369:DNA methylase, N-6 adenine-specific, eukaryotic,				Coiled coil,Complete proteome,Cytoplasm,Methyltransferase,Reference proteome,Transferase,
GB54587	pseudouridine-5'-phosphatase-like(LOC725653)	Apis mellifera	General function prediction only,	GO:0008152~metabolic process,		GO:0016787~hydrolase activity,	IPR006439:HAD-superfamily hydrolase, subfamily IA, variant 1,IPR023214:HAD-like domain,				Complete proteome,Reference proteome,
GB49326	putative fatty acyl-CoA reductase CG8306-like(LOC725187)	Apis mellifera						ame04146:Peroxisome,
GB42383	putative uncharacterized protein DDB_G0282133(LOC100577958)	Apis mellifera									Complete proteome,Reference proteome,
GB45230	replication factor C subunit 5(LOC410266)	Apis mellifera		GO:0006260~DNA replication,		GO:0003677~DNA binding,GO:0005524~ATP binding,	IPR003593:AAA+ ATPase domain,IPR003959:ATPase, AAA-type, core,IPR008921:DNA polymerase III, clamp loader complex, gamma/delta/delta subunit, C-terminal,IPR013748:Replication factor C, C-terminal domain,IPR027417:P-loop containing nucleoside triphosphate hydrolase,	ame03030:DNA replication,ame03420:Nucleotide excision repair,ame03430:Mismatch repair,		SM00382:AAA,	Complete proteome,Reference proteome,
GB51719	ribonuclease Z, mitochondrial(LOC726874)	Apis mellifera						ame03013:RNA transport,
GB42648	ribophorin I(Rpn1)	Apis mellifera						ame00510:N-Glycan biosynthesis,ame01100:Metabolic pathways,ame04141:Protein processing in endoplasmic reticulum,
GB47227	ribosomal protein L32(RpL32)	Apis mellifera		GO:0006412~translation,	GO:0005840~ribosome,	GO:0003735~structural constituent of ribosome,	IPR001515:Ribosomal protein L32e,IPR018263:Ribosomal protein L32e, conserved site,	ame03010:Ribosome,		SM01393:SM01393,	Complete proteome,Reference proteome,Ribonucleoprotein,Ribosomal protein,	chain:60S ribosomal protein L32,
GB43116	sarcoplasmic calcium-binding protein 1(LOC409762)	Apis mellifera				GO:0005509~calcium ion binding,	IPR002048:EF-hand domain,IPR011992:EF-hand-like domain,IPR018247:EF-Hand 1, calcium-binding site,				Complete proteome,Reference proteome,
GB49097	sex-regulated protein janus-A-like(LOC100576467)	Apis mellifera					IPR007702:Janus/Ocnus,				Complete proteome,Reference proteome,
GB53317	shugoshin-like 2(LOC552674)	Apis mellifera									Complete proteome,Reference proteome,
GB47579	sialin(LOC725470)	Apis mellifera		GO:0055085~transmembrane transport,	GO:0016021~integral component of membrane,		IPR011701:Major facilitator superfamily,IPR020846:Major facilitator superfamily domain,				Complete proteome,Membrane,Reference proteome,Transmembrane,Transmembrane helix,
GB40800	signal peptidase complex subunit 3(LOC727074)	Apis mellifera		GO:0006465~signal peptide processing,	GO:0005787~signal peptidase complex,GO:0016021~integral component of membrane,	GO:0008233~peptidase activity,	IPR007653:Signal peptidase 22kDa subunit,	ame03060:Protein export,	PIRSF016089:signal peptidase complex, SPC3 subunit,		Complete proteome,Membrane,Reference proteome,Transmembrane,Transmembrane helix,
GB44417	signal recognition particle 14 kDa protein(LOC552323)	Apis mellifera		GO:0006614~SRP-dependent cotranslational protein targeting to membrane,	GO:0005786~signal recognition particle, endoplasmic reticulum targeting,	GO:0008312~7S RNA binding,GO:0030942~endoplasmic reticulum signal peptide binding,	IPR003210:Signal recognition particle, SRP14 subunit,IPR009018:Signal recognition particle, SRP9/SRP14 subunit,	ame03060:Protein export,			Complete proteome,Reference proteome,
GB54350	spermatogenesis-associated protein 6(LOC726460)	Apis mellifera									Complete proteome,Reference proteome,
GB51714	stimulator of interferon genes protein(LOC100578892)	Apis mellifera		GO:0002218~activation of innate immune response,GO:0032481~positive regulation of type I interferon production,		GO:0035438~cyclic-di-GMP binding,					Complete proteome,Reference proteome,
GB45393	surfeit locus protein 1(LOC413781)	Apis mellifera			GO:0005743~mitochondrial inner membrane,		IPR002994:Surfeit locus 1/Shy1,				Complete proteome,Membrane,Mitochondrion,Mitochondrion inner membrane,Reference proteome,
GB56018	surfeit locus protein 4 homolog(LOC552234)	Apis mellifera			GO:0016021~integral component of membrane,		IPR002995:Surfeit locus 4,				Complete proteome,Membrane,Reference proteome,Transmembrane,Transmembrane helix,
GB52793	synaptic vesicle glycoprotein 2B-like(LOC412941)	Apis mellifera			GO:0016021~integral component of membrane,	GO:0022857~transmembrane transporter activity,	IPR001646:Pentapeptide repeat,IPR005828:General substrate transporter,IPR020846:Major facilitator superfamily domain,	ame04512:ECM-receptor interaction,			Complete proteome,Membrane,Reference proteome,Transmembrane,Transmembrane helix,
GB50555	thioredoxin peroxidase 3(Tpx-3)	Apis mellifera		GO:0045454~cell redox homeostasis,	GO:0005623~cell,	GO:0051920~peroxiredoxin activity,	IPR000866:Alkyl hydroperoxide reductase subunit C/ Thiol specific antioxidant,IPR012336:Thioredoxin-like fold,IPR013766:Thioredoxin domain,IPR019479:Peroxiredoxin, C-terminal,				Complete proteome,Reference proteome,
GB52684	thioredoxin, mitochondrial(LOC410120)	Apis mellifera		GO:0006662~glycerol ether metabolic process,GO:0045454~cell redox homeostasis,	GO:0005623~cell,	GO:0015035~protein disulfide oxidoreductase activity,	IPR005746:Thioredoxin,IPR012336:Thioredoxin-like

## Sheet: sTable5d
Supplementary Table 5d. GO cluster of down-regulated DEGs of 9-day-old larvae with 10 ppb imidacloprid treatment.
Annotation Cluster 1	Enrichment Score: 3.9125665136595287
Category	Term	Count	%	PValue	Genes	List Total	Pop Hits	Pop Total	Fold Enrichment	Bonferroni	Benjamini	FDR (100X)
INTERPRO	IPR011993:Pleckstrin homology-like domain	17	3.5124	1.50214e-06	GB49911, GB53340, GB43421, GB49732, GB46478, GB51041, GB52875, GB47036, GB53562, GB43110, GB51273, GB48034, GB52877, GB53710, GB46705, GB43467, GB43135	290	99	7258	4.29767	0.000798818	0.000266344	0.00218198
INTERPRO	IPR001849:Pleckstrin homology domain	10	2.06612	3.79596e-05	GB49911, GB53562, GB53340, GB51273, GB53970, GB53710, GB51041, GB46705, GB47036, GB43135	290	43	7258	5.82037	0.0199923	0.00336016	0.0551259
SMART	SM00233:PH	7	1.44628	0.0320826	GB49911, GB53562, GB53340, GB51273, GB53710, GB51041, GB43135	204	38	3159	2.85255	0.995241	0.48751	32.6592
Annotation Cluster 2	Enrichment Score: 3.4897888427350336
Category	Term	Count	%	PValue	Genes	List Total	Pop Hits	Pop Total	Fold Enrichment	Bonferroni	Benjamini	FDR (100X)
INTERPRO	IPR011009:Protein kinase-like domain	27	5.57851	2.98339e-08	GB46903, GB45503, GB55411, GB48243, GB40565, GB54130, GB40676, GB50705, GB49535, GB47422, GB50204, GB43718, GB54910, GB52340, GB54348, GB44279, GB53592, GB54649, GB41629, GB48994, GB46266, GB40310, GB46705, GB41082, GB43135, GB53036, GB40312	290	191	7258	3.53793	1.58715e-05	1.58715e-05	4.33366e-05
INTERPRO	IPR000719:Protein kinase, catalytic domain	23	4.75207	3.77396e-07	GB46903, GB50204, GB43718, GB45503, GB55411, GB54910, GB52340, GB48243, GB40565, GB54348, GB44279, GB53592, GB54649, GB41629, GB46266, GB40310, GB46705, GB50705, GB49535, GB41082, GB43135, GB53036, GB47422	290	162	7258	3.5533	0.000200754	0.000100382	0.000548203
INTERPRO	IPR017441:Protein kinase, ATP binding site	18	3.71901	1.53194e-06	GB46903, GB50204, GB43718, GB55411, GB54910, GB52340, GB48243, GB40565, GB54348, GB53592, GB41629, GB46266, GB40310, GB50705, GB49535, GB41082, GB43135, GB53036	290	111	7258	4.05853	0.000814661	0.000203728	0.00222527
INTERPRO	IPR008271:Serine/threonine-protein kinase, active site	16	3.30579	9.41601e-06	GB46903, GB50204, GB43718, GB55411, GB52340, GB48243, GB40565, GB54348, GB53592, GB54649, GB46266, GB49535, GB50705, GB43135, GB53036, GB47422	290	101	7258	3.96477	0.00499682	0.00100137	0.0136768
GOTERM_MF_DIRECT	GO:0004674~protein serine/threonine kinase activity	12	2.47934	8.25987e-05	GB54649, GB50204, GB46903, GB46266, GB53710, GB52340, GB48243, GB40565, GB50705, GB53036, GB43135, GB47422	183	64	4152	4.2541	0.00765256	0.00383363	0.0903876
UP_KEYWORDS	Kinase	14	2.89256	0.000553728	GB46903, GB54910, GB52340, GB48243, GB40565, GB41629, GB40676, GB48994, GB46266, GB49535, GB41082, GB50705, GB43135, GB47422	334	115	8471	3.08758	0.049154	0.0125217	0.602017
SMART	SM00220:S_TKc	18	3.71901	0.00128649	GB46903, GB50204, GB43718, GB55411, GB52340, GB48243, GB40565, GB54348, GB53592, GB54649, GB46266, GB40310, GB46705, GB50705, GB49535, GB43135, GB53036, GB47422	204	119	3159	2.34231	0.190324	0.190324	1.54886
UP_KEYWORDS	Serine/threonine-protein kinase	9	1.8595	0.00374598	GB46903, GB46266, GB52340, GB48243, GB40565, GB49535, GB50705, GB43135, GB47422	334	65	8471	3.5117	0.289314	0.0476181	4.00894
UP_KEYWORDS	ATP-binding	19	3.92562	0.0411459	GB46903, GB43718, GB50101, GB54910, GB54226, GB52340, GB48243, GB44751, GB40565, GB49098, GB51734, GB41629, GB46266, GB44311, GB50705, GB49535, GB41082, GB43135, GB47422	334	294	8471	1.63906	0.978149	0.272851	36.749
UP_KEYWORDS	Transferase	17	3.5124	0.0789793	GB45517, GB46903, GB54910, GB52340, GB48243, GB40565, GB41629, GB40676, GB48994, GB46266, GB51130, GB49535, GB41082, GB50705, GB43135, GB47422, GB49438	334	277	8471	1.55653	0.99944	0.437806	59.218
GOTERM_MF_DIRECT	GO:0005524~ATP binding	30	6.19835	0.0964813	GB46903, GB45503, GB55411, GB50101, GB48243, GB40565, GB49098, GB44311, GB50705, GB49535, GB47422, GB50204, GB43718, GB54910, GB54226, GB52340, GB44751, GB54348, GB44279, GB51734, GB53592, GB54649, GB41629, GB46266, GB40310, GB51962, GB46705, GB41082, GB43135, GB53036	183	519	4152	1.31148	0.99992	0.5759	67.0677
UP_KEYWORDS	Nucleotide-binding	21	4.33884	0.118139	GB46903, GB43718, GB50101, GB54910, GB54226, GB52340, GB48243, GB44751, GB40565, GB52756, GB49098, GB51734, GB52689, GB41629, GB46266, GB44311, GB50705, GB49535, GB41082, GB43135, GB47422	334	383	8471	1.39062	0.999989	0.489812	74.6045
Annotation Cluster 3	Enrichment Score: 3.2443673714218426
Category	Term	Count	%	PValue	Genes	List Total	Pop Hits	Pop Total	Fold Enrichment	Bonferroni	Benjamini	FDR (100X)
UP_KEYWORDS	Disulfide bond	23	4.75207	1.0505e-05	GB44199, GB52933, GB42738, GB45503, GB50586, GB45968, GB50026, GB45073, GB45943, GB49476, GB52106, GB42804, GB44031, GB40751, GB47779, GB52002, GB53931, GB50648, GB53139, GB47938, GB43739, GB52144, GB43543	334	199	8471	2.93132	0.000955501	0.000477865	0.0114518
GOTERM_MF_DIRECT	GO:0005509~calcium ion binding	17	3.5124	3.16978e-05	GB51481, GB48275, GB50219, GB40993, GB52618, GB45073, GB52224, GB43786, GB47118, GB52106, GB40671, GB44031, GB52002, GB53139, GB47938, GB52144, GB50074	183	115	4152	3.35396	0.0029436	0.0029436	0.0346957
INTERPRO	IPR000742:Epidermal growth factor-like domain	8	1.65289	0.000258253	GB52106, GB42738, GB44031, GB52002, GB45073, GB53931, GB47938, GB52144	290	33	7258	6.06729	0.128386	0.0170294	0.374484
INTERPRO	IPR013032:EGF-like, conserved site	8	1.65289	0.000258253	GB52106, GB42738, GB44031, GB50219, GB52002, GB45073, GB53931, GB47938	290	33	7258	6.06729	0.128386	0.0170294	0.374484
UP_KEYWORDS	EGF-like domain	6	1.23967	0.000671558	GB52106, GB42738, GB44031, GB45073, GB47938, GB52144	334	19	8471	8.00914	0.0593012	0.012152	0.729697
INTERPRO	IPR001881:EGF-like calcium-binding	6	1.23967	0.00091533	GB52106, GB44031, GB52002, GB45073, GB47938, GB52144	290	20	7258	7.50828	0.385643	0.052692	1.32141
INTERPRO	IPR009030:Insulin-like growth factor binding protein, N-terminal	6	1.23967	0.00091533	GB42804, GB41629, GB44031, GB48481, GB45073, GB47938	290	20	7258	7.50828	0.385643	0.052692	1.32141
SMART	SM00181:EGF	8	1.65289	0.00188789	GB52106, GB42738, GB44031, GB52002, GB45073, GB53931, GB47938, GB52144	204	29	3159	4.27181	0.266484	0.143545	2.26532
INTERPRO	IPR000152:EGF-type aspartate/asparagine hydroxylation site	5	1.03306	0.00306515	GB52106, GB44031, GB45073, GB47938, GB52144	290	16	7258	7.82112	0.804689	0.110107	4.3613
INTERPRO	IPR018097:EGF-like calcium-binding, conserved site	5	1.03306	0.00388424	GB52106, GB44031, GB45073, GB47938, GB52144	290	17	7258	7.36105	0.87387	0.128927	5.4964
SMART	SM00179:EGF_CA	6	1.23967	0.00730248	GB52106, GB44031, GB52002, GB45073, GB47938, GB52144	204	20	3159	4.64559	0.699408	0.259552	8.50385
Annotation Cluster 4	Enrichment Score: 2.8029422590174025
Category	Term	Count	%	PValue	Genes	List Total	Pop Hits	Pop Total	Fold Enrichment	Bonferroni	Benjamini	FDR (100X)
GOTERM_BP_DIRECT	GO:0035023~regulation of Rho protein signal transduction	5	1.03306	0.000455828	GB49732, GB53970, GB53710, GB46705, GB43467	82	13	2671	12.5281	0.0292007	0.0292007	0.463606
INTERPRO	IPR000219:Dbl homology (DH) domain	5	1.03306	0.00132358	GB49732, GB53970, GB53710, GB46705, GB43467	290	13	7258	9.62599	0.5057	0.0680361	1.90552
GOTERM_MF_DIRECT	GO:0005089~Rho guanyl-nucleotide exchange factor activity	5	1.03306	0.00187055	GB49732, GB53970, GB53710, GB46705, GB43467	183	13	4152	8.72636	0.159807	0.056389	2.02883
SMART	SM00325:RhoGEF	5	1.03306	0.0054414	GB49732, GB53970, GB53710, GB46705, GB43467	204	12	3159	6.45221	0.591322	0.257903	6.40203
Annotation Cluster 5	Enrichment Score: 2.3132043498028123
Category	Term	Count	%	PValue	Genes	List Total	Pop Hits	Pop Total	Fold Enrichment	Bonferroni	Benjamini	FDR (100X)
GOTERM_BP_DIRECT	GO:0007156~homophilic cell adhesion via plasma membrane adhesion molecules	5	1.03306	0.000455828	GB47118, GB50219, GB40993, GB52224, GB43786	82	13	2671	12.5281	0.0292007	0.0292007	0.463606
INTERPRO	IPR002126:Cadherin	5	1.03306	0.00132358	GB47118, GB50219, GB40993, GB52224, GB43786	290	13	7258	9.62599	0.5057	0.0680361	1.90552
INTERPRO	IPR015919:Cadherin-like	5	1.03306	0.00132358	GB47118, GB50219, GB40993, GB52224, GB43786	290	13	7258	9.62599	0.5057	0.0680361	1.90552
UP_KEYWORDS	Calcium	6	1.23967	0.00424532	GB47118, GB50219, GB40993, GB52224, GB55480, GB50074	334	28	8471	5.43477	0.321008	0.047241	4.53215
SMART	SM00112:CA	5	1.03306	0.0054414	GB47118, GB50219, GB40993, GB52224, GB43786	204	12	3159	6.45221	0.591322	0.257903	6.40203
INTERPRO	IPR020894:Cadherin conserved site	4	0.826446	0.00812524	GB47118, GB50219, GB40993, GB52224	290	11	7258	9.10094	0.986967	0.18672	11.1756
GOTERM_CC_DIRECT	GO:0005886~plasma membrane	6	1.23967	0.42836	GB47118, GB50219, GB40993, GB44968, GB52224, GB43543	130	119	3583	1.38966	1	0.922428	99.2121
Annotation Cluster 6	Enrichment Score: 2.29532513714921
Category	Term	Count	%	PValue	Genes	List Total	Pop Hits	Pop Total	Fold Enrichment	Bonferroni	Benjamini	FDR (100X)
INTERPRO	IPR013783:Immunoglobulin-like fold	15	3.09917	0.000251238	GB47918, GB51681, GB52933, GB45503, GB44117, GB51104, GB48691, GB40671, GB41629, GB43130, GB44031, GB48658, GB40751, GB46705, GB47568	290	119	7258	3.15474	0.125126	0.0189153	0.364328
INTERPRO	IPR013098:Immunoglobulin I-set	8	1.65289	0.0013853	GB52933, GB51681, GB40671, GB45503, GB43130, GB44117, GB40751, GB46705	290	43	7258	4.6563	0.521686	0.0648463	1.99353
INTERPRO	IPR003598:Immunoglobulin subtype 2	10	2.06612	0.00229634	GB47918, GB52933, GB51681, GB40671, GB45503, GB43130, GB44117, GB40751, GB46705, GB47568	290	73	7258	3.42844	0.705672	0.0968997	3.28435
INTERPRO	IPR003599:Immunoglobulin subtype	10	2.06612	0.0043052	GB47918, GB52933, GB51681, GB40671, GB45503, GB43130, GB44117, GB40751, GB46705, GB47568	290	80	7258	3.12845	0.89927	0.133642	6.07488
INTERPRO	IPR007110:Immunoglobulin-like domain	10	2.06612	0.00865201	GB47918, GB52933, GB51681, GB40671, GB45503, GB43130, GB44117, GB40751, GB46705, GB47568	290	89	7258	2.81209	0.990176	0.182084	11.8584
SMART	SM00408:IGc2	10	2.06612	0.0420477	GB47918, GB52933, GB51681, GB40671, GB45503, GB43130, GB44117, GB40751, GB46705, GB47568	204	73	3159	2.12127	0.999128	0.505644	40.6009
SMART	SM00409:IG	10	2.06612	0.0684238	GB47918, GB52933, GB51681, GB40671, GB45503, GB43130, GB44117, GB40751, GB46705, GB47568	204	80	3159	1.93566	0.999991	0.620407	57.6602
Annotation Cluster 7	Enrichment Score: 2.2290758011602185
Category	Term	Count	%	PValue	Genes	List Total	Pop Hits	Pop Total	Fold Enrichment	Bonferroni	Benjamini	FDR (100X)
INTERPRO	IPR013032:EGF-like, conserved site	8	1.65289	0.000258253	GB52106, GB42738, GB44031, GB50219, GB52002, GB45073, GB53931, GB47938	290	33	7258	6.06729	0.128386	0.0170294	0.374484
INTERPRO	IPR013320:Concanavalin A-like lectin/glucanase, subgroup	7	1.44628	0.00268679	GB50219, GB41909, GB46478, GB52002, GB53931, GB47938, GB43786	290	36	7258	4.86648	0.761001	0.104255	3.8327
INTERPRO	IPR001791:Laminin G domain	4	0.826446	0.0132769	GB50219, GB52002, GB53931, GB43786	290	13	7258	7.7008	0.999184	0.247552	17.6467
SMART	SM00282:LamG	3	0.619835	0.13162	GB50219, GB52002, GB53931	204	10	3159	4.64559	1	0.70422	81.9363
Annotation Cluster 8	Enrichment Score: 2.1506107935256136
Category	Term	Count	%	PValue	Genes	List Total	Pop Hits	Pop Total	Fold Enrichment	Bonferroni	Benjamini	FDR (100X)
INTERPRO	IPR001589:Actinin-type, actin-binding, conserved site	3	0.619835	0.00461564	GB53340, GB51545, GB51104	290	3	7258	25.0276	0.914668	0.127797	6.49936
INTERPRO	IPR001715:Calponin homology domain	5	1.03306	0.00594114	GB53340, GB51545, GB42224, GB51104, GB43839	290	19	7258	6.58621	0.958001	0.153672	8.29178
SMART	SM00033:CH	5	1.03306	0.0128845	GB53340, GB51545, GB42224, GB51104, GB43839	204	15	3159	5.16176	0.88078	0.346463	14.5509
Annotation Cluster 9	Enrichment Score: 2.0893879891176304
Category	Term	Count	%	PValue	Genes	List Total	Pop Hits	Pop Total	Fold Enrichment	Bonferroni	Benjamini	FDR (100X)
INTERPRO	IPR013761:Sterile alpha motif/pointed domain	6	1.23967	0.00447007	GB41629, GB47417, GB41544, GB42200, GB50829, GB49438	290	28	7258	5.36305	0.907764	0.130816	6.30053
INTERPRO	IPR001660:Sterile alpha motif domain	5	1.03306	0.00594114	GB41629, GB47417, GB41544, GB42200, GB49438	290	19	7258	6.58621	0.958001	0.153672	8.29178
SMART	SM00454:SAM	5	1.03306	0.0203073	GB41629, GB47417, GB41544, GB42200, GB49438	204	17	3159	4.5545	0.965427	0.429236	22.0246
Annotation Cluster 10	Enrichment Score: 2.026216416757363
Category	Term	Count	%	PValue	Genes	List Total	Pop Hits	Pop Total	Fold Enrichment	Bonferroni	Benjamini	FDR (100X)
KEGG_PATHWAY	ame04931:Insulin resistance	7	1.44628	0.00224009	GB49911, GB42200, GB49439, GB56005, GB43135, GB53353, GB41860	75	40	2113	4.93033	0.127854	0.0445755	2.23011
KEGG_PATHWAY	ame04068:FoxO signaling pathway	7	1.44628	0.00515908	GB49911, GB42200, GB41067, GB56005, GB43135, GB53353, GB54054	75	47	2113	4.19603	0.27059	0.0758489	5.06888
KEGG_PATHWAY	ame04150:mTOR signaling pathway	4	0.826446	0.072196	GB49911, GB42200, GB56005, GB43135	75	28	2113	4.02476	0.989653	0.435253	52.9336
Annotation Cluster 11	Enrichment Score: 1.7787791400285875
Category	Term	Count	%	PValue	Genes	List Total	Pop Hits	Pop Total	Fold Enrichment	Bonferroni	Benjamini	FDR (100X)
UP_KEYWORDS	Serine/threonine-protein kinase	9	1.8595	0.00374598	GB46903, GB46266, GB52340, GB48243, GB40565, GB49535, GB50705, GB43135, GB47422	334	65	8471	3.5117	0.289314	0.0476181	4.00894
INTERPRO	IPR000961:AGC-kinase, C-terminal	5	1.03306	0.00594114	GB46903, GB40565, GB53036, GB43135, GB47422	290	19	7258	6.58621	0.958001	0.153672	8.29178
INTERPRO	IPR017892:Protein kinase, C-terminal	3	0.619835	0.037742	GB46903, GB40565, GB43135	290	8	7258	9.38534	1	0.483273	42.8135
SMART	SM00133:S_TK_X	4	0.826446	0.0913322	GB46903, GB40565, GB53036, GB43135	204	17	3159	3.6436	1	0.625327	68.6939
Annotation Cluster 12	Enrichment Score: 1.774868558546414
Category	Term	Count	%	PValue	Genes	List Total	Pop Hits	Pop Total	Fold Enrichment	Bonferroni	Benjamini	FDR (100X)
INTERPRO	IPR002017:Spectrin repeat	3	0.619835	0.00898866	GB53340, GB51545, GB40010	290	4	7258	18.7707	0.9918	0.181392	12.2922
INTERPRO	IPR018159:Spectrin/alpha-actinin	3	0.619835	0.0145887	GB53340, GB51545, GB40010	290	5	7258	15.0166	0.999598	0.259704	19.2228
SMART	SM00150:SPEC	3	0.619835	0.0361147	GB53340, GB51545, GB40010	204	5	3159	9.29118	0.9976	0.488428	35.9831
Annotation Cluster 13	Enrichment Score: 1.7377429831793143
Category	Term	Count	%	PValue	Genes	List Total	Pop Hits	Pop Total	Fold Enrichment	Bonferroni	Benjamini	FDR (100X)
UP_KEYWORDS	Actin-binding	7	1.44628	3.02266e-05	GB46766, GB51734, GB43718, GB53340, GB51545, GB54226, GB51104	334	17	8471	10.4433	0.00274688	0.000916467	0.0329478
GOTERM_CC_DIRECT	GO:0016459~myosin complex	4	0.826446	0.00326649	GB51734, GB43718, GB43052, GB54226	130	9	3583	12.2496	0.0994043	0.0510028	2.79391
GOTERM_MF_DIRECT	GO:0003774~motor activity	4	0.826446	0.00572247	GB51734, GB43718, GB43052, GB54226	183	9	4152	10.0838	0.413579	0.124911	6.08937
UP_KEYWORDS	Myosin	3	0.619835	0.0368722	GB51734, GB43718, GB54226	334	8	8471	9.51085	0.967248	0.267139	33.6068
INTERPRO	IPR001609:Myosin head, motor domain	3	0.619835	0.037742	GB51734, GB43718, GB54226	290	8	7258	9.38534	1	0.483273	42.8135
SMART	SM00242:MYSc	3	0.619835	0.0890384	GB51734, GB43718, GB54226	204	8	3159	5.80699	1	0.639255	67.722
UP_KEYWORDS	Motor protein	3	0.619835	0.115587	GB51734, GB43718, GB54226	334	15	8471	5.07246	0.999986	0.502719	73.7916
INTERPRO	IPR000048:IQ motif, EF-hand binding site	3	0.619835	0.159395	GB51734, GB43718, GB54226	290	18	7258	4.17126	1	0.842362	91.9716
SMART	SM00015:IQ	3	0.619835	0.177737	GB51734, GB43718, GB54226	204	12	3159	3.87132	1	0.79905	90.6796
Annotation Cluster 14	Enrichment Score: 1.65905261549837
Category	Term	Count	%	PValue	Genes	List Total	Pop Hits	Pop Total	Fold Enrichment	Bonferroni	Benjamini	FDR (100X)
INTERPRO	IPR001452:Src homology-3 domain	7	1.44628	0.00833265	GB55569, GB43602, GB55578, GB54910, GB47584, GB41082, GB54347	290	45	7258	3.89318	0.988339	0.183185	11.4451
UP_KEYWORDS	SH3 domain	5	1.03306	0.0256336	GB55569, GB43602, GB54910, GB41082, GB54347	334	29	8471	4.37281	0.90587	0.210462	24.6555
SMART	SM00326:SH3	7	1.44628	0.0493457	GB55569, GB43602, GB55578, GB54910, GB47584, GB41082, GB54347	204	42	3159	2.58088	0.999751	0.529741	45.8614
Annotation Cluster 15	Enrichment Score: 1.382924130907956
Category	Term	Count	%	PValue	Genes	List Total	Pop Hits	Pop Total	Fold Enrichment	Bonferroni	Benjamini	FDR (100X)
INTERPRO	IPR003591:Leucine-rich repeat, typical subtype	8	1.65289	0.00778178	GB43456, GB52933, GB42224, GB45694, GB48426, GB40751, GB46296, GB53830	290	58	7258	3.45208	0.984331	0.187634	10.7278
INTERPRO	IPR001611:Leucine-rich repeat	10	2.06612	0.00865201	GB43456, GB52933, GB42224, GB45694, GB48426, GB40751, GB43733, GB46296, GB44328, GB53830	290	89	7258	2.81209	0.990176	0.182084	11.8584
UP_KEYWORDS	Leucine-rich repeat	5	1.03306	0.0227831	GB43456, GB52933, GB48426, GB40751, GB46296	334	28	8471	4.52898	0.877206	0.207868	22.2175
SMART	SM00369:LRR_TYP	8	1.65289	0.0755597	GB43456, GB52933, GB42224, GB45694, GB48426, GB40751, GB46296, GB53830	204	58	3159	2.1359	0.999997	0.601622	61.4296
INTERPRO	IPR000483:Cysteine-rich flanking region, C-terminal	3	0.619835	0.14532	GB52933, GB40751, GB46296	290	17	7258	4.41663	1	0.818205	89.7816
SMART	SM00082:LRRCT	3	0.619835	0.299248	GB52933, GB40751, GB46296	204	17	3159	2.7327	1	0.902971	98.6593
Annotation Cluster 16	Enrichment Score: 1.2190392613451517
Category	Term	Count	%	PValue	Genes	List Total	Pop Hits	Pop Total	Fold Enrichment	Bonferroni	Benjamini	FDR (100X)
INTERPRO	IPR019791:Haem peroxidase, animal, subgroup	3	0.619835	0.037742	GB51481, GB43935, GB54144	290	8	7258	9.38534	1	0.483273	42.8135
INTERPRO	IPR010255:Haem peroxidase	3	0.619835	0.037742	GB51481, GB43935, GB54144	290	8	7258	9.38534	1	0.483273	42.8135
GOTERM_MF_DIRECT	GO:0004601~peroxidase activity	3	0.619835	0.0449504	GB51481, GB43935, GB54144	183	8	4152	8.5082	0.986119	0.41413	39.5586
GOTERM_BP_DIRECT	GO:0006979~response to oxidative stress	3	0.619835	0.0570648	GB51481, GB43935, GB54144	82	13	2671	7.51689	0.978056	0.615116	45.0561
GOTERM_MF_DIRECT	GO:0020037~heme binding	5	1.03306	0.219813	GB51481, GB54765, GB43935, GB44513, GB54144	183	55	4152	2.06259	1	0.830642	93.3954
Annotation Cluster 17	Enrichment Score: 1.212355745926636
Category	Term	Count	%	PValue	Genes	List Total	Pop Hits	Pop Total	Fold Enrichment	Bonferroni	Benjamini	FDR (100X)
GOTERM_MF_DIRECT	GO:0016301~kinase activity	4	0.826446	0.0304392	GB50745, GB40676, GB48994, GB54130	183	16	4152	5.67213	0.943574	0.380683	28.7097
INTERPRO	IPR000403:Phosphatidylinositol 3-/4-kinase, catalytic domain	3	0.619835	0.0575675	GB40676, GB48994, GB54130	290	10	7258	7.50828	1	0.583634	57.7371
SMART	SM00146:PI3Kc	3	0.619835	0.13162	GB40676, GB48994, GB54130	204	10	3159	4.64559	1	0.70422	81.9363
Annotation Cluster 18	Enrichment Score: 1.1557038678580405
Category	Term	Count	%	PValue	Genes	List Total	Pop Hits	Pop Total	Fold Enrichment	Bonferroni	Benjamini	FDR (100X)
INTERPRO	IPR001930:Peptidase M1, alanine aminopeptidase/leukotriene A4 hydrolase	3	0.619835	0.0472714	GB42426, GB42425, GB42484	290	9	7258	8.34253	1	0.541902	50.5112
INTERPRO	IPR024571:Domain of unknown function DUF3358	3	0.619835	0.0472714	GB42426, GB42425, GB42484	290	9	7258	8.34253	1	0.541902	50.5112
INTERPRO	IPR014782:Peptidase M1, membrane alanine aminopeptidase, N-terminal	3	0.619835	0.0575675	GB42426, GB42425, GB42484	290	10	7258	7.50828	1	0.583634	57.7371
GOTERM_MF_DIRECT	GO:0008237~metallopeptidase activity	3	0.619835	0.185272	GB42426, GB42425, GB42484	183	18	4152	3.78142	1	0.795663	89.3877
Annotation Cluster 19	Enrichment Score: 1.1523254114379737
Category	Term	Count	%	PValue	Genes	List Total	Pop Hits	Pop Total	Fold Enrichment	Bonferroni	Benjamini	FDR (100X)
INTERPRO	IPR008266:Tyrosine-protein kinase, active site	5	1.03306	0.0266774	GB41629, GB45503, GB54910, GB41082, GB44279	290	29	7258	4.3151	0.999999	0.41303	32.4821
INTERPRO	IPR001245:Serine-threonine/tyrosine-protein kinase catalytic domain	5	1.03306	0.0533749	GB41629, GB45503, GB54910, GB41082, GB44279	290	36	7258	3.47605	1	0.576107	54.9222
INTERPRO	IPR020635:Tyrosine-protein kinase, catalytic domain	4	0.826446	0.0682331	GB41629, GB54910, GB41082, GB44279	290	24	7258	4.17126	1	0.628206	64.1773
UP_KEYWORDS	Tyrosine-protein kinase	3	0.619835	0.0903336	GB41629, GB54910, GB41082	334	13	8471	5.85283	0.999819	0.459577	64.3765
SMART	SM00219:TyrKc	4	0.826446	0.197264	GB41629, GB54910, GB41082, GB44279	204	24	3159	2.58088	1	0.820214	93.0359
Annotation Cluster 20	Enrichment Score: 0.8407873045465329
Category	Term	Count	%	PValue	Genes	List Total	Pop Hits	Pop Total	Fold Enrichment	Bonferroni	Benjamini	FDR (100X)
INTERPRO	IPR000210:BTB/POZ-like	6	1.23967	0.0945548	GB54543, GB41167, GB53296, GB51667, GB49853, GB48271	290	61	7258	2.46173	1	0.707386	76.3745
INTERPRO	IPR011333:BTB/POZ fold	6	1.23967	0.104967	GB54543, GB41167, GB53296, GB51667, GB49853, GB48271	290	63	7258	2.38358	1	0.730456	80.0283
SMART	SM00225:BTB	6	1.23967	0.302622	GB54543, GB41167, GB53296, GB51667, GB49853, GB48271	204	57	3159	1.63003	1	0.897046	98.7355
Annotation Cluster 21	Enrichment Score: 0.8232850320876978
Category	Term	Count	%	PValue	Genes	List Total	Pop Hits	Pop Total	Fold Enrichment	Bonferroni	Benjamini	FDR (100X)
GOTERM_MF_DIRECT	GO:0004252~serine-type endopeptidase activity	5	1.03306	0.0892726	GB42804, GB50586, GB48481, GB50026, GB50648	183	39	4152	2.90879	0.999833	0.580905	64.0743
INTERPRO	IPR001254:Peptidase S1	4	0.826446	0.098507	GB42804, GB50586, GB50026, GB50648	290	28	7258	3.57537	1	0.7146	77.8291
INTERPRO	IPR009003:Trypsin-like cysteine/serine peptidase domain	4	0.826446	0.124143	GB42804, GB50586, GB50026, GB50648	290	31	7258	3.22937	1	0.776954	85.419
INTERPRO	IPR001314:Peptidase S1A, chymotrypsin-type	3	0.619835	0.262454	GB50586, GB50026, GB50648	290	25	7258	3.00331	1	0.941651	98.7991
SMART	SM00020:Tryp_SPc	4	0.826446	0.26694	GB42804, GB50586, GB50026, GB50648	204	28	3159	2.21218	1	0.890759	97.6842
Annotation Cluster 22	Enrichment Score: 0.7986900490294307
Category	Term	Count	%	PValue	Genes	List Total	Pop Hits	Pop Total	Fold Enrichment	Bonferroni	Benjamini	FDR (100X)
INTERPRO	IPR007087:Zinc finger, C2H2	14	2.89256	0.0354968	GB55724, GB53315, GB52523, GB44646, GB55002, GB51060, GB53867, GB54030, GB54040, GB45645, GB51667, GB44387, GB48806, GB48271	290	187	7258	1.87372	1	0.473193	40.8445
INTERPRO	IPR013087:Zinc finger C2H2-type/integrase DNA-binding domain	11	2.27273	0.0564754	GB55724, GB52523, GB44646, GB55002, GB51667, GB44387, GB51060, GB53867, GB48806, GB54030, GB54040	290	142	7258	1.93876	1	0.586715	57.0201
INTERPRO	IPR015880:Zinc finger, C2H2-like	12	2.47934	0.064558	GB55724, GB52523, GB44646, GB55002, GB51667, GB44387, GB51060, GB53867, GB48806, GB54030, GB48271, GB54040	290	165	7258	1.82019	1	0.616938	62.0693
GOTERM_MF_DIRECT	GO:0046872~metal ion binding	17	3.5124	0.331454	GB51210, GB55724, GB53315, GB52523, GB44646, GB55002, GB51060, GB53867, GB42200, GB52756, GB54040, GB45645, GB41401, GB51667, GB44387, GB48806, GB48271	183	321	4152	1.20157	1	0.875115	98.7821
SMART	SM00355:ZnF_C2H2	12	2.47934	0.49626	GB55724, GB52523, GB44646, GB55002, GB51667, GB44387, GB51060, GB53867, GB48806, GB54030, GB48271, GB54040	204	165	3159	1.1262	1	0.970228	99.9755
GOTERM_MF_DIRECT	GO:0003676~nucleic acid binding	13	2.68595	0.758102	GB55724, GB52523, GB45177, GB44646, GB55002, GB51667, GB44387, GB51060, GB48806, GB50889, GB43301, GB47009, GB54040	183	320	4152	0.921721	1	0.995911	100
Annotation Cluster 23	Enrichment Score: 0.7637368463450723
Category	Term	Count	%	PValue	Genes	List Total	Pop Hits	Pop Total	Fold Enrichment	Bonferroni	Benjamini	FDR (100X)
INTERPRO	IPR018247:EF-Hand 1, calcium-binding site	6	1.23967	0.0754202	GB51481, GB40671, GB48275, GB52618, GB53139, GB50074	290	57	7258	2.63448	1	0.65688	67.9883
INTERPRO	IPR011992:EF-hand-like domain	7	1.44628	0.0939877	GB50020, GB51481, GB40671, GB48275, GB52618, GB53139, GB50074	290	79	7258	2.21763	1	0.713561	76.1587
INTERPRO	IPR002048:EF-hand domain	5	1.03306	0.259108	GB51481, GB40671, GB48275, GB52618, GB50074	290	65	7258	1.9252	1	0.942101	98.7175
SMART	SM00054:EFh	4	0.826446	0.479748	GB51481, GB40671, GB48275, GB50074	204	40	3159	1.54853	1	0.968473	99.9638
Annotation Cluster 24	Enrichment Score: 0.7348487969682189
Category	Term	Count	%	PValue	Genes	List Total	Pop Hits	Pop Total	Fold Enrichment	Bonferroni	Benjamini	FDR (100X)
INTERPRO	IPR003595:Protein-tyrosine phosphatase, catalytic	3	0.619835	0.0923229	GB40282, GB47568, GB56005	290	13	7258	5.7756	1	0.715466	75.5143
SMART	SM00404:PTPc_motif	3	0.619835	0.201631	GB40282, GB47568, GB56005	204	13	3159	3.57353	1	0.813373	93.4816
INTERPRO	IPR016130:Protein-tyrosine phosphatase, active site	3	0.619835	0.217669	GB40282, GB47568, GB56005	290	22	7258	3.41285	1	0.91491	97.1726
GOTERM_MF_DIRECT	GO:0004725~protein tyrosine phosphatase activity	3	0.619835	0.283754	GB40282, GB47568, GB56005	183	24	4152	2.83607	1	0.856269	97.41
Annotation Cluster 25	Enrichment Score: 0.7290898820104579
Category	Term	Count	%	PValue	Genes	List Total	Pop Hits	Pop Total	Fold Enrichment	Bonferroni	Benjamini	FDR (100X)
GOTERM_MF_DIRECT	GO:0004252~serine-type endopeptidase activity	5	1.03306	0.0892726	GB42804, GB50586, GB48481, GB50026, GB50648	183	39	4152	2.90879	0.999833	0.580905	64.0743
UP_KEYWORDS	Serine protease	3	0.619835	0.21354	GB48481, GB50026, GB50648	334	22	8471	3.45849	1	0.66478	92.7109
UP_KEYWORDS	Protease	5	1.03306	0.340826	GB52106, GB48481, GB50026, GB50648, GB43739	334	75	8471	1.69082	1	0.75455	98.9365
Annotation Cluster 26	Enrichment Score: 0.5821069631002722
Category	Term	Count	%	PValue	Genes	List Total	Pop Hits	Pop Total	Fold Enrichment	Bonferroni	Benjamini	FDR (100X)
GOTERM_MF_DIRECT	GO:0003700~transcription factor activity, sequence-specific DNA binding	10	2.06612	0.0436027	GB50020, GB49391, GB41986, GB53401, GB44031, GB44976, GB44532, GB49105, GB51295, GB50829	183	107	4152	2.12042	0.984174	0.446947	38.6184
UP_KEYWORDS	DNA-binding	12	2.47934	0.0917972	GB50020, GB41986, GB53401, GB51287, GB49105, GB41138, GB53867, GB51295, GB50829, GB54030, GB53253, GB46956	334	178	8471	1.70982	0.999843	0.442417	64.9964
GOTERM_BP_DIRECT	GO:0006355~regulation of transcription, DNA-templated	8	1.65289	0.170658	GB52601, GB51287, GB47783, GB45967, GB51295, GB54030, GB40519, GB46956	82	151	2671	1.72573	0.999995	0.868292	85.1497
UP_KEYWORDS	Nucleus	15	3.09917	0.235683	GB50020, GB49105, GB47783, GB53867, GB50829, GB54030, GB46956, GB51287, GB44031, GB44532, GB41138, GB51962, GB51295, GB53253, GB40519	334	286	8471	1.33019	1	0.687977	94.661
GOTERM_MF_DIRECT	GO:0043565~sequence-specific DNA binding	9	1.8595	0.257397	GB41986, GB53401, GB51287, GB44976, GB49105, GB51295, GB50829, GB54030, GB46956	183	138	4152	1.47969	1	0.841987	96.1531
GOTERM_CC_DIRECT	GO:0005634~nucleus	19	3.92562	0.30559	GB50020, GB52601, GB49105, GB47783, GB53867, GB50829, GB54030, GB46956, GB42838, GB51287, GB44031, GB44532, GB41138, GB51207, GB51962, GB51295, GB48567, GB53253, GB40519	130	437	3583	1.19833	0.999991	0.857016	95.7512
INTERPRO	IPR009057:Homeodomain-like	7	1.44628	0.336828	GB51287, GB53296, GB51295, GB54030, GB53253, GB53206, GB46956	290	119	7258	1.47221	1	0.973793	99.7436
UP_KEYWORDS	Homeobox	5	1.03306	0.385922	GB51287, GB51295, GB54030, GB53253, GB46956	334	80	8471	1.58514	1	0.795013	99.5088
INTERPRO	IPR001356:Homeodomain	5	1.03306	0.395241	GB51287, GB51295, GB54030, GB53253, GB46956	290	80	7258	1.56422	1	0.986639	99.9328
INTERPRO	IPR020479:Homeodomain, metazoa	3	0.619835	0.409025	GB51287, GB51295, GB46956	290	35	7258	2.14522	1	0.988223	99.9519
INTERPRO	IPR017970:Homeobox, conserved site	4	0.826446	0.512545	GB51287, GB51295, GB54030, GB46956	290	68	7258	1.47221	1	0.996673	99.9971
SMART	SM00389:HOX	5	1.03306	0.758447	GB51287, GB51295, GB54030, GB53253, GB46956	204	79	3159	0.980082	1	0.998715	100
Annotation Cluster 27	Enrichment Score: 0.5609321056378467
Category	Term	Count	%	PValue	Genes	List Total	Pop Hits	Pop Total	Fold Enrichment	Bonferroni	Benjamini	FDR (100X)
UP_KEYWORDS	LIM domain	3	0.619835	0.21354	GB40091, GB44526, GB53253	334	22	8471	3.45849	1	0.66478	92.7109
INTERPRO	IPR001781:Zinc finger, LIM-type	3	0.619835	0.232548	GB40091, GB44526, GB53253	290	23	7258	3.26447	1	0.926287	97.8608
SMART	SM00132:LIM	3	0.619835	0.418035	GB40091, GB44526, GB53253	204	22	3159	2.11163	1	0.953178	99.859
Annotation Cluster 28	Enrichment Score: 0.5469747616686635
Category	Term	Count	%	PValue	Genes	List Total	Pop Hits	Pop Total	Fold Enrichment	Bonferroni	Benjamini	FDR (100X)
INTERPRO	IPR023415:Low-density lipoprotein (LDL) receptor class A, conserved site	3	0.619835	0.188215	GB44199, GB42804, GB47938	290	20	7258	3.75414	1	0.881556	95.1633
INTERPRO	IPR002172:Low-density lipoprotein (LDL) receptor class A repeat	3	0.619835	0.262454	GB44199, GB42804, GB47938	290	25	7258	3.00331	1	0.941651	98.7991
SMART	SM00192:LDLa	3	0.619835	0.462774	GB44199, GB42804, GB47938	204	24	3159	1.93566	1	0.966514	99.9466
Annotation Cluster 29	Enrichment Score: 0.5330650579227104
Category	Term	Count	%	PValue	Genes	List Total	Pop Hits	Pop Total	Fold Enrichment	Bonferroni	Benjamini	FDR (100X)
INTERPRO	IPR004087:K Homology domain	3	0.619835	0.14532	GB50259, GB55088, GB48567	290	17	7258	4.41663	1	0.818205	89.7816
INTERPRO	IPR004088:K Homology domain, type 1	3	0.619835	0.188215	GB50259, GB55088, GB48567	290	20	7258	3.75414	1	0.881556	95.1633
SMART	SM00322:KH	3	0.619835	0.299248	GB50259, GB55088, GB48567	204	17	3159	2.7327	1	0.902971	98.6593
GOTERM_MF_DIRECT	GO:0003723~RNA binding	4	0.826446	0.901013	GB42838, GB50259, GB55088, GB48567	183	119	4152	0.762639	1	0.999817	100
Annotation Cluster 30	Enrichment Score: 0.4892340111851114
Category	Term	Count	%	PValue	Genes	List Total	Pop Hits	Pop Total	Fold Enrichment	Bonferroni	Benjamini	FDR (100X)
INTERPRO	IPR011011:Zinc finger, FYVE/PHD-type	5	1.03306	0.1669	GB51210, GB49804, GB55474, GB41401, GB41888	290	54	7258	2.31737	1	0.851145	92.9523
INTERPRO	IPR013083:Zinc finger, RING/FYVE/PHD-type	10	2.06612	0.283726	GB51210, GB55569, GB49804, GB49484, GB55474, GB41401, GB50593, GB41649, GB41888, GB54083	290	179	7258	1.39819	1	0.953148	99.215
UP_KEYWORDS	Zinc-finger	6	1.23967	0.719355	GB51210, GB55474, GB41401, GB41649, GB53867, GB41888	334	152	8471	1.00114	1	0.952304	99.9999
Annotation Cluster 31	Enrichment Score: 0.4567315190969187
Category	Term	Count	%	PValue	Genes	List Total	Pop Hits	Pop Total	Fold Enrichment	Bonferroni	Benjamini	FDR (100X)
UP_KEYWORDS	Ion channel	5	1.03306	0.209451	GB45403, GB49268, GB54150, GB55480, GB43543	334	60	8471	2.11352	1	0.67556	92.2869
UP_KEYWORDS	Ion transport	6	1.23967	0.241849	GB45403, GB46031, GB49268, GB54150, GB55480, GB43543	334	85	8471	1.79028	1	0.681854	95.1123
UP_KEYWORDS	Cell junction	3	0.619835	0.331252	GB45403, GB49268, GB43543	334	30	8471	2.53623	1	0.755421	98.7554
UP_KEYWORDS	Transport	7	1.44628	0.887749	GB49259, GB45403, GB46031, GB49268, GB54150, GB55480, GB43543	334	227	8471	0.782097	1	0.993095	100
Annotation Cluster 32	Enrichment Score: 0.41302702682423914
Category	Term	Count	%	PValue	Genes	List Total	Pop Hits	Pop Total	Fold Enrichment	Bonferroni	Benjamini	FDR (100X)
UP_KEYWORDS	Transcription regulation	5	1.03306	0.19309	GB50020, GB47783, GB44532, GB41138, GB40519	334	58	8471	2.1864	1	0.661975	90.357
UP_KEYWORDS	Transcription	5	1.03306	0.322808	GB50020, GB47783, GB44532, GB41138, GB40519	334	73	8471	1.73714	1	0.771905	98.573
GOTERM_BP_DIRECT	GO:0006351~transcription, DNA-templated	5	1.03306	0.381231	GB50020, GB47783, GB44532, GB41138, GB40519	82	103	2671	1.58122	1	0.979762	99.2496
INTERPRO	IPR011598:Myc-type, basic helix-loop-helix (bHLH) domain	3	0.619835	0.490165	GB47783, GB44532, GB40519	290	41	7258	1.83129	1	0.995618	99.9944
SMART	SM00353:HLH	3	0.619835	0.738977	GB47783, GB44532, GB40519	204	40	3159	1.1614	1	0.998464	100
Annotation Cluster 33	Enrichment Score: 0.36093876990639234
Category	Term	Count	%	PValue	Genes	List Total	Pop Hits	Pop Total	Fold Enrichment	Bonferroni	Benjamini	FDR (100X)
INTERPRO	IPR013525:ABC-2 type transporter	3	0.619835	0.080162	GB50101, GB44751, GB49098	290	12	7258	6.2569	1	0.670875	70.2921
INTERPRO	IPR003439:ABC transporter-like	3	0.619835	0.423004	GB50101, GB44751, GB49098	290	36	7258	2.08563	1	0.989655	99.9661
GOTERM_MF_DIRECT	GO:0016887~ATPase activity	3	0.619835	0.529345	GB50101, GB44751, GB49098	183	40	4152	1.70164	1	0.969934	99.9739
INTERPRO	IPR003593:AAA+ ATPase domain	3	0.619835	0.886972	GB50101, GB44751, GB49098	290	92	7258	0.816117	1	1	100
SMART	SM00382:AAA	3	0.619835	0.984793	GB50101, GB44751, GB49098	204	92	3159	0.504955	1	1	100
Annotation Cluster 34	Enrichment Score: 0.3563730186291963
Category	Term	Count	%	PValue	Genes	List Total	Pop Hits	Pop Total	Fold Enrichment	Bonferroni	Benjamini	FDR (100X)
INTERPRO	IPR002110:Ankyrin repeat	5	1.03306	0.322138	GB55578, GB48526, GB50593, GB40678, GB49438	290	72	7258	1.73803	1	0.96998	99.6475
INTERPRO	IPR020683:Ankyrin repeat-containing domain	5	1.03306	0.340405	GB55578, GB48526, GB50593, GB40678, GB49438	290	74	7258	1.69105	1	0.973462	99.763
UP_KEYWORDS	ANK repeat	4	0.826446	0.503742	GB55578, GB48526, GB40678, GB49438	334	68	8471	1.4919	1	0.872134	99.9518
SMART	SM00248:ANK	5	1.03306	0.679614	GB55578, GB48526, GB50593, GB40678, GB49438	204	71	3159	1.09051	1	0.996506	99.9999
Annotation Cluster 35	Enrichment Score: 0.2931064910500027
Category	Term	Count	%	PValue	Genes	List Total	Pop Hits	Pop Total	Fold Enrichment	Bonferroni	Benjamini	FDR (100X)
UP_KEYWORDS	Zinc	12	2.47934	0.32381	GB51210, GB40091, GB52106, GB55474, GB44526, GB41401, GB41649, GB53867, GB41888, GB42200, GB53253, GB43739	334	236	8471	1.28961	1	0.759315	98.5958
UP_KEYWORDS	Metal-binding	16	3.30579	0.500515	GB51210, GB40091, GB54765, GB41888, GB53867, GB42200, GB52106, GB55474, GB44513, GB41401, GB44526, GB41649, GB54083, GB53253, GB43739, GB50074	334	371	8471	1.09379	1	0.878236	99.9483
GOTERM_MF_DIRECT	GO:0008270~zinc ion binding	17	3.5124	0.576664	GB55569, GB40091, GB49484, GB50593, GB52555, GB41888, GB54030, GB52106, GB55474, GB44526, GB42426, GB41649, GB42425, GB54083, GB42484, GB53253, GB43739	183	373	4152	1.03406	1	0.97778	99.9918
UP_KEYWORDS	Zinc-finger	6	1.23967	0.719355	GB51210, GB55474, GB41401, GB41649, GB53867, GB41888	334	152	8471	1.00114	1	0.952304	99.9999
Annotation Cluster 36	Enrichment Score: 0.2608614325850445
Category	Term	Count	%	PValue	Genes	List Total	Pop Hits	Pop Total	Fold Enrichment	Bonferroni	Benjamini	FDR (100X)
GOTERM_CC_DIRECT	GO:0016021~integral component of membrane	72	14.876	0.304863	GB50003, GB43456, GB42224, GB50101, GB49054, GB48481, GB40993, GB52723, GB46296, GB43786, GB49098, GB47118, GB44031, GB40751, GB44513, GB41127, GB47938, GB51481, GB54145, GB49391, GB52933, GB45177, GB45403, GB44117, GB43089, GB48134, GB46478, GB43751, GB44968, GB43941, GB44279, GB47395, GB49259, GB43130, GB50232, GB45694, GB46422, GB42426, GB41649, GB54906, GB43543, GB47918, GB51852, GB42738, GB4…	130	1879	3583	1.05611	0.999991	0.902445	95.7126
UP_KEYWORDS	Transmembrane helix	73	15.0826	0.642692	GB50003, GB43456, GB45503, GB42224, GB50101, GB49054, GB48481, GB40993, GB52723, GB46296, GB43786, GB49098, GB47118, GB44031, GB40751, GB44513, GB41127, GB47938, GB51481, GB54145, GB49391, GB52933, GB45177, GB45403, GB44117, GB43089, GB48134, GB43751, GB44968, GB43941, GB44279, GB47395, GB49259, GB43130, GB50232, GB45694, GB46422, GB42426, GB41649, GB54906, GB43543, GB47918, GB51852, GB42738, GB4…	334	1890	8471	0.979601	1	0.931149	99.9987
UP_KEYWORDS	Transmembrane	73	15.0826	0.648559	GB50003, GB43456, GB45503, GB42224, GB50101, GB49054, GB48481, GB40993, GB52723, GB46296, GB43786, GB49098, GB47118, GB44031, GB40751, GB44513, GB41127, GB47938, GB51481, GB54145, GB49391, GB52933, GB45177, GB45403, GB44117, GB43089, GB48134, GB43751, GB44968, GB43941, GB44279, GB47395, GB49259, GB43130, GB50232, GB45694, GB46422, GB42426, GB41649, GB54906, GB43543, GB47918, GB51852, GB42738, GB4…	334	1893	8471	0.978049	1	0.928876	99.9989
UP_KEYWORDS	Membrane	73	15.0826	0.712027	GB50003, GB43456, GB45503, GB42224, GB50101, GB49054, GB48481, GB40993, GB52723, GB46296, GB43786, GB49098, GB47118, GB44031, GB40751, GB44513, GB41127, GB47938, GB51481, GB54145, GB49391, GB52933, GB45177, GB45403, GB44117, GB43089, GB48134, GB43751, GB44968, GB43941, GB44279, GB47395, GB49259, GB43130, GB50232, GB45694, GB46422, GB42426, GB41649, GB54906, GB43543, GB47918, GB51852, GB42738, GB4…	334	1927	8471	0.960792	1	0.953194	99.9999
Annotation Cluster 37	Enrichment Score: 0.15246086964733072
Category	Term	Count	%	PValue	Genes	List Total	Pop Hits	Pop Total	Fold Enrichment	Bonferroni	Benjamini	FDR (100X)
GOTERM_BP_DIRECT	GO:0007264~small GTPase mediated signal transduction	4	0.826446	0.472547	GB52689, GB49150, GB42970, GB55933	82	84	2671	1.5511	1	0.990147	99.8526
INTERPRO	IPR005225:Small GTP-binding protein domain	3	0.619835	0.781153	GB52689, GB42970, GB55933	290	71	7258	1.0575	1	0.999982	100
GOTERM_MF_DIRECT	GO:0005525~GTP binding	4	0.826446	0.94501	GB52689, GB41495, GB42970, GB55933	183	137	4152	0.662439	1	0.999969	100
Annotation Cluster 38	Enrichment Score: 0.13301277490028424
Category	Term	Count	%	PValue	Genes	List Total	Pop Hits	Pop Total	Fold Enrichment	Bonferroni	Benjamini	FDR (100X)
INTERPRO	IPR012677:Nucleotide-binding, alpha-beta plait	5	1.03306	0.650872	GB42838, GB42747, GB50889, GB43301, GB47009	290	111	7258	1.12737	1	0.999701	100
GOTERM_MF_DIRECT	GO:0000166~nucleotide binding	6	1.23967	0.695149	GB42838, GB42747, GB50889, GB43301, GB47009, GB52756	183	132	4152	1.0313	1	0.991798	99.9998
INTERPRO	IPR000504:RNA recognition motif domain	4	0.826446	0.715912	GB42838, GB50889, GB43301, GB47009	290	92	7258	1.08816	1	0.99992	100
SMART	SM00360:RRM	4	0.826446	0.906809	GB42838, GB50889, GB43301, GB47009	204	82	3159	0.75538	1	0.99998	100

## Sheet: sTable5e
Supplementary Table 5e. GO chart of down-regulated DEGs of 9-day-old larvae with 10 ppb imidacloprid treatment.
Category	Term	Count	%	PValue	Genes	List Total	Pop Hits	Pop Total	Fold Enrichment	Bonferroni	Benjamini	FDR (100X)
INTERPRO	IPR011009:Protein kinase-like domain	27	5.57851	2.98339e-08	GB46903, GB45503, GB55411, GB48243, GB40565, GB54130, GB40676, GB50705, GB49535, GB47422, GB50204, GB43718, GB54910, GB52340, GB54348, GB44279, GB53592, GB54649, GB41629, GB48994, GB46266, GB40310, GB46705, GB41082, GB43135, GB53036, GB40312	290	191	7258	3.53793	1.58715e-05	1.58715e-05	4.33366e-05
UP_KEYWORDS	Coiled coil	81	16.7355	2.01349e-07	GB51210, GB43602, GB53315, GB45503, GB51545, GB49732, GB41909, GB52975, GB51041, GB50787, GB54030, GB42828, GB53562, GB53401, GB46114, GB45645, GB40594, GB51287, GB40690, GB46151, GB47018, GB46766, GB49391, GB53340, GB43089, GB45173, GB53970, GB41888, GB43839, GB54348, GB54347, GB54040, GB43404, GB45692, GB40548, GB48994, GB55668, GB40504, GB55527, GB51962, GB53931, GB42423, GB40999, GB53206, GB4…	334	1166	8471	1.76187	1.83226e-05	1.83226e-05	0.000219508
INTERPRO	IPR000719:Protein kinase, catalytic domain	23	4.75207	3.77396e-07	GB46903, GB50204, GB43718, GB45503, GB55411, GB54910, GB52340, GB48243, GB40565, GB54348, GB44279, GB53592, GB54649, GB41629, GB46266, GB40310, GB46705, GB50705, GB49535, GB41082, GB43135, GB53036, GB47422	290	162	7258	3.5533	0.000200754	0.000100382	0.000548203
INTERPRO	IPR011993:Pleckstrin homology-like domain	17	3.5124	1.50214e-06	GB49911, GB53340, GB43421, GB49732, GB46478, GB51041, GB52875, GB47036, GB53562, GB43110, GB51273, GB48034, GB52877, GB53710, GB46705, GB43467, GB43135	290	99	7258	4.29767	0.000798818	0.000266344	0.00218198
INTERPRO	IPR017441:Protein kinase, ATP binding site	18	3.71901	1.53194e-06	GB46903, GB50204, GB43718, GB55411, GB54910, GB52340, GB48243, GB40565, GB54348, GB53592, GB41629, GB46266, GB40310, GB50705, GB49535, GB41082, GB43135, GB53036	290	111	7258	4.05853	0.000814661	0.000203728	0.00222527
INTERPRO	IPR008271:Serine/threonine-protein kinase, active site	16	3.30579	9.41601e-06	GB46903, GB50204, GB43718, GB55411, GB52340, GB48243, GB40565, GB54348, GB53592, GB54649, GB46266, GB49535, GB50705, GB43135, GB53036, GB47422	290	101	7258	3.96477	0.00499682	0.00100137	0.0136768
UP_KEYWORDS	Disulfide bond	23	4.75207	1.0505e-05	GB44199, GB52933, GB42738, GB45503, GB50586, GB45968, GB50026, GB45073, GB45943, GB49476, GB52106, GB42804, GB44031, GB40751, GB47779, GB52002, GB53931, GB50648, GB53139, GB47938, GB43739, GB52144, GB43543	334	199	8471	2.93132	0.000955501	0.000477865	0.0114518
UP_KEYWORDS	Actin-binding	7	1.44628	3.02266e-05	GB46766, GB51734, GB43718, GB53340, GB51545, GB54226, GB51104	334	17	8471	10.4433	0.00274688	0.000916467	0.0329478
GOTERM_MF_DIRECT	GO:0005509~calcium ion binding	17	3.5124	3.16978e-05	GB51481, GB48275, GB50219, GB40993, GB52618, GB45073, GB52224, GB43786, GB47118, GB52106, GB40671, GB44031, GB52002, GB53139, GB47938, GB52144, GB50074	183	115	4152	3.35396	0.0029436	0.0029436	0.0346957
INTERPRO	IPR001849:Pleckstrin homology domain	10	2.06612	3.79596e-05	GB49911, GB53562, GB53340, GB51273, GB53970, GB53710, GB51041, GB46705, GB47036, GB43135	290	43	7258	5.82037	0.0199923	0.00336016	0.0551259
GOTERM_MF_DIRECT	GO:0004674~protein serine/threonine kinase activity	12	2.47934	8.25987e-05	GB54649, GB50204, GB46903, GB46266, GB53710, GB52340, GB48243, GB40565, GB50705, GB53036, GB43135, GB47422	183	64	4152	4.2541	0.00765256	0.00383363	0.0903876
INTERPRO	IPR013783:Immunoglobulin-like fold	15	3.09917	0.000251238	GB47918, GB51681, GB52933, GB45503, GB44117, GB51104, GB48691, GB40671, GB41629, GB43130, GB44031, GB48658, GB40751, GB46705, GB47568	290	119	7258	3.15474	0.125126	0.0189153	0.364328
INTERPRO	IPR000742:Epidermal growth factor-like domain	8	1.65289	0.000258253	GB52106, GB42738, GB44031, GB52002, GB45073, GB53931, GB47938, GB52144	290	33	7258	6.06729	0.128386	0.0170294	0.374484
INTERPRO	IPR013032:EGF-like, conserved site	8	1.65289	0.000258253	GB52106, GB42738, GB44031, GB50219, GB52002, GB45073, GB53931, GB47938	290	33	7258	6.06729	0.128386	0.0170294	0.374484
GOTERM_BP_DIRECT	GO:0035023~regulation of Rho protein signal transduction	5	1.03306	0.000455828	GB49732, GB53970, GB53710, GB46705, GB43467	82	13	2671	12.5281	0.0292007	0.0292007	0.463606
GOTERM_BP_DIRECT	GO:0007156~homophilic cell adhesion via plasma membrane adhesion molecules	5	1.03306	0.000455828	GB47118, GB50219, GB40993, GB52224, GB43786	82	13	2671	12.5281	0.0292007	0.0292007	0.463606
UP_KEYWORDS	Kinase	14	2.89256	0.000553728	GB46903, GB54910, GB52340, GB48243, GB40565, GB41629, GB40676, GB48994, GB46266, GB49535, GB41082, GB50705, GB43135, GB47422	334	115	8471	3.08758	0.049154	0.0125217	0.602017
UP_KEYWORDS	EGF-like domain	6	1.23967	0.000671558	GB52106, GB42738, GB44031, GB45073, GB47938, GB52144	334	19	8471	8.00914	0.0593012	0.012152	0.729697
INTERPRO	IPR009030:Insulin-like growth factor binding protein, N-terminal	6	1.23967	0.00091533	GB42804, GB41629, GB44031, GB48481, GB45073, GB47938	290	20	7258	7.50828	0.385643	0.052692	1.32141
INTERPRO	IPR001881:EGF-like calcium-binding	6	1.23967	0.00091533	GB52106, GB44031, GB52002, GB45073, GB47938, GB52144	290	20	7258	7.50828	0.385643	0.052692	1.32141
UP_KEYWORDS	Signal	60	12.3967	0.00106347	GB43456, GB51681, GB50000, GB49054, GB50453, GB45943, GB46296, GB50451, GB43786, GB49476, GB42551, GB42554, GB43191, GB44031, GB40751, GB50648, GB45408, GB53830, GB43739, GB51481, GB54145, GB52933, GB45403, GB44117, GB43751, GB45073, GB44968, GB40758, GB42425, GB43543, GB47918, GB50577, GB50026, GB48426, GB45968, GB44146, GB42201, GB48691, GB55784, GB41717, GB52106, GB49268, GB50766, GB52002, GB4…	334	1012	8471	1.50369	0.0922869	0.0160083	1.1533
SMART	SM00220:S_TKc	18	3.71901	0.00128649	GB46903, GB50204, GB43718, GB55411, GB52340, GB48243, GB40565, GB54348, GB53592, GB54649, GB46266, GB40310, GB46705, GB50705, GB49535, GB43135, GB53036, GB47422	204	119	3159	2.34231	0.190324	0.190324	1.54886
INTERPRO	IPR015919:Cadherin-like	5	1.03306	0.00132358	GB47118, GB50219, GB40993, GB52224, GB43786	290	13	7258	9.62599	0.5057	0.0680361	1.90552
INTERPRO	IPR000219:Dbl homology (DH) domain	5	1.03306	0.00132358	GB49732, GB53970, GB53710, GB46705, GB43467	290	13	7258	9.62599	0.5057	0.0680361	1.90552
INTERPRO	IPR002126:Cadherin	5	1.03306	0.00132358	GB47118, GB50219, GB40993, GB52224, GB43786	290	13	7258	9.62599	0.5057	0.0680361	1.90552
INTERPRO	IPR013098:Immunoglobulin I-set	8	1.65289	0.0013853	GB52933, GB51681, GB40671, GB45503, GB43130, GB44117, GB40751, GB46705	290	43	7258	4.6563	0.521686	0.0648463	1.99353
KEGG_PATHWAY	ame04391:Hippo signaling pathway - fly	8	1.65289	0.00144799	GB54841, GB40091, GB41343, GB44117, GB54226, GB44311, GB46140, GB53036	75	50	2113	4.50773	0.0845977	0.0845977	1.44672
KEGG_PATHWAY	ame04512:ECM-receptor interaction	5	1.03306	0.00183318	GB45968, GB52002, GB45943, GB53931, GB46696	75	16	2113	8.80417	0.10589	0.0544262	1.82838
GOTERM_MF_DIRECT	GO:0005089~Rho guanyl-nucleotide exchange factor activity	5	1.03306	0.00187055	GB49732, GB53970, GB53710, GB46705, GB43467	183	13	4152	8.72636	0.159807	0.056389	2.02883
SMART	SM00181:EGF	8	1.65289	0.00188789	GB52106, GB42738, GB44031, GB52002, GB45073, GB53931, GB47938, GB52144	204	29	3159	4.27181	0.266484	0.143545	2.26532
KEGG_PATHWAY	ame04931:Insulin resistance	7	1.44628	0.00224009	GB49911, GB42200, GB49439, GB56005, GB43135, GB53353, GB41860	75	40	2113	4.93033	0.127854	0.0445755	2.23011
INTERPRO	IPR003598:Immunoglobulin subtype 2	10	2.06612	0.00229634	GB47918, GB52933, GB51681, GB40671, GB45503, GB43130, GB44117, GB40751, GB46705, GB47568	290	73	7258	3.42844	0.705672	0.0968997	3.28435
GOTERM_CC_DIRECT	GO:0005856~cytoskeleton	5	1.03306	0.00265014	GB47014, GB43110, GB44526, GB51041, GB42423	130	17	3583	8.10633	0.0814115	0.0814115	2.27208
INTERPRO	IPR013320:Concanavalin A-like lectin/glucanase, subgroup	7	1.44628	0.00268679	GB50219, GB41909, GB46478, GB52002, GB53931, GB47938, GB43786	290	36	7258	4.86648	0.761001	0.104255	3.8327
INTERPRO	IPR000152:EGF-type aspartate/asparagine hydroxylation site	5	1.03306	0.00306515	GB52106, GB44031, GB45073, GB47938, GB52144	290	16	7258	7.82112	0.804689	0.110107	4.3613
GOTERM_CC_DIRECT	GO:0016459~myosin complex	4	0.826446	0.00326649	GB51734, GB43718, GB43052, GB54226	130	9	3583	12.2496	0.0994043	0.0510028	2.79391
UP_KEYWORDS	Serine/threonine-protein kinase	9	1.8595	0.00374598	GB46903, GB46266, GB52340, GB48243, GB40565, GB49535, GB50705, GB43135, GB47422	334	65	8471	3.5117	0.289314	0.0476181	4.00894
INTERPRO	IPR018097:EGF-like calcium-binding, conserved site	5	1.03306	0.00388424	GB52106, GB44031, GB45073, GB47938, GB52144	290	17	7258	7.36105	0.87387	0.128927	5.4964
UP_KEYWORDS	Calcium	6	1.23967	0.00424532	GB47118, GB50219, GB40993, GB52224, GB55480, GB50074	334	28	8471	5.43477	0.321008	0.047241	4.53215
INTERPRO	IPR003599:Immunoglobulin subtype	10	2.06612	0.0043052	GB47918, GB52933, GB51681, GB40671, GB45503, GB43130, GB44117, GB40751, GB46705, GB47568	290	80	7258	3.12845	0.89927	0.133642	6.07488
INTERPRO	IPR013761:Sterile alpha motif/pointed domain	6	1.23967	0.00447007	GB41629, GB47417, GB41544, GB42200, GB50829, GB49438	290	28	7258	5.36305	0.907764	0.130816	6.30053
INTERPRO	IPR001589:Actinin-type, actin-binding, conserved site	3	0.619835	0.00461564	GB53340, GB51545, GB51104	290	3	7258	25.0276	0.914668	0.127797	6.49936
KEGG_PATHWAY	ame04068:FoxO signaling pathway	7	1.44628	0.00515908	GB49911, GB42200, GB41067, GB56005, GB43135, GB53353, GB54054	75	47	2113	4.19603	0.27059	0.0758489	5.06888
SMART	SM00112:CA	5	1.03306	0.0054414	GB47118, GB50219, GB40993, GB52224, GB43786	204	12	3159	6.45221	0.591322	0.257903	6.40203
SMART	SM00325:RhoGEF	5	1.03306	0.0054414	GB49732, GB53970, GB53710, GB46705, GB43467	204	12	3159	6.45221	0.591322	0.257903	6.40203
GOTERM_MF_DIRECT	GO:0003774~motor activity	4	0.826446	0.00572247	GB51734, GB43718, GB43052, GB54226	183	9	4152	10.0838	0.413579	0.124911	6.08937
INTERPRO	IPR001660:Sterile alpha motif domain	5	1.03306	0.00594114	GB41629, GB47417, GB41544, GB42200, GB49438	290	19	7258	6.58621	0.958001	0.153672	8.29178
INTERPRO	IPR000961:AGC-kinase, C-terminal	5	1.03306	0.00594114	GB46903, GB40565, GB53036, GB43135, GB47422	290	19	7258	6.58621	0.958001	0.153672	8.29178
INTERPRO	IPR001715:Calponin homology domain	5	1.03306	0.00594114	GB53340, GB51545, GB42224, GB51104, GB43839	290	19	7258	6.58621	0.958001	0.153672	8.29178
SMART	SM00179:EGF_CA	6	1.23967	0.00730248	GB52106, GB44031, GB52002, GB45073, GB47938, GB52144	204	20	3159	4.64559	0.699408	0.259552	8.50385
INTERPRO	IPR003591:Leucine-rich repeat, typical subtype	8	1.65289	0.00778178	GB43456, GB52933, GB42224, GB45694, GB48426, GB40751, GB46296, GB53830	290	58	7258	3.45208	0.984331	0.187634	10.7278
INTERPRO	IPR020894:Cadherin conserved site	4	0.826446	0.00812524	GB47118, GB50219, GB40993, GB52224	290	11	7258	9.10094	0.986967	0.18672	11.1756
INTERPRO	IPR001507:Zona pellucida domain	4	0.826446	0.00812524	GB49054, GB43751, GB45408, GB41724	290	11	7258	9.10094	0.986967	0.18672	11.1756
INTERPRO	IPR000008:C2 calcium-dependent membrane targeting	7	1.44628	0.00833265	GB45517, GB48994, GB54319, GB53710, GB51130, GB47036, GB56005	290	45	7258	3.89318	0.988339	0.183185	11.4451
INTERPRO	IPR001452:Src homology-3 domain	7	1.44628	0.00833265	GB55569, GB43602, GB55578, GB54910, GB47584, GB41082, GB54347	290	45	7258	3.89318	0.988339	0.183185	11.4451
GOTERM_BP_DIRECT	GO:0030036~actin cytoskeleton organization	3	0.619835	0.00856017	GB46114, GB47014, GB42423	82	5	2671	19.5439	0.428108	0.243765	8.38916
INTERPRO	IPR007110:Immunoglobulin-like domain	10	2.06612	0.00865201	GB47918, GB52933, GB51681, GB40671, GB45503, GB43130, GB44117, GB40751, GB46705, GB47568	290	89	7258	2.81209	0.990176	0.182084	11.8584
INTERPRO	IPR001611:Leucine-rich repeat	10	2.06612	0.00865201	GB43456, GB52933, GB42224, GB45694, GB48426, GB40751, GB43733, GB46296, GB44328, GB53830	290	89	7258	2.81209	0.990176	0.182084	11.8584
INTERPRO	IPR002017:Spectrin repeat	3	0.619835	0.00898866	GB53340, GB51545, GB40010	290	4	7258	18.7707	0.9918	0.181392	12.2922
SMART	SM00033:CH	5	1.03306	0.0128845	GB53340, GB51545, GB42224, GB51104, GB43839	204	15	3159	5.16176	0.88078	0.346463	14.5509
INTERPRO	IPR001791:Laminin G domain	4	0.826446	0.0132769	GB50219, GB52002, GB53931, GB43786	290	13	7258	7.7008	0.999184	0.247552	17.6467
INTERPRO	IPR018159:Spectrin/alpha-actinin	3	0.619835	0.0145887	GB53340, GB51545, GB40010	290	5	7258	15.0166	0.999598	0.259704	19.2228
SMART	SM00454:SAM	5	1.03306	0.0203073	GB41629, GB47417, GB41544, GB42200, GB49438	204	17	3159	4.5545	0.965427	0.429236	22.0246
UP_KEYWORDS	Leucine-rich repeat	5	1.03306	0.0227831	GB43456, GB52933, GB48426, GB40751, GB46296	334	28	8471	4.52898	0.877206	0.207868	22.2175
GOTERM_MF_DIRECT	GO:0005201~extracellular matrix structural constituent	3	0.619835	0.0255115	GB45968, GB45943, GB45073	183	6	4152	11.3443	0.909586	0.381631	24.6413
UP_KEYWORDS	SH3 domain	5	1.03306	0.0256336	GB55569, GB43602, GB54910, GB41082, GB54347	334	29	8471	4.37281	0.90587	0.210462	24.6555
INTERPRO	IPR008266:Tyrosine-protein kinase, active site	5	1.03306	0.0266774	GB41629, GB45503, GB54910, GB41082, GB44279	290	29	7258	4.3151	0.999999	0.41303	32.4821
INTERPRO	IPR000436:Sushi/SCR/CCP	3	0.619835	0.02906	GB47779, GB47938, GB52144	290	7	7258	10.7261	1	0.428975	34.8436
INTERPRO	IPR000157:Toll/interleukin-1 receptor homology (TIR) domain	3	0.619835	0.02906	GB43456, GB43130, GB48426	290	7	7258	10.7261	1	0.428975	34.8436
SMART	SM00042:CUB	4	0.826446	0.029378	GB44199, GB52106, GB49966, GB47938	204	11	3159	5.63102	0.99248	0.502718	30.3417
GOTERM_MF_DIRECT	GO:0016301~kinase activity	4	0.826446	0.0304392	GB50745, GB40676, GB48994, GB54130	183	16	4152	5.67213	0.943574	0.380683	28.7097
SMART	SM00233:PH	7	1.44628	0.0320826	GB49911, GB53562, GB53340, GB51273, GB53710, GB51041, GB43135	204	38	3159	2.85255	0.995241	0.48751	32.6592
INTERPRO	IPR000859:CUB domain	4	0.826446	0.032722	GB44199, GB52106, GB49966, GB47938	290	18	7258	5.56169	1	0.456823	38.3237
GOTERM_CC_DIRECT	GO:0005578~proteinaceous extracellular matrix	4	0.826446	0.0332099	GB45968, GB45943, GB45073, GB53139	130	20	3583	5.51231	0.660664	0.302501	25.3612
INTERPRO	IPR007087:Zinc finger, C2H2	14	2.89256	0.0354968	GB55724, GB53315, GB52523, GB44646, GB55002, GB51060, GB53867, GB54030, GB54040, GB45645, GB51667, GB44387, GB48806, GB48271	290	187	7258	1.87372	1	0.473193	40.8445
SMART	SM00150:SPEC	3	0.619835	0.0361147	GB53340, GB51545, GB40010	204	5	3159	9.29118	0.9976	0.488428	35.9831
UP_KEYWORDS	Myosin	3	0.619835	0.0368722	GB51734, GB43718, GB54226	334	8	8471	9.51085	0.967248	0.267139	33.6068
INTERPRO	IPR010255:Haem peroxidase	3	0.619835	0.037742	GB51481, GB43935, GB54144	290	8	7258	9.38534	1	0.483273	42.8135
INTERPRO	IPR001609:Myosin head, motor domain	3	0.619835	0.037742	GB51734, GB43718, GB54226	290	8	7258	9.38534	1	0.483273	42.8135
INTERPRO	IPR019791:Haem peroxidase, animal, subgroup	3	0.619835	0.037742	GB51481, GB43935, GB54144	290	8	7258	9.38534	1	0.483273	42.8135
INTERPRO	IPR017892:Protein kinase, C-terminal	3	0.619835	0.037742	GB46903, GB40565, GB43135	290	8	7258	9.38534	1	0.483273	42.8135
KEGG_PATHWAY	ame04745:Phototransduction - fly	4	0.826446	0.0393681	GB43718, GB44311, GB49535, GB42762	75	22	2113	5.12242	0.913706	0.387374	33.2305
UP_KEYWORDS	ATP-binding	19	3.92562	0.0411459	GB46903, GB43718, GB50101, GB54910, GB54226, GB52340, GB48243, GB44751, GB40565, GB49098, GB51734, GB41629, GB46266, GB44311, GB50705, GB49535, GB41082, GB43135, GB47422	334	294	8471	1.63906	0.978149	0.272851	36.749
SMART	SM00408:IGc2	10	2.06612	0.0420477	GB47918, GB52933, GB51681, GB40671, GB45503, GB43130, GB44117, GB40751, GB46705, GB47568	204	73	3159	2.12127	0.999128	0.505644	40.6009
COG_ONTOLOGY	Cell division and chromosome partitioning	5	1.03306	0.0423655	GB40007, GB50690, GB48425, GB54083, GB48789	40	30	859	3.57917	0.477608	0.477608	25.9901
GOTERM_MF_DIRECT	GO:0003700~transcription factor activity, sequence-specific DNA binding	10	2.06612	0.0436027	GB50020, GB49391, GB41986, GB53401, GB44031, GB44976, GB44532, GB49105, GB51295, GB50829	183	107	4152	2.12042	0.984174	0.446947	38.6184
INTERPRO	IPR003961:Fibronectin, type III	5	1.03306	0.0446705	GB41629, GB44117, GB48658, GB46705, GB47568	290	34	7258	3.68053	1	0.532214	48.512
GOTERM_MF_DIRECT	GO:0004601~peroxidase activity	3	0.619835	0.0449504	GB51481, GB43935, GB54144	183	8	4152	8.5082	0.986119	0.41413	39.5586
INTERPRO	IPR024571:Domain of unknown function DUF3358	3	0.619835	0.0472714	GB42426, GB42425, GB42484	290	9	7258	8.34253	1	0.541902	50.5112
INTERPRO	IPR001930:Peptidase M1, alanine aminopeptidase/leukotriene A4 hydrolase	3	0.619835	0.0472714	GB42426, GB42425, GB42484	290	9	7258	8.34253	1	0.541902	50.5112
SMART	SM00326:SH3	7	1.44628	0.0493457	GB55569, GB43602, GB55578, GB54910, GB47584, GB41082, GB54347	204	42	3159	2.58088	0.999751	0.529741	45.8614
GOTERM_BP_DIRECT	GO:0007165~signal transduction	6	1.23967	0.0532093	GB47918, GB43456, GB46903, GB43130, GB48426, GB53139	82	68	2671	2.8741	0.971391	0.694154	42.7229
INTERPRO	IPR001245:Serine-threonine/tyrosine-protein kinase catalytic domain	5	1.03306	0.0533749	GB41629, GB45503, GB54910, GB41082, GB44279	290	36	7258	3.47605	1	0.576107	54.9222
GOTERM_MF_DIRECT	GO:0004672~protein kinase activity	7	1.44628	0.0561494	GB53592, GB43718, GB45503, GB55411, GB40310, GB46705, GB54348	183	63	4152	2.52095	0.995365	0.449614	46.8805
INTERPRO	IPR013087:Zinc finger C2H2-type/integrase DNA-binding domain	11	2.27273	0.0564754	GB55724, GB52523, GB44646, GB55002, GB51667, GB44387, GB51060, GB53867, GB48806, GB54030, GB54040	290	142	7258	1.93876	1	0.586715	57.0201
GOTERM_BP_DIRECT	GO:0006979~response to oxidative stress	3	0.619835	0.0570648	GB51481, GB43935, GB54144	82	13	2671	7.51689	0.978056	0.615116	45.0561
INTERPRO	IPR004012:RUN	3	0.619835	0.0575675	GB51273, GB41401, GB40350	290	10	7258	7.50828	1	0.583634	57.7371
INTERPRO	IPR014782:Peptidase M1, membrane alanine aminopeptidase, N-terminal	3	0.619835	0.0575675	GB42426, GB42425, GB42484	290	10	7258	7.50828	1	0.583634	57.7371
INTERPRO	IPR000403:Phosphatidylinositol 3-/4-kinase, catalytic domain	3	0.619835	0.0575675	GB40676, GB48994, GB54130	290	10	7258	7.50828	1	0.583634	57.7371
KEGG_PATHWAY	ame04630:Jak-STAT signaling pathway	3	0.619835	0.0636501	GB50020, GB42200, GB43135	75	12	2113	7.04333	0.981898	0.487585	48.3872
INTERPRO	IPR015880:Zinc finger, C2H2-like	12	2.47934	0.064558	GB55724, GB52523, GB44646, GB55002, GB51667, GB44387, GB51060, GB53867, GB48806, GB54030, GB48271, GB54040	290	165	7258	1.82019	1	0.616938	62.0693
KEGG_PATHWAY	ame04144:Endocytosis	8	1.65289	0.0654146	GB46766, GB45517, GB47281, GB46262, GB55323, GB42970, GB51130, GB55160	75	103	2113	2.18822	0.983865	0.445418	49.3571
INTERPRO	IPR000980:SH2 domain	4	0.826446	0.0682331	GB50020, GB54910, GB42200, GB41082	290	24	7258	4.17126	1	0.628206	64.1773
INTERPRO	IPR020635:Tyrosine-protein kinase, catalytic domain	4	0.826446	0.0682331	GB41629, GB54910, GB41082, GB44279	290	24	7258	4.17126	1	0.628206	64.1773
SMART	SM00409:IG	10	2.06612	0.0684238	GB47918, GB52933, GB51681, GB40671, GB45503, GB43130, GB44117, GB40751, GB46705, GB47568	204	80	3159	1.93566	0.999991	0.620407	57.6602
SMART	SM00593:RUN	3	0.619835	0.0696553	GB51273, GB41401, GB40350	204	7	3159	6.63655	0.999993	0.597811	58.334
SMART	SM00032:CCP	3	0.619835	0.0696553	GB47779, GB47938, GB52144	204	7	3159	6.63655	0.999993	0.597811	58.334
GOTERM_CC_DIRECT	GO:0005622~intracellular	14	2.89256	0.0716831	GB43719, GB44643, GB43089, GB45023, GB42970, GB42200, GB55933, GB43301, GB52689, GB40676, GB49150, GB48994, GB53710, GB53036	130	232	3583	1.6632	0.907471	0.448469	47.4923
KEGG_PATHWAY	ame04150:mTOR signaling pathway	4	0.826446	0.072196	GB49911, GB42200, GB56005, GB43135	75	28	2113	4.02476	0.989653	0.435253	52.9336
INTERPRO	IPR018247:EF-Hand 1, calcium-binding site	6	1.23967	0.0754202	GB51481, GB40671, GB48275, GB52618, GB53139, GB50074	290	57	7258	2.63448	1	0.65688	67.9883
SMART	SM00369:LRR_TYP	8	1.65289	0.0755597	GB43456, GB52933, GB42224, GB45694, GB48426, GB40751, GB46296, GB53830	204	58	3159	2.1359	0.999997	0.601622	61.4296
INTERPRO	IPR002928:Myosin tail	2	0.413223	0.078056	GB51734, GB43052	290	2	7258	25.0276	1	0.660711	69.2887
INTERPRO	IPR001442:Collagen IV, non-collagenous	2	0.413223	0.078056	GB45968, GB45943	290	2	7258	25.0276	1	0.660711	69.2887
INTERPRO	IPR017448:Speract/scavenger receptor-related	2	0.413223	0.078056	GB42804, GB49476	290	2	7258	25.0276	1	0.660711	69.2887
INTERPRO	IPR015425:Actin-binding FH2	2	0.413223	0.078056	GB46114, GB43054	290	2	7258	25.0276	1	0.660711	69.2887
UP_KEYWORDS	Transferase	17	3.5124	0.0789793	GB45517, GB46903, GB54910, GB52340, GB48243, GB40565, GB41629, GB40676, GB48994, GB46266, GB51130, GB49535, GB41082, GB50705, GB43135, GB47422, GB49438	334	277	8471	1.55653	0.99944	0.437806	59.218
KEGG_PATHWAY	ame04070:Phosphatidylinositol signaling system	5	1.03306	0.0795799	GB55323, GB40676, GB48994, GB42200, GB56005	75	47	2113	2.99716	0.993644	0.42996	56.5678
INTERPRO	IPR013525:ABC-2 type transporter	3	0.619835	0.080162	GB50101, GB44751, GB49098	290	12	7258	6.2569	1	0.661832	70.2921
GOTERM_MF_DIRECT	GO:0005044~scavenger receptor activity	2	0.413223	0.0857572	GB44146, GB49476	183	2	4152	22.6885	0.999761	0.565618	62.5267
SMART	SM00280:KAZAL	3	0.619835	0.0890384	GB40671, GB52002, GB53139	204	8	3159	5.80699	1	0.639255	67.722
SMART	SM00242:MYSc	3	0.619835	0.0890384	GB51734, GB43718, GB54226	204	8	3159	5.80699	1	0.639255	67.722
GOTERM_MF_DIRECT	GO:0004252~serine-type endopeptidase activity	5	1.03306	0.0892726	GB42804, GB50586, GB48481, GB50026, GB50648	183	39	4152	2.90879	0.999833	0.546427	64.0743
UP_KEYWORDS	Tyrosine-protein kinase	3	0.619835	0.0903336	GB41629, GB54910, GB41082	334	13	8471	5.85283	0.999819	0.459577	64.3765
SMART	SM00133:S_TK_X	4	0.826446	0.0913322	GB46903, GB40565, GB53036, GB43135	204	17	3159	3.6436	1	0.625327	68.6939
UP_KEYWORDS	DNA-binding	12	2.47934	0.0917972	GB50020, GB41986, GB53401, GB51287, GB49105, GB41138, GB53867, GB51295, GB50829, GB54030, GB53253, GB46956	334	178	8471	1.70982	0.999843	0.442417	64.9964
INTERPRO	IPR003595:Protein-tyrosine phosphatase, catalytic	3	0.619835	0.0923229	GB40282, GB47568, GB56005	290	13	7258	5.7756	1	0.706822	75.5143
INTERPRO	IPR016187:C-type lectin fold	3	0.619835	0.0923229	GB45968, GB45943, GB47938	290	13	7258	5.7756	1	0.706822	75.5143
INTERPRO	IPR011992:EF-hand-like domain	7	1.44628	0.0939877	GB50020, GB51481, GB40671, GB48275, GB52618, GB53139, GB50074	290	79	7258	2.21763	1	0.705111	76.1587
INTERPRO	IPR000210:BTB/POZ-like	6	1.23967	0.0945548	GB54543, GB41167, GB53296, GB51667, GB49853, GB48271	290	61	7258	2.46173	1	0.699099	76.3745
GOTERM_MF_DIRECT	GO:0005524~ATP binding	30	6.19835	0.0964813	GB46903, GB45503, GB55411, GB50101, GB48243, GB40565, GB49098, GB44311, GB50705, GB49535, GB47422, GB50204, GB43718, GB54910, GB54226, GB52340, GB44751, GB54348, GB44279, GB51734, GB53592, GB54649, GB41629, GB46266, GB40310, GB51962, GB46705, GB41082, GB43135, GB53036	183	519	4152	1.31148	0.99992	0.544474	67.0677
INTERPRO	IPR001254:Peptidase S1	4	0.826446	0.098507	GB42804, GB50586, GB50026, GB50648	290	28	7258	3.57537	1	0.706536	77.8291
GOTERM_BP_DIRECT	GO:0006979~response to oxidative stress	3	0.619835	0.0570648	GB51481, GB43935, GB54144	82	13	2671	7.51689	0.978056	0.615116	45.0561
GOTERM_MF_DIRECT	GO:0020037~heme binding	5	1.03306	0.219813	GB51481, GB54765, GB43935, GB44513, GB54144	183	55	4152	2.06259	1	0.830642	93.3954

## Sheet: sTable5f
Supplementary Table 5f. GO table of down-regulated DEGs of 9-day-old larvae with 10 ppb imidacloprid treatment.
ID	Gene Name	Species	COG_ONTOLOGY	GOTERM_BP_DIRECT	GOTERM_CC_DIRECT	GOTERM_MF_DIRECT	INTERPRO	KEGG_PATHWAY	PIR_SUPERFAMILY	SMART	UP_KEYWORDS	UP_SEQ_FEATURE
GB43456	18-wheeler(18-w)	Apis mellifera	Function unknown,	GO:0007165~signal transduction,	GO:0016021~integral component of membrane,		IPR000157:Toll/interleukin-1 receptor homology (TIR) domain,IPR000372:Leucine-rich repeat-containing N-terminal,IPR001611:Leucine-rich repeat,IPR003591:Leucine-rich repeat, typical subtype,			SM00013:LRRNT,SM00255:TIR,SM00369:LRR_TYP,	Complete proteome,Leucine-rich repeat,Membrane,Receptor,Reference proteome,Repeat,Signal,Transmembrane,Transmembrane helix,
GB51647	4-aminobutyrate aminotransferase, mitochondrial(LOC408955)	Apis mellifera		GO:0009448~gamma-aminobutyric acid metabolic process,		GO:0003867~4-aminobutyrate transaminase activity,GO:0030170~pyridoxal phosphate binding,	IPR004631:4-aminobutyrate aminotransferase, eukaryotic,IPR005814:Aminotransferase class-III,IPR015421:Pyridoxal phosphate-dependent transferase, major region, subdomain 1,IPR015422:Pyridoxal phosphate-dependent transferase, major region, subdomain 2,IPR015424:Pyridoxal phosphate-dependent transferase,	ame00250:Alanine, aspartate and glutamate metabolism,ame00280:Valine, leucine and isoleucine degradation,ame00410:beta-Alanine metabolism,ame00640:Propanoate metabolism,ame00650:Butanoate metabolism,ame01100:Metabolic pathways,	PIRSF000521:4-aminobutyrate/lysine/ornithine transaminase,		Complete proteome,Pyridoxal phosphate,Reference proteome,
GB50101	ABC transporter G family member 20(LOC409666)	Apis mellifera	Defense mechanisms,	GO:0006810~transport,	GO:0016021~integral component of membrane,	GO:0005524~ATP binding,GO:0016887~ATPase activity,	IPR000412:ABC-2,IPR003439:ABC transporter-like,IPR003593:AAA+ ATPase domain,IPR013525:ABC-2 type transporter,IPR017871:ABC transporter, conserved site,IPR027417:P-loop containing nucleoside triphosphate hydrolase,			SM00382:AAA,	ATP-binding,Complete proteome,Membrane,Nucleotide-binding,Reference proteome,Transmembrane,Transmembrane helix,
GB49098	ABC transporter G family member 22(LOC410967)	Apis mellifera			GO:0016021~integral component of membrane,	GO:0005524~ATP binding,GO:0016887~ATPase activity,	IPR003439:ABC transporter-like,IPR003593:AAA+ ATPase domain,IPR013525:ABC-2 type transporter,IPR027417:P-loop containing nucleoside triphosphate hydrolase,			SM00382:AAA,	ATP-binding,Complete proteome,Membrane,Nucleotide-binding,Reference proteome,Transmembrane,Transmembrane helix,
GB52689	ADP-ribosylation factor-like protein 4C(LOC724594)	Apis mellifera		GO:0007264~small GTPase mediated signal transduction,	GO:0005622~intracellular,	GO:0005525~GTP binding,	IPR005225:Small GTP-binding protein domain,IPR006689:Small GTPase superfamily, ARF/SAR type,IPR024156:Small GTPase superfamily, ARF type,IPR027417:P-loop containing nucleoside triphosphate hydrolase,				Complete proteome,GTP-binding,Nucleotide-binding,Reference proteome,
GB52601	AT-rich interactive domain-containing protein 5B-like(LOC100576405)	Apis mellifera		GO:0006355~regulation of transcription, DNA-templated,	GO:0005634~nucleus,	GO:0003677~DNA binding,	IPR001606:ARID/BRIGHT DNA-binding domain,			SM00501:BRIGHT,	Complete proteome,Reference proteome,
GB44751	ATP-binding cassette sub-family G member 4(LOC726944)	Apis mellifera			GO:0016021~integral component of membrane,	GO:0005524~ATP binding,GO:0016887~ATPase activity,	IPR003439:ABC transporter-like,IPR003593:AAA+ ATPase domain,IPR013525:ABC-2 type transporter,IPR017871:ABC transporter, conserved site,IPR027417:P-loop containing nucleoside triphosphate hydrolase,			SM00382:AAA,	ATP-binding,Complete proteome,Membrane,Nucleotide-binding,Reference proteome,Transmembrane,Transmembrane helix,
GB47277	Axis inhibition protein(LOC724501)	Apis mellifera					IPR001158:DIX domain,IPR014936:Axin beta-catenin binding,IPR016137:Regulator of G protein signalling superfamily,IPR024066:Regulator of G-protein signaling, domain 1,	ame04310:Wnt signaling pathway,		SM00021:DAX,SM00315:RGS,	Coiled coil,Complete proteome,Reference proteome,
GB55724	B-cell lymphoma 6 protein homolog(LOC725965)	Apis mellifera				GO:0003676~nucleic acid binding,GO:0046872~metal ion binding,	IPR007087:Zinc finger, C2H2,IPR013087:Zinc finger C2H2-type/integrase DNA-binding domain,IPR015880:Zinc finger, C2H2-like,			SM00355:ZnF_C2H2,	Complete proteome,Reference proteome,
GB44387	B-cell lymphoma/leukemia 11B(LOC724150)	Apis mellifera				GO:0003676~nucleic acid binding,GO:0046872~metal ion binding,	IPR007087:Zinc finger, C2H2,IPR013087:Zinc finger C2H2-type/integrase DNA-binding domain,IPR015880:Zinc finger, C2H2-like,			SM00355:ZnF_C2H2,	Complete proteome,Reference proteome,
GB54543	BTB/POZ domain-containing protein 7(LOC411991)	Apis mellifera					IPR000210:BTB/POZ-like,IPR011333:BTB/POZ fold,IPR011705:BTB/Kelch-associated,			SM00225:BTB,	Complete proteome,Reference proteome,
GB42495	CCR4-NOT transcription complex subunit 1(LOC412371)	Apis mellifera					IPR007196:CCR4-Not complex component, Not1, C-terminal,IPR024557:CCR4-Not complex, Not1 subunit, domain of unknown function DUF3819,	ame03018:RNA degradation,			Complete proteome,Reference proteome,
GB52735	DAZ-associated protein 2-like(LOC550799)	Apis mellifera					IPR022730:DAZ associated protein 2,				Complete proteome,Reference proteome,
GB50219	DE-cadherin(LOC410585)	Apis mellifera		GO:0007156~homophilic cell adhesion via plasma membrane adhesion molecules,	GO:0005886~plasma membrane,GO:0016021~integral component of membrane,	GO:0005509~calcium ion binding,	IPR000233:Cadherin, cytoplasmic domain,IPR001791:Laminin G domain,IPR002126:Cadherin,IPR013032:EGF-like, conserved site,IPR013320:Concanavalin A-like lectin/glucanase, subgroup,IPR015919:Cadherin-like,IPR020894:Cadherin conserved site,IPR027397:Catenin binding domain,			SM00112:CA,SM00282:LamG,	Calcium,Cell adhesion,Cell membrane,Complete proteome,Membrane,Reference proteome,Repeat,Transmembrane,Transmembrane helix,
GB40350	DENN domain-containing protein 5A(LOC412128)	Apis mellifera					IPR001024:Lipoxygenase, LH2,IPR001194:DENN domain,IPR004012:RUN,IPR005112:dDENN domain,IPR005113:uDENN domain,			SM00593:RUN,SM00799:DENN,SM00800:uDENN,SM00801:dDENN,	Complete proteome,Reference proteome,
GB52555	DNA N6-methyl adenine demethylase(LOC412878)	Apis mellifera				GO:0003677~DNA binding,GO:0008270~zinc ion binding,	IPR002857:Zinc finger, CXXC-type,IPR024779:2OGFeDO domain, nucleic acid-modifying type,			SM01333:SM01333,	Coiled coil,Complete proteome,Reference proteome,
GB50451	DNA translocase FtsK-like(LOC551656)	Apis mellifera									Complete proteome,Reference proteome,Signal,
GB50829	DNA-binding protein D-ETS-4(LOC413060)	Apis mellifera			GO:0005634~nucleus,	GO:0003700~transcription factor activity, sequence-specific DNA binding,GO:0043565~sequence-specific DNA binding,	IPR000418:Ets domain,IPR003118:Pointed domain,IPR011991:Winged helix-turn-helix DNA-binding domain,IPR013761:Sterile alpha motif/pointed domain,			SM00251:SAM_PNT,SM00413:ETS,	Complete proteome,DNA-binding,Nucleus,Reference proteome,
GB51406	E3 ubiquitin-protein ligase HUWE1(LOC411961)	Apis mellifera						ame04120:Ubiquitin mediated proteolysis,
GB45517	E3 ubiquitin-protein ligase Nedd-4(LOC411723)	Apis mellifera				GO:0004842~ubiquitin-protein transferase activity,GO:0016874~ligase activity,	IPR000008:C2 calcium-dependent membrane targeting,IPR000569:HECT,IPR001202:WW domain,	ame04120:Ubiquitin mediated proteolysis,ame04144:Endocytosis,		SM00119:HECTc,SM00239:C2,SM00456:WW,	Complete proteome,Reference proteome,Transferase,Ubl conjugation pathway,
GB51130	E3 ubiquitin-protein ligase Su(dx)(LOC100576472)	Apis mellifera				GO:0004842~ubiquitin-protein transferase activity,GO:0016874~ligase activity,	IPR000008:C2 calcium-dependent membrane targeting,IPR000569:HECT,IPR001202:WW domain,	ame04120:Ubiquitin mediated proteolysis,ame04144:Endocytosis,		SM00119:HECTc,SM00456:WW,	Complete proteome,Reference proteome,Transferase,Ubl conjugation pathway,
GB41629	Eph receptor tyrosine kinase(EphR)	Apis mellifera			GO:0005887~integral component of plasma membrane,	GO:0005003~ephrin receptor activity,GO:0005524~ATP binding,	IPR000719:Protein kinase, catalytic domain,IPR001090:Ephrin receptor ligand binding domain,IPR001245:Serine-threonine/tyrosine-protein kinase catalytic domain,IPR001660:Sterile alpha motif domain,IPR003961:Fibronectin, type III,IPR008266:Tyrosine-protein kinase, active site,IPR008979:Galactose-binding domain-like,IPR009030:Insulin-like growth factor binding protein, N-terminal,IPR011009:Protein k…		PIRSF000666:tyrosine-protein kinase, ephrin receptor type,	SM00060:FN3,SM00219:TyrKc,SM00454:SAM,SM00615:EPH_lbd,SM01411:SM01411,	ATP-binding,Complete proteome,Kinase,Membrane,Nucleotide-binding,Receptor,Reference proteome,Repeat,Signal,Transferase,Transmembrane,Transmembrane helix,Tyrosine-protein kinase,
GB46766	F-actin-capping protein subunit alpha(LOC552486)	Apis mellifera		GO:0051016~barbed-end actin filament capping,	GO:0008290~F-actin capping protein complex,		IPR002189:WASH complex, F-actin capping protein, alpha subunit,IPR017865:F-actin capping protein, alpha subunit, conserved site,	ame04144:Endocytosis,			Actin capping,Actin-binding,Coiled coil,Complete proteome,Reference proteome,
GB43110	FERM, RhoGEF and pleckstrin domain-containing protein 1-like(LOC100577364)	Apis mellifera			GO:0005737~cytoplasm,GO:0005856~cytoskeleton,GO:0019898~extrinsic component of membrane,		IPR000299:FERM domain,IPR000798:Ezrin/radixin/moesin like,IPR011993:Pleckstrin homology-like domain,IPR014352:FERM/acyl-CoA-binding protein, 3-helical bundle,IPR014847:FERM adjacent (FA),IPR018979:FERM, N-terminal,IPR018980:FERM, C-terminal PH-like domain,IPR019747:FERM conserved site,IPR019748:FERM central domain,IPR019749:Band 4.1 domain,			SM00295:B41,SM01195:SM01195,SM01196:SM01196,	Coiled coil,Complete proteome,Reference proteome,
GB45413	GTPase-activating Rap/Ran-GAP domain-like protein 3(LOC413473)	Apis mellifera		GO:0051056~regulation of small GTPase mediated signal transduction,		GO:0005096~GTPase activator activity,	IPR000331:Rap GTPase activating proteins domain,IPR001180:Citron-like,				Complete proteome,Reference proteome,
GB46262	IQ motif and SEC7 domain-containing protein 2(LOC413410)	Apis mellifera						ame04144:Endocytosis,
GB50074	Kv channel-interacting protein 2-like(LOC409318)	Apis mellifera	Signal transduction mechanisms / Cytoskeleton / Cell division and chromosome partitioning / General function prediction only,			GO:0005509~calcium ion binding,	IPR002048:EF-hand domain,IPR011992:EF-hand-like domain,IPR018247:EF-Hand 1, calcium-binding site,			SM00054:EFh,	Calcium,Complete proteome,Metal-binding,Reference proteome,Repeat,
GB48134	L-lactate dehydrogenase-like(LOC411188)	Apis mellifera		GO:0005975~carbohydrate metabolic process,GO:0019752~carboxylic acid metabolic process,	GO:0005737~cytoplasm,GO:0016021~integral component of membrane,	GO:0004459~L-lactate dehydrogenase activity,	IPR001236:Lactate/malate dehydrogenase, N-terminal,IPR001557:L-lactate/malate dehydrogenase,IPR011304:L-lactate dehydrogenase,IPR015955:Lactate dehydrogenase/glycoside hydrolase, family 4, C-terminal,IPR016040:NAD(P)-binding domain,IPR018177:L-lactate dehydrogenase, active site,IPR022383:Lactate/malate dehydrogenase, C-terminal,	ame00010:Glycolysis / Gluconeogenesis,ame00270:Cysteine and methionine metabolism,ame00620:Pyruvate metabolism,ame00640:Propanoate metabolism,ame01100:Metabolic pathways,ame01130:Biosynthesis of antibiotics,			Complete proteome,Membrane,NAD,Oxidoreductase,Reference proteome,Transmembrane,Transmembrane helix,
GB44710	L-threonine ammonia-lyase(LOC552523)	Apis mellifera					IPR001926:Tryptophan synthase beta subunit-like PLP-dependent enzymes superfamily,	ame00260:Glycine, serine and threonine metabolism,ame00290:Valine, leucine and isoleucine biosynthesis,ame01100:Metabolic pathways,ame01130:Biosynthesis of antibiotics,ame01200:Carbon metabolism,ame01230:Biosynthesis of amino acids,			Complete proteome,Reference proteome,
GB40091	LIM domain-containing protein jub(LOC408431)	Apis mellifera				GO:0008270~zinc ion binding,	IPR001781:Zinc finger, LIM-type,	ame04391:Hippo signaling pathway - fly,		SM00132:LIM,	Coiled coil,Complete proteome,LIM domain,Metal-binding,Reference proteome,Zinc,
GB53253	LIM/homeobox protein Awh(LOC725532)	Apis mellifera			GO:0005634~nucleus,	GO:0003677~DNA binding,GO:0008270~zinc ion binding,	IPR001356:Homeodomain,IPR001781:Zinc finger, LIM-type,IPR009057:Homeodomain-like,			SM00132:LIM,SM00389:HOX,	Complete proteome,DNA-binding,Homeobox,LIM domain,Metal-binding,Nucleus,Reference proteome,Repeat,Zinc,
GB52340	MAP kinase-activated protein kinase 2(LOC409246)	Apis mellifera				GO:0004674~protein serine/threonine kinase activity,GO:0005524~ATP binding,	IPR000719:Protein kinase, catalytic domain,IPR008271:Serine/threonine-protein kinase, active site,IPR011009:Protein kinase-like domain,IPR017441:Protein kinase, ATP binding site,IPR027442:MAP kinase activated protein kinase, C-terminal domain,			SM00220:S_TKc,	ATP-binding,Complete proteome,Kinase,Nucleotide-binding,Reference proteome,Serine/threonine-protein kinase,Transferase,
GB43977	MATH and LRR domain-containing protein PFE0570w-like(LOC552468)	Apis mellifera									Complete proteome,Reference proteome,
GB43401	MOB kinase activator-like 2(LOC408876)	Apis mellifera					IPR005301:Mob1/phocein,			SM01388:SM01388,	Complete proteome,Reference proteome,
GB55933	Mig-2-like GTPase Mtl(LOC552138)	Apis mellifera		GO:0007264~small GTPase mediated signal transduction,	GO:0005622~intracellular,	GO:0005525~GTP binding,	IPR001806:Small GTPase superfamily,IPR005225:Small GTP-binding protein domain,IPR027417:P-loop containing nucleoside triphosphate hydrolase,	ame04145:Phagosome,ame04310:Wnt signaling pathway,			Complete proteome,Reference proteome,
GB54906	Niemann-Pick C1 protein-like(LOC724283)	Apis mellifera			GO:0016021~integral component of membrane,		IPR000731:Sterol-sensing domain,IPR003392:Patched,				Complete proteome,Membrane,Reference proteome,Transmembrane,Transmembrane helix,
GB43565	OTU domain-containing protein 5-B(LOC724338)	Apis mellifera		GO:0016579~protein deubiquitination,		GO:0004843~thiol-dependent ubiquitin-specific protease activity,	IPR003323:Ovarian tumour, otubain,				Complete proteome,Reference proteome,
GB47957	PDZ and LIM domain protein Zasp-like(LOC725594)	Apis mellifera									Complete proteome,Reference proteome,
GB54912	PHD finger protein rhinoceros(LOC413377)	Apis mellifera	General function prediction only,
GB43135	RAC serine/threonine-protein kinase(LOC413430)	Apis mellifera				GO:0004674~protein serine/threonine kinase activity,GO:0005524~ATP binding,	IPR000719:Protein kinase, catalytic domain,IPR000961:AGC-kinase, C-terminal,IPR001849:Pleckstrin homology domain,IPR008271:Serine/threonine-protein kinase, active site,IPR011009:Protein kinase-like domain,IPR011993:Pleckstrin homology-like domain,IPR017441:Protein kinase, ATP binding site,IPR017892:Protein kinase, C-terminal,	ame04068:FoxO signaling pathway,ame04150:mTOR signaling pathway,ame04630:Jak-STAT signaling pathway,ame04931:Insulin resistance,		SM00133:S_TK_X,SM00220:S_TKc,SM00233:PH,	ATP-binding,Complete proteome,Kinase,Nucleotide-binding,Reference proteome,Serine/threonine-protein kinase,Transferase,
GB49484	RING finger protein 44(LOC408543)	Apis mellifera				GO:0008270~zinc ion binding,	IPR001841:Zinc finger, RING-type,IPR013083:Zinc finger, RING/FYVE/PHD-type,			SM00184:RING,	Complete proteome,Reference proteome,
GB54083	RING finger protein unkempt homolog(LOC409753)	Apis mellifera	Cell division and chromosome partitioning,			GO:0008270~zinc ion binding,	IPR000571:Zinc finger, CCCH-type,IPR001841:Zinc finger, RING-type,IPR013083:Zinc finger, RING/FYVE/PHD-type,			SM00184:RING,SM00356:ZnF_C3H1,	Coiled coil,Complete proteome,Metal-binding,Reference proteome,
GB50889	RNA-binding protein 24-like(LOC551587)	Apis mellifera				GO:0000166~nucleotide binding,GO:0003676~nucleic acid binding,	IPR000504:RNA recognition motif domain,IPR012677:Nucleotide-binding, alpha-beta plait,			SM00360:RRM,	Complete proteome,Reference proteome,
GB42838	RNA-binding protein 39(LOC552289)	Apis mellifera		GO:0006397~mRNA processing,	GO:0005634~nucleus,	GO:0000166~nucleotide binding,GO:0003723~RNA binding,	IPR000504:RNA recognition motif domain,IPR006509:Splicing factor, CC1-like,IPR012677:Nucleotide-binding, alpha-beta plait,			SM00360:RRM,	Complete proteome,Reference proteome,
GB55578	SH3 and multiple ankyrin repeat domains protein 1(LOC726461)	Apis mellifera					IPR001452:Src homology-3 domain,IPR001478:PDZ domain,IPR002110:Ankyrin repeat,IPR020683:Ankyrin repeat-containing domain,			SM00228:PDZ,SM00248:ANK,SM00326:SH3,	ANK repeat,Complete proteome,Reference proteome,
GB55569	SH3 domain-containing RING finger protein 3(LOC412175)	Apis mellifera		GO:0006915~apoptotic process,GO:0046328~regulation of JNK cascade,		GO:0008270~zinc ion binding,	IPR001452:Src homology-3 domain,IPR001841:Zinc finger, RING-type,IPR013083:Zinc finger, RING/FYVE/PHD-type,IPR017907:Zinc finger, RING-type, conserved site,			SM00184:RING,SM00326:SH3,	Complete proteome,Reference proteome,SH3 domain,
GB53592	SNF-related serine/threonine-protein kinase(LOC413510)	Apis mellifera				GO:0004672~protein kinase activity,GO:0005524~ATP binding,	IPR000719:Protein kinase, catalytic domain,IPR008271:Serine/threonine-protein kinase, active site,IPR011009:Protein kinase-like domain,IPR017441:Protein kinase, ATP binding site,			SM00220:S_TKc,	Complete proteome,Reference proteome,
GB43191	acetylcholinesterase(LOC410270)	Apis mellifera	Lipid metabolism,			GO:0004104~cholinesterase activity,	IPR000997:Cholinesterase,IPR002018:Carboxylesterase, type B,	ame00564:Glycerophospholipid metabolism,			Complete proteome,Reference proteome,Signal,
GB44311	actin related protein 1(Arp1)	Apis mellifera				GO:0005524~ATP binding,	IPR004000:Actin-related protein,IPR004001:Actin, conserved site,IPR020902:Actin/actin-like conserved site,	ame04145:Phagosome,ame04391:Hippo signaling pathway - fly,ame04745:Phototransduction - fly,		SM00268:ACTIN,	ATP-binding,Complete proteome,Nucleotide-binding,Reference proteome,
GB53401	activating transcription factor 3(LOC408981)	Apis mellifera		GO:0006357~regulation of transcription from RNA polymerase II promoter,		GO:0003700~transcription factor activity, sequence-specific DNA binding,GO:0043565~sequence-specific DNA binding,	IPR000837:Fos transforming protein,IPR004827:Basic-leucine zipper domain,			SM00338:BRLZ,	Coiled coil,Complete proteome,DNA-binding,Reference proteome,
GB53710	active breakpoint cluster region-related protein(LOC409255)	Apis mellifera		GO:0035023~regulation of Rho protein signal transduction,GO:0035556~intracellular signal transduction,	GO:0005622~intracellular,	GO:0004674~protein serine/threonine kinase activity,GO:0005089~Rho guanyl-nucleotide exchange factor activity,GO:0005096~GTPase activator activity,	IPR000008:C2 calcium-dependent membrane targeting,IPR000198:Rho GTPase-activating protein domain,IPR000219:Dbl homology (DH) domain,IPR001331:Guanine-nucleotide dissociation stimulator, CDC24, conserved site,IPR001849:Pleckstrin homology domain,IPR008936:Rho GTPase activation protein,IPR011993:Pleckstrin homology-like domain,IPR015123:Bcr-Abl oncoprotein oligomerisation,			SM00233:PH,SM00324:RhoGAP,SM00325:RhoGEF,	Coiled coil,Complete proteome,GTPase activation,Reference proteome,
GB52002	agrin-like(LOC408393)	Apis mellifera				GO:0005509~calcium ion binding,	IPR000742:Epidermal growth factor-like domain,IPR001791:Laminin G domain,IPR001881:EGF-like calcium-binding,IPR002049:EGF-like, laminin,IPR002350:Kazal domain,IPR003645:Follistatin-like, N-terminal,IPR013032:EGF-like, conserved site,IPR013320:Concanavalin A-like lectin/glucanase, subgroup,	ame04512:ECM-receptor interaction,		SM00179:EGF_CA,SM00180:EGF_Lam,SM00181:EGF,SM00274:FOLN,SM00280:KAZAL,SM00282:LamG,	Complete proteome,Disulfide bond,Laminin EGF-like domain,Reference proteome,Repeat,Signal,
GB50232	alpha-1,6-mannosyl-glycoprotein 2-beta-N-acetylglucosaminyltransferase(LOC726476)	Apis mellifera		GO:0009312~oligosaccharide biosynthetic process,	GO:0005795~Golgi stack,GO:0016021~integral component of membrane,	GO:0008455~alpha-1,6-mannosylglycoprotein 2-beta-N-acetylglucosaminyltransferase activity,	IPR007754:N-acetylglucosaminyltransferase II,	ame00510:N-Glycan biosynthesis,ame01100:Metabolic pathways,			Complete proteome,Membrane,Reference proteome,Transmembrane,Transmembrane helix,
GB42551	alpha-N-acetylglucosaminidase(LOC551437)	Apis mellifera	General function prediction only,				IPR007781:Alpha-N-acetylglucosaminidase,IPR024240:Alpha-N-acetylglucosaminidase, N-terminal,IPR024732:Alpha-N-acetylglucosaminidase, C-terminal,IPR024733:Alpha-N-acetylglucosaminidase, tim-barrel domain,	ame00531:Glycosaminoglycan degradation,ame01100:Metabolic pathways,ame04142:Lysosome,			Complete proteome,Reference proteome,Signal,
GB43719	alpha-catulin(LOC552017)	Apis mellifera		GO:0007155~cell adhesion,GO:0007266~Rho protein signal transduction,	GO:0005622~intracellular,		IPR001033:Alpha-catenin,IPR006077:Vinculin/alpha-catenin,				Complete proteome,Reference proteome,
GB45023	alpha-tocopherol transfer protein-like(LOC408361)	Apis mellifera			GO:0005622~intracellular,	GO:0005215~transporter activity,	IPR001071:Cellular retinaldehyde binding/alpha-tocopherol transport,IPR001251:CRAL-TRIO domain,IPR011074:CRAL/TRIO, N-terminal domain,			SM00516:SEC14,SM01100:SM01100,	Complete proteome,Reference proteome,
GB42484	aminopeptidase Ey(LOC412808)	Apis mellifera	Amino acid transport and metabolism,		GO:0016021~integral component of membrane,	GO:0008237~metallopeptidase activity,GO:0008270~zinc ion binding,	IPR001930:Peptidase M1, alanine aminopeptidase/leukotriene A4 hydrolase,IPR014782:Peptidase M1, membrane alanine aminopeptidase, N-terminal,IPR024571:Domain of unknown function DUF3358,	ame00480:Glutathione metabolism,ame01100:Metabolic pathways,			Complete proteome,Membrane,Reference proteome,Transmembrane,Transmembrane helix,
GB42425	aminopeptidase N-like(LOC551224)	Apis mellifera				GO:0008237~metallopeptidase activity,GO:0008270~zinc ion binding,	IPR001930:Peptidase M1, alanine aminopeptidase/leukotriene A4 hydrolase,IPR014782:Peptidase M1, membrane alanine aminopeptidase, N-terminal,IPR024571:Domain of unknown function DUF3358,				Complete proteome,Reference proteome,Signal,
GB47239	angiomotin-like protein 1(LOC410307)	Apis mellifera					IPR009114:Angiomotin,IPR024646:Angiomotin, C-terminal,				Coiled coil,Complete proteome,Reference proteome,
GB48868	ankycorbin(LOC409678)	Apis mellifera	General function prediction only,
GB52756	apyrase(LOC408474)	Apis mellifera	Nucleotide transport and metabolism,	GO:0009166~nucleotide catabolic process,		GO:0000166~nucleotide binding,GO:0016788~hydrolase activity, acting on ester bonds,GO:0046872~metal ion binding,	IPR004843:Metallophosphoesterase domain,IPR006146:5'-Nucleotidase, conserved site,IPR006179:5'-Nucleotidase/apyrase,IPR008334:5'-Nucleotidase, C-terminal,				Complete proteome,Hydrolase,Nucleotide-binding,Reference proteome,Signal,
GB44976	ataxin-2 homolog(LOC410253)	Apis mellifera				GO:0003700~transcription factor activity, sequence-specific DNA binding,GO:0043565~sequence-specific DNA binding,	IPR004827:Basic-leucine zipper domain,	ame04711:Circadian rhythm - fly,		SM00338:BRLZ,	Complete proteome,Reference proteome,
GB48806	atrophin-1(LOC724334)	Apis mellifera				GO:0003676~nucleic acid binding,GO:0046872~metal ion binding,	IPR007087:Zinc finger, C2H2,IPR013087:Zinc finger C2H2-type/integrase DNA-binding domain,IPR015880:Zinc finger, C2H2-like,			SM00355:ZnF_C2H2,	Coiled coil,Complete proteome,Reference proteome,
GB54802	beta-1,4-glucuronyltransferase 1(LOC409245)	Apis mellifera									Complete proteome,Reference proteome,
GB55668	bicaudal D-related protein homolog(LOC410851)	Apis mellifera									Coiled coil,Complete proteome,Reference proteome,
GB41167	broad-complex core protein isoforms 1/2/3/4/5-like(LOC410107)	Apis mellifera	Signal transduction mechanisms,				IPR000210:BTB/POZ-like,IPR011333:BTB/POZ fold,			SM00225:BTB,	Complete proteome,Reference proteome,
GB51667	broad-complex core protein isoforms 1/2/3/4/5-like(LOC412161)	Apis mellifera				GO:0003676~nucleic acid binding,GO:0046872~metal ion binding,	IPR000210:BTB/POZ-like,IPR007087:Zinc finger, C2H2,IPR011333:BTB/POZ fold,IPR013087:Zinc finger C2H2-type/integrase DNA-binding domain,IPR015880:Zinc finger, C2H2-like,			SM00225:BTB,SM00355:ZnF_C2H2,	Complete proteome,Reference proteome,
GB48271	broad-complex(Br-c)	Apis mellifera				GO:0046872~metal ion binding,	IPR000210:BTB/POZ-like,IPR007087:Zinc finger, C2H2,IPR011333:BTB/POZ fold,IPR015880:Zinc finger, C2H2-like,	ame04320:Dorso-ventral axis formation,		SM00225:BTB,SM00355:ZnF_C2H2,	Complete proteome,Reference proteome,
GB40993	cadherin-23(LOC411023)	Apis mellifera		GO:0007156~homophilic cell adhesion via plasma membrane adhesion molecules,	GO:0005886~plasma membrane,GO:0016021~integral component of membrane,	GO:0005509~calcium ion binding,	IPR002126:Cadherin,IPR015919:Cadherin-like,IPR020894:Cadherin conserved site,			SM00112:CA,	Calcium,Complete proteome,Membrane,Reference proteome,Repeat,Transmembrane,Transmembrane helix,
GB47118	cadherin-89D(LOC413210)	Apis mellifera		GO:0007156~homophilic cell adhesion via plasma membrane adhesion molecules,	GO:0005886~plasma membrane,GO:0016021~integral component of membrane,	GO:0005509~calcium ion binding,	IPR002126:Cadherin,IPR015919:Cadherin-like,IPR020894:Cadherin conserved site,			SM00112:CA,	Calcium,Complete proteome,Membrane,Reference proteome,Repeat,Transmembrane,Transmembrane helix,
GB49535	calcium/calmodulin-dependent protein kinase II(Camkii)	Apis mellifera				GO:0004683~calmodulin-dependent protein kinase activity,GO:0005524~ATP binding,	IPR000719:Protein kinase, catalytic domain,IPR008271:Serine/threonine-protein kinase, active site,IPR011009:Protein kinase-like domain,IPR013543:Calcium/calmodulin-dependent protein kinase II, association-domain,IPR017441:Protein kinase, ATP binding site,IPR020636:Calcium/calmodulin-dependent/calcium-dependent protein kinase,	ame04310:Wnt signaling pathway,ame04745:Phototransduction - fly,		SM00220:S_TKc,	ATP-binding,Complete proteome,Kinase,Nucleotide-binding,Reference proteome,Serine/threonine-protein kinase,Transferase,
GB46266	calcium/calmodulin-dependent protein kinase type 1(LOC727249)	Apis mellifera				GO:0004674~protein serine/threonine kinase activity,GO:0005524~ATP binding,	IPR000719:Protein kinase, catalytic domain,IPR008271:Serine/threonine-protein kinase, active site,IPR011009:Protein kinase-like domain,IPR017441:Protein kinase, ATP binding site,IPR020636:Calcium/calmodulin-dependent/calcium-dependent protein kinase,			SM00220:S_TKc,	ATP-binding,Complete proteome,Kinase,Nucleotide-binding,Reference proteome,Serine/threonine-protein kinase,Transferase,
GB43786	calsyntenin-1(LOC413977)	Apis mellifera		GO:0007156~homophilic cell adhesion via plasma membrane adhesion molecules,	GO:0016021~integral component of membrane,	GO:0005509~calcium ion binding,	IPR001791:Laminin G domain,IPR002126:Cadherin,IPR013320:Concanavalin A-like lectin/glucanase, subgroup,IPR015919:Cadherin-like,IPR026914:Calsyntenin,			SM00112:CA,	Complete proteome,Membrane,Reference proteome,Repeat,Signal,Transmembrane,Transmembrane helix,
GB43739	carboxypeptidase B-like(LOC551327)	Apis mellifera				GO:0004181~metallocarboxypeptidase activity,GO:0008270~zinc ion binding,	IPR000834:Peptidase M14, carboxypeptidase A,IPR003146:Proteinase inhibitor, carboxypeptidase propeptide,IPR009020:Proteinase inhibitor, propeptide,			SM00631:Zn_pept,	Carboxypeptidase,Complete proteome,Disulfide bond,Hydrolase,Metal-binding,Metalloprotease,Protease,Reference proteome,Signal,Zinc,
GB40312	choline/ethanolamine kinase(LOC411525)	Apis mellifera					IPR011009:Protein kinase-like domain,	ame00564:Glycerophospholipid metabolism,ame01100:Metabolic pathways,			Complete proteome,Reference proteome,
GB51962	chromodomain-helicase-DNA-binding protein 7(LOC726524)	Apis mellifera	Transcription / DNA replication, recombination, and repair,		GO:0005634~nucleus,	GO:0005524~ATP binding,GO:0016817~hydrolase activity, acting on acid anhydrides,	IPR000330:SNF2-related,IPR000953:Chromo domain/shadow,IPR001005:SANT/Myb domain,IPR001650:Helicase, C-terminal,IPR006576:BRK domain,IPR014001:Helicase, superfamily 1/2, ATP-binding domain,IPR016197:Chromo domain-like,IPR023780:Chromo domain,IPR027417:P-loop containing nucleoside triphosphate hydrolase,			SM00298:CHROMO,SM00487:DEXDc,SM00490:HELICc,SM00592:BRK,SM00717:SANT,	Coiled coil,Complete proteome,Nucleus,Reference proteome,
GB52802	cilia- and flagella-associated protein 100-like(LOC100576128)	Apis mellifera					IPR025252:Domain of unknown function DUF4200,				Coiled coil,Complete proteome,Reference proteome,
GB43404	cilia- and flagella-associated protein 43-like(LOC100576179)	Apis mellifera					IPR015943:WD40/YVTN repeat-like-containing domain,IPR017986:WD40-repeat-containing domain,				Coiled coil,Complete proteome,Reference proteome,
GB45968	collagen alpha-1(IV) chain(LOC408552)	Apis mellifera			GO:0005578~proteinaceous extracellular matrix,GO:0005581~collagen trimer,	GO:0005201~extracellular matrix structural constituent,	IPR001442:Collagen IV, non-collagenous,IPR008160:Collagen triple helix repeat,IPR016187:C-type lectin fold,	ame04512:ECM-receptor interaction,		SM00111:C4,	Collagen,Complete proteome,Disulfide bond,Extracellular matrix,Reference proteome,Secreted,Signal,
GB45943	collagen alpha-5(IV) chain(LOC408551)	Apis mellifera			GO:0005578~proteinaceous extracellular matrix,GO:0005581~collagen trimer,	GO:0005201~extracellular matrix structural constituent,	IPR001442:Collagen IV, non-collagenous,IPR008160:Collagen triple helix repeat,IPR016187:C-type lectin fold,	ame04512:ECM-receptor interaction,		SM00111:C4,	Collagen,Complete proteome,Disulfide bond,Extracellular matrix,Reference proteome,Secreted,Signal,
GB50453	cuticular protein 19(CPR19)	Apis mellifera				GO:0042302~structural constituent of cuticle,	IPR000618:Insect cuticle protein,				Complete proteome,Reference proteome,Signal,
GB46312	cuticular protein 22(CPR22)	Apis mellifera				GO:0042302~structural constituent of cuticle,	IPR000618:Insect cuticle protein,				Complete proteome,Reference proteome,
GB50438	cuticular protein 27(CPR27)	Apis mellifera				GO:0042302~structural constituent of cuticle,	IPR000618:Insect cuticle protein,				Complete proteome,Reference proteome,Signal,
GB48243	cyclin-dependent kinase 4(LOC408406)	Apis mellifera				GO:0004674~protein serine/threonine kinase activity,GO:0005524~ATP binding,	IPR000719:Protein kinase, catalytic domain,IPR008271:Serine/threonine-protein kinase, active site,IPR011009:Protein kinase-like domain,IPR017441:Protein kinase, ATP binding site,			SM00220:S_TKc,	ATP-binding,Complete proteome,Kinase,Nucleotide-binding,Reference proteome,Serine/threonine-protein kinase,Transferase,
GB55798	cyclin-dependent kinase 5 activator 1(LOC411494)	Apis mellifera			GO:0016533~cyclin-dependent protein kinase 5 holoenzyme complex,	GO:0016534~cyclin-dependent protein kinase 5 activator activity,	IPR004944:Cyclin-dependent kinase 5 activator,IPR013763:Cyclin-like,				Complete proteome,Reference proteome,
GB54765	cytochrome P450 18a1(LOC410405)	Apis mellifera	Secondary metabolites biosynthesis, transport, and catabolism,		GO:0016021~integral component of membrane,	GO:0004497~monooxygenase activity,GO:0005506~iron ion binding,GO:0016705~oxidoreductase activity, acting on paired donors, with incorporation or reduction of molecular oxygen,GO:0020037~heme binding,	IPR001128:Cytochrome P450,IPR002401:Cytochrome P450, E-class, group I,IPR017972:Cytochrome P450, conserved site,	ame00981:Insect hormone biosynthesis,			Complete proteome,Heme,Iron,Membrane,Metal-binding,Monooxygenase,Oxidoreductase,Reference proteome,Transmembrane,Transmembrane helix,
GB44513	cytochrome P450 4c3(LOC552679)	Apis mellifera	Secondary metabolites biosynthesis, transport, and catabolism,		GO:0016021~integral component of membrane,	GO:0004497~monooxygenase activity,GO:0005506~iron ion binding,GO:0016705~oxidoreductase activity, acting on paired donors, with incorporation or reduction of molecular oxygen,GO:0020037~heme binding,	IPR001128:Cytochrome P450,IPR002401:Cytochrome P450, E-class, group I,IPR017972:Cytochrome P450, conserved site,				Complete proteome,Heme,Iron,Membrane,Metal-binding,Monooxygenase,Oxidoreductase,Reference proteome,Transmembrane,Transmembrane helix,
GB43839	cytospin-A-like(LOC100577587)	Apis mellifera					IPR001715:Calponin homology domain,			SM00033:CH,	Coiled coil,Complete proteome,Reference proteome,
GB45692	dentin sialophosphoprotein(LOC552782)	Apis mellifera									Coiled coil,Complete proteome,Reference proteome,
GB55237	disco-interacting protein 2(LOC408342)	Apis mellifera		GO:0008152~metabolic process,		GO:0003824~catalytic activity,	IPR000873:AMP-dependent synthetase/ligase,				Complete proteome,Reference proteome,
GB44279	discoidin domain-containing receptor 2(LOC411201)	Apis mellifera			GO:0016021~integral component of membrane,	GO:0004713~protein tyrosine kinase activity,GO:0005524~ATP binding,	IPR000719:Protein kinase, catalytic domain,IPR001245:Serine-threonine/tyrosine-protein kinase catalytic domain,IPR008266:Tyrosine-protein kinase, active site,IPR011009:Protein kinase-like domain,IPR020635:Tyrosine-protein kinase, catalytic domain,			SM00219:TyrKc,	Complete proteome,Membrane,Reference proteome,Transmembrane,Transmembrane helix,
GB48789	disks large homolog 5(LOC410178)	Apis mellifera	Cell division and chromosome partitioning,
GB41343	division abnormally delayed protein(LOC552545)	Apis mellifera						ame04310:Wnt signaling pathway,ame04391:Hippo signaling pathway - fly,
GB44031	dorsal(Dl)	Apis mellifera		GO:0006357~regulation of transcription from RNA polymerase II promoter,GO:0007219~Notch signaling pathway,GO:0007275~multicellular organism development,	GO:0005634~nucleus,GO:0005737~cytoplasm,GO:0016021~integral component of membrane,	GO:0003677~DNA binding,GO:0003700~transcription factor activity, sequence-specific DNA binding,GO:0005509~calcium ion binding,	IPR000152:EGF-type aspartate/asparagine hydroxylation site,IPR000451:NF-kappa-B/Rel/Dorsal,IPR000742:Epidermal growth factor-like domain,IPR001774:Delta/Serrate/lag-2 (DSL) protein,IPR001881:EGF-like calcium-binding,IPR002909:Cell surface receptor IPT/TIG,IPR008967:p53-like transcription factor, DNA-binding,IPR009030:Insulin-like growth factor binding protein, N-terminal,IPR011363:Dorsal protein,…		PIRSF001716:dorsal protein,	SM00051:DSL,SM00179:EGF_CA,SM00181:EGF,SM00429:IPT,	Complete proteome,Developmental protein,Disulfide bond,EGF-like domain,Membrane,Nucleus,Reference proteome,Repeat,Signal,Transmembrane,Transmembrane helix,
GB46487	dorsal-ventral patterning protein Sog(LOC410035)	Apis mellifera						ame04350:TGF-beta signaling pathway,
GB51481	dual oxidase(LOC551970)	Apis mellifera		GO:0006979~response to oxidative stress,	GO:0016021~integral component of membrane,	GO:0004601~peroxidase activity,GO:0005509~calcium ion binding,GO:0020037~heme binding,	IPR002048:EF-hand domain,IPR010255:Haem peroxidase,IPR011992:EF-hand-like domain,IPR013112:FAD-binding 8,IPR013121:Ferric reductase, NAD binding,IPR013130:Ferric reductase transmembrane component-like domain,IPR017927:Ferredoxin reductase-type FAD-binding domain,IPR017938:Riboflavin synthase-like beta-barrel,IPR018247:EF-Hand 1, calcium-binding site,IPR019791:Haem peroxidase, animal, subgroup,			SM00054:EFh,	Complete proteome,Membrane,Oxidoreductase,Reference proteome,Signal,Transmembrane,Transmembrane helix,
GB41067	dual specificity mitogen-activated protein kinase kinase dSOR1(LOC409925)	Apis mellifera						ame04013:MAPK signaling pathway - fly,ame04068:FoxO signaling pathway,ame04320:Dorso-ventral axis formation,
GB47452	dynein heavy chain, cytoplasmic(LOC725068)	Apis mellifera						ame04145:Phagosome,
GB44328	dynein light chain 1, axonemal-like(LOC411197)	Apis mellifera	Function unknown,				IPR001611:Leucine-rich repeat,				Complete proteome,Reference proteome,
GB52195	dystrobrevin beta(LOC411673)	Apis mellifera	Function unknown,
GB46696	dystroglycan(LOC408826)	Apis mellifera						ame04512:ECM-receptor interaction,
GB51545	dystrophin, isoforms A/C/F/G/H-like(LOC413968)	Apis mellifera					IPR001589:Actinin-type, actin-binding, conserved site,IPR001715:Calponin homology domain,IPR002017:Spectrin repeat,IPR018159:Spectrin/alpha-actinin,			SM00033:CH,SM00150:SPEC,	Actin-binding,Coiled coil,Complete proteome,Reference proteome,Repeat,
GB49105	ecdysteroid-regulated gene E74(E74)	Apis mellifera			GO:0005634~nucleus,	GO:0003700~transcription factor activity, sequence-specific DNA binding,GO:0043565~sequence-specific DNA binding,	IPR000418:Ets domain,IPR011991:Winged helix-turn-helix DNA-binding domain,			SM00413:ETS,	Complete proteome,DNA-binding,Nucleus,Reference proteome,
GB40838	endoglucanase E-4-like(LOC413346)	Apis mellifera		GO:0030245~cellulose catabolic process,		GO:0008810~cellulase activity,	IPR001701:Glycoside hydrolase, family 9,IPR008928:Six-hairpin glycosidase-like,IPR012341:Six-hairpin glycosidase,				Carbohydrate metabolism,Cellulose degradation,Complete proteome,Glycosidase,Hydrolase,Polysaccharide degradation,Reference proteome,
GB55160	epsin-2(LOC413680)	Apis mellifera						ame04144:Endocytosis,
GB41717	eukaryotic translation initiation factor 3 subunit F-like(LOC727164)	Apis mellifera									Complete proteome,Reference proteome,Signal,
GB52224	fat-like cadherin-related tumor suppressor homolog(LOC552589)	Apis mellifera		GO:0007156~homophilic cell adhesion via plasma membrane adhesion molecules,	GO:0005886~plasma membrane,GO:0016021~integral component of membrane,	GO:0005509~calcium ion binding,	IPR002126:Cadherin,IPR015919:Cadherin-like,IPR020894:Cadherin conserved site,			SM00112:CA,	Calcium,Complete proteome,Membrane,Reference proteome,Repeat,Signal,Transmembrane,Transmembrane helix,
GB52590	fatty acid synthase-like(LOC411959)	Apis mellifera	Secondary metabolites biosynthesis, transport, and catabolism,	GO:0009058~biosynthetic process,		GO:0016491~oxidoreductase activity,GO:0016740~transferase activity,GO:0016788~hydrolase activity, acting on ester bonds,GO:0031177~phosphopantetheine binding,	IPR001031:Thioesterase,IPR001227:Acyl transferase domain,IPR009081:Acyl carrier protein-like,IPR011032:GroES-like,IPR013149:Alcohol dehydrogenase, C-terminal,IPR013968:Polyketide synthase, KR,IPR014030:Beta-ketoacyl synthase, N-terminal,IPR014031:Beta-ketoacyl synthase, C-terminal,IPR014043:Acyl transferase,IPR016035:Acyl transferase/acyl hydrolase/lysophospholipase,IPR016036:Malonyl-CoA ACP tran…	ame00061:Fatty acid biosynthesis,ame01100:Metabolic pathways,ame01212:Fatty acid metabolism,		SM00823:SM00823,SM00825:SM00825,SM00827:SM00827,SM00829:SM00829,	Complete proteome,Reference proteome,
GB49380	fatty acyl-CoA reductase 1(FAR1)	Apis mellifera				GO:0080019~fatty-acyl-CoA reductase (alcohol-forming) activity,	IPR013120:Male sterility, NAD-binding,IPR016040:NAD(P)-binding domain,IPR026055:Fatty acyl-CoA reductase,	ame04146:Peroxisome,			Complete proteome,Lipid biosynthesis,Lipid metabolism,NADP,Oxidoreductase,Reference proteome,
GB45073	fibrillin-2-like(LOC100577456)	Apis mellifera			GO:0005578~proteinaceous extracellular matrix,	GO:0005201~extracellular matrix structural constituent,GO:0005509~calcium ion binding,	IPR000152:EGF-type aspartate/asparagine hydroxylation site,IPR000742:Epidermal growth factor-like domain,IPR001881:EGF-like calcium-binding,IPR009030:Insulin-like growth factor binding protein, N-terminal,IPR011398:Fibrillin,IPR013032:EGF-like, conserved site,IPR017878:TB domain,IPR018097:EGF-like calcium-binding, conserved site,IPR024731:EGF domain, merozoite surface protein 1-like,IPR026823:Com…		PIRSF036312:fibrillin,	SM00179:EGF_CA,SM00181:EGF,	Complete proteome,Disulfide bond,EGF-like domain,Reference proteome,Repeat,Signal,
GB45173	fibrosin-1-like protein(LOC551735)	Apis mellifera									Coiled coil,Complete proteome,Reference proteome,
GB51104	filamin-A(LOC410171)	Apis mellifera					IPR001298:Filamin/ABP280 repeat,IPR001589:Actinin-type, actin-binding, conserved site,IPR001715:Calponin homology domain,IPR013783:Immunoglobulin-like fold,IPR014756:Immunoglobulin E-set,IPR017868:Filamin/ABP280 repeat-like,			SM00033:CH,SM00557:IG_FLMN,	Actin-binding,Complete proteome,Reference proteome,Repeat,
GB48113	flocculation protein FLO11-like(LOC409504)	Apis mellifera					IPR001487:Bromodomain,			SM00297:BROMO,	Complete proteome,Reference proteome,
GB40671	follistatin-like 5(Fstl5)	Apis mellifera				GO:0005509~calcium ion binding,	IPR002048:EF-hand domain,IPR002350:Kazal domain,IPR003598:Immunoglobulin subtype 2,IPR003599:Immunoglobulin subtype,IPR007110:Immunoglobulin-like domain,IPR011044:Quinoprotein amine dehydrogenase, beta chain-like,IPR011992:EF-hand-like domain,IPR013098:Immunoglobulin I-set,IPR013783:Immunoglobulin-like fold,IPR015943:WD40/YVTN repeat-like-containing domain,IPR018247:EF-Hand 1, calcium-binding sit…			SM00054:EFh,SM00280:KAZAL,SM00408:IGc2,SM00409:IG,	Complete proteome,Reference proteome,
GB41986	forkhead box protein A2-A-like(LOC724979)	Apis mellifera				GO:0003700~transcription factor activity, sequence-specific DNA binding,GO:0043565~sequence-specific DNA binding,	IPR001766:Transcription factor, fork head,IPR011991:Winged helix-turn-helix DNA-binding domain,IPR018122:Transcription factor, fork head, conserved site,			SM00339:FH,	Complete proteome,DNA-binding,Reference proteome,
GB46114	formin-like protein CG32138(LOC410904)	Apis mellifera		GO:0030036~actin cytoskeleton organization,			IPR010472:Diaphanous FH3,IPR010473:Diaphanous GTPase-binding,IPR014767:Diaphanous autoregulatory,IPR014768:GTPase-binding/formin homology 3,IPR015425:Actin-binding FH2,IPR016024:Armadillo-type fold,			SM00498:FH2,SM01139:SM01139,SM01140:SM01140,	Coiled coil,Complete proteome,Reference proteome,
GB50259	fragile X mental retardation syndrome-related protein 1(LOC410580)	Apis mellifera				GO:0003723~RNA binding,	IPR004087:K Homology domain,IPR004088:K Homology domain, type 1,IPR008395:Agenet-like domain,IPR022034:Fragile X mental retardation protein family,	ame03013:RNA transport,		SM00322:KH,	Complete proteome,Reference proteome,
GB48481	furin-like protease 1(Fur1)	Apis mellifera			GO:0016021~integral component of membrane,	GO:0004252~serine-type endopeptidase activity,	IPR000209:Peptidase S8/S53 domain,IPR002884:Proprotein convertase, P,IPR006212:Furin-like repeat,IPR008979:Galactose-binding domain-like,IPR009030:Insulin-like growth factor binding protein, N-terminal,IPR015500:Peptidase S8, subtilisin-related,IPR022398:Peptidase S8, subtilisin, His-active site,IPR023827:Peptidase S8, subtilisin, Asp-active site,IPR023828:Peptidase S8, subtilisin, Ser-active sit…			SM00261:FU,	Complete proteome,Hydrolase,Membrane,Protease,Reference proteome,Serine protease,Transmembrane,Transmembrane helix,
GB51812	glucose dehydrogenase [FAD, quinone](LOC410748)	Apis mellifera				GO:0016614~oxidoreductase activity, acting on CH-OH group of donors,GO:0050660~flavin adenine dinucleotide binding,	IPR000172:Glucose-methanol-choline oxidoreductase, N-terminal,IPR007867:Glucose-methanol-choline oxidoreductase, C-terminal,IPR012132:Glucose-methanol-choline oxidoreductase,IPR023753:Pyridine nucleotide-disulphide oxidoreductase, FAD/NAD(P)-binding domain,		PIRSF000137:glucose-methanol-choline oxidoreductase,		Complete proteome,FAD,Flavoprotein,Reference proteome,
GB49268	glutamate receptor ionotropic, kainate 2-like(LOC410788)	Apis mellifera			GO:0016021~integral component of membrane,GO:0030054~cell junction,GO:0045211~postsynaptic membrane,	GO:0004970~ionotropic glutamate receptor activity,GO:0005234~extracellular-glutamate-gated ion channel activity,	IPR001320:Ionotropic glutamate receptor,IPR001508:NMDA receptor,IPR001828:Extracellular ligand-binding receptor,IPR019594:Glutamate receptor, L-glutamate/glycine-binding,			SM00079:PBPe,SM00918:SM00918,	Cell junction,Cell membrane,Complete proteome,Ion channel,Ion transport,Ligand-gated ion channel,Membrane,Postsynaptic cell membrane,Receptor,Reference proteome,Signal,Synapse,Transmembrane,Transmembrane helix,Transport,
GB43543	glutamate-gated chloride channel(GluCl)	Apis mellifera			GO:0005886~plasma membrane,GO:0016021~integral component of membrane,GO:0030054~cell junction,GO:0045202~synapse,	GO:0005230~extracellular ligand-gated ion channel activity,	IPR006028:Gamma-aminobutyric acid A receptor,IPR006029:Neurotransmitter-gated ion-channel transmembrane domain,IPR006201:Neurotransmitter-gated ion-channel,IPR006202:Neurotransmitter-gated ion-channel ligand-binding,IPR015680:Glutamate-Gated Chloride Channel,IPR018000:Neurotransmitter-gated ion-channel, conserved site,				Cell junction,Cell membrane,Complete proteome,Disulfide bond,Ion channel,Ion transport,Membrane,Reference proteome,Signal,Synapse,Transmembrane,Transmembrane helix,Transport,
GB42828	guanine nucleotide exchange factor for Rab-3A-like(LOC409085)	Apis mellifera					IPR009449:GDPGTP exchange factor Sec2p,				Coiled coil,Complete proteome,Reference proteome,
GB49150	guanine nucleotide-releasing factor 2(LOC409856)	Apis mellifera		GO:0007264~small GTPase mediated signal transduction,	GO:0005622~intracellular,	GO:0005085~guanyl-nucleotide exchange factor activity,	IPR000651:Ras-like guanine nucleotide exchange factor, N-terminal,IPR001895:Guanine-nucleotide dissociation stimulator CDC25,IPR019804:Ras guanine-nucleotide exchange factor, conserved site,IPR023578:Ras guanine nucleotide exchange factor, domain,			SM00147:RasGEF,SM00229:RasGEFN,	Complete proteome,Guanine-nucleotide releasing factor,Reference proteome,
GB53550	heat shock protein beta-1(LOC408875)	Apis mellifera					IPR001436:Alpha crystallin/Heat shock protein,IPR002068:Alpha crystallin/Hsp20 domain,IPR008978:HSP20-like chaperone,				Complete proteome,Reference proteome,
GB44117	hemicentin-2(LOC413423)	Apis mellifera			GO:0016021~integral component of membrane,		IPR003598:Immunoglobulin subtype 2,IPR003599:Immunoglobulin subtype,IPR003961:Fibronectin, type III,IPR007110:Immunoglobulin-like domain,IPR013098:Immunoglobulin I-set,IPR013783:Immunoglobulin-like fold,	ame04391:Hippo signaling pathway - fly,		SM00060:FN3,SM00408:IGc2,SM00409:IG,	Complete proteome,Membrane,Reference proteome,Repeat,Signal,Transmembrane,Transmembrane helix,
GB47828	high mobility group protein DSP1(LOC725551)	Apis mellifera						ame03410:Base excision repair,
GB44285	homeobox protein 5(LOC409107)	Apis mellifera									Complete proteome,Reference proteome,
GB46956	homeobox protein B-H2-like(LOC725590)	Apis mellifera		GO:0006355~regulation of transcription, DNA-templated,	GO:0005634~nucleus,	GO:0043565~sequence-specific DNA binding,	IPR001356:Homeodomain,IPR009057:Homeodomain-like,IPR017970:Homeobox, conserved site,IPR020479:Homeodomain, metazoa,			SM00389:HOX,	Complete proteome,DNA-binding,Homeobox,Nucleus,Reference proteome,
GB51287	homeobox protein abdominal-A homolog(LOC410643)	Apis mellifera		GO:0006355~regulation of transcription, DNA-templated,GO:0007275~multicellular organism development,	GO:0005634~nucleus,	GO:0043565~sequence-specific DNA binding,	IPR001356:Homeodomain,IPR009057:Homeodomain-like,IPR017970:Homeobox, conserved site,IPR020479:Homeodomain, metazoa,IPR022132:Homeobox protein,			SM00389:HOX,	Coiled coil,Complete proteome,Developmental protein,DNA-binding,Homeobox,Nucleus,Reference proteome,	chain:Homeobox protein abdominal-A homolog,DNA-binding region:Homeobox,
GB55411	homeodomain-interacting protein kinase 2(LOC408664)	Apis mellifera				GO:0004672~protein kinase activity,GO:0005524~ATP binding,	IPR000719:Protein kinase, catalytic domain,IPR008271:Serine/threonine-protein kinase, active site,IPR011009:Protein kinase-like domain,IPR017441:Protein kinase, ATP binding site,			SM00220:S_TKc,	Coiled coil,Complete proteome,Reference proteome,
GB52436	host cell factor 1(LOC551801)	Apis mellifera	Function unknown,General function prediction only,
GB45503	inactive tyrosine-protein kinase 7-like(LOC410685)	Apis mellifera		GO:0001736~establishment of planar polarity,GO:0060026~convergent extension,	GO:0005887~integral component of plasma membrane,	GO:0004672~protein kinase activity,GO:0005524~ATP binding,GO:1904929~coreceptor activity involved in Wnt signaling pathway, planar cell polarity pathway,	IPR000719:Protein kinase, catalytic domain,IPR001245:Serine-threonine/tyrosine-protein kinase catalytic domain,IPR003598:Immunoglobulin subtype 2,IPR003599:Immunoglobulin subtype,IPR007110:Immunoglobulin-like domain,IPR008266:Tyrosine-protein kinase, active site,IPR011009:Protein kinase-like domain,IPR013098:Immunoglobulin I-set,IPR013783:Immunoglobulin-like fold,			SM00408:IGc2,SM00409:IG,	Coiled coil,Complete proteome,Disulfide bond,Immunoglobulin domain,Membrane,Receptor,Reference proteome,Repeat,Transmembrane,Transmembrane helix,
GB45403	innexin inx1(LOC725480)	Apis mellifera		GO:0006811~ion transport,	GO:0005921~gap junction,GO:0016021~integral component of membrane,		IPR000990:Innexin,				Cell junction,Complete proteome,Gap junction,Ion channel,Ion transport,Membrane,Reference proteome,Signal,Transmembrane,Transmembrane helix,Transport,
GB49911	insulin receptor substrate 1-B(LOC408438)	Apis mellifera					IPR001849:Pleckstrin homology domain,IPR002404:Insulin receptor substrate-1, PTB,IPR011993:Pleckstrin homology-like domain,	ame04068:FoxO signaling pathway,ame04150:mTOR signaling pathway,ame04931:Insulin resistance,		SM00233:PH,SM00310:PTBI,	Complete proteome,Reference proteome,
GB53353	insulin-like peptide receptor(LOC411297)	Apis mellifera						ame04068:FoxO signaling pathway,ame04931:Insulin resistance,
GB43054	jazigo(LOC409786)	Apis mellifera					IPR014768:GTPase-binding/formin homology 3,IPR015425:Actin-binding FH2,IPR016024:Armadillo-type fold,			SM00498:FH2,	Complete proteome,Reference proteome,
GB45140	junctophilin-1-like(LOC552577)	Apis mellifera	Function unknown,				IPR003409:MORN motif,			SM00698:MORN,	Complete proteome,Reference proteome,Repeat,
GB47281	kinesin heavy chain(LOC411769)	Apis mellifera						ame04144:Endocytosis,
GB53365	kinesin light chain(LOC726991)	Apis mellifera			GO:0005871~kinesin complex,	GO:0003777~microtubule motor activity,	IPR002151:Kinesin light chain,IPR011990:Tetratricopeptide-like helical,IPR013026:Tetratricopeptide repeat-containing domain,IPR015792:Kinesin light chain repeat,IPR019734:Tetratricopeptide repeat,			SM00028:TPR,	Coiled coil,Complete proteome,Reference proteome,
GB48425	kyphoscoliosis peptidase(LOC410236)	Apis mellifera	Cell division and chromosome partitioning,
GB46019	la-related protein 1B(LOC724517)	Apis mellifera					IPR006607:Protein of unknown function DM15,IPR006630:RNA-binding protein Lupus La,IPR011991:Winged helix-turn-helix DNA-binding domain,			SM00684:DM15,SM00715:LA,	Complete proteome,Reference proteome,
GB42747	la-related protein 4(LOC411476)	Apis mellifera				GO:0000166~nucleotide binding,	IPR006630:RNA-binding protein Lupus La,IPR011991:Winged helix-turn-helix DNA-binding domain,IPR012677:Nucleotide-binding, alpha-beta plait,			SM00715:LA,	Complete proteome,Reference proteome,
GB51681	lachesin(LOC413215)	Apis mellifera					IPR003598:Immunoglobulin subtype 2,IPR003599:Immunoglobulin subtype,IPR007110:Immunoglobulin-like domain,IPR013098:Immunoglobulin I-set,IPR013783:Immunoglobulin-like fold,			SM00408:IGc2,SM00409:IG,	Complete proteome,Reference proteome,Signal,
GB53931	laminin subunit alpha-1(LOC410775)	Apis mellifera					IPR000034:Laminin B type IV,IPR000742:Epidermal growth factor-like domain,IPR001791:Laminin G domain,IPR002049:EGF-like, laminin,IPR013032:EGF-like, conserved site,IPR013320:Concanavalin A-like lectin/glucanase, subgroup,	ame04512:ECM-receptor interaction,		SM00180:EGF_Lam,SM00181:EGF,SM00281:LamB,SM00282:LamG,	Coiled coil,Complete proteome,Disulfide bond,Laminin EGF-like domain,Reference proteome,Repeat,
GB51210	lateral signaling target protein 2 homolog(LOC413998)	Apis mellifera				GO:0046872~metal ion binding,	IPR000306:Zinc finger, FYVE-type,IPR011011:Zinc finger, FYVE/PHD-type,IPR013083:Zinc finger, RING/FYVE/PHD-type,IPR017455:Zinc finger, FYVE-related,			SM00064:FYVE,	Coiled coil,Complete proteome,Metal-binding,Reference proteome,Zinc,Zinc-finger,
GB42224	leucine-rich repeat and calponin homology domain-containing protein 1(LOC409027)	Apis mellifera	Function unknown,		GO:0016021~integral component of membrane,		IPR001611:Leucine-rich repeat,IPR001715:Calponin homology domain,IPR003591:Leucine-rich repeat, typical subtype,			SM00033:CH,SM00369:LRR_TYP,	Complete proteome,Membrane,Reference proteome,Transmembrane,Transmembrane helix,
GB53830	leucine-rich repeat-containing protein 15-like(LOC724779)	Apis mellifera					IPR001611:Leucine-rich repeat,IPR003591:Leucine-rich repeat, typical subtype,			SM00369:LRR_TYP,	Complete proteome,Reference proteome,Signal,
GB52933	leucine-rich repeat-containing protein 24(LOC411158)	Apis mellifera			GO:0016021~integral component of membrane,		IPR000483:Cysteine-rich flanking region, C-terminal,IPR001611:Leucine-rich repeat,IPR003591:Leucine-rich repeat, typical subtype,IPR003598:Immunoglobulin subtype 2,IPR003599:Immunoglobulin subtype,IPR007110:Immunoglobulin-like domain,IPR013098:Immunoglobulin I-set,IPR013783:Immunoglobulin-like fold,			SM00082:LRRCT,SM00369:LRR_TYP,SM00408:IGc2,SM00409:IG,	Complete proteome,Disulfide bond,Leucine-rich repeat,Membrane,Reference proteome,Repeat,Signal,Transmembrane,Transmembrane helix,
GB40751	leucine-rich repeat-containing protein 4(LOC552187)	Apis mellifera			GO:0016021~integral component of membrane,		IPR000483:Cysteine-rich flanking region, C-terminal,IPR001611:Leucine-rich repeat,IPR003591:Leucine-rich repeat, typical subtype,IPR003598:Immunoglobulin subtype 2,IPR003599:Immunoglobulin subtype,IPR007110:Immunoglobulin-like domain,IPR013098:Immunoglobulin I-set,IPR013783:Immunoglobulin-like fold,			SM00082:LRRCT,SM00369:LRR_TYP,SM00408:IGc2,SM00409:IG,	Complete proteome,Disulfide bond,Leucine-rich repeat,Membrane,Reference proteome,Repeat,Signal,Transmembrane,Transmembrane helix,
GB44526	leupaxin(LOC551919)	Apis mellifera		GO:0007160~cell-matrix adhesion,	GO:0005856~cytoskeleton,	GO:0008270~zinc ion binding,	IPR001781:Zinc finger, LIM-type,IPR001904:Paxillin,			SM00132:LIM,	Complete proteome,LIM domain,Metal-binding,Reference proteome,Zinc,
GB45694	lutropin-choriogonadotropic hormone receptor(LOC411738)	Apis mellifera			GO:0016021~integral component of membrane,	GO:0016500~protein-hormone receptor activity,	IPR000276:G protein-coupled receptor, rhodopsin-like,IPR001611:Leucine-rich repeat,IPR002131:Glycoprotein hormone receptor,IPR003591:Leucine-rich repeat, typical subtype,IPR017452:GPCR, rhodopsin-like, 7TM,			SM00369:LRR_TYP,	Complete proteome,Membrane,Reference proteome,Transmembrane,Transmembrane helix,
GB53787	lysine-specific demethylase 3B(LOC408944)	Apis mellifera					IPR003347:JmjC domain,			SM00558:JmjC,	Coiled coil,Complete proteome,Reference proteome,
GB49476	lysyl oxidase homolog 4(LOC408544)	Apis mellifera			GO:0016020~membrane,	GO:0005044~scavenger receptor activity,GO:0005507~copper ion binding,GO:0016641~oxidoreductase activity, acting on the CH-NH2 group of donors, oxygen as acceptor,	IPR001190:Speract/scavenger receptor,IPR001695:Lysyl oxidase,IPR017448:Speract/scavenger receptor-related,IPR019828:Lysyl oxidase, conserved site,			SM00202:SR,	Complete proteome,Disulfide bond,Reference proteome,Signal,
GB47417	mediator of RNA polymerase II transcription subunit 15(LOC412117)	Apis mellifera					IPR001660:Sterile alpha motif domain,IPR013761:Sterile alpha motif/pointed domain,			SM00454:SAM,	Coiled coil,Complete proteome,Reference proteome,
GB54176	mediator of RNA polymerase II transcription subunit 24(LOC408458)	Apis mellifera					IPR021429:Mediator complex, subunit Med24, N-terminal,				Complete proteome,Reference proteome,
GB41649	membrane-associated ring finger (C3HC4) 6(MARCH6)	Apis mellifera			GO:0016021~integral component of membrane,	GO:0008270~zinc ion binding,	IPR011016:Zinc finger, RING-CH-type,IPR013083:Zinc finger, RING/FYVE/PHD-type,	ame04141:Protein processing in endoplasmic reticulum,		SM00744:RINGv,	Complete proteome,Membrane,Metal-binding,Reference proteome,Transmembrane,Transmembrane helix,Zinc,Zinc-finger,
GB44968	metabotropic glutamate receptor 1(mGlutR1)	Apis mellifera			GO:0005886~plasma membrane,GO:0016021~integral component of membrane,	GO:0004930~G-protein coupled receptor activity,	IPR000162:GPCR, family 3, metabotropic glutamate receptor,IPR000337:GPCR, family 3,IPR001828:Extracellular ligand-binding receptor,IPR011500:GPCR, family 3, nine cysteines domain,IPR017978:GPCR, family 3, C-terminal,IPR017979:GPCR, family 3, conserved site,	ame04080:Neuroactive ligand-receptor interaction,			Cell membrane,Complete proteome,G-protein coupled receptor,Membrane,Receptor,Reference proteome,Signal,Transducer,Transmembrane,Transmembrane helix,
GB49588	microtubule-associated protein Jupiter(LOC551257)	Apis mellifera									Complete proteome,Reference proteome,
GB47422	microtubule-associated serine/threonine-protein kinase 3(LOC409193)	Apis mellifera				GO:0000287~magnesium ion binding,GO:0004674~protein serine/threonine kinase activity,GO:0005524~ATP binding,	IPR000719:Protein kinase, catalytic domain,IPR000961:AGC-kinase, C-terminal,IPR001478:PDZ domain,IPR008271:Serine/threonine-protein kinase, active site,IPR011009:Protein kinase-like domain,IPR015022:Microtubule-associated serine/threonine-protein kinase, domain,IPR023142:Microtubule-associated serine/threonine-protein kinase, pre-PK domain,			SM00220:S_TKc,SM00228:PDZ,	ATP-binding,Complete proteome,Kinase,Nucleotide-binding,Reference proteome,Serine/threonine-protein kinase,Transferase,
GB49259	mitochondrial uncoupling protein 2-like(LOC410791)	Apis mellifera		GO:0006839~mitochondrial transport,	GO:0016021~integral component of membrane,GO:0031966~mitochondrial membrane,		IPR002030:Mitochondrial brown fat uncoupling protein,IPR018108:Mitochondrial substrate/solute carrier,IPR023395:Mitochondrial carrier domain,				Complete proteome,Membrane,Reference proteome,Transmembrane,Transmembrane helix,Transport,
GB46013	mucin-1(LOC551924)	Apis mellifera					IPR010736:Sperm-tail PG-rich repeat,				Complete proteome,Reference proteome,
GB40678	mucin-19(LOC408374)	Apis mellifera					IPR002110:Ankyrin repeat,IPR020683:Ankyrin repeat-containing domain,			SM00248:ANK,	ANK repeat,Complete proteome,Reference proteome,
GB50828	mucin-19-like(LOC725164)	Apis mellifera									Complete proteome,Reference proteome,
GB40282	mucin-5AC(LOC409714)	Apis mellifera	General function prediction only,		GO:0016021~integral component of membrane,	GO:0004725~protein tyrosine phosphatase activity,	IPR000242:Protein-tyrosine phosphatase, receptor/non-receptor type,IPR000387:Protein-tyrosine/Dual specificity phosphatase,IPR003595:Protein-tyrosine phosphatase, catalytic,IPR016130:Protein-tyrosine phosphatase, active site,			SM00194:PTPc,SM00404:PTPc_motif,	Complete proteome,Hydrolase,Membrane,Protein phosphatase,Reference proteome,Signal,Transmembrane,Transmembrane helix,
GB47425	mucin-5AC(LOC552243)	Apis mellifera									Coiled coil,Complete proteome,Reference proteome,
GB46705	muscle M-line assembly protein unc-89(LOC408830)	Apis mellifera		GO:0035023~regulation of Rho protein signal transduction,		GO:0004672~protein kinase activity,GO:0005089~Rho guanyl-nucleotide exchange factor activity,GO:0005524~ATP binding,	IPR000219:Dbl homology (DH) domain,IPR000719:Protein kinase, catalytic domain,IPR001849:Pleckstrin homology domain,IPR003598:Immunoglobulin subtype 2,IPR003599:Immunoglobulin subtype,IPR003961:Fibronectin, type III,IPR007110:Immunoglobulin-like domain,IPR011009:Protein kinase-like domain,IPR011993:Pleckstrin homology-like domain,IPR013098:Immunoglobulin I-set,IPR013783:Immunoglobulin-like fold,			SM00060:FN3,SM00220:S_TKc,SM00325:RhoGEF,SM00408:IGc2,SM00409:IG,	Coiled coil,Complete proteome,Reference proteome,Repeat,
GB55480	muscle calcium channel subunit alpha-1(LOC100578899)	Apis mellifera			GO:0005891~voltage-gated calcium channel complex,	GO:0005245~voltage-gated calcium channel activity,	IPR002077:Voltage-dependent calcium channel, alpha-1 subunit,IPR005446:Voltage-dependent calcium channel, L-type, alpha-1 subunit,IPR005821:Ion transport domain,IPR014873:Voltage-dependent calcium channel, alpha-1 subunit, IQ domain,IPR027359:Voltage-dependent potassium channel, four helix bundle domain,			SM01062:SM01062,	Calcium,Calcium channel,Calcium transport,Coiled coil,Ion channel,Ion transport,Membrane,Transmembrane,Transmembrane helix,Transport,Voltage-gated channel,
GB49391	myelin regulatory factor-like protein(LOC410166)	Apis mellifera			GO:0016021~integral component of membrane,	GO:0003677~DNA binding,GO:0003700~transcription factor activity, sequence-specific DNA binding,	IPR008967:p53-like transcription factor, DNA-binding,IPR024061:NDT80 DNA-binding domain,IPR025719:Myelin gene regulatory factor C-terminal domain 2,IPR026932:Myelin gene regulatory factor C-terminal domain 1,				Coiled coil,Complete proteome,Membrane,Reference proteome,Transmembrane,Transmembrane helix,
GB43935	myeloperoxidase(LOC413054)	Apis mellifera		GO:0006979~response to oxidative stress,		GO:0004601~peroxidase activity,GO:0020037~heme binding,	IPR010255:Haem peroxidase,IPR019791:Haem peroxidase, animal, subgroup,				Complete proteome,Reference proteome,
GB41138	myocyte-specific enhancer factor 2(LOC413946)	Apis mellifera		GO:0000165~MAPK cascade,GO:0006351~transcription, DNA-templated,GO:0045944~positive regulation of transcription from RNA polymerase II promoter,	GO:0005634~nucleus,	GO:0000977~RNA polymerase II regulatory region sequence-specific DNA binding,	IPR002100:Transcription factor, MADS-box,IPR022102:Holliday junction regulator protein family C-terminal,			SM00432:MADS,	Complete proteome,DNA-binding,Nucleus,Reference proteome,Transcription,Transcription regulation,
GB51734	myosin heavy chain, non-muscle(LOC412092)	Apis mellifera			GO:0016459~myosin complex,	GO:0003774~motor activity,GO:0005524~ATP binding,	IPR000048:IQ motif, EF-hand binding site,IPR001609:Myosin head, motor domain,IPR002928:Myosin tail,IPR004009:Myosin, N-terminal, SH3-like,IPR027401:Myosin-like IQ motif-containing domain,IPR027417:P-loop containing nucleoside triphosphate hydrolase,			SM00015:IQ,SM00242:MYSc,	Actin-binding,ATP-binding,Coiled coil,Complete proteome,Motor protein,Myosin,Nucleotide-binding,Reference proteome,
GB40548	myosin heavy chain, non-muscle-like(LOC100576096)	Apis mellifera									Coiled coil,Complete proteome,Reference proteome,
GB43718	myosin-IIIb(LOC410489)	Apis mellifera			GO:0016459~myosin complex,	GO:0003774~motor activity,GO:0004672~protein kinase activity,GO:0005524~ATP binding,	IPR000048:IQ motif, EF-hand binding site,IPR000719:Protein kinase, catalytic domain,IPR001609:Myosin head, motor domain,IPR008271:Serine/threonine-protein kinase, active site,IPR011009:Protein kinase-like domain,IPR017441:Protein kinase, ATP binding site,IPR027417:P-loop containing nucleoside triphosphate hydrolase,	ame04745:Phototransduction - fly,		SM00015:IQ,SM00220:S_TKc,SM00242:MYSc,	Actin-binding,ATP-binding,Coiled coil,Complete proteome,Motor protein,Myosin,Nucleotide-binding,Reference proteome,
GB48275	neo-calmodulin-like(LOC552209)	Apis mellifera				GO:0005509~calcium ion binding,	IPR002048:EF-hand domain,IPR011992:EF-hand-like domain,IPR018247:EF-Hand 1, calcium-binding site,			SM00054:EFh,	Complete proteome,Reference proteome,
GB40007	nesprin-1(LOC551356)	Apis mellifera	Cell division and chromosome partitioning,
GB47918	netrin receptor UNC5C(LOC408264)	Apis mellifera		GO:0007165~signal transduction,	GO:0016021~integral component of membrane,		IPR000488:Death domain,IPR000884:Thrombospondin, type 1 repeat,IPR000906:ZU5,IPR003598:Immunoglobulin subtype 2,IPR003599:Immunoglobulin subtype,IPR007110:Immunoglobulin-like domain,IPR011029:Death-like domain,IPR013783:Immunoglobulin-like fold,			SM00005:DEATH,SM00209:TSP1,SM00218:ZU5,SM00408:IGc2,SM00409:IG,	Complete proteome,Membrane,Reference proteome,Signal,Transmembrane,Transmembrane helix,
GB41909	neuralized-like protein 4(LOC726381)	Apis mellifera					IPR006573:NEUZ,IPR013320:Concanavalin A-like lectin/glucanase, subgroup,			SM00588:NEUZ,	Coiled coil,Complete proteome,Reference proteome,
GB49149	neurogenic locus Notch protein(LOC413289)	Apis mellifera						ame04320:Dorso-ventral axis formation,ame04330:Notch signaling pathway,
GB45005	neurogenic locus protein delta(LOC410351)	Apis mellifera						ame04330:Notch signaling pathway,
GB42808	neuroligin 5(NLG-5)	Apis mellifera	Lipid metabolism,		GO:0016021~integral component of membrane,		IPR002018:Carboxylesterase, type B,IPR019819:Carboxylesterase type B, conserved site,				Complete proteome,Membrane,Reference proteome,Transmembrane,Transmembrane helix,
GB44199	neuropilin and tolloid-like protein 2(LOC411019)	Apis mellifera		GO:2000312~regulation of kainate selective glutamate receptor activity,			IPR000859:CUB domain,IPR002172:Low-density lipoprotein (LDL) receptor class A repeat,IPR023415:Low-density lipoprotein (LDL) receptor class A, conserved site,			SM00042:CUB,SM00192:LDLa,	Complete proteome,Disulfide bond,Reference proteome,
GB54347	nostrin(LOC409604)	Apis mellifera					IPR001060:FCH domain,IPR001452:Src homology-3 domain,			SM00055:FCH,SM00326:SH3,	Coiled coil,Complete proteome,Reference proteome,SH3 domain,
GB45967	nuclear receptor coactivator 3-like(LOC410637)	Apis mellifera		GO:0006355~regulation of transcription, DNA-templated,			IPR000014:PAS domain,IPR013767:PAS fold,IPR017426:Nuclear receptor coactivator,			SM00091:PAS,	Coiled coil,Complete proteome,Reference proteome,
GB40310	nucleosomal histone kinase 1(LOC411575)	Apis mellifera				GO:0004672~protein kinase activity,GO:0005524~ATP binding,	IPR000719:Protein kinase, catalytic domain,IPR011009:Protein kinase-like domain,IPR017441:Protein kinase, ATP binding site,			SM00220:S_TKc,	Complete proteome,Reference proteome,
GB49753	otopetrin-3-like(LOC410870)	Apis mellifera			GO:0016021~integral component of membrane,		IPR004878:Otopetrin,				Complete proteome,Membrane,Reference proteome,Transmembrane,Transmembrane helix,
GB43052	paramyosin, long form-like(LOC409787)	Apis mellifera			GO:0016459~myosin complex,	GO:0003774~motor activity,	IPR002928:Myosin tail,				Coiled coil,Complete proteome,Reference proteome,
GB56005	phosphatase and tensin-like(Pten)	Apis mellifera				GO:0004725~protein tyrosine phosphatase activity,GO:0008138~protein tyrosine/serine/threonine phosphatase activity,	IPR000008:C2 calcium-dependent membrane targeting,IPR000340:Dual specificity phosphatase, catalytic domain,IPR003595:Protein-tyrosine phosphatase, catalytic,IPR014020:Tensin phosphatase, C2 domain,IPR016130:Protein-tyrosine phosphatase, active site,	ame00562:Inositol phosphate metabolism,ame04068:FoxO signaling pathway,ame04070:Phosphatidylinositol signaling system,ame04150:mTOR signaling pathway,ame04931:Insulin resistance,		SM00404:PTPc_motif,SM01326:SM01326,	Complete proteome,Reference proteome,
GB40676	phosphatidylinositol 4-kinase beta(LOC408373)	Apis mellifera		GO:0046854~phosphatidylinositol phosphorylation,GO:0048015~phosphatidylinositol-mediated signaling,	GO:0005622~intracellular,	GO:0016301~kinase activity,	IPR000403:Phosphatidylinositol 3-/4-kinase, catalytic domain,IPR001263:Phosphoinositide 3-kinase, accessory (PIK) domain,IPR011009:Protein kinase-like domain,IPR015433:Phosphatidylinositol Kinase,	ame00562:Inositol phosphate metabolism,ame01100:Metabolic pathways,ame04070:Phosphatidylinositol signaling system,		SM00146:PI3Kc,	Complete proteome,Kinase,Reference proteome,Transferase,
GB48994	phosphatidylinositol 4-phosphate 3-kinase C2 domain-containing subunit beta(LOC413425)	Apis mellifera		GO:0046854~phosphatidylinositol phosphorylation,GO:0048015~phosphatidylinositol-mediated signaling,	GO:0005622~intracellular,	GO:0016301~kinase activity,GO:0035091~phosphatidylinositol binding,	IPR000008:C2 calcium-dependent membrane targeting,IPR000341:Phosphatidylinositol 3-kinase Ras-binding (PI3K RBD) domain,IPR000403:Phosphatidylinositol 3-/4-kinase, catalytic domain,IPR001263:Phosphoinositide 3-kinase, accessory (PIK) domain,IPR001683:Phox homologous domain,IPR002420:Phosphatidylinositol 3-kinase C2 (PI3K C2) domain,IPR011009:Protein kinase-like domain,IPR015433:Phosphatidylinosit…	ame00562:Inositol phosphate metabolism,ame01100:Metabolic pathways,ame04070:Phosphatidylinositol signaling system,		SM00142:PI3K_C2,SM00144:PI3K_rbd,SM00145:PI3Ka,SM00146:PI3Kc,SM00239:C2,SM00312:PX,	Coiled coil,Complete proteome,Kinase,Reference proteome,Transferase,
GB55323	phosphatidylinositol 4-phosphate 5-kinase type-1 alpha(LOC724991)	Apis mellifera				GO:0016307~phosphatidylinositol phosphate kinase activity,	IPR002498:Phosphatidylinositol-4-phosphate 5-kinase, core,IPR023610:Phosphatidylinositol-4-phosphate 5-kinase,IPR027483:Phosphatidylinositol-4-phosphate 5-kinase, C-terminal,IPR027484:Phosphatidylinositol-4-phosphate 5-kinase, N-terminal domain,	ame00562:Inositol phosphate metabolism,ame01100:Metabolic pathways,ame04070:Phosphatidylinositol signaling system,ame04144:Endocytosis,		SM00330:PIPKc,	Complete proteome,Reference proteome,
GB53296	pipsqueak(Psq)	Apis mellifera				GO:0003677~DNA binding,	IPR000210:BTB/POZ-like,IPR007889:DNA binding HTH domain, Psq-type,IPR009057:Homeodomain-like,IPR011333:BTB/POZ fold,			SM00225:BTB,	Complete proteome,Reference proteome,
GB51273	pleckstrin homology domain-containing family M member 2(LOC413802)	Apis mellifera					IPR001849:Pleckstrin homology domain,IPR004012:RUN,IPR011993:Pleckstrin homology-like domain,			SM00233:PH,SM00593:RUN,	Complete proteome,Reference proteome,
GB50787	pleckstrin homology-like domain family B member 1(LOC410895)	Apis mellifera					IPR000253:Forkhead-associated (FHA) domain,IPR008984:SMAD/FHA domain,				Coiled coil,Complete proteome,Reference proteome,
GB55088	poly(rC)-binding protein 3(LOC408372)	Apis mellifera				GO:0003723~RNA binding,	IPR004087:K Homology domain,IPR004088:K Homology domain, type 1,			SM00322:KH,	Complete proteome,Reference proteome,
GB50911	probable G-protein coupled receptor CG31760(LOC100577004)	Apis mellifera			GO:0016021~integral component of membrane,	GO:0004930~G-protein coupled receptor activity,	IPR017978:GPCR, family 3, C-terminal,				Coiled coil,Complete proteome,Membrane,Reference proteome,Signal,Transmembrane,Transmembrane helix,
GB55784	probable G-protein coupled receptor Mth-like 1(LOC724853)	Apis mellifera		GO:0007166~cell surface receptor signaling pathway,	GO:0016021~integral component of membrane,	GO:0004930~G-protein coupled receptor activity,	IPR000832:GPCR, family 2, secretin-like,IPR017981:GPCR, family 2-like,				Complete proteome,Membrane,Receptor,Reference proteome,Signal,Transmembrane,Transmembrane helix,
GB47036	probable Ras GTPase-activating protein(LOC724344)	Apis mellifera		GO:0008285~negative regulation of cell proliferation,GO:0016525~negative regulation of angiogenesis,GO:0030948~negative regulation of vascular endothelial growth factor receptor signaling pathway,GO:0038026~reelin-mediated signaling pathway,GO:0043065~positive regulation of apoptotic process,		GO:0005096~GTPase activator activity,	IPR000008:C2 calcium-dependent membrane targeting,IPR001849:Pleckstrin homology domain,IPR001936:Ras GTPase-activating protein,IPR008936:Rho GTPase activation protein,IPR011993:Pleckstrin homology-like domain,IPR021887:Protein of unknown function DUF3498,IPR023152:Ras GTPase-activating protein, conserved site,			SM00239:C2,SM00323:RasGAP,	Coiled coil,Complete proteome,GTPase activation,Reference proteome,
GB46015	probable cytochrome P450 301a1, mitochondrial(LOC413730)	Apis mellifera	Secondary metabolites biosynthesis, transport, and catabolism,
GB51060	probable serine/threonine-protein kinase DDB_G0282963(LOC408295)	Apis mellifera	Transcription / Cell division and chromosome partitioning,			GO:0003676~nucleic acid binding,GO:0046872~metal ion binding,	IPR001214:SET domain,IPR007087:Zinc finger, C2H2,IPR013087:Zinc finger C2H2-type/integrase DNA-binding domain,IPR015880:Zinc finger, C2H2-like,			SM00317:SET,SM00355:ZnF_C2H2,	Complete proteome,Reference proteome,
GB50441	probable serine/threonine-protein kinase samkC(LOC413113)	Apis mellifera									Complete proteome,Reference proteome,Signal,
GB54145	prominin-like protein(LOC726582)	Apis mellifera			GO:0016021~integral component of membrane,		IPR008795:Prominin,				Complete proteome,Membrane,Reference proteome,Signal,Transmembrane,Transmembrane helix,
GB53962	protein 60A(LOC410776)	Apis mellifera						ame04350:TGF-beta signaling pathway,
GB50000	protein D2-like(LOC726495)	Apis mellifera					IPR008914:Phosphatidylethanolamine-binding protein PEBP,				Complete proteome,Reference proteome,Signal,
GB48691	protein NDNF(LOC100576121)	Apis mellifera					IPR013783:Immunoglobulin-like fold,IPR019326:Protein of unknown function DUF2369,				Complete proteome,Reference proteome,Signal,
GB41401	protein RUFY3(LOC724787)	Apis mellifera				GO:0046872~metal ion binding,	IPR000306:Zinc finger, FYVE-type,IPR004012:RUN,IPR011011:Zinc finger, FYVE/PHD-type,IPR013083:Zinc finger, RING/FYVE/PHD-type,IPR017455:Zinc finger, FYVE-related,			SM00064:FYVE,SM00593:RUN,	Coiled coil,Complete proteome,Metal-binding,Reference proteome,Zinc,Zinc-finger,
GB50593	protein TANC2-like(LOC411569)	Apis mellifera				GO:0008270~zinc ion binding,	IPR001841:Zinc finger, RING-type,IPR002110:Ankyrin repeat,IPR011990:Tetratricopeptide-like helical,IPR013026:Tetratricopeptide repeat-containing domain,IPR013083:Zinc finger, RING/FYVE/PHD-type,IPR020683:Ankyrin repeat-containing domain,IPR027417:P-loop containing nucleoside triphosphate hydrolase,			SM00248:ANK,	Complete proteome,Reference proteome,
GB41549	protein TIS11(LOC725393)	Apis mellifera	General function prediction only,
GB42781	protein bicaudal D(LOC412961)	Apis mellifera		GO:0006810~transport,	GO:0005794~Golgi apparatus,		IPR018477:Bicaudal-D protein, microtubule-associated,				Coiled coil,Complete proteome,Reference proteome,
GB46140	protein crumbs(LOC725591)	Apis mellifera						ame04391:Hippo signaling pathway - fly,
GB42738	protein cueball(LOC552401)	Apis mellifera			GO:0016021~integral component of membrane,		IPR000033:LDLR class B repeat,IPR000742:Epidermal growth factor-like domain,IPR011042:Six-bladed beta-propeller, TolB-like,IPR013032:EGF-like, conserved site,			SM00135:LY,SM00181:EGF,	Complete proteome,Disulfide bond,EGF-like domain,Membrane,Reference proteome,Repeat,Transmembrane,Transmembrane helix,
GB55596	protein dead ringer-like(LOC725697)	Apis mellifera				GO:0003677~DNA binding,	IPR001606:ARID/BRIGHT DNA-binding domain,IPR023334:REKLES domain,			SM00501:BRIGHT,	Complete proteome,Reference proteome,
GB53867	protein escargot(LOC410464)	Apis mellifera			GO:0005634~nucleus,	GO:0003677~DNA binding,GO:0046872~metal ion binding,	IPR007087:Zinc finger, C2H2,IPR013087:Zinc finger C2H2-type/integrase DNA-binding domain,IPR015880:Zinc finger, C2H2-like,			SM00355:ZnF_C2H2,	Complete proteome,DNA-binding,Metal-binding,Nucleus,Reference proteome,Repeat,Zinc,Zinc-finger,	chain:Escargot/snail protein homolog,zinc finger region:C2H2-type,
GB48526	protein fem-1 homolog CG6966(LOC409291)	Apis mellifera					IPR002110:Ankyrin repeat,IPR020683:Ankyrin repeat-containing domain,			SM00248:ANK,	ANK repeat,Complete proteome,Reference proteome,
GB47783	protein hairy-like(LOC724914)	Apis mellifera		GO:0006351~transcription, DNA-templated,GO:0006355~regulation of transcription, DNA-templated,	GO:0005634~nucleus,	GO:0003677~DNA binding,	IPR003650:Orange,IPR011598:Myc-type, basic helix-loop-helix (bHLH) domain,			SM00353:HLH,SM00511:ORANGE,	Complete proteome,Nucleus,Reference proteome,Transcription,Transcription regulation,
GB40519	protein hairy-like(LOC725331)	Apis mellifera		GO:0006351~transcription, DNA-templated,GO:0006355~regulation of transcription, DNA-templated,	GO:0005634~nucleus,	GO:0003677~DNA binding,	IPR003650:Orange,IPR011598:Myc-type, basic helix-loop-helix (bHLH) domain,			SM00353:HLH,SM00511:ORANGE,	Complete proteome,Nucleus,Reference proteome,Transcription,Transcription regulation,
GB48034	protein numb(LOC727399)	Apis mellifera					IPR006020:Phosphotyrosine interaction domain,IPR010449:NUMB domain,IPR011993:Pleckstrin homology-like domain,	ame04330:Notch signaling pathway,		SM00462:PTB,	Complete proteome,Reference proteome,
GB49439	protein phosphatase 1 regulatory subunit 3C-B(LOC724295)	Apis mellifera		GO:0005977~glycogen metabolic process,			IPR005036:Putative phosphatase regulatory subunit,IPR017434:Protein phosphatase 1, glycogen targeting subunit, Metazoa,	ame04931:Insulin resistance,	PIRSF038207:protein phosphatase 1, glycogen targeting subunit, animal type,		Carbohydrate metabolism,Complete proteome,Glycogen metabolism,Reference proteome,
GB55474	protein pygopus(LOC410809)	Apis mellifera				GO:0008270~zinc ion binding,	IPR001965:Zinc finger, PHD-type,IPR011011:Zinc finger, FYVE/PHD-type,IPR013083:Zinc finger, RING/FYVE/PHD-type,IPR019786:Zinc finger, PHD-type, conserved site,IPR019787:Zinc finger, PHD-finger,			SM00249:PHD,	Complete proteome,Metal-binding,Reference proteome,Zinc,Zinc-finger,
GB44532	protein similar-like(LOC408852)	Apis mellifera		GO:0006351~transcription, DNA-templated,	GO:0005634~nucleus,GO:0005667~transcription factor complex,GO:0005737~cytoplasm,GO:0016021~integral component of membrane,	GO:0003700~transcription factor activity, sequence-specific DNA binding,	IPR000014:PAS domain,IPR001067:Nuclear translocator,IPR008952:Tetraspanin, EC2 domain,IPR011598:Myc-type, basic helix-loop-helix (bHLH) domain,IPR013767:PAS fold,IPR018499:Tetraspanin/Peripherin,			SM00091:PAS,SM00353:HLH,	Complete proteome,Membrane,Nucleus,Reference proteome,Transcription,Transcription regulation,Transmembrane,Transmembrane helix,
GB52523	protein sister of odd and bowel-like(LOC726179)	Apis mellifera				GO:0003676~nucleic acid binding,GO:0046872~metal ion binding,	IPR007087:Zinc finger, C2H2,IPR013087:Zinc finger C2H2-type/integrase DNA-binding domain,IPR015880:Zinc finger, C2H2-like,			SM00355:ZnF_C2H2,	Coiled coil,Complete proteome,Reference proteome,
GB54537	protein slit(LOC408960)	Apis mellifera	Function unknown,
GB40999	protein split ends(LOC408801)	Apis mellifera									Coiled coil,Complete proteome,Reference proteome,
GB47009	protein split ends-like(LOC412243)	Apis mellifera				GO:0000166~nucleotide binding,GO:0003676~nucleic acid binding,	IPR000504:RNA recognition motif domain,IPR010912:Spen paralogue/orthologue C-terminal, metazoa,IPR012677:Nucleotide-binding, alpha-beta plait,IPR012921:Spen paralogue and orthologue SPOC, C-terminal,IPR016194:SPOC like C-terminal domain,			SM00360:RRM,	Coiled coil,Complete proteome,Reference proteome,
GB43733	protein tilB homolog(LOC411663)	Apis mellifera					IPR001611:Leucine-rich repeat,				Complete proteome,Reference proteome,
GB46422	proton-coupled amino acid transporter 1(LOC413000)	Apis mellifera			GO:0016021~integral component of membrane,		IPR013057:Amino acid transporter, transmembrane,				Complete proteome,Membrane,Reference proteome,Transmembrane,Transmembrane helix,
GB42426	puromycin-sensitive aminopeptidase-like protein(LOC551180)	Apis mellifera			GO:0016021~integral component of membrane,	GO:0008237~metallopeptidase activity,GO:0008270~zinc ion binding,	IPR001930:Peptidase M1, alanine aminopeptidase/leukotriene A4 hydrolase,IPR014782:Peptidase M1, membrane alanine aminopeptidase, N-terminal,IPR024571:Domain of unknown function DUF3358,				Complete proteome,Membrane,Reference proteome,Transmembrane,Transmembrane helix,
GB48658	putative epidermal cell surface receptor(LOC412968)	Apis mellifera			GO:0016021~integral component of membrane,		IPR001007:von Willebrand factor, type C,IPR003961:Fibronectin, type III,IPR013783:Immunoglobulin-like fold,			SM00060:FN3,SM00214:VWC,	Complete proteome,Membrane,Reference proteome,Transmembrane,Transmembrane helix,
GB47551	putative mediator of RNA polymerase II transcription subunit 26(LOC551799)	Apis mellifera									Complete proteome,Reference proteome,
GB51207	putative mediator of RNA polymerase II transcription subunit 26(LOC725706)	Apis mellifera			GO:0005634~nucleus,	GO:0003713~transcription coactivator activity,	IPR026638:Nuclear receptor coactivator 6,				Complete proteome,Reference proteome,
GB43301	ras GTPase-activating protein-binding protein 2(LOC551602)	Apis mellifera		GO:0006810~transport,	GO:0005622~intracellular,	GO:0000166~nucleotide binding,GO:0003676~nucleic acid binding,	IPR000504:RNA recognition motif domain,IPR002075:Nuclear transport factor 2,IPR012677:Nucleotide-binding, alpha-beta plait,IPR018222:Nuclear transport factor 2, Eukaryote,			SM00360:RRM,	Complete proteome,Reference proteome,
GB54094	ras guanine nucleotide exchange factor Y-like(LOC726928)	Apis mellifera									Complete proteome,Reference proteome,
GB42970	ras-related protein Rab-5C(LOC100577764)	Apis mellifera		GO:0007264~small GTPase mediated signal transduction,	GO:0005622~intracellular,	GO:0005525~GTP binding,	IPR001806:Small GTPase superfamily,IPR005225:Small GTP-binding protein domain,IPR027417:P-loop containing nucleoside triphosphate hydrolase,	ame04144:Endocytosis,ame04145:Phagosome,			Complete proteome,Reference proteome,
GB51283	retinal dehydrogenase 1(LOC408559)	Apis mellifera				GO:0016620~oxidoreductase activity, acting on the aldehyde or oxo group of donors, NAD or NADP as acceptor,	IPR015590:Aldehyde dehydrogenase domain,IPR016160:Aldehyde dehydrogenase, conserved site,IPR016161:Aldehyde/histidinol dehydrogenase,IPR016162:Aldehyde dehydrogenase, N-terminal,IPR016163:Aldehyde dehydrogenase, C-terminal,	ame00010:Glycolysis / Gluconeogenesis,ame00053:Ascorbate and aldarate metabolism,ame00071:Fatty acid degradation,ame00280:Valine, leucine and isoleucine degradation,ame00310:Lysine degradation,ame00330:Arginine and proline metabolism,ame00340:Histidine metabolism,ame00380:Tryptophan metabolism,ame00410:beta-Alanine metabolism,ame00561:Glycerolipid metabolism,ame00620:Pyruvate metabolism,ame01100:…			Complete proteome,Oxidoreductase,Reference proteome,
GB49732	rho guanine nucleotide exchange factor 17(LOC413562)	Apis mellifera		GO:0035023~regulation of Rho protein signal transduction,		GO:0005089~Rho guanyl-nucleotide exchange factor activity,	IPR000219:Dbl homology (DH) domain,IPR011993:Pleckstrin homology-like domain,IPR015943:WD40/YVTN repeat-like-containing domain,IPR017986:WD40-repeat-containing domain,			SM00325:RhoGEF,	Coiled coil,Complete proteome,Reference proteome,
GB43467	rho guanine nucleotide exchange factor 18(LOC412143)	Apis mellifera		GO:0035023~regulation of Rho protein signal transduction,		GO:0005089~Rho guanyl-nucleotide exchange factor activity,	IPR000219:Dbl homology (DH) domain,IPR011993:Pleckstrin homology-like domain,			SM00325:RhoGEF,	Coiled coil,Complete proteome,Reference proteome,
GB40565	ribosomal protein S6 kinase alpha-5(LOC411630)	Apis mellifera				GO:0004674~protein serine/threonine kinase activity,GO:0005524~ATP binding,	IPR000719:Protein kinase, catalytic domain,IPR000961:AGC-kinase, C-terminal,IPR008271:Serine/threonine-protein kinase, active site,IPR011009:Protein kinase-like domain,IPR017441:Protein kinase, ATP binding site,IPR017892:Protein kinase, C-terminal,			SM00133:S_TK_X,SM00220:S_TKc,	ATP-binding,Complete proteome,Kinase,Nucleotide-binding,Reference proteome,Serine/threonine-protein kinase,Transferase,
GB46903	ribosomal protein S6 kinase beta-1-like(LOC412419)	Apis mellifera		GO:0007165~signal transduction,		GO:0004674~protein serine/threonine kinase activity,GO:0005524~ATP binding,	IPR000719:Protein kinase, catalytic domain,IPR000961:AGC-kinase, C-terminal,IPR008271:Serine/threonine-protein kinase, active site,IPR011009:Protein kinase-like domain,IPR016238:Ribosomal protein S6 kinase,IPR017441:Protein kinase, ATP binding site,IPR017892:Protein kinase, C-terminal,		PIRSF000605:ribosomal protein S6 kinase,	SM00133:S_TK_X,SM00220:S_TKc,	ATP-binding,Complete proteome,Kinase,Nucleotide-binding,Reference proteome,Serine/threonine-protein kinase,Transferase,
GB41495	sarcalumenin(LOC100576703)	Apis mellifera				GO:0005525~GTP binding,	IPR022812:Dynamin,IPR027417:P-loop containing nucleoside triphosphate hydrolase,				Coiled coil,Complete proteome,Reference proteome,
GB50648	serine proteinase stubble(LOC409827)	Apis mellifera				GO:0004252~serine-type endopeptidase activity,	IPR001254:Peptidase S1,IPR001314:Peptidase S1A, chymotrypsin-type,IPR009003:Trypsin-like cysteine/serine peptidase domain,IPR018114:Peptidase S1, trypsin family, active site,			SM00020:Tryp_SPc,	Complete proteome,Disulfide bond,Hydrolase,Protease,Reference proteome,Serine protease,Signal,
GB50586	serine proteinase stubble(LOC410624)	Apis mellifera				GO:0004252~serine-type endopeptidase activity,	IPR001254:Peptidase S1,IPR001314:Peptidase S1A, chymotrypsin-type,IPR009003:Trypsin-like cysteine/serine peptidase domain,			SM00020:Tryp_SPc,	Complete proteome,Disulfide bond,Reference proteome,Signal,
GB42423	serine-rich adhesin for platelets(LOC724518)	Apis mellifera		GO:0030036~actin cytoskeleton organization,	GO:0005856~cytoskeleton,						Coiled coil,Complete proteome,Reference proteome,
GB50204	serine/threonine-protein kinase 10(LOC408519)	Apis mellifera	General function prediction only,Inorganic ion transport and metabolism,			GO:0004674~protein serine/threonine kinase activity,GO:0005524~ATP binding,	IPR000719:Protein kinase, catalytic domain,IPR008271:Serine/threonine-protein kinase, active site,IPR011009:Protein kinase-like domain,IPR017441:Protein kinase, ATP binding site,IPR022165:Polo kinase kinase,			SM00220:S_TKc,	Coiled coil,Complete proteome,Reference proteome,
GB50705	serine/threonine-protein kinase PLK1-like(LOC726051)	Apis mellifera				GO:0004674~protein serine/threonine kinase activity,GO:0005524~ATP binding,	IPR000719:Protein kinase, catalytic domain,IPR000959:POLO box duplicated domain,IPR008271:Serine/threonine-protein kinase, active site,IPR011009:Protein kinase-like domain,IPR017441:Protein kinase, ATP binding site,			SM00220:S_TKc,	ATP-binding,Complete proteome,Kinase,Nucleotide-binding,Reference proteome,Serine/threonine-protein kinase,Transferase,
GB53036	serine/threonine-protein kinase Warts(LOC411678)	Apis mellifera		GO:0007067~mitotic nuclear division,GO:0035329~hippo signaling,	GO:0005622~intracellular,	GO:0004674~protein serine/threonine kinase activity,GO:0005524~ATP binding,	IPR000719:Protein kinase, catalytic domain,IPR000961:AGC-kinase, C-terminal,IPR008271:Serine/threonine-protein kinase, active site,IPR009060:UBA-like,IPR011009:Protein kinase-like domain,IPR015940:Ubiquitin-associated/translation elongation factor EF1B, N-terminal, eukaryote,IPR017441:Protein kinase, ATP binding site,	ame04391:Hippo signaling pathway - fly,		SM00133:S_TK_X,SM00165:UBA,SM00220:S_TKc,	Complete proteome,Reference proteome,
GB51295	sex combs reduced(LOC551506)	Apis mellifera		GO:0006355~regulation of transcription, DNA-templated,GO:0007275~multicellular organism development,	GO:0005634~nucleus,	GO:0003700~transcription factor activity, sequence-specific DNA binding,GO:0043565~sequence-specific DNA binding,	IPR001356:Homeodomain,IPR009057:Homeodomain-like,IPR017970:Homeobox, conserved site,IPR017995:Homeobox protein, antennapedia type,IPR020479:Homeodomain, metazoa,			SM00389:HOX,	Complete proteome,Developmental protein,DNA-binding,Homeobox,Nucleus,Reference proteome,	chain:Homeobox protein H55,DNA-binding region:Homeobox,
GB44980	short-chain dehydrogenase/reductase family 16C member 6(LOC409260)	Apis mellifera				GO:0016491~oxidoreductase activity,	IPR002347:Glucose/ribitol dehydrogenase,IPR016040:NAD(P)-binding domain,IPR020904:Short-chain dehydrogenase/reductase, conserved site,	ame00830:Retinol metabolism,			Complete proteome,Reference proteome,
GB50020	signal transducer and activator of transcription 5B(LOC413742)	Apis mellifera		GO:0006351~transcription, DNA-templated,	GO:0005634~nucleus,GO:0005737~cytoplasm,	GO:0003677~DNA binding,GO:0003700~transcription factor activity, sequence-specific DNA binding,GO:0004871~signal transducer activity,	IPR000980:SH2 domain,IPR001217:STAT transcription factor, core,IPR008967:p53-like transcription factor, DNA-binding,IPR011992:EF-hand-like domain,IPR012345:STAT transcription factor, DNA-binding, subdomain,IPR013799:STAT transcription factor, protein interaction,IPR013800:STAT transcription factor, all-alpha,IPR013801:STAT transcription factor, DNA-binding,IPR015988:STAT transcription factor, coi…	ame04630:Jak-STAT signaling pathway,		SM00964:SM00964,	Activator,Complete proteome,Cytoplasm,DNA-binding,Nucleus,Phosphoprotein,Reference proteome,SH2 domain,Transcription,Transcription regulation,
GB54416	signal transducer and activator of transcription C-like(LOC552179)	Apis mellifera									Complete proteome,Reference proteome,
GB43130	single Ig IL-1-related receptor-like(LOC100578939)	Apis mellifera		GO:0007165~signal transduction,	GO:0016021~integral component of membrane,		IPR000157:Toll/interleukin-1 receptor homology (TIR) domain,IPR003598:Immunoglobulin subtype 2,IPR003599:Immunoglobulin subtype,IPR007110:Immunoglobulin-like domain,IPR013098:Immunoglobulin I-set,IPR013783:Immunoglobulin-like fold,IPR015621:Interleukin-1 receptor family,			SM00408:IGc2,SM00409:IG,	Complete proteome,Membrane,Reference proteome,Transmembrane,Transmembrane helix,
GB45216	single-stranded DNA-binding protein 3(LOC551073)	Apis mellifera				GO:0003697~single-stranded DNA binding,	IPR006594:LisH dimerisation motif,IPR008116:Sequence-specific single-strand DNA-binding protein,			SM00667:LisH,	Complete proteome,Reference proteome,
GB50365	ski oncogene(LOC724375)	Apis mellifera					IPR003380:Transforming protein Ski,IPR009061:DNA binding domain, putative,IPR010919:SAND domain-like,IPR014890:c-SKI SMAD4-binding domain,IPR023216:Transcription regulator SKI/SnoN,			SM01046:SM01046,	Complete proteome,Reference proteome,
GB46296	slit homolog 1 protein-like(LOC413237)	Apis mellifera			GO:0016021~integral component of membrane,		IPR000483:Cysteine-rich flanking region, C-terminal,IPR001611:Leucine-rich repeat,IPR003591:Leucine-rich repeat, typical subtype,			SM00082:LRRCT,SM00369:LRR_TYP,	Complete proteome,Leucine-rich repeat,Membrane,Reference proteome,Repeat,Signal,Transmembrane,Transmembrane helix,
GB48426	slit homolog 2 protein(LOC410235)	Apis mellifera		GO:0007165~signal transduction,	GO:0016021~integral component of membrane,		IPR000157:Toll/interleukin-1 receptor homology (TIR) domain,IPR001611:Leucine-rich repeat,IPR003591:Leucine-rich repeat, typical subtype,			SM00255:TIR,SM00369:LRR_TYP,	Complete proteome,Leucine-rich repeat,Membrane,Reference proteome,Repeat,Signal,Transmembrane,Transmembrane helix,
GB49396	sodium- and chloride-dependent GABA transporter 1(LOC408381)	Apis mellifera	General function prediction only,
GB45617	soluble scavenger receptor cysteine-rich domain-containing protein SSC5D(LOC408561)	Apis mellifera									Complete proteome,Reference proteome,
GB47584	sorbin and SH3 domain-containing protein 1(LOC409655)	Apis mellifera		GO:0007015~actin filament organization,GO:0007155~cell adhesion,GO:0016477~cell migration,			IPR001452:Src homology-3 domain,IPR003127:Sorbin-like,IPR011511:Variant SH3,			SM00326:SH3,	Complete proteome,Reference proteome,
GB53340	spectrin beta chain(LOC411744)	Apis mellifera			GO:0008091~spectrin,	GO:0005200~structural constituent of cytoskeleton,GO:0005543~phospholipid binding,	IPR001589:Actinin-type, actin-binding, conserved site,IPR001605:Pleckstrin homology domain, spectrin-type,IPR001715:Calponin homology domain,IPR001849:Pleckstrin homology domain,IPR002017:Spectrin repeat,IPR011993:Pleckstrin homology-like domain,IPR016343:Spectrin, beta subunit,IPR018159:Spectrin/alpha-actinin,		PIRSF002297:spectrin, beta subunit,	SM00033:CH,SM00150:SPEC,SM00233:PH,	Actin-binding,Coiled coil,Complete proteome,Reference proteome,Repeat,
GB50745	sphingosine kinase 2(LOC411349)	Apis mellifera	Lipid metabolism / General function prediction only,			GO:0016301~kinase activity,	IPR001206:Diacylglycerol kinase, catalytic domain,IPR016064:ATP-NAD kinase-like domain,	ame00600:Sphingolipid metabolism,ame01100:Metabolic pathways,		SM00046:DAGKc,	Complete proteome,Reference proteome,
GB55389	spondin-1(LOC410824)	Apis mellifera				GO:0004867~serine-type endopeptidase inhibitor activity,	IPR000884:Thrombospondin, type 1 repeat,IPR002223:Proteinase inhibitor I2, Kunitz metazoa,IPR002861:Reeler domain,IPR009465:Spondin, N-terminal,IPR020901:Proteinase inhibitor I2, Kunitz, conserved site,			SM00131:KU,SM00209:TSP1,	Complete proteome,Reference proteome,Signal,
GB43421	sprouty-related, EVH1 domain-containing protein 1(LOC412008)	Apis mellifera		GO:0007275~multicellular organism development,GO:0009966~regulation of signal transduction,	GO:0016020~membrane,		IPR000697:EVH1,IPR007875:Sprouty,IPR011993:Pleckstrin homology-like domain,			SM00461:WH1,	Complete proteome,Reference proteome,
GB55860	sterile alpha and TIR motif-containing protein 1(LOC100577242)	Apis mellifera									Complete proteome,Reference proteome,
GB49966	suppressor of lurcher protein 1(LOC726948)	Apis mellifera					IPR000859:CUB domain,			SM00042:CUB,	Complete proteome,Reference proteome,
GB47938	sushi, von Willebrand factor type A, EGF and pentraxin domain-containing protein 1(LOC412825)	Apis mellifera			GO:0016021~integral component of membrane,	GO:0005509~calcium ion binding,	IPR000152:EGF-type aspartate/asparagine hydroxylation site,IPR000421:Coagulation factor 5/8 C-terminal type domain,IPR000436:Sushi/SCR/CCP,IPR000742:Epidermal growth factor-like domain,IPR000859:CUB domain,IPR001304:C-type lectin,IPR001881:EGF-like calcium-binding,IPR002172:Low-density lipoprotein (LDL) receptor class A repeat,IPR003410:Hyalin,IPR008979:Galactose-binding domain-like,IPR009030:Ins…			SM00032:CCP,SM00042:CUB,SM00179:EGF_CA,SM00181:EGF,SM00192:LDLa,SM00231:FA58C,SM01411:SM01411,	Complete proteome,Disulfide bond,EGF-like domain,Membrane,Reference proteome,Repeat,Sushi,Transmembrane,Transmembrane helix,
GB41127	synaptic vesicle glycoprotein 2B(LOC726871)	Apis mellifera			GO:0016021~integral component of membrane,	GO:0022857~transmembrane transporter activity,	IPR005828:General substrate transporter,IPR020846:Major facilitator superfamily domain,				Complete proteome,Membrane,Reference proteome,Transmembrane,Transmembrane helix,
GB50003	synaptic vesicular amine transporter(LOC408517)	Apis mellifera		GO:0055085~transmembrane transport,	GO:0016021~integral component of membrane,		IPR011701:Major facilitator superfamily,IPR020846:Major facilitator superfamily domain,				Complete proteome,Membrane,Reference proteome,Transmembrane,Transmembrane helix,
GB54319	synaptotagmin 20(Syt20)	Apis mellifera			GO:0016021~integral component of membrane,		IPR000008:C2 calcium-dependent membrane targeting,			SM00239:C2,	Complete proteome,Membrane,Reference proteome,Transmembrane,Transmembrane helix,
GB43089	syntaxin 1A(Syx1A)	Apis mellifera		GO:0006886~intracellular protein transport,GO:0016192~vesicle-mediated transport,GO:0017157~regulation of exocytosis,GO:0061025~membrane fusion,	GO:0005622~intracellular,GO:0016021~integral component of membrane,		IPR000727:Target SNARE coiled-coil domain,IPR006011:Syntaxin, N-terminal,IPR006012:Syntaxin/epimorphin, conserved site,IPR010989:t-SNARE,	ame04130:SNARE interactions in vesicular transport,		SM00397:t_SNARE,SM00503:SynN,	Coiled coil,Complete proteome,Membrane,Reference proteome,Transmembrane,Transmembrane helix,
GB49438	tankyrase(LOC413032)	Apis mellifera				GO:0003950~NAD+ ADP-ribosyltransferase activity,	IPR001660:Sterile alpha motif domain,IPR002110:Ankyrin repeat,IPR012317:Poly(ADP-ribose) polymerase, catalytic domain,IPR013761:Sterile alpha motif/pointed domain,IPR020683:Ankyrin repeat-containing domain,			SM00248:ANK,SM00454:SAM,	ANK repeat,Complete proteome,Glycosyltransferase,NAD,Reference proteome,Repeat,Transferase,
GB46478	tectonin beta-propeller repeat-containing protein(LOC412224)	Apis mellifera			GO:0016021~integral component of membrane,	GO:0030246~carbohydrate binding,	IPR001079:Galectin, carbohydrate recognition domain,IPR006614:Peroxin/Ferlin domain,IPR006624:Beta-propeller repeat TECPR,IPR010482:Peroxin/Dysferlin domain,IPR011993:Pleckstrin homology-like domain,IPR013320:Concanavalin A-like lectin/glucanase, subgroup,			SM00276:GLECT,SM00693:DysFN,SM00694:DysFC,SM00706:TECPR,SM00908:SM00908,	Complete proteome,Lectin,Reference proteome,
GB53821	telomerase-binding protein EST1A(LOC409795)	Apis mellifera					IPR002716:PIN domain,IPR011990:Tetratricopeptide-like helical,IPR018834:DNA/RNA-binding domain, Est1-type,IPR019458:Telomerase activating protein Est1,	ame03015:mRNA surveillance pathway,		SM00670:PINc,	Complete proteome,Reference proteome,
GB48972	teneurin-m(LOC410739)	Apis mellifera	Cell envelope biogenesis, outer membrane,
GB53139	testican-1(LOC409774)	Apis mellifera		GO:0007165~signal transduction,	GO:0005578~proteinaceous extracellular matrix,	GO:0005509~calcium ion binding,	IPR000716:Thyroglobulin type-1,IPR002350:Kazal domain,IPR011992:EF-hand-like domain,IPR018247:EF-Hand 1, calcium-binding site,IPR019577:SPARC/Testican, calcium-binding domain,			SM00211:TY,SM00280:KAZAL,	Complete proteome,Disulfide bond,Reference proteome,Signal,
GB50852	tetratricopeptide repeat protein 28(LOC413955)	Apis mellifera	Function unknown,	GO:0007346~regulation of mitotic cell cycle,	GO:0005813~centrosome,GO:0030496~midbody,		IPR011990:Tetratricopeptide-like helical,IPR013026:Tetratricopeptide repeat-containing domain,IPR019734:Tetratricopeptide repeat,IPR024983:CHAT domain,			SM00028:TPR,	Complete proteome,Reference proteome,
GB55591	titin(LOC408677)	Apis mellifera									Complete proteome,Reference proteome,
GB40010	titin-like(LOC551319)	Apis mellifera	Cell envelope biogenesis, outer membrane,		GO:0016021~integral component of membrane,		IPR002017:Spectrin repeat,IPR012315:Klarsicht/ANC-1/syne-1 homology,IPR018159:Spectrin/alpha-actinin,			SM00150:SPEC,SM01249:SM01249,	Coiled coil,Complete proteome,Reference proteome,
GB52106	tolloid-like protein 1(LOC410386)	Apis mellifera				GO:0004222~metalloendopeptidase activity,GO:0005509~calcium ion binding,GO:0008270~zinc ion binding,	IPR000152:EGF-type aspartate/asparagine hydroxylation site,IPR000742:Epidermal growth factor-like domain,IPR000859:CUB domain,IPR001506:Peptidase M12A, astacin,IPR001881:EGF-like calcium-binding,IPR006026:Peptidase, metallopeptidase,IPR013032:EGF-like, conserved site,IPR018097:EGF-like calcium-binding, conserved site,IPR024079:Metallopeptidase, catalytic domain,			SM00042:CUB,SM00179:EGF_CA,SM00181:EGF,SM00235:ZnMc,	Complete proteome,Disulfide bond,EGF-like domain,Hydrolase,Metal-binding,Metalloprotease,Protease,Reference proteome,Repeat,Signal,Zinc,
GB40265	transcriptional activator protein Pur-beta(LOC726399)	Apis mellifera					IPR006628:PUR-alpha/beta/gamma, DNA/RNA-binding,			SM00712:PUR,	Complete proteome,Reference proteome,
GB54841	transcriptional enhancer factor TEF-1(LOC408616)	Apis mellifera						ame04391:Hippo signaling pathway - fly,
GB54130	transformation/transcription domain-associated protein(LOC410502)	Apis mellifera		GO:0016573~histone acetylation,	GO:0000123~histone acetyltransferase complex,	GO:0016301~kinase activity,	IPR000403:Phosphatidylinositol 3-/4-kinase, catalytic domain,IPR003151:PIK-related kinase, FAT,IPR003152:PIK-related kinase, FATC,IPR011009:Protein kinase-like domain,IPR011989:Armadillo-like helical,IPR011990:Tetratricopeptide-like helical,IPR014009:PIK-related kinase,IPR016024:Armadillo-type fold,			SM00146:PI3Kc,SM01343:SM01343,	Complete proteome,Reference proteome,
GB50026	transmembrane protease serine 11G-like(LOC725250)	Apis mellifera				GO:0004252~serine-type endopeptidase activity,	IPR001254:Peptidase S1,IPR001314:Peptidase S1A, chymotrypsin-type,IPR009003:Trypsin-like cysteine/serine peptidase domain,IPR018114:Peptidase S1, trypsin family, active site,			SM00020:Tryp_SPc,	Complete proteome,Disulfide bond,Hydrolase,Protease,Reference proteome,Serine protease,Signal,
GB44643	transportin-1(LOC408842)	Apis mellifera	Intracellular trafficking and secretion,	GO:0006886~intracellular protein transport,	GO:0005622~intracellular,		IPR001494:Importin-beta, N-terminal,IPR011989:Armadillo-like helical,IPR016024:Armadillo-type fold,			SM00913:SM00913,	Complete proteome,Reference proteome,
GB43575	trehalase-like(LOC410484)	Apis mellifera		GO:0005991~trehalose metabolic process,		GO:0004555~alpha,alpha-trehalase activity,	IPR001661:Glycoside hydrolase, family 37,IPR008928:Six-hairpin glycosidase-like,IPR018232:Glycoside hydrolase, family 37, conserved site,	ame00500:Starch and sucrose metabolism,ame01100:Metabolic pathways,			Complete proteome,Glycosidase,Hydrolase,Reference proteome,Signal,
GB48167	trichohyalin(LOC100577498)	Apis mellifera			GO:0016021~integral component of membrane,						Coiled coil,Complete proteome,Membrane,Reference proteome,Transmembrane,Transmembrane helix,
GB43602	trichohyalin(LOC410480)	Apis mellifera		GO:0007009~plasma membrane organization,			IPR001452:Src homology-3 domain,IPR013606:IRSp53/MIM homology domain (IMD),			SM00326:SH3,	Coiled coil,Complete proteome,Reference proteome,SH3 domain,
GB49853	trichohyalin(LOC550732)	Apis mellifera					IPR000210:BTB/POZ-like,IPR011333:BTB/POZ fold,IPR011705:BTB/Kelch-associated,			SM00225:BTB,SM00875:SM00875,	Coiled coil,Complete proteome,Reference proteome,
GB48567	trithorax group protein osa(LOC100577552)	Apis mellifera			GO:0005634~nucleus,	GO:0003723~RNA binding,	IPR004087:K Homology domain,IPR004088:K Homology domain, type 1,			SM00322:KH,	Complete proteome,Reference proteome,
GB48675	tubulin polyglutamylase TTLL5(LOC414032)	Apis mellifera		GO:0006464~cellular protein modification process,			IPR004344:Tubulin-tyrosine ligase,				Complete proteome,Reference proteome,
GB54910	tyrosine-protein kinase Abl(LOC409127)	Apis mellifera				GO:0004715~non-membrane spanning protein tyrosine kinase activity,GO:0005524~ATP binding,	IPR000719:Protein kinase, catalytic domain,IPR000980:SH2 domain,IPR001245:Serine-threonine/tyrosine-protein kinase catalytic domain,IPR001452:Src homology-3 domain,IPR008266:Tyrosine-protein kinase, active site,IPR011009:Protein kinase-like domain,IPR015015:F-actin binding,IPR017441:Protein kinase, ATP binding site,IPR020635:Tyrosine-protein kinase, catalytic domain,			SM00219:TyrKc,SM00252:SH2,SM00326:SH3,SM00808:FABD,	ATP-binding,Complete proteome,Kinase,Nucleotide-binding,Reference proteome,SH3 domain,Transferase,Tyrosine-protein kinase,
GB41082	tyrosine-protein kinase Src42A(LOC412588)	Apis mellifera				GO:0004715~non-membrane spanning protein tyrosine kinase activity,GO:0005524~ATP binding,	IPR000719:Protein kinase, catalytic domain,IPR000980:SH2 domain,IPR001245:Serine-threonine/tyrosine-protein kinase catalytic domain,IPR001452:Src homology-3 domain,IPR008266:Tyrosine-protein kinase, active site,IPR011009:Protein kinase-like domain,IPR017441:Protein kinase, ATP binding site,IPR020635:Tyrosine-protein kinase, catalytic domain,			SM00219:TyrKc,SM00252:SH2,SM00326:SH3,	ATP-binding,Complete proteome,Kinase,Nucleotide-binding,Reference proteome,SH3 domain,Transferase,Tyrosine-protein kinase,
GB47568	tyrosine-protein phosphatase 69D(LOC725118)	Apis mellifera			GO:0016021~integral component of membrane,	GO:0004725~protein tyrosine phosphatase activity,	IPR000242:Protein-tyrosine phosphatase, receptor/non-receptor type,IPR000387:Protein-tyrosine/Dual specificity phosphatase,IPR003595:Protein-tyrosine phosphatase, catalytic,IPR003598:Immunoglobulin subtype 2,IPR003599:Immunoglobulin subtype,IPR003961:Fibronectin, type III,IPR007110:Immunoglobulin-like domain,IPR013151:Immunoglobulin,IPR013783:Immunoglobulin-like fold,IPR016130:Protein-tyrosine ph…			SM00060:FN3,SM00194:PTPc,SM00404:PTPc_motif,SM00408:IGc2,SM00409:IG,	Complete proteome,Hydrolase,Immunoglobulin domain,Membrane,Protein phosphatase,Reference proteome,Signal,Transmembrane,Transmembrane helix,
GB54054	ubiquitin carboxyl-terminal hydrolase 7(LOC409332)	Apis mellifera						ame04068:FoxO signaling pathway,
GB47496	uncharacterized F-box/LRR-repeat protein C02F5.7(LOC413670)	Apis mellifera					IPR001810:F-box domain, cyclin-like,			SM00256:FBOX,	Complete proteome,Reference proteome,
GB43941	uncharacterized LOC100576157(LOC100576157)	Apis mellifera			GO:0016021~integral component of membrane,						Complete proteome,Membrane,Reference proteome,Transmembrane,Transmembrane helix,
GB44876	uncharacterized LOC100576421(LOC100576421)	Apis mellifera					IPR009263:SERTA,				Complete proteome,Reference proteome,
GB41658	uncharacterized LOC100576461(LOC100576461)	Apis mellifera			GO:0016021~integral component of membrane,						Complete proteome,Membrane,Reference proteome,Transmembrane,Transmembrane helix,
GB42554	uncharacterized LOC100577132(LOC100577132)	Apis mellifera									Complete proteome,Reference proteome,Signal,
GB41888	uncharacterized LOC100577280(LOC100577280)	Apis mellifera				GO:0008270~zinc ion binding,	IPR001214:SET domain,IPR001965:Zinc finger, PHD-type,IPR011011:Zinc finger, FYVE/PHD-type,IPR013083:Zinc finger, RING/FYVE/PHD-type,IPR019786:Zinc finger, PHD-type, conserved site,IPR019787:Zinc finger, PHD-finger,	ame00310:Lysine degradation,		SM00249:PHD,SM00317:SET,	Coiled coil,Complete proteome,Metal-binding,Reference proteome,Zinc,Zinc-finger,
GB41544	uncharacterized LOC100578220(LOC100578220)	Apis mellifera					IPR001660:Sterile alpha motif domain,IPR013761:Sterile alpha motif/pointed domain,			SM00454:SAM,	Complete proteome,Reference proteome,
GB50767	uncharacterized LOC100578727(LOC100578727)	Apis mellifera					IPR001478:PDZ domain,			SM00228:PDZ,	Complete proteome,Reference proteome,
GB52712	uncharacterized LOC100578813(LOC100578813)	Apis mellifera									Complete proteome,Reference proteome,
GB51011	uncharacterized LOC100578854(LOC100578854)	Apis mellifera									Complete proteome,Reference proteome,
GB55002	uncharacterized LOC100578883(LOC100578883)	Apis mellifera				GO:0003676~nucleic acid binding,GO:0046872~metal ion binding,	IPR007087:Zinc finger, C2H2,IPR013087:Zinc finger C2H2-type/integrase DNA-binding domain,IPR015880:Zinc finger, C2H2-like,			SM00355:ZnF_C2H2,	Complete proteome,Reference proteome,
GB54150	uncharacterized LOC408462(LOC408462)	Apis mellifera			GO:0016021~integral component of membrane,	GO:0005242~inward rectifier potassium channel activity,	IPR013518:Potassium channel, inwardly rectifying, Kir, cytoplasmic,IPR014756:Immunoglobulin E-set,IPR016449:Potassium channel, inwardly rectifying, Kir,				Complete proteome,Ion channel,Ion transport,Membrane,Potassium,Potassium transport,Reference proteome,Transmembrane,Transmembrane helix,Transport,Voltage-gated channel,
GB54151	uncharacterized LOC408463(LOC408463)	Apis mellifera									Complete proteome,Reference proteome,
GB42200	uncharacterized LOC408577(LOC408577)	Apis mellifera		GO:0035556~intracellular signal transduction,	GO:0005622~intracellular,GO:0005942~phosphatidylinositol 3-kinase complex,	GO:0035014~phosphatidylinositol 3-kinase regulator activity,GO:0046872~metal ion binding,	IPR000198:Rho GTPase-activating protein domain,IPR000980:SH2 domain,IPR001660:Sterile alpha motif domain,IPR001720:PI3 kinase, P85 regulatory subunit,IPR002219:Protein kinase C-like, phorbol ester/diacylglycerol binding,IPR008936:Rho GTPase activation protein,IPR013761:Sterile alpha motif/pointed domain,	ame04068:FoxO signaling pathway,ame04070:Phosphatidylinositol signaling system,ame04150:mTOR signaling pathway,ame04630:Jak-STAT signaling pathway,ame04931:Insulin resistance,		SM00109:C1,SM00252:SH2,SM00324:RhoGAP,SM00454:SAM,	Coiled coil,Complete proteome,Metal-binding,Reference proteome,Zinc,
GB55527	uncharacterized LOC408649(LOC408649)	Apis mellifera		GO:0006281~DNA repair,		GO:0003677~DNA binding,GO:0019104~DNA N-glycosylase activity,	IPR005122:Uracil-DNA glycosylase-like,IPR015637:DNA glycosylase, G/T mismatch,IPR017956:AT hook, DNA-binding motif,	ame03410:Base excision repair,		SM00384:AT_hook,SM00986:SM00986,	Coiled coil,Complete proteome,Reference proteome,
GB53562	uncharacterized LOC408874(LOC408874)	Apis mellifera					IPR001849:Pleckstrin homology domain,IPR011993:Pleckstrin homology-like domain,			SM00233:PH,	Coiled coil,Complete proteome,Reference proteome,
GB40504	uncharacterized LOC408957(LOC408957)	Apis mellifera									Coiled coil,Complete proteome,Reference proteome,
GB42762	uncharacterized LOC409020(LOC409020)	Apis mellifera						ame04745:Phototransduction - fly,
GB40690	uncharacterized LOC409108(LOC409108)	Apis mellifera									Coiled coil,Complete proteome,Reference proteome,
GB52975	uncharacterized LOC409658(LOC409658)	Apis mellifera					IPR022207:Genetic suppressor element-like,				Coiled coil,Complete proteome,Reference proteome,
GB51852	uncharacterized LOC409752(LOC409752)	Apis mellifera			GO:0016021~integral component of membrane,						Complete proteome,Membrane,Reference proteome,Transmembrane,Transmembrane helix,
GB40594	uncharacterized LOC409783(LOC409783)	Apis mellifera					IPR026163:Nck-associated protein 5-like,				Coiled coil,Complete proteome,Reference proteome,
GB54348	uncharacterized LOC409952(LOC409952)	Apis mellifera				GO:0004672~protein kinase activity,GO:0005524~ATP binding,	IPR000719:Protein kinase, catalytic domain,IPR008271:Serine/threonine-protein kinase, active site,IPR011009:Protein kinase-like domain,IPR017441:Protein kinase, ATP binding site,			SM00220:S_TKc,	Coiled coil,Complete proteome,Reference proteome,
GB47779	uncharacterized LOC410467(LOC410467)	Apis mellifera			GO:0005576~extracellular region,	GO:0030414~peptidase inhibitor activity,	IPR000436:Sushi/SCR/CCP,IPR008197:Whey acidic protein-type 4-disulphide core,			SM00032:CCP,	Complete proteome,Disulfide bond,Reference proteome,Signal,
GB54144	uncharacterized LOC410515(LOC410515)	Apis mellifera		GO:0006979~response to oxidative stress,		GO:0004601~peroxidase activity,GO:0020037~heme binding,	IPR010255:Haem peroxidase,IPR019791:Haem peroxidase, animal, subgroup,				Complete proteome,Reference proteome,
GB50184	uncharacterized LOC410600(LOC410600)	Apis mellifera									Complete proteome,Reference proteome,
GB55490	uncharacterized LOC410793(LOC410793)	Apis mellifera				GO:0005319~lipid transporter activity,	IPR001747:Lipid transport protein, N-terminal,IPR001846:von Willebrand factor, type D domain,IPR009454:Lipid transport, open beta-sheet,IPR011030:Vitellinogen, superhelical,IPR015255:Vitellinogen, open beta-sheet,IPR015816:Vitellinogen, beta-sheet N-terminal,IPR015817:Vitellinogen, open beta-sheet, subdomain 1,IPR015818:Vitellinogen, open beta-sheet, subdomain 2,IPR015819:Lipid transport protein,…			SM00216:VWD,SM00638:LPD_N,SM01169:SM01169,	Coiled coil,Complete proteome,Reference proteome,Signal,
GB49804	uncharacterized LOC410865(LOC410865)	Apis mellifera					IPR002068:Alpha crystallin/Hsp20 domain,IPR011011:Zinc finger, FYVE/PHD-type,IPR013083:Zinc finger, RING/FYVE/PHD-type,				Complete proteome,Reference proteome,
GB49054	uncharacterized LOC410975(LOC410975)	Apis mellifera			GO:0016021~integral component of membrane,		IPR001507:Zona pellucida domain,IPR003609:Apple-like,			SM00241:ZP,SM00473:PAN_AP,	Complete proteome,Membrane,Reference proteome,Signal,Transmembrane,Transmembrane helix,
GB41860	uncharacterized LOC411270(LOC411270)	Apis mellifera						ame04931:Insulin resistance,
GB41894	uncharacterized LOC411277(LOC411277)	Apis mellifera									Complete proteome,Reference proteome,
GB53970	uncharacterized LOC412354(LOC412354)	Apis mellifera		GO:0035023~regulation of Rho protein signal transduction,		GO:0005089~Rho guanyl-nucleotide exchange factor activity,	IPR000219:Dbl homology (DH) domain,IPR001849:Pleckstrin homology domain,			SM00325:RhoGEF,	Coiled coil,Complete proteome,Reference proteome,
GB42804	uncharacterized LOC412763(LOC412763)	Apis mellifera	General function prediction only,		GO:0016021~integral component of membrane,	GO:0004252~serine-type endopeptidase activity,	IPR001254:Peptidase S1,IPR002172:Low-density lipoprotein (LDL) receptor class A repeat,IPR009003:Trypsin-like cysteine/serine peptidase domain,IPR009030:Insulin-like growth factor binding protein, N-terminal,IPR017448:Speract/scavenger receptor-related,IPR023415:Low-density lipoprotein (LDL) receptor class A, conserved site,			SM00020:Tryp_SPc,SM00192:LDLa,	Complete proteome,Disulfide bond,Membrane,Reference proteome,Transmembrane,Transmembrane helix,
GB52618	uncharacterized LOC412914(LOC412914)	Apis mellifera				GO:0005509~calcium ion binding,	IPR002048:EF-hand domain,IPR011992:EF-hand-like domain,IPR018247:EF-Hand 1, calcium-binding site,	ame03015:mRNA surveillance pathway,			Complete proteome,Reference proteome,
GB43751	uncharacterized LOC413256(LOC413256)	Apis mellifera			GO:0016021~integral component of membrane,		IPR001507:Zona pellucida domain,IPR003609:Apple-like,			SM00241:ZP,SM00473:PAN_AP,	Complete proteome,Membrane,Reference proteome,Signal,Transmembrane,Transmembrane helix,
GB54313	uncharacterized LOC413386(LOC413386)	Apis mellifera		GO:0006629~lipid metabolic process,	GO:0005576~extracellular region,	GO:0052689~carboxylic ester hydrolase activity,	IPR000734:Lipase,IPR013818:Lipase, N-terminal,				Complete proteome,Reference proteome,Secreted,
GB43145	uncharacterized LOC413427(LOC413427)	Apis mellifera									Complete proteome,Reference proteome,
GB54935	uncharacterized LOC551320(LOC551320)	Apis mellifera					IPR015649:Schwannomin interacting protein 1,				Coiled coil,Complete proteome,Reference proteome,
GB46151	uncharacterized LOC551510(LOC551510)	Apis mellifera					IPR001478:PDZ domain,	ame00920:Sulfur metabolism,		SM00228:PDZ,	Coiled coil,Complete proteome,Reference proteome,
GB45408	uncharacterized LOC551617(LOC551617)	Apis mellifera					IPR001507:Zona pellucida domain,				Complete proteome,Reference proteome,Signal,
GB42201	uncharacterized LOC551647(LOC551647)	Apis mellifera					IPR016017:GDNF/GAS1,			SM00907:SM00907,	Complete proteome,Reference proteome,Signal,
GB52875	uncharacterized LOC552005(LOC552005)	Apis mellifera					IPR011993:Pleckstrin homology-like domain,				Complete proteome,Reference proteome,
GB43418	uncharacterized LOC724275(LOC724275)	Apis mellifera									Complete proteome,Reference proteome,
GB52321	uncharacterized LOC724385(LOC724385)	Apis mellifera					IPR026319:Zinc finger C2HC domain-containing protein,				Coiled coil,Complete proteome,Reference proteome,
GB53206	uncharacterized LOC724535(LOC724535)	Apis mellifera				GO:0003677~DNA binding,	IPR001005:SANT/Myb domain,IPR009057:Homeodomain-like,IPR017930:Myb domain,			SM00717:SANT,	Coiled coil,Complete proteome,Reference proteome,
GB47018	uncharacterized LOC724886(LOC724886)	Apis mellifera									Coiled coil,Complete proteome,Reference proteome,
GB49899	uncharacterized LOC724962(LOC724962)	Apis mellifera									Complete proteome,Reference proteome,
GB42379	uncharacterized LOC725130(LOC725130)	Apis mellifera			GO:0016021~integral component of membrane,						Complete proteome,Membrane,Reference proteome,Signal,Transmembrane,Transmembrane helix,
GB45177	uncharacterized LOC725324(LOC725324)	Apis mellifera			GO:0016021~integral component of membrane,	GO:0003676~nucleic acid binding,	IPR012337:Ribonuclease H-like domain,IPR013520:Exonuclease, RNase T/DNA polymerase III,IPR015943:WD40/YVTN repeat-like-containing domain,	ame03008:Ribosome biogenesis in eukaryotes,		SM00479:EXOIII,	Complete proteome,Membrane,Reference proteome,Transmembrane,Transmembrane helix,
GB54649	uncharacterized LOC725503(LOC725503)	Apis mellifera				GO:0004674~protein serine/threonine kinase activity,GO:0005524~ATP binding,	IPR000719:Protein kinase, catalytic domain,IPR008271:Serine/threonine-protein kinase, active site,IPR011009:Protein kinase-like domain,IPR024678:Serine/threonine-protein kinase OSR1/WNK, CCT domain,			SM00220:S_TKc,	Coiled coil,Complete proteome,Reference proteome,
GB51828	uncharacterized LOC725775(LOC725775)	Apis mellifera									Complete proteome,Reference proteome,
GB51209	uncharacterized LOC725799(LOC725799)	Apis mellifera					IPR025739:Centrosome-associated, FAM110, N-terminal domain,IPR025740:FAM110,IPR025741:Centrosome-associated, FAM110, C-terminal domain,				Complete proteome,Reference proteome,
GB52144	uncharacterized LOC725964(LOC725964)	Apis mellifera			GO:0016021~integral component of membrane,	GO:0005509~calcium ion binding,	IPR000152:EGF-type aspartate/asparagine hydroxylation site,IPR000436:Sushi/SCR/CCP,IPR000742:Epidermal growth factor-like domain,IPR001881:EGF-like calcium-binding,IPR003410:Hyalin,IPR018097:EGF-like calcium-binding, conserved site,			SM00032:CCP,SM00179:EGF_CA,SM00181:EGF,	Complete proteome,Disulfide bond,EGF-like domain,Membrane,Reference proteome,Transmembrane,Transmembrane helix,
GB50577	uncharacterized LOC726155(LOC726155)	Apis mellifera			GO:0016021~integral component of membrane,		IPR012464:Protein of unknown function DUF1676,				Complete proteome,Membrane,Reference proteome,Signal,Transmembrane,Transmembrane helix,
GB53315	uncharacterized LOC726215(LOC726215)	Apis mellifera				GO:0046872~metal ion binding,	IPR007087:Zinc finger, C2H2,				Coiled coil,Complete proteome,Reference proteome,
GB52723	uncharacterized LOC726322(LOC726322)	Apis mellifera			GO:0016021~integral component of membrane,						Complete proteome,Membrane,Reference proteome,Transmembrane,Transmembrane helix,
GB52877	uncharacterized LOC726699(LOC726699)	Apis mellifera					IPR006020:Phosphotyrosine interaction domain,IPR011993:Pleckstrin homology-like domain,			SM00462:PTB,	Complete proteome,Reference proteome,
GB41724	uncharacterized LOC727081(LOC727081)	Apis mellifera					IPR001507:Zona pellucida domain,			SM00241:ZP,	Complete proteome,Reference proteome,Signal,
GB53791	uncharacterized family 31 glucosidase KIAA1161(LOC726210)	Apis mellifera		GO:0005975~carbohydrate metabolic process,	GO:0016021~integral component of membrane,	GO:0004553~hydrolase activity, hydrolyzing O-glycosyl compounds,	IPR000322:Glycoside hydrolase, family 31,IPR017853:Glycoside hydrolase, superfamily,				Complete proteome,Membrane,Reference proteome,Transmembrane,Transmembrane helix,
GB44146	uncharacterized peptidase C1-like protein F26E4.3(LOC409789)	Apis mellifera		GO:0006955~immune response,		GO:0005044~scavenger receptor activity,GO:0008234~cysteine-type peptidase activity,GO:0030247~polysaccharide binding,	IPR000668:Peptidase C1A, papain C-terminal,IPR001212:Somatomedin B domain,IPR013128:Peptidase C1A, papain,IPR025660:Cysteine peptidase, histidine active site,			SM00645:Pept_C1,	Complete proteome,Reference proteome,Signal,
GB51041	uncharacterized protein CG43867(LOC724417)	Apis mellifera			GO:0005856~cytoskeleton,		IPR000299:FERM domain,IPR000857:MyTH4 domain,IPR001849:Pleckstrin homology domain,IPR011993:Pleckstrin homology-like domain,IPR014352:FERM/acyl-CoA-binding protein, 3-helical bundle,IPR019748:FERM central domain,IPR019749:Band 4.1 domain,			SM00139:MyTH4,SM00233:PH,SM00295:B41,	Coiled coil,Complete proteome,Reference proteome,
GB50766	uncharacterized protein DDB_G0284459-like(LOC100577598)	Apis mellifera			GO:0016021~integral component of membrane,						Complete proteome,Membrane,Reference proteome,Signal,Transmembrane,Transmembrane helix,
GB50769	uncharacterized protein DDB_G0286591-like(LOC408714)	Apis mellifera					IPR001478:PDZ domain,			SM00228:PDZ,	Complete proteome,Reference proteome,
GB54226	unconventional myosin-IXb(LOC551706)	Apis mellifera			GO:0016459~myosin complex,	GO:0003774~motor activity,GO:0005524~ATP binding,	IPR000048:IQ motif, EF-hand binding site,IPR001609:Myosin head, motor domain,IPR027417:P-loop containing nucleoside triphosphate hydrolase,	ame04391:Hippo signaling pathway - fly,		SM00015:IQ,SM00242:MYSc,	Actin-binding,ATP-binding,Complete proteome,Motor protein,Myosin,Nucleotide-binding,Reference proteome,
GB50690	unconventional myosin-Va(LOC726456)	Apis mellifera	Cell division and chromosome partitioning,
GB46031	vacuolar H+ ATP synthase 16 kDa proteolipid subunit(Vha16)	Apis mellifera		GO:0015991~ATP hydrolysis coupled proton transport,	GO:0005774~vacuolar membrane,GO:0016021~integral component of membrane,GO:0033179~proton-transporting V-type ATPase, V0 domain,	GO:0015078~hydrogen ion transmembrane transporter activity,	IPR000245:V-ATPase proteolipid subunit,IPR002379:V-ATPase proteolipid subunit C-like domain,IPR011555:V-ATPase proteolipid subunit C, eukaryotic,	ame00190:Oxidative phosphorylation,ame01100:Metabolic pathways,ame04142:Lysosome,ame04145:Phagosome,			Complete proteome,Hydrogen ion transport,Ion transport,Membrane,Reference proteome,Transmembrane,Transmembrane helix,Transport,Vacuole,
GB48046	venom carboxylesterase-6-like(LOC413047)	Apis mellifera			GO:0016021~integral component of membrane,		IPR002018:Carboxylesterase, type B,IPR019819:Carboxylesterase type B, conserved site,				Complete proteome,Membrane,Reference proteome,Transmembrane,Transmembrane helix,
GB40758	venom protein 2(LOC503505)	Apis mellifera			GO:0005576~extracellular region,						Allergen,Complete proteome,Glycoprotein,Reference proteome,Secreted,Signal,
GB47014	wiskott-Aldrich syndrome protein family member 3(LOC410922)	Apis mellifera		GO:0030036~actin cytoskeleton organization,	GO:0005856~cytoskeleton,		IPR003124:WH2 domain,			SM00246:WH2,	Complete proteome,Reference proteome,
GB54030	zinc finger homeobox protein 4(LOC410304)	Apis mellifera		GO:0006355~regulation of transcription, DNA-templated,	GO:0005634~nucleus,	GO:0008270~zinc ion binding,GO:0043565~sequence-specific DNA binding,	IPR001356:Homeodomain,IPR003604:Zinc finger, U1-type,IPR007087:Zinc finger, C2H2,IPR009057:Homeodomain-like,IPR013087:Zinc finger C2H2-type/integrase DNA-binding domain,IPR015880:Zinc finger, C2H2-like,IPR017970:Homeobox, conserved site,			SM00355:ZnF_C2H2,SM00389:HOX,SM00451:ZnF_U1,	Coiled coil,Complete proteome,DNA-binding,Homeobox,Nucleus,Reference proteome,
GB44646	zinc finger protein 184-like(LOC100577295)	Apis mellifera				GO:0003676~nucleic acid binding,GO:0046872~metal ion binding,	IPR007087:Zinc finger, C2H2,IPR013087:Zinc finger C2H2-type/integrase DNA-binding domain,IPR015880:Zinc finger, C2H2-like,			SM00355:ZnF_C2H2,	Complete proteome,Reference proteome,
GB54040	zinc finger protein 271-like(LOC409470)	Apis mellifera	General function prediction only,			GO:0003676~nucleic acid binding,GO:0046872~metal ion binding,	IPR007087:Zinc finger, C2H2,IPR013087:Zinc finger C2H2-type/integrase DNA-binding domain,IPR015880:Zinc finger, C2H2-like,			SM00355:ZnF_C2H2,	Coiled coil,Complete proteome,Reference proteome,
GB53835	zinc finger protein 395(LOC724885)	Apis mellifera									Complete proteome,Reference proteome,
GB45645	zinc finger protein 608-like(LOC409729)	Apis mellifera	Transcription / Cell division and chromosome partitioning,			GO:0046872~metal ion binding,	IPR007087:Zinc finger, C2H2,				Coiled coil,Complete proteome,Reference proteome,
GB47395	zinc transporter ZIP13 homolog(LOC410710)	Apis mellifera			GO:0016021~integral component of membrane,	GO:0046873~metal ion transmembrane transporter activity,	IPR003689:Zinc/iron permease,				Complete proteome,Membrane,Reference proteome,Transmembrane,Transmembrane helix,

## Sheet: sTable6a
Supplementary Table 6a. GO cluster of up-regulated DEGs of 9-day-old larvae with 50 ppb imidacloprid treatment.
Annotation Cluster 1	Enrichment Score: 6.101319161531634
Category	Term	Count	%	PValue	Genes	List Total	Pop Hits	Pop Total	Fold Enrichment	Bonferroni	Benjamini	FDR (100X)
UP_KEYWORDS	Membrane	173	28.4539	3.15804e-08	GB40907, GB44071, GB54783, GB49305, GB44496, GB45024, GB55574, GB45029, GB44122, GB56004, GB52377, GB40809, GB42519, GB54376, GB51637, GB42264, GB43390, GB45743, GB55158, GB40513, GB48104, GB51247, GB49389, GB47441, GB47745, GB47143, GB54302, GB44115, GB47814, GB43586, GB44173, GB42880, GB54503, GB45134, GB44776, GB44112, GB43843, GB50087, GB53053, GB53516, GB42466, GB48708, GB41136, GB54578, GB4…	525	1927	8471	1.44857	4.04228e-06	4.04228e-06	3.66753e-05
UP_KEYWORDS	Transmembrane helix	169	27.7961	6.82489e-08	GB40907, GB44071, GB54783, GB49305, GB44496, GB45024, GB55574, GB45029, GB44122, GB56004, GB52377, GB40809, GB42519, GB54376, GB51637, GB42264, GB43390, GB45743, GB55158, GB40513, GB48104, GB51247, GB49389, GB47441, GB47745, GB47143, GB54302, GB44115, GB47814, GB43586, GB44173, GB42880, GB54503, GB44776, GB45134, GB44112, GB43843, GB50087, GB53053, GB53516, GB42466, GB48708, GB41136, GB54578, GB4…	525	1890	8471	1.44278	8.73582e-06	4.36792e-06	7.92597e-05
UP_KEYWORDS	Transmembrane	169	27.7961	7.58148e-08	GB40907, GB44071, GB54783, GB49305, GB44496, GB45024, GB55574, GB45029, GB44122, GB56004, GB52377, GB40809, GB42519, GB54376, GB51637, GB42264, GB43390, GB45743, GB55158, GB40513, GB48104, GB51247, GB49389, GB47441, GB47745, GB47143, GB54302, GB44115, GB47814, GB43586, GB44173, GB42880, GB54503, GB44776, GB45134, GB44112, GB43843, GB50087, GB53053, GB53516, GB42466, GB48708, GB41136, GB54578, GB4…	525	1893	8471	1.44049	9.70425e-06	3.23476e-06	8.80462e-05
GOTERM_CC_DIRECT	GO:0016021~integral component of membrane	163	26.8092	0.00240689	GB40907, GB44071, GB54783, GB49305, GB44496, GB45024, GB55574, GB45029, GB44122, GB56004, GB52377, GB40809, GB42519, GB54376, GB51637, GB42264, GB43390, GB45743, GB55158, GB48104, GB51247, GB49389, GB47441, GB47143, GB54302, GB44115, GB47814, GB43586, GB44173, GB42880, GB54503, GB44776, GB45134, GB44112, GB43843, GB50087, GB53053, GB53516, GB42466, GB48708, GB41136, GB54578, GB45651, GB54384, GB4…	267	1879	3583	1.16412	0.107082	0.107082	2.26287
Annotation Cluster 2	Enrichment Score: 1.3658129021388943
Category	Term	Count	%	PValue	Genes	List Total	Pop Hits	Pop Total	Fold Enrichment	Bonferroni	Benjamini	FDR (100X)
INTERPRO	IPR024317:Dynein heavy chain, P-loop containing D4 domain	4	0.657895	0.00497374	GB53320, GB50114, GB49507, GB55144	482	6	7258	10.0387	0.983487	0.983487	7.39458
INTERPRO	IPR024743:Dynein heavy chain, coiled coil stalk	4	0.657895	0.00827832	GB53320, GB50114, GB49507, GB55144	482	7	7258	8.60462	0.998931	0.967311	12.0214
INTERPRO	IPR004273:Dynein heavy chain domain	4	0.657895	0.00827832	GB53320, GB50114, GB49507, GB55144	482	7	7258	8.60462	0.998931	0.967311	12.0214
INTERPRO	IPR011704:ATPase, dynein-related, AAA domain	4	0.657895	0.00827832	GB53320, GB50114, GB49507, GB55144	482	7	7258	8.60462	0.998931	0.967311	12.0214
INTERPRO	IPR026983:Dynein heavy chain	4	0.657895	0.0244452	GB53320, GB50114, GB49507, GB55144	482	10	7258	6.02324	1	0.993855	31.7035
INTERPRO	IPR013602:Dynein heavy chain, domain-2	3	0.493421	0.0550047	GB53320, GB50114, GB49507	482	6	7258	7.52905	1	0.99991	58.1746
INTERPRO	IPR013594:Dynein heavy chain, domain-1	3	0.493421	0.0550047	GB53320, GB50114, GB49507	482	6	7258	7.52905	1	0.99991	58.1746
SMART	SM00382:AAA	10	1.64474	0.108801	GB43076, GB40466, GB53320, GB43189, GB42354, GB50114, GB49507, GB55144, GB56004, GB45829	195	92	3159	1.76087	1	0.998011	75.1875
GOTERM_MF_DIRECT	GO:0016887~ATPase activity	6	0.986842	0.114964	GB43076, GB40466, GB53320, GB50114, GB49507, GB55144	271	40	4152	2.29815	1	0.998455	77.0785
GOTERM_MF_DIRECT	GO:0003777~microtubule motor activity	5	0.822368	0.127043	GB52691, GB53320, GB50114, GB49507, GB55144	271	30	4152	2.55351	1	0.995487	80.5795
GOTERM_CC_DIRECT	GO:0030286~dynein complex	3	0.493421	0.13991	GB53320, GB50114, GB49507	267	9	3583	4.47316	0.999161	0.905697	76.1062
INTERPRO	IPR003593:AAA+ ATPase domain	10	1.64474	0.154529	GB43076, GB40466, GB53320, GB43189, GB42354, GB50114, GB49507, GB55144, GB56004, GB45829	482	92	7258	1.63675	1	0.999976	92.47
GOTERM_BP_DIRECT	GO:0007018~microtubule-based movement	4	0.657895	0.244864	GB53320, GB50114, GB49507, GB55144	165	28	2671	2.31255	1	0.997724	96.2021
Annotation Cluster 3	Enrichment Score: 1.0876911441197505
Category	Term	Count	%	PValue	Genes	List Total	Pop Hits	Pop Total	Fold Enrichment	Bonferroni	Benjamini	FDR (100X)
UP_KEYWORDS	Ion transport	12	1.97368	0.0151711	GB47153, GB42249, GB53053, GB40975, GB47876, GB50890, GB51897, GB43660, GB47441, GB40809, GB50377, GB44112	525	85	8471	2.27792	0.858687	0.278288	16.267
UP_KEYWORDS	Ion channel	8	1.31579	0.0756037	GB42249, GB53053, GB40975, GB47876, GB51897, GB43660, GB40809, GB50377	525	60	8471	2.15137	0.999957	0.71573	59.8671
UP_KEYWORDS	Voltage-gated channel	3	0.493421	0.0834304	GB42249, GB51897, GB43660	525	8	8471	6.05071	0.999986	0.710327	63.6408
INTERPRO	IPR027359:Voltage-dependent potassium channel, four helix bundle domain	3	0.493421	0.0940604	GB42249, GB51897, GB43660	482	8	7258	5.64678	1	0.999881	78.1717
GOTERM_MF_DIRECT	GO:0005249~voltage-gated potassium channel activity	3	0.493421	0.157389	GB42249, GB47876, GB43660	271	11	4152	4.17846	1	0.979551	87.3259
INTERPRO	IPR005821:Ion transport domain	4	0.657895	0.210178	GB42249, GB47876, GB51897, GB43660	482	24	7258	2.50968	1	0.999904	97.3624
Annotation Cluster 4	Enrichment Score: 1.0032464521748126
Category	Term	Count	%	PValue	Genes	List Total	Pop Hits	Pop Total	Fold Enrichment	Bonferroni	Benjamini	FDR (100X)
GOTERM_CC_DIRECT	GO:0033179~proton-transporting V-type ATPase, V0 domain	3	0.493421	0.0674755	GB47153, GB50230, GB47441	267	6	3583	6.70974	0.9625	0.806351	48.4977
GOTERM_BP_DIRECT	GO:0015991~ATP hydrolysis coupled proton transport	4	0.657895	0.0705557	GB47153, GB50106, GB50230, GB47441	165	16	2671	4.04697	0.999926	0.999926	57.3474
GOTERM_MF_DIRECT	GO:0015078~hydrogen ion transmembrane transporter activity	3	0.493421	0.205392	GB47153, GB50230, GB47441	271	13	4152	3.53562	1	0.974151	93.7533
Annotation Cluster 5	Enrichment Score: 0.9124427349434859
Category	Term	Count	%	PValue	Genes	List Total	Pop Hits	Pop Total	Fold Enrichment	Bonferroni	Benjamini	FDR (100X)
GOTERM_MF_DIRECT	GO:0016758~transferase activity, transferring hexosyl groups	4	0.657895	0.0478176	GB52179, GB44058, GB55008, GB54460	271	13	4152	4.71416	0.999586	0.999586	44.6238
INTERPRO	IPR002213:UDP-glucuronosyl/UDP-glucosyltransferase	3	0.493421	0.162334	GB52179, GB44058, GB54460	482	11	7258	4.10675	1	0.99994	93.4726
GOTERM_BP_DIRECT	GO:0008152~metabolic process	8	1.31579	0.235871	GB50514, GB40771, GB43628, GB52179, GB54587, GB44058, GB54460, GB42732	165	82	2671	1.57931	1	0.999083	95.6407
Annotation Cluster 6	Enrichment Score: 0.9095950903163255
Category	Term	Count	%	PValue	Genes	List Total	Pop Hits	Pop Total	Fold Enrichment	Bonferroni	Benjamini	FDR (100X)
SMART	SM00413:ETS	3	0.493421	0.0642207	GB48121, GB41865, GB50829	195	7	3159	6.94286	0.999979	0.995376	55.2097
INTERPRO	IPR000418:Ets domain	3	0.493421	0.0736953	GB48121, GB41865, GB50829	482	7	7258	6.45347	1	0.999972	69.2553
GOTERM_MF_DIRECT	GO:0003700~transcription factor activity, sequence-specific DNA binding	9	1.48026	0.394548	GB48121, GB52719, GB44961, GB51299, GB42706, GB41865, GB50829, GB46472, GB53100	271	107	4152	1.28869	1	0.988114	99.7648
Annotation Cluster 7	Enrichment Score: 0.8687279389738325
Category	Term	Count	%	PValue	Genes	List Total	Pop Hits	Pop Total	Fold Enrichment	Bonferroni	Benjamini	FDR (100X)
UP_KEYWORDS	DNA-binding	20	3.28947	0.0138103	GB48121, GB40074, GB49751, GB45501, GB54763, GB49029, GB42706, GB50829, GB45063, GB41483, GB54518, GB50179, GB49537, GB52114, GB42592, GB45693, GB43534, GB51299, GB41865, GB53100	525	178	8471	1.81295	0.831368	0.299532	14.9134
SMART	SM00389:HOX	10	1.64474	0.0506752	GB50179, GB49751, GB45501, GB42592, GB54763, GB49029, GB51299, GB45063, GB54518, GB53100	195	79	3159	2.05063	0.999781	0.999781	46.7023
UP_KEYWORDS	Homeobox	10	1.64474	0.0577803	GB50179, GB49751, GB45501, GB42592, GB54763, GB49029, GB51299, GB45063, GB54518, GB53100	525	80	8471	2.0169	0.999509	0.663214	49.902
INTERPRO	IPR001356:Homeodomain	10	1.64474	0.0812853	GB50179, GB49751, GB45501, GB42592, GB54763, GB49029, GB51299, GB45063, GB54518, GB53100	482	80	7258	1.88226	1	0.999953	72.9157
INTERPRO	IPR017970:Homeobox, conserved site	8	1.31579	0.162121	GB45501, GB42592, GB54763, GB49029, GB51299, GB45063, GB54518, GB53100	482	68	7258	1.77154	1	0.99997	93.447
INTERPRO	IPR009057:Homeodomain-like	12	1.97368	0.164151	GB50179, GB49751, GB45501, GB42592, GB54763, GB49029, GB51299, GB45063, GB54518, GB53100, GB52304, GB42745	482	119	7258	1.51846	1	0.999901	93.6873
UP_KEYWORDS	Nucleus	22	3.61842	0.236297	GB48121, GB40074, GB49751, GB45501, GB54763, GB49029, GB42706, GB41483, GB50829, GB45063, GB44140, GB54518, GB50179, GB52114, GB42592, GB43229, GB51299, GB44054, GB41136, GB41865, GB53100, GB52304	525	286	8471	1.24117	1	0.89978	95.6312
GOTERM_MF_DIRECT	GO:0043565~sequence-specific DNA binding	12	1.97368	0.284476	GB48121, GB40074, GB45501, GB42592, GB54763, GB49029, GB51299, GB45063, GB41865, GB50829, GB54518, GB53100	271	138	4152	1.33226	1	0.98333	98.236
GOTERM_BP_DIRECT	GO:0006355~regulation of transcription, DNA-templated	11	1.80921	0.450218	GB47589, GB52114, GB45501, GB42592, GB54763, GB49029, GB48452, GB48010, GB41136, GB45063, GB54518	165	151	2671	1.17925	1	0.99994	99.9057
GOTERM_CC_DIRECT	GO:0005634~nucleus	30	4.93421	0.77611	GB48121, GB49751, GB45501, GB54763, GB49029, GB41483, GB45063, GB44140, GB54518, GB44576, GB50179, GB42592, GB44961, GB43229, GB44054, GB43534, GB42764, GB41865, GB52592, GB52304, GB40074, GB42706, GB50829, GB46472, GB52719, GB52114, GB51299, GB46066, GB41136, GB53100	267	437	3583	0.921245	1	0.997154	99.9999
Annotation Cluster 8	Enrichment Score: 0.7120278468527972
Category	Term	Count	%	PValue	Genes	List Total	Pop Hits	Pop Total	Fold Enrichment	Bonferroni	Benjamini	FDR (100X)
INTERPRO	IPR014710:RmlC-like jelly roll fold	5	0.822368	0.0895133	GB50425, GB50397, GB47876, GB54281, GB52040	482	26	7258	2.89579	1	0.999935	76.4213
SMART	SM00100:cNMP	3	0.493421	0.210879	GB50397, GB47876, GB54281	195	14	3159	3.47143	1	0.995835	94.3064
INTERPRO	IPR000595:Cyclic nucleotide-binding domain	3	0.493421	0.261812	GB50397, GB47876, GB54281	482	15	7258	3.01162	1	0.999954	99.0693
INTERPRO	IPR018490:Cyclic nucleotide-binding-like	3	0.493421	0.287063	GB50397, GB47876, GB54281	482	16	7258	2.82339	1	0.999952	99.4556
Annotation Cluster 9	Enrichment Score: 0.6918184023047095
Category	Term	Count	%	PValue	Genes	List Total	Pop Hits	Pop Total	Fold Enrichment	Bonferroni	Benjamini	FDR (100X)
SMART	SM00587:CHK	3	0.493421	0.187931	GB47148, GB40157, GB51227	195	13	3159	3.73846	1	0.996377	91.9456
INTERPRO	IPR004119:Protein of unknown function DUF227	3	0.493421	0.211482	GB47148, GB40157, GB51227	482	13	7258	3.47494	1	0.999862	97.4287
INTERPRO	IPR015897:CHK kinase-like	3	0.493421	0.211482	GB47148, GB40157, GB51227	482	13	7258	3.47494	1	0.999862	97.4287
Annotation Cluster 10	Enrichment Score: 0.6805324393608001
Category	Term	Count	%	PValue	Genes	List Total	Pop Hits	Pop Total	Fold Enrichment	Bonferroni	Benjamini	FDR (100X)
INTERPRO	IPR011545:DNA/RNA helicase, DEAD/DEAH box type, N-terminal	6	0.986842	0.122446	GB51728, GB54342, GB54511, GB54665, GB43623, GB52165	482	40	7258	2.25871	1	0.999943	86.6338
SMART	SM00487:DEXDc	7	1.15132	0.126108	GB51728, GB51066, GB54342, GB54511, GB54665, GB43623, GB52165	195	56	3159	2.025	1	0.995744	80.4292
GOTERM_MF_DIRECT	GO:0004386~helicase activity	4	0.657895	0.152546	GB54511, GB43623, GB52165, GB44890	271	21	4152	2.91829	1	0.987552	86.4186
INTERPRO	IPR014001:Helicase, superfamily 1/2, ATP-binding domain	7	1.15132	0.174079	GB51728, GB51066, GB54342, GB54511, GB54665, GB43623, GB52165	482	57	7258	1.84924	1	0.999841	94.7489
SMART	SM00490:HELICc	6	0.986842	0.258577	GB51728, GB51066, GB54342, GB54511, GB43623, GB52165	195	56	3159	1.73571	1	0.997662	97.3225
INTERPRO	IPR001650:Helicase, C-terminal	6	0.986842	0.339348	GB51728, GB51066, GB54342, GB54511, GB43623, GB52165	482	58	7258	1.55773	1	0.999968	99.8316
INTERPRO	IPR014014:RNA helicase, DEAD-box type, Q motif	3	0.493421	0.478853	GB54342, GB54511, GB43623	482	24	7258	1.88226	1	0.999996	99.9956
Annotation Cluster 11	Enrichment Score: 0.5975687427611371
Category	Term	Count	%	PValue	Genes	List Total	Pop Hits	Pop Total	Fold Enrichment	Bonferroni	Benjamini	FDR (100X)
UP_KEYWORDS	Lipid metabolism	6	0.986842	0.152958	GB40727, GB54302, GB53516, GB41760, GB51247, GB46038	525	46	8471	2.1046	1	0.855097	85.4542
UP_KEYWORDS	Lipid biosynthesis	5	0.822368	0.219485	GB40727, GB54302, GB53516, GB51247, GB46038	525	39	8471	2.06862	1	0.896233	94.3741
GOTERM_MF_DIRECT	GO:0102336~3-oxo-arachidoyl-CoA synthase activity	3	0.493421	0.229953	GB54302, GB51247, GB46038	271	14	4152	3.28308	1	0.97711	95.7227
GOTERM_MF_DIRECT	GO:0102337~3-oxo-cerotoyl-CoA synthase activity	3	0.493421	0.229953	GB54302, GB51247, GB46038	271	14	4152	3.28308	1	0.97711	95.7227
GOTERM_MF_DIRECT	GO:0102338~3-oxo-lignoceronyl-CoA synthase activity	3	0.493421	0.229953	GB54302, GB51247, GB46038	271	14	4152	3.28308	1	0.97711	95.7227
INTERPRO	IPR002076:GNS1/SUR4 membrane protein	3	0.493421	0.236575	GB54302, GB51247, GB46038	482	14	7258	3.22673	1	0.999936	98.4377
GOTERM_BP_DIRECT	GO:0006633~fatty acid biosynthetic process	4	0.657895	0.244864	GB54302, GB51247, GB44122, GB46038	165	28	2671	2.31255	1	0.997724	96.2021
UP_KEYWORDS	Fatty acid metabolism	3	0.493421	0.420771	GB54302, GB51247, GB46038	525	23	8471	2.1046	1	0.924884	99.8238
UP_KEYWORDS	Fatty acid biosynthesis	3	0.493421	0.420771	GB54302, GB51247, GB46038	525	23	8471	2.1046	1	0.924884	99.8238
Annotation Cluster 12	Enrichment Score: 0.5508058616179314
Category	Term	Count	%	PValue	Genes	List Total	Pop Hits	Pop Total	Fold Enrichment	Bonferroni	Benjamini	FDR (100X)
INTERPRO	IPR000301:Tetraspanin	3	0.493421	0.211482	GB55355, GB54673, GB42466	482	13	7258	3.47494	1	0.999862	97.4287
INTERPRO	IPR008952:Tetraspanin, EC2 domain	3	0.493421	0.312216	GB55355, GB54673, GB42466	482	17	7258	2.65731	1	0.999965	99.687
INTERPRO	IPR018499:Tetraspanin/Peripherin	3	0.493421	0.337173	GB55355, GB54673, GB42466	482	18	7258	2.50968	1	0.999974	99.8229
Annotation Cluster 13	Enrichment Score: 0.5148161685676017
Category	Term	Count	%	PValue	Genes	List Total	Pop Hits	Pop Total	Fold Enrichment	Bonferroni	Benjamini	FDR (100X)
UP_KEYWORDS	Amidation	3	0.493421	0.145202	GB49248, GB55205, GB44112	525	11	8471	4.40052	1	0.865768	83.83
UP_SEQ_FEATURE	signal peptide	6	0.986842	0.26183	GB53576, GB49248, GB55205, GB44988, GB41338, GB44112	7	40	64	1.37143	0.999976	0.999976	93.2052
UP_KEYWORDS	Secreted	7	1.15132	0.307561	GB44367, GB49248, GB55205, GB44988, GB41338, GB50722, GB44112	525	74	8471	1.52631	1	0.904843	98.5994
GOTERM_CC_DIRECT	GO:0005576~extracellular region	8	1.31579	0.746126	GB44367, GB55205, GB44988, GB41338, GB41270, GB50733, GB50722, GB44112	267	113	3583	0.950051	1	0.998409	99.9998
Annotation Cluster 14	Enrichment Score: 0.5104765766688655
Category	Term	Count	%	PValue	Genes	List Total	Pop Hits	Pop Total	Fold Enrichment	Bonferroni	Benjamini	FDR (100X)
GOTERM_BP_DIRECT	GO:0051260~protein homooligomerization	3	0.493421	0.121943	GB42249, GB49692, GB43660	165	10	2671	4.85636	1	0.999787	78.0065
INTERPRO	IPR003131:Potassium channel tetramerisation-type BTB domain	3	0.493421	0.138635	GB42249, GB49692, GB43660	482	10	7258	4.51743	1	0.999964	89.9673
SMART	SM00225:BTB	5	0.822368	0.46777	GB50425, GB42249, GB49692, GB43660, GB44016	195	57	3159	1.42105	1	0.999323	99.9515
INTERPRO	IPR000210:BTB/POZ-like	5	0.822368	0.582556	GB50425, GB42249, GB49692, GB43660, GB44016	482	61	7258	1.23427	1	1	99.9999
INTERPRO	IPR011333:BTB/POZ fold	5	0.822368	0.608439	GB50425, GB42249, GB49692, GB43660, GB44016	482	63	7258	1.19509	1	1	99.9999
Annotation Cluster 15	Enrichment Score: 0.46671432883646946
Category	Term	Count	%	PValue	Genes	List Total	Pop Hits	Pop Total	Fold Enrichment	Bonferroni	Benjamini	FDR (100X)
UP_KEYWORDS	Ion channel	8	1.31579	0.0756037	GB42249, GB53053, GB40975, GB47876, GB51897, GB43660, GB40809, GB50377	525	60	8471	2.15137	0.999957	0.71573	59.8671
GOTERM_MF_DIRECT	GO:0005230~extracellular ligand-gated ion channel activity	3	0.493421	0.181149	GB53053, GB40975, GB40809	271	12	4152	3.83026	1	0.981166	91.0241
INTERPRO	IPR018000:Neurotransmitter-gated ion-channel, conserved site	3	0.493421	0.337173	GB53053, GB40975, GB40809	482	18	7258	2.50968	1	0.999974	99.8229
INTERPRO	IPR006029:Neurotransmitter-gated ion-channel transmembrane domain	3	0.493421	0.386175	GB53053, GB40975, GB40809	482	20	7258	2.25871	1	0.999981	99.9458
INTERPRO	IPR006201:Neurotransmitter-gated ion-channel	3	0.493421	0.410085	GB53053, GB40975, GB40809	482	21	7258	2.15116	1	0.999989	99.9706
INTERPRO	IPR006202:Neurotransmitter-gated ion-channel ligand-binding	3	0.493421	0.410085	GB53053, GB40975, GB40809	482	21	7258	2.15116	1	0.999989	99.9706
UP_KEYWORDS	Synapse	3	0.493421	0.442404	GB53053, GB40975, GB40809	525	24	8471	2.0169	1	0.924089	99.8868
UP_KEYWORDS	Cell membrane	4	0.657895	0.533107	GB53053, GB40975, GB55302, GB40809	525	45	8471	1.43424	1	0.952481	99.9856
GOTERM_CC_DIRECT	GO:0030054~cell junction	3	0.493421	0.541505	GB53053, GB40975, GB40809	267	24	3583	1.67743	1	0.982962	99.9393
UP_KEYWORDS	Cell junction	3	0.493421	0.561896	GB53053, GB40975, GB40809	525	30	8471	1.61352	1	0.959285	99.9931
Annotation Cluster 16	Enrichment Score: 0.4552096950252258
Category	Term	Count	%	PValue	Genes	List Total	Pop Hits	Pop Total	Fold Enrichment	Bonferroni	Benjamini	FDR (100X)
UP_KEYWORDS	Mitochondrion inner membrane	4	0.657895	0.182802	GB45393, GB50057, GB52454, GB47745	525	24	8471	2.68921	1	0.883902	90.4098
GOTERM_CC_DIRECT	GO:0005743~mitochondrial inner membrane	4	0.657895	0.32437	GB45393, GB50057, GB44462, GB52454	267	27	3583	1.98807	1	0.974924	97.5871
UP_KEYWORDS	Mitochondrion	4	0.657895	0.726688	GB45393, GB50057, GB52454, GB47745	525	60	8471	1.07568	1	0.977029	100
Annotation Cluster 17	Enrichment Score: 0.4464722712176794
Category	Term	Count	%	PValue	Genes	List Total	Pop Hits	Pop Total	Fold Enrichment	Bonferroni	Benjamini	FDR (100X)
INTERPRO	IPR013106:Immunoglobulin V-set	4	0.657895	0.175646	GB49778, GB50800, GB53294, GB55000	482	22	7258	2.73783	1	0.999768	94.9002
INTERPRO	IPR013783:Immunoglobulin-like fold	11	1.80921	0.263356	GB49778, GB50800, GB45335, GB53294, GB55000, GB44248, GB43185, GB51141, GB51111, GB49389, GB44072	482	119	7258	1.39192	1	0.999937	99.0988
SMART	SM00408:IGc2	7	1.15132	0.290081	GB49778, GB50800, GB53294, GB55000, GB44248, GB51141, GB49389	195	73	3159	1.55342	1	0.997902	98.4168
INTERPRO	IPR003598:Immunoglobulin subtype 2	7	1.15132	0.354338	GB49778, GB50800, GB53294, GB55000, GB44248, GB51141, GB49389	482	73	7258	1.44393	1	0.999966	99.8818
SMART	SM00409:IG	7	1.15132	0.367862	GB49778, GB50800, GB53294, GB55000, GB44248, GB51141, GB49389	195	80	3159	1.4175	1	0.999407	99.6112
INTERPRO	IPR007110:Immunoglobulin-like domain	8	1.31579	0.376539	GB49778, GB50800, GB45335, GB53294, GB55000, GB44248, GB51141, GB49389	482	89	7258	1.35354	1	0.99998	99.931
UP_KEYWORDS	Immunoglobulin domain	3	0.493421	0.420771	GB49778, GB44248, GB51141	525	23	8471	2.1046	1	0.924884	99.8238
INTERPRO	IPR003599:Immunoglobulin subtype	7	1.15132	0.438828	GB49778, GB50800, GB53294, GB55000, GB44248, GB51141, GB49389	482	80	7258	1.31758	1	0.999995	99.9864
INTERPRO	IPR013098:Immunoglobulin I-set	3	0.493421	0.78849	GB50800, GB53294, GB49389	482	43	7258	1.05056	1	1	100
Annotation Cluster 18	Enrichment Score: 0.38097186300375996
Category	Term	Count	%	PValue	Genes	List Total	Pop Hits	Pop Total	Fold Enrichment	Bonferroni	Benjamini	FDR (100X)
SMART	SM00132:LIM	3	0.493421	0.395381	GB49805, GB47593, GB45063	195	22	3159	2.20909	1	0.998108	99.7731
UP_KEYWORDS	LIM domain	3	0.493421	0.398715	GB49805, GB47593, GB45063	525	22	8471	2.20026	1	0.918267	99.7281
INTERPRO	IPR001781:Zinc finger, LIM-type	3	0.493421	0.456463	GB49805, GB47593, GB45063	482	23	7258	1.9641	1	0.999996	99.9917
Annotation Cluster 19	Enrichment Score: 0.34924397680420216
Category	Term	Count	%	PValue	Genes	List Total	Pop Hits	Pop Total	Fold Enrichment	Bonferroni	Benjamini	FDR (100X)
GOTERM_MF_DIRECT	GO:0003924~GTPase activity	6	0.986842	0.187708	GB42722, GB49230, GB43229, GB44133, GB44396, GB44186	271	47	4152	1.95588	1	0.974595	91.8539
UP_KEYWORDS	GTP-binding	7	1.15132	0.253529	GB50050, GB49230, GB43229, GB44133, GB44396, GB44186, GB55816	525	69	8471	1.63691	1	0.889373	96.6484
GOTERM_MF_DIRECT	GO:0005525~GTP binding	10	1.64474	0.538327	GB50050, GB42722, GB49230, GB43229, GB42881, GB44133, GB44396, GB44186, GB46533, GB55816	271	137	4152	1.11832	1	0.997126	99.9911
GOTERM_BP_DIRECT	GO:0007264~small GTPase mediated signal transduction	6	0.986842	0.596031	GB50050, GB50397, GB43229, GB42881, GB46533, GB55816	165	84	2671	1.15628	1	0.999978	99.9974
INTERPRO	IPR005225:Small GTP-binding protein domain	5	0.822368	0.701631	GB50050, GB42722, GB43229, GB42881, GB55816	482	71	7258	1.06043	1	1	100
INTERPRO	IPR001806:Small GTPase superfamily	4	0.657895	0.749206	GB43229, GB42881, GB46533, GB55816	482	58	7258	1.03849	1	1	100
Annotation Cluster 20	Enrichment Score: 0.25413998249214004
Category	Term	Count	%	PValue	Genes	List Total	Pop Hits	Pop Total	Fold Enrichment	Bonferroni	Benjamini	FDR (100X)
SMART	SM00184:RING	6	0.986842	0.381798	GB40711, GB42764, GB55478, GB49519, GB40459, GB44072	195	66	3159	1.47273	1	0.999161	99.7031
INTERPRO	IPR001841:Zinc finger, RING-type	8	1.31579	0.475763	GB47427, GB40711, GB52636, GB42764, GB55478, GB49519, GB40459, GB44072	482	98	7258	1.22923	1	0.999997	99.9952
INTERPRO	IPR017907:Zinc finger, RING-type, conserved site	3	0.493421	0.699583	GB40711, GB42764, GB55478	482	36	7258	1.25484	1	1	100
INTERPRO	IPR013083:Zinc finger, RING/FYVE/PHD-type	11	1.80921	0.757491	GB47427, GB40711, GB52636, GB42764, GB55478, GB49519, GB53220, GB40459, GB48795, GB49190, GB44072	482	179	7258	0.925358	1	1	100
Annotation Cluster 21	Enrichment Score: 0.2511945223167508
Category	Term	Count	%	PValue	Genes	List Total	Pop Hits	Pop Total	Fold Enrichment	Bonferroni	Benjamini	FDR (100X)
UP_KEYWORDS	Metal-binding	25	4.11184	0.440618	GB41483, GB45063, GB44140, GB48795, GB49190, GB47427, GB49805, GB54279, GB55478, GB51897, GB44072, GB40074, GB48451, GB46062, GB49890, GB54809, GB40711, GB44541, GB47593, GB53220, GB55444, GB41212, GB45651, GB46697, GB49480	525	371	8471	1.08728	1	0.929747	99.8825
UP_KEYWORDS	Zinc	16	2.63158	0.495552	GB40074, GB48451, GB45063, GB41483, GB44140, GB48795, GB49190, GB40711, GB47427, GB49805, GB55478, GB44541, GB47593, GB53220, GB46697, GB44072	525	236	8471	1.09391	1	0.946047	99.9646
GOTERM_MF_DIRECT	GO:0008270~zinc ion binding	25	4.11184	0.555894	GB51077, GB40074, GB52636, GB48462, GB45063, GB44140, GB49190, GB42152, GB52596, GB40711, GB47427, GB49805, GB54279, GB43392, GB42764, GB55478, GB49519, GB53220, GB47593, GB45688, GB40459, GB44890, GB46697, GB54917, GB44072	271	373	4152	1.02688	1	0.996344	99.9944
UP_KEYWORDS	Zinc-finger	10	1.64474	0.603263	GB47427, GB40074, GB40711, GB55478, GB53220, GB41483, GB44140, GB48795, GB49190, GB44072	525	152	8471	1.06153	1	0.965985	99.9978
INTERPRO	IPR013083:Zinc finger, RING/FYVE/PHD-type	11	1.80921	0.757491	GB47427, GB40711, GB52636, GB42764, GB55478, GB49519, GB53220, GB40459, GB48795, GB49190, GB44072	482	179	7258	0.925358	1	1	100
Annotation Cluster 22	Enrichment Score: 0.2500903463129445
Category	Term	Count	%	PValue	Genes	List Total	Pop Hits	Pop Total	Fold Enrichment	Bonferroni	Benjamini	FDR (100X)
GOTERM_MF_DIRECT	GO:0020037~heme binding	6	0.986842	0.285607	GB46062, GB52953, GB42296, GB52929, GB45651, GB49890	271	55	4152	1.67139	1	0.978065	98.2694
GOTERM_MF_DIRECT	GO:0005506~iron ion binding	5	0.822368	0.365728	GB45418, GB46062, GB44122, GB45651, GB49890	271	47	4152	1.6299	1	0.985852	99.5878
GOTERM_MF_DIRECT	GO:0004497~monooxygenase activity	3	0.493421	0.532299	GB46062, GB45651, GB49890	271	27	4152	1.70234	1	0.997622	99.9895
INTERPRO	IPR017972:Cytochrome P450, conserved site	3	0.493421	0.542496	GB46062, GB45651, GB49890	482	27	7258	1.67312	1	0.999999	99.9994
INTERPRO	IPR001128:Cytochrome P450	3	0.493421	0.60054	GB46062, GB45651, GB49890	482	30	7258	1.50581	1	1	99.9999
UP_KEYWORDS	Monooxygenase	3	0.493421	0.614395	GB46062, GB45651, GB49890	525	33	8471	1.46684	1	0.962994	99.9984
GOTERM_MF_DIRECT	GO:0016705~oxidoreductase activity, acting on paired donors, with incorporation or reduction of molecular oxygen	3	0.493421	0.625943	GB46062, GB45651, GB49890	271	32	4152	1.43635	1	0.997555	99.9993
UP_KEYWORDS	Heme	3	0.493421	0.67671	GB46062, GB45651, GB49890	525	37	8471	1.30826	1	0.96798	99.9998
COG_ONTOLOGY	Secondary metabolites biosynthesis, transport, and catabolism	3	0.493421	0.733081	GB46062, GB45651, GB49890	47	47	859	1.16659	1	0.996102	99.9963
UP_KEYWORDS	Iron	3	0.493421	0.913144	GB46062, GB45651, GB49890	525	64	8471	0.756339	1	0.99852	100
Annotation Cluster 23	Enrichment Score: 0.24182658841676727
Category	Term	Count	%	PValue	Genes	List Total	Pop Hits	Pop Total	Fold Enrichment	Bonferroni	Benjamini	FDR (100X)
SMART	SM00360:RRM	7	1.15132	0.390389	GB47322, GB52688, GB55730, GB52344, GB53719, GB52056, GB44336	195	82	3159	1.38293	1	0.998746	99.7494
INTERPRO	IPR000504:RNA recognition motif domain	7	1.15132	0.576812	GB47322, GB52688, GB55730, GB52344, GB53719, GB52056, GB44336	482	92	7258	1.14572	1	1	99.9998
GOTERM_MF_DIRECT	GO:0000166~nucleotide binding	9	1.48026	0.635223	GB47322, GB52688, GB55730, GB52344, GB52953, GB52929, GB53719, GB52056, GB44336	271	132	4152	1.04462	1	0.997365	99.9995
INTERPRO	IPR012677:Nucleotide-binding, alpha-beta plait	7	1.15132	0.753764	GB47322, GB52688, GB55730, GB52344, GB53719, GB52056, GB44336	482	111	7258	0.949609	1	1	100
Annotation Cluster 24	Enrichment Score: 0.17093059629814153
Category	Term	Count	%	PValue	Genes	List Total	Pop Hits	Pop Total	Fold Enrichment	Bonferroni	Benjamini	FDR (100X)
INTERPRO	IPR011990:Tetratricopeptide-like helical	9	1.48026	0.486752	GB44905, GB51592, GB46047, GB48223, GB48374, GB55158, GB47651, GB44869, GB46621	482	114	7258	1.1888	1	0.999996	99.9966
SMART	SM00028:TPR	4	0.657895	0.678787	GB46047, GB48223, GB48374, GB47651	195	56	3159	1.15714	1	0.99998	99.9999
INTERPRO	IPR019734:Tetratricopeptide repeat	4	0.657895	0.769588	GB46047, GB48223, GB48374, GB47651	482	60	7258	1.00387	1	1	100
INTERPRO	IPR013026:Tetratricopeptide repeat-containing domain	4	0.657895	0.814663	GB46047, GB48223, GB48374, GB47651	482	65	7258	0.926652	1	1	100
Annotation Cluster 25	Enrichment Score: 0.1629970455642016
Category	Term	Count	%	PValue	Genes	List Total	Pop Hits	Pop Total	Fold Enrichment	Bonferroni	Benjamini	FDR (100X)
INTERPRO	IPR013766:Thioredoxin domain	3	0.493421	0.500669	GB43843, GB54503, GB47306	482	25	7258	1.80697	1	0.999997	99.9977
GOTERM_BP_DIRECT	GO:0045454~cell redox homeostasis	3	0.493421	0.643789	GB43843, GB54503, GB47306	165	35	2671	1.38753	1	0.999986	99.9994
GOTERM_CC_DIRECT	GO:0005623~cell	3	0.493421	0.759663	GB43843, GB54503, GB47306	267	36	3583	1.11829	1	0.997738	99.9999
INTERPRO	IPR012336:Thioredoxin-like fold	3	0.493421	0.910116	GB43843, GB54503, GB47306	482	59	7258	0.765666	1	1	100
Annotation Cluster 26	Enrichment Score: 0.1599461327602985
Category	Term	Count	%	PValue	Genes	List Total	Pop Hits	Pop Total	Fold Enrichment	Bonferroni	Benjamini	FDR (100X)
GOTERM_CC_DIRECT	GO:0005886~plasma membrane	10	1.64474	0.528471	GB52364, GB40975, GB50890, GB55302, GB51945, GB43826, GB40666, GB45224, GB52377, GB40809	267	119	3583	1.12769	1	0.987926	99.9208
UP_KEYWORDS	Receptor	12	1.97368	0.569307	GB52364, GB40074, GB49166, GB53053, GB40975, GB51945, GB48344, GB40666, GB45224, GB52377, GB40809, GB45875	525	181	8471	1.06974	1	0.958048	99.9944
UP_KEYWORDS	Olfaction	5	0.822368	0.613788	GB52364, GB51945, GB40666, GB45224, GB52377	525	68	8471	1.18641	1	0.966042	99.9984
UP_KEYWORDS	Sensory transduction	5	0.822368	0.658857	GB52364, GB51945, GB40666, GB45224, GB52377	525	72	8471	1.1205	1	0.970686	99.9996
GOTERM_MF_DIRECT	GO:0004984~olfactory receptor activity	6	0.986842	0.74197	GB52364, GB47984, GB51945, GB40666, GB45224, GB52377	271	94	4152	0.977938	1	0.999238	100
INTERPRO	IPR004117:Olfactory receptor, Drosophila	6	0.986842	0.755701	GB52364, GB47984, GB51945, GB40666, GB45224, GB52377	482	94	7258	0.961155	1	1	100
UP_KEYWORDS	Transducer	6	0.986842	0.872164	GB52364, GB51945, GB48344, GB40666, GB45224, GB52377	525	120	8471	0.806762	1	0.996733	100
GOTERM_MF_DIRECT	GO:0005549~odorant binding	6	0.986842	0.882916	GB52364, GB47984, GB51945, GB40666, GB45224, GB52377	271	116	4152	0.792467	1	0.999968	100
Annotation Cluster 27	Enrichment Score: 0.1368838302625507
Category	Term	Count	%	PValue	Genes	List Total	Pop Hits	Pop Total	Fold Enrichment	Bonferroni	Benjamini	FDR (100X)
INTERPRO	IPR015422:Pyridoxal phosphate-dependent transferase, major region, subdomain 2	3	0.493421	0.684618	GB55831, GB51675, GB40118	482	35	7258	1.29069	1	1	100
INTERPRO	IPR015421:Pyridoxal phosphate-dependent transferase, major region, subdomain 1	3	0.493421	0.740969	GB55831, GB51675, GB40118	482	39	7258	1.15831	1	1	100
INTERPRO	IPR015424:Pyridoxal phosphate-dependent transferase	3	0.493421	0.765774	GB55831, GB51675, GB40118	482	41	7258	1.10181	1	1	100
Annotation Cluster 28	Enrichment Score: 0.13506434757121016
Category	Term	Count	%	PValue	Genes	List Total	Pop Hits	Pop Total	Fold Enrichment	Bonferroni	Benjamini	FDR (100X)
SMART	SM00320:WD40	10	1.64474	0.580582	GB48750, GB51851, GB48932, GB54805, GB42150, GB44757, GB49969, GB44685, GB45018, GB41825	195	150	3159	1.08	1	0.999849	99.9973
INTERPRO	IPR001680:WD40 repeat	10	1.64474	0.670383	GB48750, GB51851, GB48932, GB54805, GB42150, GB44757, GB49969, GB44685, GB45018, GB41825	482	150	7258	1.00387	1	1	100
INTERPRO	IPR015943:WD40/YVTN repeat-like-containing domain	11	1.80921	0.763526	GB48750, GB51851, GB48932, GB54805, GB42150, GB44757, GB41136, GB49969, GB44685, GB45018, GB41825	482	180	7258	0.920217	1	1	100
INTERPRO	IPR017986:WD40-repeat-containing domain	10	1.64474	0.813887	GB48750, GB51851, GB48932, GB54805, GB42150, GB44757, GB49969, GB44685, GB45018, GB41825	482	172	7258	0.87547	1	1	100
INTERPRO	IPR019775:WD40 repeat, conserved site	5	0.822368	0.873179	GB48750, GB51851, GB48932, GB54805, GB44757	482	93	7258	0.809575	1	1	100
Annotation Cluster 29	Enrichment Score: 0.12585201423212217
Category	Term	Count	%	PValue	Genes	List Total	Pop Hits	Pop Total	Fold Enrichment	Bonferroni	Benjamini	FDR (100X)
UP_KEYWORDS	Transcription	5	0.822368	0.669553	GB40074, GB52114, GB42706, GB41136, GB53100	525	73	8471	1.10515	1	0.968475	99.9997
UP_KEYWORDS	Transcription regulation	4	0.657895	0.705048	GB40074, GB52114, GB42706, GB41136	525	58	8471	1.11278	1	0.973601	99.9999
GOTERM_BP_DIRECT	GO:0006351~transcription, DNA-templated	5	0.822368	0.888056	GB40074, GB52114, GB42706, GB41136, GB53100	165	103	2671	0.785819	1	1	100
Annotation Cluster 30	Enrichment Score: 0.11686876484836418
Category	Term	Count	%	PValue	Genes	List Total	Pop Hits	Pop Total	Fold Enrichment	Bonferroni	Benjamini	FDR (100X)
INTERPRO	IPR002048:EF-hand domain	5	0.822368	0.633318	GB44903, GB41798, GB49939, GB51897, GB49705	482	65	7258	1.15831	1	1	100
GOTERM_MF_DIRECT	GO:0005509~calcium ion binding	7	1.15132	0.769138	GB44903, GB52279, GB42548, GB41798, GB49939, GB51897, GB49705	271	115	4152	0.932585	1	0.999457	100
INTERPRO	IPR011992:EF-hand-like domain	5	0.822368	0.777732	GB51077, GB44903, GB41798, GB49939, GB49705	482	79	7258	0.953044	1	1	100
INTERPRO	IPR018247:EF-Hand 1, calcium-binding site	3	0.493421	0.89964	GB44903, GB41798, GB49705	482	57	7258	0.792531	1	1	100
Annotation Cluster 31	Enrichment Score: 0.07347008279049305
Category	Term	Count	%	PValue	Genes	List Total	Pop Hits	Pop Total	Fold Enrichment	Bonferroni	Benjamini	FDR (100X)
SMART	SM00355:ZnF_C2H2	10	1.64474	0.695639	GB50425, GB52708, GB53001, GB48579, GB40147, GB45091, GB41483, GB52133, GB42689, GB52304	195	165	3159	0.981818	1	0.999978	99.9999
INTERPRO	IPR015880:Zinc finger, C2H2-like	10	1.64474	0.774289	GB50425, GB52708, GB53001, GB48579, GB40147, GB45091, GB41483, GB52133, GB42689, GB52304	482	165	7258	0.912612	1	1	100
INTERPRO	IPR007087:Zinc finger, C2H2	10	1.64474	0.880756	GB50425, GB52708, GB53001, GB48579, GB40147, GB45091, GB41483, GB52133, GB42689, GB52304	482	187	7258	0.805246	1	1	100
GOTERM_MF_DIRECT	GO:0046872~metal ion binding	16	2.63158	0.938987	GB53001, GB48451, GB45091, GB41483, GB42689, GB48795, GB50425, GB52708, GB54809, GB40147, GB48579, GB44541, GB55444, GB52133, GB52304, GB49480	271	321	4152	0.763665	1	0.999996	100
INTERPRO	IPR013087:Zinc finger C2H2-type/integrase DNA-binding domain	6	0.986842	0.96349	GB50425, GB53001, GB40147, GB45091, GB41483, GB52133	482	142	7258	0.636257	1	1	100
Annotation Cluster 32	Enrichment Score: 0.06582663341651204
Category	Term	Count	%	PValue	Genes	List Total	Pop Hits	Pop Total	Fold Enrichment	Bonferroni	Benjamini	FDR (100X)
GOTERM_MF_DIRECT	GO:0004672~protein kinase activity	5	0.822368	0.593813	GB48932, GB50672, GB54351, GB44371, GB44910	271	63	4152	1.21596	1	0.997443	99.9981
INTERPRO	IPR011009:Protein kinase-like domain	11	1.80921	0.823033	GB44905, GB48362, GB48932, GB44207, GB47148, GB50672, GB54351, GB40157, GB44371, GB44910, GB51227	482	191	7258	0.86722	1	1	100
SMART	SM00220:S_TKc	6	0.986842	0.866461	GB48362, GB48932, GB44207, GB50672, GB54351, GB44371	195	119	3159	0.816807	1	1	100
INTERPRO	IPR000719:Protein kinase, catalytic domain	7	1.15132	0.962548	GB48362, GB48932, GB44207, GB50672, GB54351, GB44371, GB44910	482	162	7258	0.650658	1	1	100
INTERPRO	IPR008271:Serine/threonine-protein kinase, active site	3	0.493421	0.992265	GB48932, GB44207, GB54351	482	101	7258	0.44727	1	1	100
INTERPRO	IPR017441:Protein kinase, ATP binding site	3	0.493421	0.995803	GB44207, GB50672, GB54351	482	111	7258	0.406975	1	1	100

## Sheet: sTable6b
Supplementary Table 6b. GO chart of up-regulated DEGs of 9-day-old larvae with 50 ppb imidacloprid treatment.
Category	Term	Count	%	PValue	Genes	List Total	Pop Hits	Pop Total	Fold Enrichment	Bonferroni	Benjamini	FDR (100X)
UP_KEYWORDS	Membrane	173	28.4539	3.15804e-08	GB40907, GB44071, GB54783, GB49305, GB44496, GB45024, GB55574, GB45029, GB44122, GB56004, GB52377, GB40809, GB42519, GB54376, GB51637, GB42264, GB43390, GB45743, GB55158, GB40513, GB48104, GB51247, GB49389, GB47441, GB47745, GB47143, GB54302, GB44115, GB47814, GB43586, GB44173, GB42880, GB54503, GB45134, GB44776, GB44112, GB43843, GB50087, GB53053, GB53516, GB42466, GB48708, GB41136, GB54578, GB4…	525	1927	8471	1.44857	4.04228e-06	4.04228e-06	3.66753e-05
UP_KEYWORDS	Transmembrane helix	169	27.7961	6.82489e-08	GB40907, GB44071, GB54783, GB49305, GB44496, GB45024, GB55574, GB45029, GB44122, GB56004, GB52377, GB40809, GB42519, GB54376, GB51637, GB42264, GB43390, GB45743, GB55158, GB40513, GB48104, GB51247, GB49389, GB47441, GB47745, GB47143, GB54302, GB44115, GB47814, GB43586, GB44173, GB42880, GB54503, GB44776, GB45134, GB44112, GB43843, GB50087, GB53053, GB53516, GB42466, GB48708, GB41136, GB54578, GB4…	525	1890	8471	1.44278	8.73582e-06	4.36792e-06	7.92597e-05
UP_KEYWORDS	Transmembrane	169	27.7961	7.58148e-08	GB40907, GB44071, GB54783, GB49305, GB44496, GB45024, GB55574, GB45029, GB44122, GB56004, GB52377, GB40809, GB42519, GB54376, GB51637, GB42264, GB43390, GB45743, GB55158, GB40513, GB48104, GB51247, GB49389, GB47441, GB47745, GB47143, GB54302, GB44115, GB47814, GB43586, GB44173, GB42880, GB54503, GB44776, GB45134, GB44112, GB43843, GB50087, GB53053, GB53516, GB42466, GB48708, GB41136, GB54578, GB4…	525	1893	8471	1.44049	9.70425e-06	3.23476e-06	8.80462e-05
GOTERM_CC_DIRECT	GO:0016021~integral component of membrane	163	26.8092	0.00240689	GB40907, GB44071, GB54783, GB49305, GB44496, GB45024, GB55574, GB45029, GB44122, GB56004, GB52377, GB40809, GB42519, GB54376, GB51637, GB42264, GB43390, GB45743, GB55158, GB48104, GB51247, GB49389, GB47441, GB47143, GB54302, GB44115, GB47814, GB43586, GB44173, GB42880, GB54503, GB44776, GB45134, GB44112, GB43843, GB50087, GB53053, GB53516, GB42466, GB48708, GB41136, GB54578, GB45651, GB54384, GB4…	267	1879	3583	1.16412	0.107082	0.107082	2.26287
UP_KEYWORDS	Transport	26	4.27632	0.00345703	GB53002, GB40907, GB44295, GB47153, GB45197, GB42249, GB40975, GB49785, GB55302, GB43826, GB44112, GB40809, GB43879, GB54376, GB50087, GB53053, GB47876, GB43229, GB50890, GB43660, GB51897, GB55476, GB47278, GB52454, GB47441, GB50377	525	227	8471	1.84809	0.358064	0.104897	3.94192
INTERPRO	IPR024317:Dynein heavy chain, P-loop containing D4 domain	4	0.657895	0.00497374	GB53320, GB50114, GB49507, GB55144	482	6	7258	10.0387	0.983487	0.983487	7.39458
INTERPRO	IPR024743:Dynein heavy chain, coiled coil stalk	4	0.657895	0.00827832	GB53320, GB50114, GB49507, GB55144	482	7	7258	8.60462	0.998931	0.967311	12.0214
INTERPRO	IPR004273:Dynein heavy chain domain	4	0.657895	0.00827832	GB53320, GB50114, GB49507, GB55144	482	7	7258	8.60462	0.998931	0.967311	12.0214
INTERPRO	IPR011704:ATPase, dynein-related, AAA domain	4	0.657895	0.00827832	GB53320, GB50114, GB49507, GB55144	482	7	7258	8.60462	0.998931	0.967311	12.0214
INTERPRO	IPR019402:Frag1/DRAM/Sfk1	3	0.493421	0.0125715	GB49281, GB44071, GB54838	482	3	7258	15.0581	0.99997	0.968903	17.7099
UP_KEYWORDS	DNA-binding	20	3.28947	0.0138103	GB48121, GB40074, GB49751, GB45501, GB54763, GB49029, GB42706, GB50829, GB45063, GB41483, GB54518, GB50179, GB49537, GB52114, GB42592, GB45693, GB43534, GB51299, GB41865, GB53100	525	178	8471	1.81295	0.831368	0.299532	14.9134
UP_KEYWORDS	Ion transport	12	1.97368	0.0151711	GB47153, GB42249, GB53053, GB40975, GB47876, GB50890, GB51897, GB43660, GB47441, GB40809, GB50377, GB44112	525	85	8471	2.27792	0.858687	0.278288	16.267
INTERPRO	IPR026983:Dynein heavy chain	4	0.657895	0.0244452	GB53320, GB50114, GB49507, GB55144	482	10	7258	6.02324	1	0.993855	31.7035
GOTERM_MF_DIRECT	GO:0016758~transferase activity, transferring hexosyl groups	4	0.657895	0.0478176	GB52179, GB44058, GB55008, GB54460	271	13	4152	4.71416	0.999586	0.999586	44.6238
SMART	SM00389:HOX	10	1.64474	0.0506752	GB50179, GB49751, GB45501, GB42592, GB54763, GB49029, GB51299, GB45063, GB54518, GB53100	195	79	3159	2.05063	0.999781	0.999781	46.7023
INTERPRO	IPR013602:Dynein heavy chain, domain-2	3	0.493421	0.0550047	GB53320, GB50114, GB49507	482	6	7258	7.52905	1	0.99991	58.1746
INTERPRO	IPR013594:Dynein heavy chain, domain-1	3	0.493421	0.0550047	GB53320, GB50114, GB49507	482	6	7258	7.52905	1	0.99991	58.1746
INTERPRO	IPR016159:Cullin repeat-like-containing domain	3	0.493421	0.0550047	GB55475, GB40364, GB42846	482	6	7258	7.52905	1	0.99991	58.1746
UP_KEYWORDS	Homeobox	10	1.64474	0.0577803	GB50179, GB49751, GB45501, GB42592, GB54763, GB49029, GB51299, GB45063, GB54518, GB53100	525	80	8471	2.0169	0.999509	0.663214	49.902
SMART	SM00413:ETS	3	0.493421	0.0642207	GB48121, GB41865, GB50829	195	7	3159	6.94286	0.999979	0.995376	55.2097
GOTERM_CC_DIRECT	GO:0033179~proton-transporting V-type ATPase, V0 domain	3	0.493421	0.0674755	GB47153, GB50230, GB47441	267	6	3583	6.70974	0.9625	0.806351	48.4977
GOTERM_BP_DIRECT	GO:0015991~ATP hydrolysis coupled proton transport	4	0.657895	0.0705557	GB47153, GB50106, GB50230, GB47441	165	16	2671	4.04697	0.999926	0.999926	57.3474
INTERPRO	IPR000418:Ets domain	3	0.493421	0.0736953	GB48121, GB41865, GB50829	482	7	7258	6.45347	1	0.999972	69.2553
UP_KEYWORDS	Ion channel	8	1.31579	0.0756037	GB42249, GB53053, GB40975, GB47876, GB51897, GB43660, GB40809, GB50377	525	60	8471	2.15137	0.999957	0.71573	59.8671
INTERPRO	IPR001356:Homeodomain	10	1.64474	0.0812853	GB50179, GB49751, GB45501, GB42592, GB54763, GB49029, GB51299, GB45063, GB54518, GB53100	482	80	7258	1.88226	1	0.999953	72.9157
UP_KEYWORDS	Voltage-gated channel	3	0.493421	0.0834304	GB42249, GB51897, GB43660	525	8	8471	6.05071	0.999986	0.710327	63.6408
INTERPRO	IPR014710:RmlC-like jelly roll fold	5	0.822368	0.0895133	GB50425, GB50397, GB47876, GB54281, GB52040	482	26	7258	2.89579	1	0.999935	76.4213
GOTERM_MF_DIRECT	GO:0003993~acid phosphatase activity	4	0.657895	0.0940246	GB43376, GB51841, GB41338, GB48478	271	17	4152	3.60495	1	0.99961	69.6093
INTERPRO	IPR027359:Voltage-dependent potassium channel, four helix bundle domain	3	0.493421	0.0940604	GB42249, GB51897, GB43660	482	8	7258	5.64678	1	0.999881	78.1717
INTERPRO	IPR011991:Winged helix-turn-helix DNA-binding domain	11	1.80921	0.0970213	GB51592, GB48121, GB55475, GB48521, GB43534, GB54665, GB42846, GB42706, GB41865, GB50829, GB48795	482	95	7258	1.74357	1	0.999775	79.2454
COG_ONTOLOGY	Cytoskeleton	4	0.657895	0.0971526	GB49230, GB50114, GB49507, GB42359	47	21	859	3.48126	0.883077	0.883077	54.5763

## Sheet: sTable6c
Supplementary Table 6c. GO chart of up-regulated DEGs of 9-day-old larvae with 50 ppb imidacloprid treatment.
ID	Gene Name	Species	COG_ONTOLOGY	GOTERM_BP_DIRECT	GOTERM_CC_DIRECT	GOTERM_MF_DIRECT	INTERPRO	KEGG_PATHWAY	PIR_SUPERFAMILY	SMART	UP_KEYWORDS	UP_SEQ_FEATURE
GB42984	1-phosphatidylinositol 4,5-bisphosphate phosphodiesterase epsilon-1(LOC408804)	Apis mellifera						ame00562:Inositol phosphate metabolism,ame01100:Metabolic pathways,ame04070:Phosphatidylinositol signaling system,
GB46368	15-hydroxyprostaglandin dehydrogenase [NAD(+)]-like(LOC100577149)	Apis mellifera				GO:0004022~alcohol dehydrogenase (NAD) activity,	IPR002347:Glucose/ribitol dehydrogenase,IPR002424:Alcohol dehydrogenase, insect-type,IPR016040:NAD(P)-binding domain,				Complete proteome,Reference proteome,
GB42661	2',5'-phosphodiesterase 12-like(LOC725486)	Apis mellifera					IPR005135:Endonuclease/exonuclease/phosphatase,				Complete proteome,Reference proteome,
GB48991	3-hydroxyacyl-CoA dehydrogenase type-2-like(LOC726590)	Apis mellifera				GO:0016491~oxidoreductase activity,	IPR002347:Glucose/ribitol dehydrogenase,IPR016040:NAD(P)-binding domain,IPR020904:Short-chain dehydrogenase/reductase, conserved site,				Complete proteome,Reference proteome,
GB53186	39S ribosomal protein L18, mitochondrial(LOC552628)	Apis mellifera						ame03010:Ribosome,			Complete proteome,Reference proteome,
GB50050	ADP-ribosylation factor-like protein 3(LOC408522)	Apis mellifera		GO:0007264~small GTPase mediated signal transduction,	GO:0005622~intracellular,	GO:0005525~GTP binding,	IPR005225:Small GTP-binding protein domain,IPR006689:Small GTPase superfamily, ARF/SAR type,IPR024156:Small GTPase superfamily, ARF type,IPR027417:P-loop containing nucleoside triphosphate hydrolase,				Complete proteome,GTP-binding,Nucleotide-binding,Reference proteome,
GB52344	APOBEC1 complementation factor-like(LOC724425)	Apis mellifera	General function prediction only,			GO:0000166~nucleotide binding,GO:0003676~nucleic acid binding,	IPR000504:RNA recognition motif domain,IPR006535:HnRNP R/Q splicing factor,IPR012677:Nucleotide-binding, alpha-beta plait,			SM00360:RRM,	Complete proteome,Reference proteome,
GB40466	ATP-binding cassette sub-family F member 2(LOC413252)	Apis mellifera	General function prediction only,			GO:0005524~ATP binding,GO:0016887~ATPase activity,	IPR003439:ABC transporter-like,IPR003593:AAA+ ATPase domain,IPR027417:P-loop containing nucleoside triphosphate hydrolase,			SM00382:AAA,	Coiled coil,Complete proteome,Reference proteome,
GB42354	ATP-dependent Clp protease ATP-binding subunit clpX-like, mitochondrial(LOC411141)	Apis mellifera				GO:0005524~ATP binding,	IPR003593:AAA+ ATPase domain,IPR003959:ATPase, AAA-type, core,IPR019489:Clp ATPase, C-terminal,IPR027417:P-loop containing nucleoside triphosphate hydrolase,			SM00382:AAA,SM01086:SM01086,	Complete proteome,Reference proteome,
GB54665	ATP-dependent DNA helicase Q5-like(LOC100577640)	Apis mellifera		GO:0006310~DNA recombination,GO:0039694~viral RNA genome replication,		GO:0003676~nucleic acid binding,GO:0003968~RNA-directed RNA polymerase activity,GO:0005524~ATP binding,GO:0008026~ATP-dependent helicase activity,	IPR004589:DNA helicase, ATP-dependent, RecQ type,IPR007099:RNA-directed RNA polymerase, negative-strand RNA virus,IPR011545:DNA/RNA helicase, DEAD/DEAH box type, N-terminal,IPR011991:Winged helix-turn-helix DNA-binding domain,IPR014001:Helicase, superfamily 1/2, ATP-binding domain,IPR027417:P-loop containing nucleoside triphosphate hydrolase,			SM00487:DEXDc,	Complete proteome,Reference proteome,
GB51728	ATP-dependent RNA helicase DDX51(LOC726819)	Apis mellifera				GO:0003676~nucleic acid binding,GO:0005524~ATP binding,	IPR001650:Helicase, C-terminal,IPR011545:DNA/RNA helicase, DEAD/DEAH box type, N-terminal,IPR014001:Helicase, superfamily 1/2, ATP-binding domain,IPR027417:P-loop containing nucleoside triphosphate hydrolase,			SM00487:DEXDc,SM00490:HELICc,	Coiled coil,Complete proteome,Reference proteome,
GB56004	ATPase family AAA domain-containing protein 1-B(LOC411858)	Apis mellifera			GO:0016021~integral component of membrane,	GO:0005524~ATP binding,	IPR003593:AAA+ ATPase domain,IPR003959:ATPase, AAA-type, core,IPR003960:ATPase, AAA-type, conserved site,IPR027417:P-loop containing nucleoside triphosphate hydrolase,			SM00382:AAA,	ATP-binding,Complete proteome,Membrane,Nucleotide-binding,Reference proteome,Transmembrane,Transmembrane helix,
GB52433	BET1 homolog(LOC726840)	Apis mellifera			GO:0016021~integral component of membrane,		IPR000727:Target SNARE coiled-coil domain,	ame04130:SNARE interactions in vesicular transport,			Complete proteome,Membrane,Reference proteome,Transmembrane,Transmembrane helix,
GB48721	BTB/POZ domain-containing protein 9(LOC412476)	Apis mellifera					IPR006571:TLDc,IPR011705:BTB/Kelch-associated,			SM00584:TLDc,SM00875:SM00875,	Complete proteome,Reference proteome,
GB49692	BTB/POZ domain-containing protein KCTD9(LOC412259)	Apis mellifera	Function unknown,	GO:0035556~intracellular signal transduction,GO:0051260~protein homooligomerization,	GO:0005622~intracellular,		IPR000210:BTB/POZ-like,IPR001646:Pentapeptide repeat,IPR003131:Potassium channel tetramerisation-type BTB domain,IPR003533:Doublecortin domain,IPR011333:BTB/POZ fold,IPR021789:Potassium channel, plant-type,			SM00225:BTB,	Complete proteome,Reference proteome,
GB40445	C-type lectin 5(CTL5)	Apis mellifera					IPR001304:C-type lectin,IPR016186:C-type lectin-like,IPR016187:C-type lectin fold,IPR018378:C-type lectin, conserved site,			SM00034:CLECT,	Complete proteome,Disulfide bond,Reference proteome,Signal,
GB51413	C3 and PZP-like alpha-2-macroglobulin domain-containing protein 8(LOC724931)	Apis mellifera					IPR006616:DM9 repeat,IPR022041:Farnesoic acid O-methyl transferase,IPR024518:Domain of unknown function DUF3421,			SM00696:DM9,	Complete proteome,Reference proteome,
GB55355	CD151 antigen(LOC552124)	Apis mellifera			GO:0016021~integral component of membrane,		IPR000301:Tetraspanin,IPR008952:Tetraspanin, EC2 domain,IPR018499:Tetraspanin/Peripherin,		PIRSF002419:tetraspanin,		Complete proteome,Membrane,Reference proteome,Transmembrane,Transmembrane helix,
GB54673	CD9 antigen(LOC409513)	Apis mellifera			GO:0016021~integral component of membrane,		IPR000301:Tetraspanin,IPR008952:Tetraspanin, EC2 domain,IPR018499:Tetraspanin/Peripherin,IPR018503:Tetraspanin, conserved site,		PIRSF002419:tetraspanin,		Complete proteome,Membrane,Reference proteome,Transmembrane,Transmembrane helix,
GB40727	CDP-diacylglycerol--inositol 3-phosphatidyltransferase(LOC411408)	Apis mellifera		GO:0008654~phospholipid biosynthetic process,	GO:0016021~integral component of membrane,	GO:0016780~phosphotransferase activity, for other substituted phosphate groups,	IPR000462:CDP-alcohol phosphatidyltransferase,IPR014387:CDP-diacylglycerol-inositol 3-phosphatidyltransferase, eukaryote,	ame00562:Inositol phosphate metabolism,ame00564:Glycerophospholipid metabolism,ame01100:Metabolic pathways,ame04070:Phosphatidylinositol signaling system,	PIRSF000848:CDP-diacylglycerol--inositol 3-phosphatidyltransferase,		Complete proteome,Lipid biosynthesis,Lipid metabolism,Membrane,Phospholipid biosynthesis,Phospholipid metabolism,Reference proteome,Transferase,Transmembrane,Transmembrane helix,
GB51592	COP9 signalosome complex subunit 2(LOC409062)	Apis mellifera	Posttranslational modification, protein turnover, chaperones,				IPR000717:Proteasome component (PCI) domain,IPR011990:Tetratricopeptide-like helical,IPR011991:Winged helix-turn-helix DNA-binding domain,			SM00088:PINT,	Complete proteome,Reference proteome,
GB51103	COP9 signalosome complex subunit 6(LOC410195)	Apis mellifera		GO:0000338~protein deneddylation,	GO:0008180~COP9 signalosome,		IPR000555:JAB1/Mov34/MPN/PAD-1,IPR024969:Rpn11/EIF3F C-terminal domain,			SM00232:JAB_MPN,	Complete proteome,Reference proteome,
GB55730	CUGBP Elav-like family member 4(LOC410353)	Apis mellifera				GO:0000166~nucleotide binding,GO:0003676~nucleic acid binding,	IPR000504:RNA recognition motif domain,IPR012677:Nucleotide-binding, alpha-beta plait,			SM00360:RRM,	Complete proteome,Reference proteome,
GB55559	D-beta-hydroxybutyrate dehydrogenase, mitochondrial(LOC409087)	Apis mellifera			GO:0016021~integral component of membrane,		IPR002347:Glucose/ribitol dehydrogenase,IPR016040:NAD(P)-binding domain,				Complete proteome,Membrane,Reference proteome,Transmembrane,Transmembrane helix,
GB54511	DEAD-box ATP-dependent RNA helicase 20(LOC411250)	Apis mellifera				GO:0003676~nucleic acid binding,GO:0004386~helicase activity,GO:0005524~ATP binding,	IPR000629:RNA helicase, ATP-dependent, DEAD-box, conserved site,IPR001650:Helicase, C-terminal,IPR011545:DNA/RNA helicase, DEAD/DEAH box type, N-terminal,IPR014001:Helicase, superfamily 1/2, ATP-binding domain,IPR014014:RNA helicase, DEAD-box type, Q motif,IPR027417:P-loop containing nucleoside triphosphate hydrolase,	ame03040:Spliceosome,		SM00487:DEXDc,SM00490:HELICc,	ATP-binding,Complete proteome,Helicase,Hydrolase,Nucleotide-binding,Reference proteome,
GB54342	DEAD-box helicase Dbp80(LOC552567)	Apis mellifera				GO:0003676~nucleic acid binding,GO:0005524~ATP binding,	IPR001650:Helicase, C-terminal,IPR011545:DNA/RNA helicase, DEAD/DEAH box type, N-terminal,IPR014001:Helicase, superfamily 1/2, ATP-binding domain,IPR014014:RNA helicase, DEAD-box type, Q motif,IPR027417:P-loop containing nucleoside triphosphate hydrolase,			SM00487:DEXDc,SM00490:HELICc,	Complete proteome,Reference proteome,
GB49281	DNA damage-regulated autophagy modulator protein 2-like(LOC100576447)	Apis mellifera			GO:0016021~integral component of membrane,		IPR019402:Frag1/DRAM/Sfk1,				Complete proteome,Membrane,Reference proteome,Transmembrane,Transmembrane helix,
GB42264	DNA ligase 1-like(LOC550914)	Apis mellifera			GO:0016021~integral component of membrane,						Coiled coil,Complete proteome,Membrane,Reference proteome,Transmembrane,Transmembrane helix,
GB47968	DNA polymerase subunit gamma-2, mitochondrial(LOC100576960)	Apis mellifera					IPR004154:Anticodon-binding,				Complete proteome,Reference proteome,
GB51066	DNA repair and recombination protein RAD54B-like(LOC552169)	Apis mellifera				GO:0005524~ATP binding,	IPR000330:SNF2-related,IPR001650:Helicase, C-terminal,IPR014001:Helicase, superfamily 1/2, ATP-binding domain,IPR027417:P-loop containing nucleoside triphosphate hydrolase,	ame03440:Homologous recombination,		SM00487:DEXDc,SM00490:HELICc,	Complete proteome,Reference proteome,
GB44054	DNA replication complex GINS protein PSF1-like(LOC412072)	Apis mellifera		GO:0006260~DNA replication,	GO:0005634~nucleus,		IPR005339:GINS complex, subunit Psf1,IPR021151:GINS complex,				Complete proteome,DNA replication,Nucleus,Reference proteome,
GB45693	DNA topoisomerase 3-beta-1(LOC552787)	Apis mellifera	DNA replication, recombination, and repair,	GO:0006265~DNA topological change,		GO:0003677~DNA binding,GO:0003917~DNA topoisomerase type I activity,	IPR000380:DNA topoisomerase, type IA,IPR003601:DNA topoisomerase, type IA, domain 2,IPR003602:DNA topoisomerase, type IA, DNA-binding,IPR006171:Toprim domain,IPR013497:DNA topoisomerase, type IA, central,IPR013824:DNA topoisomerase, type IA, central region, subdomain 1,IPR013825:DNA topoisomerase, type IA, central region, subdomain 2,IPR023405:DNA topoisomerase, type IA, core domain,IPR023406:DNA…	ame03440:Homologous recombination,ame03460:Fanconi anemia pathway,		SM00436:TOP1Bc,SM00437:TOP1Ac,SM00493:TOPRIM,	Complete proteome,DNA-binding,Isomerase,Reference proteome,Topoisomerase,
GB50829	DNA-binding protein D-ETS-4(LOC413060)	Apis mellifera			GO:0005634~nucleus,	GO:0003700~transcription factor activity, sequence-specific DNA binding,GO:0043565~sequence-specific DNA binding,	IPR000418:Ets domain,IPR003118:Pointed domain,IPR011991:Winged helix-turn-helix DNA-binding domain,IPR013761:Sterile alpha motif/pointed domain,			SM00251:SAM_PNT,SM00413:ETS,	Complete proteome,DNA-binding,Nucleus,Reference proteome,
GB53328	DNA/RNA-binding protein KIN17(LOC411491)	Apis mellifera					IPR019447:DNA/RNA-binding protein Kin17, conserved domain,			SM01253:SM01253,	Coiled coil,Complete proteome,Reference proteome,
GB48462	E3 ubiquitin-protein ligase TRIM71(LOC724752)	Apis mellifera	Function unknown,		GO:0005622~intracellular,	GO:0008270~zinc ion binding,	IPR000315:Zinc finger, B-box,IPR001258:NHL repeat,IPR011042:Six-bladed beta-propeller, TolB-like,IPR013017:NHL repeat, subgroup,				Coiled coil,Complete proteome,Reference proteome,
GB44072	E3 ubiquitin-protein ligase TRIM9(LOC410998)	Apis mellifera			GO:0005622~intracellular,	GO:0008270~zinc ion binding,	IPR000315:Zinc finger, B-box,IPR001841:Zinc finger, RING-type,IPR001870:B30.2/SPRY domain,IPR003649:B-box, C-terminal,IPR003877:SPla/RYanodine receptor SPRY,IPR003961:Fibronectin, type III,IPR013083:Zinc finger, RING/FYVE/PHD-type,IPR013320:Concanavalin A-like lectin/glucanase, subgroup,IPR013783:Immunoglobulin-like fold,IPR017903:COS domain,			SM00060:FN3,SM00184:RING,SM00336:BBOX,SM00449:SPRY,SM00502:BBC,	Complete proteome,Metal-binding,Reference proteome,Zinc,Zinc-finger,
GB49519	E3 ubiquitin-protein ligase ZNRF2(LOC552614)	Apis mellifera				GO:0008270~zinc ion binding,	IPR001841:Zinc finger, RING-type,IPR013083:Zinc finger, RING/FYVE/PHD-type,			SM00184:RING,	Complete proteome,Reference proteome,
GB54599	EF-hand domain-containing protein 1-like(LOC551814)	Apis mellifera					IPR006602:Uncharacterised domain DM10,IPR010554:Protein of unknown function DUF1126,			SM00676:DM10,	Complete proteome,Reference proteome,
GB41865	Ets at 97D ortholog(Ets97D-like)	Apis mellifera			GO:0005634~nucleus,	GO:0003700~transcription factor activity, sequence-specific DNA binding,GO:0043565~sequence-specific DNA binding,	IPR000418:Ets domain,IPR003118:Pointed domain,IPR011991:Winged helix-turn-helix DNA-binding domain,IPR013761:Sterile alpha motif/pointed domain,IPR024668:GA-binding protein alpha subunit, N-terminal,			SM00251:SAM_PNT,SM00413:ETS,	Complete proteome,DNA-binding,Nucleus,Reference proteome,
GB53742	F-box only protein 7-like(LOC100576098)	Apis mellifera					IPR001810:F-box domain, cyclin-like,			SM00256:FBOX,	Complete proteome,Reference proteome,
GB48750	F-box-like/WD repeat-containing protein TBL1XR1(LOC410184)	Apis mellifera					IPR001680:WD40 repeat,IPR006594:LisH dimerisation motif,IPR015943:WD40/YVTN repeat-like-containing domain,IPR017986:WD40-repeat-containing domain,IPR019775:WD40 repeat, conserved site,IPR020472:G-protein beta WD-40 repeat,	ame04310:Wnt signaling pathway,		SM00320:WD40,SM00667:LisH,	Complete proteome,Reference proteome,Repeat,WD repeat,
GB48151	F-box/LRR-repeat protein 16(LOC408902)	Apis mellifera					IPR001611:Leucine-rich repeat,IPR006553:Leucine-rich repeat, cysteine-containing subtype,			SM00367:LRR_CC,	Complete proteome,Reference proteome,
GB50694	F-box/LRR-repeat protein 20(LOC409829)	Apis mellifera					IPR001611:Leucine-rich repeat,IPR001810:F-box domain, cyclin-like,IPR006553:Leucine-rich repeat, cysteine-containing subtype,			SM00256:FBOX,SM00367:LRR_CC,	Complete proteome,Reference proteome,
GB42690	FAD-linked sulfhydryl oxidase ALR(LOC724451)	Apis mellifera				GO:0016972~thiol oxidase activity,	IPR017905:ERV/ALR sulphydryl oxidase,				Complete proteome,FAD,Flavoprotein,Oxidoreductase,Reference proteome,
GB45875	G-protein coupled receptor Mth2(LOC724760)	Apis mellifera		GO:0006950~response to stress,GO:0007166~cell surface receptor signaling pathway,	GO:0016021~integral component of membrane,	GO:0004930~G-protein coupled receptor activity,	IPR000832:GPCR, family 2, secretin-like,IPR010596:Methuselah, N-terminal domain,IPR017981:GPCR, family 2-like,IPR023311:Methuselah ectodomain, domain 2,				Complete proteome,Membrane,Receptor,Reference proteome,Signal,Transmembrane,Transmembrane helix,
GB48344	G-protein coupled receptor moody(LOC409159)	Apis mellifera			GO:0016021~integral component of membrane,	GO:0004930~G-protein coupled receptor activity,	IPR000276:G protein-coupled receptor, rhodopsin-like,IPR017452:GPCR, rhodopsin-like, 7TM,				Complete proteome,G-protein coupled receptor,Membrane,Receptor,Reference proteome,Transducer,Transmembrane,Transmembrane helix,
GB40554	G1/S-specific cyclin-D2(LOC413183)	Apis mellifera						ame04068:FoxO signaling pathway,ame04310:Wnt signaling pathway,ame04630:Jak-STAT signaling pathway,
GB40809	GABA-gated ion channel(Grd)	Apis mellifera			GO:0005886~plasma membrane,GO:0016021~integral component of membrane,GO:0030054~cell junction,GO:0045202~synapse,	GO:0004890~GABA-A receptor activity,GO:0005230~extracellular ligand-gated ion channel activity,	IPR001390:Gamma-aminobutyric-acid A receptor, alpha subunit,IPR006028:Gamma-aminobutyric acid A receptor,IPR006029:Neurotransmitter-gated ion-channel transmembrane domain,IPR006201:Neurotransmitter-gated ion-channel,IPR006202:Neurotransmitter-gated ion-channel ligand-binding,IPR018000:Neurotransmitter-gated ion-channel, conserved site,	ame04080:Neuroactive ligand-receptor interaction,			Cell junction,Cell membrane,Complete proteome,Disulfide bond,Ion channel,Ion transport,Membrane,Receptor,Reference proteome,Synapse,Transmembrane,Transmembrane helix,Transport,
GB40513	GPI transamidase component PIG-S(LOC413664)	Apis mellifera		GO:0016255~attachment of GPI anchor to protein,	GO:0042765~GPI-anchor transamidase complex,		IPR019540:Phosphatidylinositol-glycan biosynthesis class S protein,	ame00563:Glycosylphosphatidylinositol(GPI)-anchor biosynthesis,ame01100:Metabolic pathways,			Complete proteome,Membrane,Reference proteome,Transmembrane,Transmembrane helix,
GB55945	GRAM domain-containing protein 1B-like(LOC411468)	Apis mellifera			GO:0016021~integral component of membrane,		IPR004182:GRAM,IPR011989:Armadillo-like helical,IPR016024:Armadillo-type fold,			SM00568:GRAM,	Complete proteome,Membrane,Reference proteome,Transmembrane,Transmembrane helix,
GB43229	GTP-binding nuclear protein Ran(LOC410280)	Apis mellifera		GO:0006886~intracellular protein transport,GO:0006913~nucleocytoplasmic transport,GO:0007264~small GTPase mediated signal transduction,	GO:0005634~nucleus,	GO:0003924~GTPase activity,GO:0005525~GTP binding,	IPR001806:Small GTPase superfamily,IPR002041:Ran GTPase,IPR005225:Small GTP-binding protein domain,IPR027417:P-loop containing nucleoside triphosphate hydrolase,	ame03008:Ribosome biogenesis in eukaryotes,ame03013:RNA transport,			Complete proteome,GTP-binding,Nucleotide-binding,Nucleus,Protein transport,Reference proteome,Transport,
GB54189	IQ and AAA domain-containing protein 1-like(LOC725200)	Apis mellifera				GO:0005524~ATP binding,	IPR000048:IQ motif, EF-hand binding site,IPR003959:ATPase, AAA-type, core,IPR027417:P-loop containing nucleoside triphosphate hydrolase,				Coiled coil,Complete proteome,Reference proteome,
GB52133	Krueppel-like factor 6(LOC725885)	Apis mellifera	General function prediction only,			GO:0003676~nucleic acid binding,GO:0046872~metal ion binding,	IPR007087:Zinc finger, C2H2,IPR013087:Zinc finger C2H2-type/integrase DNA-binding domain,IPR015880:Zinc finger, C2H2-like,			SM00355:ZnF_C2H2,	Complete proteome,Reference proteome,
GB47593	LIM and senescent cell antigen-like-containing domain protein 1(LOC551547)	Apis mellifera				GO:0008270~zinc ion binding,	IPR001781:Zinc finger, LIM-type,IPR017351:PINCH,		PIRSF038003:PINCH protein,	SM00132:LIM,	Complete proteome,LIM domain,Metal-binding,Reference proteome,Zinc,
GB49805	LIM domain only protein 3-like(LOC724851)	Apis mellifera				GO:0008270~zinc ion binding,	IPR001781:Zinc finger, LIM-type,			SM00132:LIM,	Complete proteome,LIM domain,Metal-binding,Reference proteome,Zinc,
GB45063	LIM/homeobox protein Lhx9-like(LOC726415)	Apis mellifera		GO:0006355~regulation of transcription, DNA-templated,	GO:0005634~nucleus,	GO:0008270~zinc ion binding,GO:0043565~sequence-specific DNA binding,	IPR001356:Homeodomain,IPR001781:Zinc finger, LIM-type,IPR009057:Homeodomain-like,IPR017970:Homeobox, conserved site,			SM00132:LIM,SM00389:HOX,	Complete proteome,DNA-binding,Homeobox,LIM domain,Metal-binding,Nucleus,Reference proteome,Repeat,Zinc,
GB54351	MAP kinase-interacting serine/threonine-protein kinase 1(LOC412470)	Apis mellifera				GO:0004672~protein kinase activity,GO:0005524~ATP binding,	IPR000719:Protein kinase, catalytic domain,IPR008271:Serine/threonine-protein kinase, active site,IPR011009:Protein kinase-like domain,IPR017441:Protein kinase, ATP binding site,			SM00220:S_TKc,	Complete proteome,Reference proteome,
GB47745	MICOS complex subunit Mic10-like(LOC726902)	Apis mellifera			GO:0061617~MICOS complex,		IPR007512:Protein of unknown function DUF543,				Complete proteome,Membrane,Mitochondrion,Mitochondrion inner membrane,Reference proteome,Transmembrane,Transmembrane helix,
GB50095	MORN repeat-containing protein 4(LOC409816)	Apis mellifera	Function unknown,				IPR003409:MORN motif,			SM00698:MORN,	Complete proteome,Reference proteome,Repeat,
GB40705	N(G),N(G)-dimethylarginine dimethylaminohydrolase 1(LOC552121)	Apis mellifera	Amino acid transport and metabolism,								Complete proteome,Reference proteome,
GB55708	NADH dehydrogenase [ubiquinone] 1 beta subcomplex subunit 8, mitochondrial(LOC551660)	Apis mellifera			GO:0005739~mitochondrion,GO:0016021~integral component of membrane,	GO:0008137~NADH dehydrogenase (ubiquinone) activity,	IPR008699:NADH:ubiquinone oxidoreductase, ASHI subunit,	ame00190:Oxidative phosphorylation,ame01100:Metabolic pathways,			Complete proteome,Membrane,Reference proteome,Transmembrane,Transmembrane helix,
GB55096	NADP-dependent malic enzyme(LOC411813)	Apis mellifera						ame00620:Pyruvate metabolism,ame01100:Metabolic pathways,ame01200:Carbon metabolism,
GB45418	NFU1 iron-sulfur cluster scaffold homolog, mitochondrial-like(LOC412366)	Apis mellifera		GO:0016226~iron-sulfur cluster assembly,		GO:0005506~iron ion binding,GO:0051536~iron-sulfur cluster binding,	IPR001075:NIF system FeS cluster assembly, NifU, C-terminal,IPR014824:NIF system FeS cluster assembly, NifU-like scaffold, N-terminal,IPR017065:HIRA-interacting protein 5,			SM00932:SM00932,	Complete proteome,Reference proteome,
GB48097	NMDA receptor 2(LOC412818)	Apis mellifera						ame04080:Neuroactive ligand-receptor interaction,
GB40711	RING finger protein 10(LOC409417)	Apis mellifera				GO:0008270~zinc ion binding,	IPR001841:Zinc finger, RING-type,IPR013083:Zinc finger, RING/FYVE/PHD-type,IPR017907:Zinc finger, RING-type, conserved site,IPR018957:Zinc finger, C3HC4 RING-type,			SM00184:RING,	Complete proteome,Metal-binding,Reference proteome,Zinc,Zinc-finger,
GB48521	RNA polymerase II elongation factor Ell(LOC409928)	Apis mellifera		GO:0006368~transcription elongation from RNA polymerase II promoter,	GO:0008023~transcription elongation factor complex,		IPR010844:Occludin/RNA polymerase II elongation factor, ELL domain,IPR011991:Winged helix-turn-helix DNA-binding domain,IPR019464:RNA polymerase II elongation factor ELL,				Coiled coil,Complete proteome,Reference proteome,
GB47322	RNA-binding protein 4.1-like(LOC409486)	Apis mellifera				GO:0000166~nucleotide binding,GO:0003676~nucleic acid binding,	IPR000504:RNA recognition motif domain,IPR012677:Nucleotide-binding, alpha-beta plait,			SM00360:RRM,	Complete proteome,Reference proteome,
GB53375	Rh-like protein(LOC551604)	Apis mellifera			GO:0016021~integral component of membrane,	GO:0008519~ammonium transmembrane transporter activity,	IPR001905:Ammonium transporter,IPR002229:Blood group Rhesus C/E/D polypeptide,IPR024041:Ammonium transporter AmtB-like domain,				Complete proteome,Membrane,Reference proteome,Transmembrane,Transmembrane helix,
GB52991	SAC3 domain-containing protein 1(LOC724923)	Apis mellifera					IPR005062:SAC3/GANP/Nin1/mts3/eIF-3 p25,				Complete proteome,Reference proteome,
GB55158	SET and MYND domain-containing protein 4-like(LOC724876)	Apis mellifera			GO:0016021~integral component of membrane,		IPR001214:SET domain,IPR002893:Zinc finger, MYND-type,IPR011990:Tetratricopeptide-like helical,				Complete proteome,Membrane,Reference proteome,Transmembrane,Transmembrane helix,
GB44371	SRSF protein kinase 3(LOC724672)	Apis mellifera				GO:0004672~protein kinase activity,GO:0005524~ATP binding,	IPR000719:Protein kinase, catalytic domain,IPR011009:Protein kinase-like domain,			SM00220:S_TKc,	Coiled coil,Complete proteome,Reference proteome,
GB48536	T-complex protein 1 subunit beta(LOC409809)	Apis mellifera		GO:0006457~protein folding,	GO:0005737~cytoplasm,	GO:0005524~ATP binding,	IPR002194:Chaperonin TCP-1, conserved site,IPR002423:Chaperonin Cpn60/TCP-1,IPR012716:T-complex protein 1, beta subunit,IPR017998:Chaperone tailless complex polypeptide 1 (TCP-1),IPR027409:GroEL-like apical domain,IPR027410:TCP-1-like chaperonin intermediate domain,IPR027413:GroEL-like equatorial domain,				ATP-binding,Chaperone,Complete proteome,Cytoplasm,Nucleotide-binding,Reference proteome,
GB45459	TGF-beta receptor type-1(LOC550930)	Apis mellifera						ame04068:FoxO signaling pathway,ame04144:Endocytosis,ame04350:TGF-beta signaling pathway,
GB50733	U8-agatoxin-Ao1a-like(LOC100576512)	Apis mellifera		GO:0009405~pathogenesis,	GO:0005576~extracellular region,	GO:0008200~ion channel inhibitor activity,	IPR004169:Spider toxin,				Complete proteome,Reference proteome,Signal,
GB48384	UDP-glucuronic acid decarboxylase 1-like(LOC410234)	Apis mellifera	Cell envelope biogenesis, outer membrane / Carbohydrate transport and metabolism,				IPR016040:NAD(P)-binding domain,	ame00520:Amino sugar and nucleotide sugar metabolism,ame01100:Metabolic pathways,			Coiled coil,Complete proteome,Reference proteome,
GB44058	UDP-glucuronosyltransferase 1-3-like(LOC408788)	Apis mellifera		GO:0008152~metabolic process,	GO:0016021~integral component of membrane,	GO:0016758~transferase activity, transferring hexosyl groups,	IPR002213:UDP-glucuronosyl/UDP-glucosyltransferase,	ame00040:Pentose and glucuronate interconversions,ame00053:Ascorbate and aldarate metabolism,ame00830:Retinol metabolism,ame00860:Porphyrin and chlorophyll metabolism,ame00980:Metabolism of xenobiotics by cytochrome P450,ame00982:Drug metabolism - cytochrome P450,ame00983:Drug metabolism - other enzymes,ame01100:Metabolic pathways,			Complete proteome,Glycosyltransferase,Membrane,Reference proteome,Signal,Transferase,Transmembrane,Transmembrane helix,
GB52179	UDP-glucuronosyltransferase 2C1(LOC725997)	Apis mellifera		GO:0008152~metabolic process,	GO:0016021~integral component of membrane,	GO:0016758~transferase activity, transferring hexosyl groups,	IPR002213:UDP-glucuronosyl/UDP-glucosyltransferase,				Complete proteome,Membrane,Reference proteome,Signal,Transmembrane,Transmembrane helix,
GB41140	UPF0609 protein C4orf27(LOC726504)	Apis mellifera					IPR019361:Protein of unknown function DUF2228, C2H2, APLF-like,IPR019406:Zinc finger, C2H2, APLF-like,				Complete proteome,Reference proteome,
GB47153	V-type proton ATPase 116 kDa subunit a-like(LOC412651)	Apis mellifera		GO:0015991~ATP hydrolysis coupled proton transport,	GO:0033179~proton-transporting V-type ATPase, V0 domain,	GO:0015078~hydrogen ion transmembrane transporter activity,	IPR002490:ATPase, V0 complex, subunit 116kDa,				Coiled coil,Complete proteome,Hydrogen ion transport,Ion transport,Reference proteome,Transport,
GB47441	V-type proton ATPase 21 kDa proteolipid subunit-like(LOC409074)	Apis mellifera		GO:0015991~ATP hydrolysis coupled proton transport,	GO:0016021~integral component of membrane,GO:0033179~proton-transporting V-type ATPase, V0 domain,	GO:0015078~hydrogen ion transmembrane transporter activity,	IPR000245:V-ATPase proteolipid subunit,IPR002379:V-ATPase proteolipid subunit C-like domain,	ame00190:Oxidative phosphorylation,ame01100:Metabolic pathways,ame04142:Lysosome,ame04145:Phagosome,			Complete proteome,Ion transport,Membrane,Reference proteome,Transmembrane,Transmembrane helix,Transport,
GB50230	V-type proton ATPase subunit e 2-like(LOC552410)	Apis mellifera		GO:0015991~ATP hydrolysis coupled proton transport,	GO:0016021~integral component of membrane,GO:0033179~proton-transporting V-type ATPase, V0 domain,	GO:0015078~hydrogen ion transmembrane transporter activity,	IPR008389:ATPase, V0 complex, subunit e1/e2,IPR017385:ATPase, V0 complex, subunit e1/e2, metazoa,	ame00190:Oxidative phosphorylation,ame01100:Metabolic pathways,ame04145:Phagosome,	PIRSF038097:V-type ATPase, subunits e1/e2,		Complete proteome,Membrane,Reference proteome,Transmembrane,Transmembrane helix,
GB42150	WD repeat-containing protein 47(LOC410771)	Apis mellifera					IPR001680:WD40 repeat,IPR006595:CTLH, C-terminal LisH motif,IPR015943:WD40/YVTN repeat-like-containing domain,IPR017986:WD40-repeat-containing domain,			SM00320:WD40,SM00668:CTLH,	Coiled coil,Complete proteome,Reference proteome,
GB44140	WW domain-binding protein 4(LOC726024)	Apis mellifera			GO:0005634~nucleus,	GO:0003676~nucleic acid binding,GO:0008270~zinc ion binding,	IPR000690:Zinc finger, C2H2-type matrin,IPR001202:WW domain,IPR003604:Zinc finger, U1-type,IPR013085:Zinc finger, U1-C type,			SM00451:ZnF_U1,SM00456:WW,	Coiled coil,Complete proteome,Metal-binding,Nucleus,Reference proteome,Zinc,Zinc-finger,
GB45952	X-linked retinitis pigmentosa GTPase regulator(LOC412167)	Apis mellifera	Cell division and chromosome partitioning / Cytoskeleton,	GO:0007601~visual perception,GO:0042384~cilium assembly,			IPR000408:Regulator of chromosome condensation, RCC1,IPR009091:Regulator of chromosome condensation 1/beta-lactamase-inhibitor protein II,				Complete proteome,Reference proteome,Repeat,
GB49475	Y+L amino acid transporter 2(LOC411772)	Apis mellifera			GO:0016021~integral component of membrane,	GO:0015171~amino acid transmembrane transporter activity,	IPR002293:Amino acid/polyamine transporter I,		PIRSF006060:amino acid transporter,		Complete proteome,Membrane,Reference proteome,Transmembrane,Transmembrane helix,
GB54783	acetyl-coenzyme A transporter 1(LOC408402)	Apis mellifera			GO:0016021~integral component of membrane,	GO:0008521~acetyl-CoA transporter activity,	IPR020846:Major facilitator superfamily domain,IPR024371:Acetyl-coenzyme A transporter 1,	ame00604:Glycosphingolipid biosynthesis - ganglio series,ame01100:Metabolic pathways,			Complete proteome,Membrane,Reference proteome,Transmembrane,Transmembrane helix,
GB41856	acetylcholinesterase 2(AChE-2)	Apis mellifera	Lipid metabolism,	GO:0001507~acetylcholine catabolic process in synaptic cleft,	GO:0043083~synaptic cleft,	GO:0003990~acetylcholinesterase activity,	IPR000997:Cholinesterase,IPR001445:Acetylcholinesterase, insect,IPR002018:Carboxylesterase, type B,IPR019819:Carboxylesterase type B, conserved site,IPR019826:Carboxylesterase type B, active site,	ame00564:Glycerophospholipid metabolism,			Complete proteome,Hydrolase,Reference proteome,Signal,
GB44757	actin-interacting protein 1(LOC412495)	Apis mellifera					IPR001680:WD40 repeat,IPR015943:WD40/YVTN repeat-like-containing domain,IPR017986:WD40-repeat-containing domain,IPR019775:WD40 repeat, conserved site,IPR020472:G-protein beta WD-40 repeat,			SM00320:WD40,	Complete proteome,Reference proteome,
GB50090	adenosine deaminase acting on RNA(Adar)	Apis mellifera		GO:0006396~RNA processing,		GO:0003723~RNA binding,GO:0004000~adenosine deaminase activity,	IPR002466:Adenosine deaminase/editase,IPR014720:Double-stranded RNA-binding-like domain,			SM00358:DSRM,SM00552:ADEAMc,	Complete proteome,Reference proteome,
GB42675	adenylate cyclase type 2(LOC552216)	Apis mellifera						ame00230:Purine metabolism,
GB41921	adenylate cyclase type 6(LOC726514)	Apis mellifera						ame00230:Purine metabolism,
GB54684	adiponectin receptor protein(LOC550659)	Apis mellifera			GO:0016021~integral component of membrane,		IPR004254:Hly-III-related,				Complete proteome,Membrane,Reference proteome,Transmembrane,Transmembrane helix,
GB52992	agrin(LOC409949)	Apis mellifera					IPR002350:Kazal domain,			SM00280:KAZAL,	Complete proteome,Reference proteome,Signal,
GB51587	alkaline ceramidase(LOC551419)	Apis mellifera		GO:0006672~ceramide metabolic process,	GO:0016021~integral component of membrane,	GO:0016811~hydrolase activity, acting on carbon-nitrogen (but not peptide) bonds, in linear amides,	IPR008901:Ceramidase,	ame00600:Sphingolipid metabolism,ame01100:Metabolic pathways,			Complete proteome,Membrane,Reference proteome,Transmembrane,Transmembrane helix,
GB43248	alpha glucosidase 2(AGLU2)	Apis mellifera			GO:0016021~integral component of membrane,	GO:0004558~alpha-1,4-glucosidase activity,GO:0032450~maltose alpha-glucosidase activity,	IPR006047:Glycosyl hydrolase, family 13, catalytic domain,IPR013781:Glycoside hydrolase, catalytic domain,IPR015902:Glycoside hydrolase, family 13,IPR017853:Glycoside hydrolase, superfamily,			SM00642:Aamy,	Complete proteome,Glycosidase,Hydrolase,Membrane,Reference proteome,Signal,Transmembrane,Transmembrane helix,
GB42455	alpha-2-macroglobulin-like protein 1(LOC408926)	Apis mellifera			GO:0005615~extracellular space,	GO:0004866~endopeptidase inhibitor activity,	IPR001599:Alpha-2-macroglobulin,IPR002890:Alpha-2-macroglobulin, N-terminal,IPR008930:Terpenoid cyclases/protein prenyltransferase alpha-alpha toroid,IPR009048:Alpha-macroglobulin, receptor-binding,IPR011625:Alpha-2-macroglobulin, N-terminal 2,IPR011626:A-macroglobulin complement component,IPR014756:Immunoglobulin E-set,IPR019565:Alpha-2-macroglobulin, thiol-ester bond-forming,IPR019742:Alpha-2-m…			SM01359:SM01359,SM01360:SM01360,SM01361:SM01361,	Complete proteome,Reference proteome,Signal,
GB44869	alpha-soluble NSF attachment protein(LOC552830)	Apis mellifera		GO:0006886~intracellular protein transport,	GO:0005622~intracellular,		IPR000744:NSF attachment protein,IPR011990:Tetratricopeptide-like helical,				Complete proteome,Reference proteome,
GB40837	alpha-tocopherol transfer protein-like(LOC551761)	Apis mellifera			GO:0005622~intracellular,	GO:0005215~transporter activity,	IPR001071:Cellular retinaldehyde binding/alpha-tocopherol transport,IPR001251:CRAL-TRIO domain,IPR011074:CRAL/TRIO, N-terminal domain,			SM00516:SEC14,SM01100:SM01100,	Complete proteome,Reference proteome,Signal,
GB46621	anaphase-promoting complex subunit 5(LOC410290)	Apis mellifera					IPR011990:Tetratricopeptide-like helical,IPR026000:Anaphase-promoting complex subunit 5,TPR-containing domain,	ame04120:Ubiquitin mediated proteolysis,			Complete proteome,Reference proteome,
GB53115	apidermin 1(Apd-1)	Apis mellifera									Complete proteome,Reference proteome,Signal,
GB53576	apisimin(LOC406093)	Apis mellifera									Complete proteome,Reference proteome,Signal,	chain:apisimin,signal peptide,
GB54326	apoptosis regulatory protein Siva-like(LOC100576487)	Apis mellifera					IPR022773:Siva,				Complete proteome,Reference proteome,
GB44509	aprataxin and PNK-like factor(LOC100578746)	Apis mellifera					IPR019406:Zinc finger, C2H2, APLF-like,				Complete proteome,Reference proteome,
GB43879	aquaporin-like(LOC551806)	Apis mellifera			GO:0016021~integral component of membrane,	GO:0005215~transporter activity,	IPR000425:Major intrinsic protein,IPR022357:Major intrinsic protein, conserved site,IPR023271:Aquaporin-like,				Complete proteome,Membrane,Reference proteome,Transmembrane,Transmembrane helix,Transport,
GB46466	armadillo repeat-containing protein 8-like(LOC726667)	Apis mellifera					IPR000225:Armadillo,IPR011989:Armadillo-like helical,IPR016024:Armadillo-type fold,IPR021133:HEAT, type 2,			SM00185:ARM,	Complete proteome,Reference proteome,
GB47767	arrestin domain-containing protein 2(LOC725542)	Apis mellifera					IPR011021:Arrestin-like, N-terminal,IPR011022:Arrestin C-terminal-like domain,IPR014756:Immunoglobulin E-set,			SM01017:SM01017,	Complete proteome,Reference proteome,
GB40771	arylsulfatase B-like(LOC412829)	Apis mellifera	Inorganic ion transport and metabolism,	GO:0008152~metabolic process,	GO:0016021~integral component of membrane,	GO:0008484~sulfuric ester hydrolase activity,	IPR000917:Sulfatase,IPR017849:Alkaline phosphatase-like, alpha/beta/alpha,IPR017850:Alkaline-phosphatase-like, core domain,IPR024607:Sulfatase, conserved site,				Complete proteome,Membrane,Reference proteome,Transmembrane,Transmembrane helix,
GB42721	aspartate--tRNA ligase, mitochondrial(LOC725136)	Apis mellifera		GO:0006418~tRNA aminoacylation for protein translation,	GO:0005737~cytoplasm,	GO:0004812~aminoacyl-tRNA ligase activity,GO:0005524~ATP binding,	IPR002312:Aspartyl/Asparaginyl-tRNA synthetase, class IIb,IPR004115:GAD domain,IPR004364:Aminoacyl-tRNA synthetase, class II (D/K/N),IPR004524:Aspartate-tRNA ligase, class IIb, bacterial/mitochondrial-type,IPR006195:Aminoacyl-tRNA synthetase, class II,IPR012340:Nucleic acid-binding, OB-fold,IPR018150:Aminoacyl-tRNA synthetase, class II (D/K/N)-like,	ame00970:Aminoacyl-tRNA biosynthesis,			Complete proteome,Reference proteome,
GB44396	atlastin(LOC550886)	Apis mellifera			GO:0016021~integral component of membrane,	GO:0003924~GTPase activity,GO:0005525~GTP binding,	IPR003191:Guanylate-binding protein, C-terminal,IPR015894:Guanylate-binding protein, N-terminal,IPR027417:P-loop containing nucleoside triphosphate hydrolase,				Complete proteome,GTP-binding,Membrane,Nucleotide-binding,Reference proteome,Transmembrane,Transmembrane helix,
GB50222	atrial natriuretic peptide receptor 1-like(LOC726069)	Apis mellifera						ame00230:Purine metabolism,
GB54103	biogenesis of lysosome-related organelles complex 1 subunit 6(LOC724688)	Apis mellifera					IPR017242:BLOC-1 complex, pallidin subunit,		PIRSF037609:BLOC-1 complex, pallidin subunit,		Coiled coil,Complete proteome,Reference proteome,
GB44009	biotin--protein ligase(LOC411759)	Apis mellifera	Coenzyme metabolism,	GO:0006464~cellular protein modification process,		GO:0004077~biotin-[acetyl-CoA-carboxylase] ligase activity,	IPR003142:Biotin protein ligase, C-terminal,IPR004143:Biotin/lipoate A/B protein ligase,IPR004408:Biotin--acetyl-CoA-carboxylase ligase,	ame00780:Biotin metabolism,ame01100:Metabolic pathways,			Complete proteome,Reference proteome,
GB51911	box C/D snoRNA protein 1(LOC413393)	Apis mellifera					IPR007529:Zinc finger, HIT-type,				Complete proteome,Reference proteome,
GB48362	cAMP-dependent protein kinase catalytic subunit PRKX(LOC410228)	Apis mellifera				GO:0004674~protein serine/threonine kinase activity,GO:0005524~ATP binding,	IPR000719:Protein kinase, catalytic domain,IPR000961:AGC-kinase, C-terminal,IPR011009:Protein kinase-like domain,			SM00133:S_TK_X,SM00220:S_TKc,	ATP-binding,Complete proteome,Kinase,Nucleotide-binding,Reference proteome,Serine/threonine-protein kinase,Transferase,
GB54281	cAMP-dependent protein kinase type II regulatory subunit(LOC409390)	Apis mellifera			GO:0005952~cAMP-dependent protein kinase complex,	GO:0008603~cAMP-dependent protein kinase regulator activity,GO:0030552~cAMP binding,	IPR000595:Cyclic nucleotide-binding domain,IPR003117:cAMP-dependent protein kinase, regulatory subunit, type I/II alpha/beta,IPR012198:cAMP-dependent protein kinase regulatory subunit,IPR014710:RmlC-like jelly roll fold,IPR018488:Cyclic nucleotide-binding, conserved site,IPR018490:Cyclic nucleotide-binding-like,		PIRSF000548:cAMP-dependent protein kinase, regulatory subunit,	SM00100:cNMP,	cAMP,cAMP-binding,Complete proteome,Nucleotide-binding,Reference proteome,
GB49480	cGMP-specific 3',5'-cyclic phosphodiesterase(LOC410630)	Apis mellifera		GO:0007165~signal transduction,		GO:0004114~3',5'-cyclic-nucleotide phosphodiesterase activity,GO:0046872~metal ion binding,	IPR002073:3'5'-cyclic nucleotide phosphodiesterase, catalytic domain,IPR003018:GAF domain,IPR003607:HD/PDEase domain,IPR023088:3'5'-cyclic nucleotide phosphodiesterase,IPR023174:3'5'-cyclic nucleotide phosphodiesterase, conserved site,	ame00230:Purine metabolism,		SM00065:GAF,SM00471:HDc,	Complete proteome,Hydrolase,Metal-binding,Reference proteome,
GB51897	cacophony(Cac)	Apis mellifera			GO:0005891~voltage-gated calcium channel complex,	GO:0005245~voltage-gated calcium channel activity,GO:0005509~calcium ion binding,	IPR002048:EF-hand domain,IPR002077:Voltage-dependent calcium channel, alpha-1 subunit,IPR005821:Ion transport domain,IPR014873:Voltage-dependent calcium channel, alpha-1 subunit, IQ domain,IPR027359:Voltage-dependent potassium channel, four helix bundle domain,			SM01062:SM01062,	Calcium,Calcium channel,Calcium transport,Complete proteome,Glycoprotein,Ion channel,Ion transport,Membrane,Metal-binding,Phosphoprotein,Reference proteome,Repeat,Transmembrane,Transmembrane helix,Transport,Voltage-gated channel,
GB44903	calcineurin subunit B type 2(LOC551313)	Apis mellifera				GO:0005509~calcium ion binding,	IPR002048:EF-hand domain,IPR011992:EF-hand-like domain,IPR018247:EF-Hand 1, calcium-binding site,	ame04310:Wnt signaling pathway,		SM00054:EFh,	Complete proteome,Reference proteome,
GB49705	calexcitin-2(LOC410013)	Apis mellifera				GO:0005509~calcium ion binding,	IPR002048:EF-hand domain,IPR011992:EF-hand-like domain,IPR018247:EF-Hand 1, calcium-binding site,				Complete proteome,Reference proteome,
GB41175	carbohydrate sulfotransferase 11(LOC413914)	Apis mellifera		GO:0016051~carbohydrate biosynthetic process,	GO:0016021~integral component of membrane,	GO:0008146~sulfotransferase activity,	IPR005331:Sulfotransferase,IPR018011:Carbohydrate sulfotransferase-related,				Complete proteome,Reference proteome,
GB46697	carbonic anhydrase 1(LOC408827)	Apis mellifera		GO:0006730~one-carbon metabolic process,		GO:0004089~carbonate dehydratase activity,GO:0008270~zinc ion binding,	IPR001148:Alpha carbonic anhydrase,IPR018338:Carbonic anhydrase, alpha-class, conserved site,IPR018438:Carbonic anhydrase, CA-VII,IPR023561:Carbonic anhydrase, alpha-class,	ame00910:Nitrogen metabolism,		SM01057:SM01057,	Complete proteome,Metal-binding,Reference proteome,Zinc,
GB52004	caspase-1-like(LOC100576484)	Apis mellifera		GO:0035069~larval midgut histolysis,		GO:0004197~cysteine-type endopeptidase activity,	IPR001309:Peptidase C14, ICE, catalytic subunit p20,IPR015917:Peptidase C14, caspase precursor p45, core,			SM00115:CASc,	Complete proteome,Reference proteome,
GB41156	cationic amino acid transporter 3(LOC409565)	Apis mellifera			GO:0016021~integral component of membrane,	GO:0015171~amino acid transmembrane transporter activity,	IPR002293:Amino acid/polyamine transporter I,				Complete proteome,Membrane,Reference proteome,Transmembrane,Transmembrane helix,
GB46448	cationic amino acid transporter 3(LOC409646)	Apis mellifera			GO:0016021~integral component of membrane,	GO:0015171~amino acid transmembrane transporter activity,	IPR002293:Amino acid/polyamine transporter I,				Complete proteome,Membrane,Reference proteome,Transmembrane,Transmembrane helix,
GB47589	cell division cycle and apoptosis regulator protein 1(LOC409891)	Apis mellifera		GO:0006355~regulation of transcription, DNA-templated,			IPR003034:SAP domain,IPR025223:S1-like RNA binding domain,IPR025224:DBC1/CARP1,IPR025954:DBC1/CARP1 catalytically inactive NUDIX hydrolase domain,			SM00513:SAP,SM01122:SM01122,	Coiled coil,Complete proteome,Reference proteome,
GB52636	cell growth regulator with RING finger domain protein 1-like(LOC725654)	Apis mellifera			GO:0016021~integral component of membrane,	GO:0008270~zinc ion binding,	IPR001841:Zinc finger, RING-type,IPR013083:Zinc finger, RING/FYVE/PHD-type,				Complete proteome,Membrane,Reference proteome,Transmembrane,Transmembrane helix,
GB46449	cell growth-regulating nucleolar protein(LOC551406)	Apis mellifera					IPR014898:Zinc finger, C2H2, LYAR-type,				Coiled coil,Complete proteome,Reference proteome,
GB54809	cell wall protein IFF6(LOC412655)	Apis mellifera				GO:0004722~protein serine/threonine phosphatase activity,GO:0046872~metal ion binding,	IPR000222:Protein phosphatase 2C, manganese/magnesium aspartate binding site,IPR001932:Protein phosphatase 2C (PP2C)-like,IPR015655:Protein phosphatase 2C,			SM00332:PP2Cc,	Complete proteome,Hydrolase,Magnesium,Metal-binding,Protein phosphatase,Reference proteome,
GB48664	chaoptin-like(LOC726309)	Apis mellifera	Function unknown,
GB52326	chemosensory protein 4(CSP4)	Apis mellifera					IPR005055:Insect pheromone-binding protein A10/OS-D,				Complete proteome,Reference proteome,Signal,
GB41270	chondroitin proteoglycan-2-like(LOC100577576)	Apis mellifera		GO:0006030~chitin metabolic process,	GO:0005576~extracellular region,	GO:0008061~chitin binding,	IPR002557:Chitin binding domain,			SM00494:ChtBD2,	Complete proteome,Reference proteome,Signal,
GB45228	chondroitin sulfate synthase 2(LOC100579040)	Apis mellifera			GO:0016021~integral component of membrane,GO:0032580~Golgi cisterna membrane,	GO:0008376~acetylgalactosaminyltransferase activity,	IPR008428:Chondroitin N-acetylgalactosaminyltransferase,	ame00532:Glycosaminoglycan biosynthesis - chondroitin sulfate / dermatan sulfate,ame01100:Metabolic pathways,			Complete proteome,Membrane,Reference proteome,Transmembrane,Transmembrane helix,
GB44425	cilia- and flagella-associated protein 36(LOC100576859)	Apis mellifera					IPR023379:ADP-ribosylation factor-like 2-binding protein, domain,				Coiled coil,Complete proteome,Reference proteome,
GB46047	cilia- and flagella-associated protein 70(LOC100578239)	Apis mellifera					IPR011990:Tetratricopeptide-like helical,IPR013026:Tetratricopeptide repeat-containing domain,IPR019734:Tetratricopeptide repeat,			SM00028:TPR,	Complete proteome,Reference proteome,
GB54279	cleavage and polyadenylation specificity factor subunit 4(LOC412627)	Apis mellifera	General function prediction only,			GO:0003676~nucleic acid binding,GO:0008270~zinc ion binding,	IPR000571:Zinc finger, CCCH-type,IPR001878:Zinc finger, CCHC-type,	ame03015:mRNA surveillance pathway,		SM00343:ZnF_C2HC,SM00356:ZnF_C3H1,	Complete proteome,Metal-binding,Reference proteome,
GB48776	coiled-coil domain-containing protein 6(LOC551682)	Apis mellifera					IPR019152:Protein of unknown function DUF2046,				Coiled coil,Complete proteome,Reference proteome,
GB44435	coiled-coil domain-containing protein 61-like(LOC100576101)	Apis mellifera									Complete proteome,Reference proteome,
GB51648	coiled-coil domain-containing protein 65(LOC725334)	Apis mellifera									Complete proteome,Reference proteome,
GB53374	connectin(LOC724269)	Apis mellifera			GO:0016021~integral component of membrane,		IPR001611:Leucine-rich repeat,IPR003591:Leucine-rich repeat, typical subtype,			SM00369:LRR_TYP,	Complete proteome,Membrane,Reference proteome,Signal,Transmembrane,Transmembrane helix,
GB40364	conserved oligomeric Golgi complex subunit 8(LOC551090)	Apis mellifera			GO:0017119~Golgi transport complex,		IPR007255:Conserved oligomeric Golgi complex subunit 8,IPR016159:Cullin repeat-like-containing domain,IPR016632:Conserved oligomeric Golgi complex subunit 8, Metazoal and Viridiplantae,		PIRSF015415:conserved oligomeric Golgi complex, component 8,		Complete proteome,Reference proteome,
GB45822	corepressor interacting with RBPJ 1(LOC724875)	Apis mellifera					IPR019339:CBF1-interacting co-repressor CIR, N-terminal domain,	ame04330:Notch signaling pathway,		SM01083:SM01083,	Coiled coil,Complete proteome,Reference proteome,
GB42846	cullin-4A(LOC409279)	Apis mellifera		GO:0006511~ubiquitin-dependent protein catabolic process,	GO:0031461~cullin-RING ubiquitin ligase complex,		IPR001373:Cullin, N-terminal,IPR011991:Winged helix-turn-helix DNA-binding domain,IPR016157:Cullin, conserved site,IPR016158:Cullin homology,IPR016159:Cullin repeat-like-containing domain,IPR019559:Cullin protein, neddylation domain,	ame03420:Nucleotide excision repair,ame04120:Ubiquitin mediated proteolysis,		SM00182:CULLIN,SM00884:SM00884,	Complete proteome,Reference proteome,
GB55475	cullin-5(LOC551563)	Apis mellifera		GO:0006511~ubiquitin-dependent protein catabolic process,	GO:0031461~cullin-RING ubiquitin ligase complex,		IPR001373:Cullin, N-terminal,IPR011991:Winged helix-turn-helix DNA-binding domain,IPR016157:Cullin, conserved site,IPR016158:Cullin homology,IPR016159:Cullin repeat-like-containing domain,IPR019559:Cullin protein, neddylation domain,	ame04120:Ubiquitin mediated proteolysis,		SM00182:CULLIN,SM00884:SM00884,	Complete proteome,Reference proteome,
GB45197	cysteine protease ATG4D(LOC410257)	Apis mellifera		GO:0006914~autophagy,GO:0015031~protein transport,	GO:0005737~cytoplasm,	GO:0008234~cysteine-type peptidase activity,	IPR005078:Peptidase C54,	ame04140:Regulation of autophagy,			Autophagy,Complete proteome,Cytoplasm,Hydrolase,Protease,Protein transport,Reference proteome,Thiol protease,Transport,
GB54981	cysteine-rich hydrophobic domain-containing protein 2(LOC409505)	Apis mellifera					IPR019383:Golgin subfamily A member 7/ERF4,				Complete proteome,Reference proteome,
GB45651	cytochrome P450 314A1(Cyp314a1)	Apis mellifera	Secondary metabolites biosynthesis, transport, and catabolism,		GO:0016021~integral component of membrane,	GO:0004497~monooxygenase activity,GO:0005506~iron ion binding,GO:0016705~oxidoreductase activity, acting on paired donors, with incorporation or reduction of molecular oxygen,GO:0020037~heme binding,	IPR001128:Cytochrome P450,IPR002401:Cytochrome P450, E-class, group I,IPR017972:Cytochrome P450, conserved site,	ame00981:Insect hormone biosynthesis,			Complete proteome,Heme,Iron,Membrane,Metal-binding,Monooxygenase,Oxidoreductase,Reference proteome,Transmembrane,Transmembrane helix,
GB49890	cytochrome P450 6AS5(Cyp6as5)	Apis mellifera	Secondary metabolites biosynthesis, transport, and catabolism,		GO:0016021~integral component of membrane,	GO:0004497~monooxygenase activity,GO:0005506~iron ion binding,GO:0016705~oxidoreductase activity, acting on paired donors, with incorporation or reduction of molecular oxygen,GO:0020037~heme binding,	IPR001128:Cytochrome P450,IPR002402:Cytochrome P450, E-class, group II,IPR002403:Cytochrome P450, E-class, group IV,IPR017972:Cytochrome P450, conserved site,				Complete proteome,Heme,Iron,Membrane,Metal-binding,Monooxygenase,Oxidoreductase,Reference proteome,Transmembrane,Transmembrane helix,
GB44462	cytochrome c oxidase subunit 5A, mitochondrial(LOC408837)	Apis mellifera			GO:0005743~mitochondrial inner membrane,	GO:0004129~cytochrome-c oxidase activity,	IPR003204:Cytochrome c oxidase, subunit Va/VI,	ame00190:Oxidative phosphorylation,ame01100:Metabolic pathways,			Complete proteome,Reference proteome,
GB47829	cytoskeleton-associated protein 5(LOC409359)	Apis mellifera					IPR011989:Armadillo-like helical,IPR016024:Armadillo-type fold,IPR024395:CLASP N-terminal domain,				Complete proteome,Reference proteome,
GB44206	death-associated protein 1(LOC408918)	Apis mellifera					IPR024130:DAP1/DAPL1,				Complete proteome,Reference proteome,
GB41762	derlin-2(LOC413976)	Apis mellifera			GO:0005789~endoplasmic reticulum membrane,GO:0016021~integral component of membrane,		IPR007599:Derlin,	ame04141:Protein processing in endoplasmic reticulum,			Complete proteome,Endoplasmic reticulum,Membrane,Reference proteome,Transmembrane,Transmembrane helix,
GB44122	dihydroceramide fatty acyl 2-hydroxylase FAH2(LOC726585)	Apis mellifera		GO:0006633~fatty acid biosynthetic process,	GO:0016021~integral component of membrane,	GO:0005506~iron ion binding,GO:0016491~oxidoreductase activity,	IPR001199:Cytochrome b5-like heme/steroid binding domain,IPR006694:Fatty acid hydroxylase,				Complete proteome,Membrane,Reference proteome,Transmembrane,Transmembrane helix,
GB50057	dihydroorotate dehydrogenase (quinone), mitochondrial(LOC100577081)	Apis mellifera		GO:0006207~'de novo' pyrimidine nucleobase biosynthetic process,GO:0044205~'de novo' UMP biosynthetic process,	GO:0005743~mitochondrial inner membrane,	GO:0004152~dihydroorotate dehydrogenase activity,	IPR001295:Dihydroorotate dehydrogenase, conserved site,IPR005719:Dihydroorotate dehydrogenase, class 2,IPR005720:Dihydroorotate dehydrogenase domain,IPR013785:Aldolase-type TIM barrel,	ame00240:Pyrimidine metabolism,ame01100:Metabolic pathways,			Complete proteome,Flavoprotein,FMN,Membrane,Mitochondrion,Mitochondrion inner membrane,Oxidoreductase,Reference proteome,
GB45029	dipeptidyl aminopeptidase-like protein 6(LOC410336)	Apis mellifera			GO:0016021~integral component of membrane,	GO:0008236~serine-type peptidase activity,	IPR001375:Peptidase S9, prolyl oligopeptidase, catalytic domain,IPR002469:Peptidase S9B, dipeptidylpeptidase IV N-terminal,				Complete proteome,Membrane,Reference proteome,Transmembrane,Transmembrane helix,
GB44541	dipeptidyl peptidase 3(LOC412232)	Apis mellifera			GO:0005737~cytoplasm,	GO:0008239~dipeptidyl-peptidase activity,GO:0046872~metal ion binding,	IPR005317:Dipeptidyl-peptidase 3,		PIRSF007828:dipeptidyl-peptidase III,		Complete proteome,Metal-binding,Reference proteome,Zinc,
GB51851	diphthine methyltransferase(LOC100577136)	Apis mellifera					IPR001680:WD40 repeat,IPR015943:WD40/YVTN repeat-like-containing domain,IPR017986:WD40-repeat-containing domain,IPR019775:WD40 repeat, conserved site,			SM00320:WD40,	Complete proteome,Reference proteome,
GB49166	diuretic hormone receptor(LOC413829)	Apis mellifera		GO:0007166~cell surface receptor signaling pathway,	GO:0016021~integral component of membrane,	GO:0004930~G-protein coupled receptor activity,GO:0008036~diuretic hormone receptor activity,	IPR000832:GPCR, family 2, secretin-like,IPR002001:GPCR, family 2, diuretic hormone receptor,IPR017981:GPCR, family 2-like,IPR017983:GPCR, family 2, secretin-like, conserved site,	ame04080:Neuroactive ligand-receptor interaction,			Complete proteome,Membrane,Receptor,Reference proteome,Transmembrane,Transmembrane helix,
GB47651	dnaJ homolog subfamily B member 12(LOC413120)	Apis mellifera	Posttranslational modification, protein turnover, chaperones,				IPR001623:DnaJ domain,IPR011990:Tetratricopeptide-like helical,IPR013026:Tetratricopeptide repeat-containing domain,IPR015399:Domain of unknown function DUF1977, DnaJ-like,IPR019734:Tetratricopeptide repeat,	ame04141:Protein processing in endoplasmic reticulum,		SM00028:TPR,SM00271:DnaJ,	Complete proteome,Reference proteome,
GB46472	doublesex- and mab-3-related transcription factor A2(LOC726743)	Apis mellifera			GO:0005634~nucleus,	GO:0003700~transcription factor activity, sequence-specific DNA binding,	IPR005173:DMRTA motif,IPR009060:UBA-like,IPR026607:DMRT/protein doublesex/protein male abnormal 3,				Complete proteome,Reference proteome,
GB42682	dynein assembly factor 3, axonemal(LOC100577358)	Apis mellifera									Complete proteome,Reference proteome,
GB50114	dynein beta chain, ciliary(LOC551562)	Apis mellifera	Cytoskeleton,	GO:0007018~microtubule-based movement,	GO:0030286~dynein complex,	GO:0003777~microtubule motor activity,GO:0005524~ATP binding,GO:0016887~ATPase activity,	IPR003593:AAA+ ATPase domain,IPR004273:Dynein heavy chain domain,IPR011704:ATPase, dynein-related, AAA domain,IPR013594:Dynein heavy chain, domain-1,IPR013602:Dynein heavy chain, domain-2,IPR024317:Dynein heavy chain, P-loop containing D4 domain,IPR024743:Dynein heavy chain, coiled coil stalk,IPR026983:Dynein heavy chain,IPR027417:P-loop containing nucleoside triphosphate hydrolase,			SM00382:AAA,	Coiled coil,Complete proteome,Reference proteome,
GB42359	dynein heavy chain 1, axonemal(LOC552224)	Apis mellifera	Cytoskeleton,
GB53320	dynein heavy chain 10, axonemal(LOC411301)	Apis mellifera		GO:0007018~microtubule-based movement,	GO:0030286~dynein complex,	GO:0003777~microtubule motor activity,GO:0005524~ATP binding,GO:0016887~ATPase activity,	IPR003593:AAA+ ATPase domain,IPR004273:Dynein heavy chain domain,IPR011704:ATPase, dynein-related, AAA domain,IPR013594:Dynein heavy chain, domain-1,IPR013602:Dynein heavy chain, domain-2,IPR024317:Dynein heavy chain, P-loop containing D4 domain,IPR024743:Dynein heavy chain, coiled coil stalk,IPR026983:Dynein heavy chain,IPR027417:P-loop containing nucleoside triphosphate hydrolase,			SM00382:AAA,	Coiled coil,Complete proteome,Reference proteome,
GB55144	dynein heavy chain 6, axonemal-like(LOC411602)	Apis mellifera		GO:0001539~cilium or flagellum-dependent cell motility,GO:0007018~microtubule-based movement,	GO:0005858~axonemal dynein complex,	GO:0003777~microtubule motor activity,GO:0005524~ATP binding,GO:0016887~ATPase activity,	IPR003593:AAA+ ATPase domain,IPR004273:Dynein heavy chain domain,IPR011704:ATPase, dynein-related, AAA domain,IPR024317:Dynein heavy chain, P-loop containing D4 domain,IPR024743:Dynein heavy chain, coiled coil stalk,IPR026980:Dynein heavy chain 6, axonemal,IPR026983:Dynein heavy chain,IPR027417:P-loop containing nucleoside triphosphate hydrolase,			SM00382:AAA,	Coiled coil,Complete proteome,Reference proteome,
GB49507	dynein heavy chain 8, axonemal(LOC724806)	Apis mellifera	Cytoskeleton,General function prediction only,	GO:0007018~microtubule-based movement,	GO:0030286~dynein complex,	GO:0003777~microtubule motor activity,GO:0005524~ATP binding,GO:0016887~ATPase activity,	IPR003593:AAA+ ATPase domain,IPR004273:Dynein heavy chain domain,IPR011704:ATPase, dynein-related, AAA domain,IPR013594:Dynein heavy chain, domain-1,IPR013602:Dynein heavy chain, domain-2,IPR024317:Dynein heavy chain, P-loop containing D4 domain,IPR024743:Dynein heavy chain, coiled coil stalk,IPR026983:Dynein heavy chain,IPR027417:P-loop containing nucleoside triphosphate hydrolase,			SM00382:AAA,	Coiled coil,Complete proteome,Reference proteome,
GB51077	dystrotelin-like(LOC100577308)	Apis mellifera				GO:0008270~zinc ion binding,	IPR000433:Zinc finger, ZZ-type,IPR011992:EF-hand-like domain,IPR015153:EF-hand domain, type 1,IPR015154:EF-hand domain, type 2,			SM00291:ZnF_ZZ,	Coiled coil,Complete proteome,Reference proteome,
GB46038	elongation of very long chain fatty acids protein 4-like(LOC411692)	Apis mellifera		GO:0006633~fatty acid biosynthetic process,	GO:0016021~integral component of membrane,	GO:0102336~3-oxo-arachidoyl-CoA synthase activity,GO:0102337~3-oxo-cerotoyl-CoA synthase activity,GO:0102338~3-oxo-lignoceronyl-CoA synthase activity,	IPR002076:GNS1/SUR4 membrane protein,	ame00062:Fatty acid elongation,			Complete proteome,Fatty acid biosynthesis,Fatty acid metabolism,Lipid biosynthesis,Lipid metabolism,Membrane,Reference proteome,Transferase,Transmembrane,Transmembrane helix,
GB54302	elongation of very long chain fatty acids protein AAEL008004(LOC551938)	Apis mellifera		GO:0006633~fatty acid biosynthetic process,	GO:0016021~integral component of membrane,	GO:0102336~3-oxo-arachidoyl-CoA synthase activity,GO:0102337~3-oxo-cerotoyl-CoA synthase activity,GO:0102338~3-oxo-lignoceronyl-CoA synthase activity,	IPR002076:GNS1/SUR4 membrane protein,				Complete proteome,Fatty acid biosynthesis,Fatty acid metabolism,Lipid biosynthesis,Lipid metabolism,Membrane,Reference proteome,Transferase,Transmembrane,Transmembrane helix,
GB51247	elongation of very long chain fatty acids protein AAEL008004-like(LOC413789)	Apis mellifera		GO:0006633~fatty acid biosynthetic process,	GO:0016021~integral component of membrane,	GO:0102336~3-oxo-arachidoyl-CoA synthase activity,GO:0102337~3-oxo-cerotoyl-CoA synthase activity,GO:0102338~3-oxo-lignoceronyl-CoA synthase activity,	IPR002076:GNS1/SUR4 membrane protein,				Complete proteome,Fatty acid biosynthesis,Fatty acid metabolism,Lipid biosynthesis,Lipid metabolism,Membrane,Reference proteome,Transferase,Transmembrane,Transmembrane helix,
GB45504	endoplasmic reticulum-Golgi intermediate compartment protein 2(LOC411722)	Apis mellifera			GO:0016021~integral component of membrane,		IPR012936:Endoplasmic reticulum vesicle transporter, C-terminal,				Complete proteome,Membrane,Reference proteome,Transmembrane,Transmembrane helix,
GB45146	endoplasmic reticulum-Golgi intermediate compartment protein 3(LOC410338)	Apis mellifera			GO:0016021~integral component of membrane,		IPR012936:Endoplasmic reticulum vesicle transporter, C-terminal,				Complete proteome,Membrane,Reference proteome,Transmembrane,Transmembrane helix,
GB52507	enhancer of mRNA-decapping protein 3(LOC409092)	Apis mellifera					IPR004443:YjeF N-terminal domain,IPR019050:FDF domain,IPR025609:Lsm14 N-terminal,IPR025762:DFDF domain,	ame03018:RNA degradation,		SM01199:SM01199,SM01271:SM01271,	Complete proteome,Reference proteome,
GB40795	enhancer of rudimentary homolog(LOC724144)	Apis mellifera		GO:0006221~pyrimidine nucleotide biosynthetic process,GO:0007049~cell cycle,GO:0045747~positive regulation of Notch signaling pathway,			IPR000781:Enhancer of rudimentary,		PIRSF016393:enhancer of rudimentary,		Cell cycle,Complete proteome,Reference proteome,
GB43375	ephrin-B1-like(LOC727308)	Apis mellifera			GO:0016020~membrane,		IPR001799:Ephrin,IPR008972:Cupredoxin,				Complete proteome,Membrane,Reference proteome,
GB42053	epididymal secretory protein E1-like(LOC724386)	Apis mellifera		GO:0032367~intracellular cholesterol transport,	GO:0005622~intracellular,		IPR003172:MD-2-related lipid-recognition (ML) domain,IPR014756:Immunoglobulin E-set,			SM00737:ML,	Complete proteome,Reference proteome,Signal,
GB53336	equilibrative nucleoside transporter 4(LOC409073)	Apis mellifera			GO:0016021~integral component of membrane,	GO:0005337~nucleoside transmembrane transporter activity,GO:0008504~monoamine transmembrane transporter activity,	IPR002259:Equilibrative nucleoside transporter,IPR020846:Major facilitator superfamily domain,				Complete proteome,Membrane,Reference proteome,Transmembrane,Transmembrane helix,
GB49402	erlin-1-like(LOC551427)	Apis mellifera		GO:0030433~ER-associated ubiquitin-dependent protein catabolic process,	GO:0005783~endoplasmic reticulum,GO:0016021~integral component of membrane,		IPR001107:Band 7 protein,			SM00244:PHB,	Complete proteome,Membrane,Reference proteome,Transmembrane,Transmembrane helix,
GB55544	ero1-like protein(LOC551535)	Apis mellifera			GO:0005783~endoplasmic reticulum,	GO:0003756~protein disulfide isomerase activity,GO:0016671~oxidoreductase activity, acting on a sulfur group of donors, disulfide as acceptor,	IPR007266:Endoplasmic reticulum oxidoreductin 1,	ame04141:Protein processing in endoplasmic reticulum,	PIRSF017205:endoplasmic oxidoreductin,		Complete proteome,Reference proteome,Signal,
GB44576	ester hydrolase C11orf54 homolog(LOC411385)	Apis mellifera			GO:0005634~nucleus,		IPR015021:Domain of unknown function DUF1907,			SM01168:SM01168,	Complete proteome,Reference proteome,
GB53069	esterase GA18864(LOC100576898)	Apis mellifera					IPR005645:Serine hydrolase FSH,				Complete proteome,Reference proteome,
GB49785	excitatory amino acid transporter 2(Eaat-2)	Apis mellifera			GO:0016021~integral component of membrane,	GO:0015293~symporter activity,	IPR001991:Sodium:dicarboxylate symporter,				Complete proteome,Membrane,Reference proteome,Symport,Transmembrane,Transmembrane helix,Transport,
GB53002	excitatory amino acid transporter(LOC408769)	Apis mellifera			GO:0016021~integral component of membrane,	GO:0015293~symporter activity,	IPR001991:Sodium:dicarboxylate symporter,IPR018107:Sodium:dicarboxylate symporter, conserved site,				Complete proteome,Membrane,Reference proteome,Symport,Transmembrane,Transmembrane helix,Transport,
GB43185	exocyst complex component 2(LOC726595)	Apis mellifera		GO:0006893~Golgi to plasma membrane transport,	GO:0000145~exocyst,		IPR002909:Cell surface receptor IPT/TIG,IPR013783:Immunoglobulin-like fold,IPR014756:Immunoglobulin E-set,				Complete proteome,Reference proteome,
GB45360	exportin-2(LOC411865)	Apis mellifera		GO:0006886~intracellular protein transport,	GO:0005622~intracellular,		IPR001494:Importin-beta, N-terminal,IPR005043:CAS/CSE, C-terminal,IPR011989:Armadillo-like helical,IPR013713:Exportin/Importin, Cse1-like,IPR016024:Armadillo-type fold,			SM00913:SM00913,	Complete proteome,Reference proteome,
GB47231	exportin-5(LOC413344)	Apis mellifera		GO:0006886~intracellular protein transport,	GO:0005622~intracellular,		IPR001494:Importin-beta, N-terminal,IPR011989:Armadillo-like helical,IPR013598:Exportin-1/Importin-beta-like,IPR016024:Armadillo-type fold,	ame03013:RNA transport,		SM00913:SM00913,	Complete proteome,Reference proteome,
GB44207	extracellular signal-regulated kinase 2(LOC408917)	Apis mellifera			GO:0005622~intracellular,	GO:0004707~MAP kinase activity,GO:0005524~ATP binding,	IPR000719:Protein kinase, catalytic domain,IPR003527:Mitogen-activated protein (MAP) kinase, conserved site,IPR008271:Serine/threonine-protein kinase, active site,IPR011009:Protein kinase-like domain,IPR017441:Protein kinase, ATP binding site,			SM00220:S_TKc,	ATP-binding,Complete proteome,Kinase,Magnesium,Nucleotide-binding,Reference proteome,Serine/threonine-protein kinase,Transferase,
GB52798	fanconi-associated nuclease 1-like(LOC100577784)	Apis mellifera						ame03460:Fanconi anemia pathway,
GB40147	fez family zinc finger protein 2-like(LOC100577696)	Apis mellifera				GO:0003676~nucleic acid binding,GO:0046872~metal ion binding,	IPR007087:Zinc finger, C2H2,IPR013087:Zinc finger C2H2-type/integrase DNA-binding domain,IPR015880:Zinc finger, C2H2-like,			SM00355:ZnF_C2H2,	Complete proteome,Reference proteome,
GB40119	fumarylacetoacetase(LOC552210)	Apis mellifera						ame00350:Tyrosine metabolism,ame01100:Metabolic pathways,
GB45252	gametocyte-specific factor 1-like(LOC100577344)	Apis mellifera					IPR022776:TRM13/UPF0224 family, U11-48K-like CHHC zinc finger domain,				Complete proteome,Reference proteome,
GB40975	gamma-aminobutyric acid receptor subunit beta(LOC406124)	Apis mellifera			GO:0005886~plasma membrane,GO:0016021~integral component of membrane,GO:0030054~cell junction,GO:0045202~synapse,	GO:0004890~GABA-A receptor activity,GO:0005230~extracellular ligand-gated ion channel activity,	IPR002289:Gamma-aminobutyric-acid A receptor, beta subunit,IPR006028:Gamma-aminobutyric acid A receptor,IPR006029:Neurotransmitter-gated ion-channel transmembrane domain,IPR006201:Neurotransmitter-gated ion-channel,IPR006202:Neurotransmitter-gated ion-channel ligand-binding,IPR018000:Neurotransmitter-gated ion-channel, conserved site,	ame04080:Neuroactive ligand-receptor interaction,			Cell junction,Cell membrane,Disulfide bond,Ion channel,Ion transport,Membrane,Receptor,Signal,Synapse,Transmembrane,Transmembrane helix,Transport,
GB40118	glutamate decarboxylase(LOC408432)	Apis mellifera		GO:0019752~carboxylic acid metabolic process,		GO:0016831~carboxy-lyase activity,GO:0030170~pyridoxal phosphate binding,	IPR002129:Pyridoxal phosphate-dependent decarboxylase,IPR015421:Pyridoxal phosphate-dependent transferase, major region, subdomain 1,IPR015422:Pyridoxal phosphate-dependent transferase, major region, subdomain 2,IPR015424:Pyridoxal phosphate-dependent transferase,IPR021115:Pyridoxal-phosphate binding site,	ame00250:Alanine, aspartate and glutamate metabolism,ame00410:beta-Alanine metabolism,ame00430:Taurine and hypotaurine metabolism,ame00650:Butanoate metabolism,ame01100:Metabolic pathways,			Complete proteome,Lyase,Pyridoxal phosphate,Reference proteome,
GB50514	glycerol-3-phosphate acyltransferase 4(LOC409270)	Apis mellifera		GO:0008152~metabolic process,	GO:0016021~integral component of membrane,	GO:0016746~transferase activity, transferring acyl groups,	IPR002123:Phospholipid/glycerol acyltransferase,	ame00561:Glycerolipid metabolism,ame00564:Glycerophospholipid metabolism,ame01100:Metabolic pathways,		SM00563:PlsC,	Complete proteome,Membrane,Reference proteome,Transmembrane,Transmembrane helix,
GB41798	glycerol-3-phosphate dehydrogenase, mitochondrial(LOC551904)	Apis mellifera	Energy production and conversion,	GO:0006072~glycerol-3-phosphate metabolic process,	GO:0009331~glycerol-3-phosphate dehydrogenase complex,	GO:0005509~calcium ion binding,GO:0052591~sn-glycerol-3-phosphate:ubiquinone-8 oxidoreductase activity,	IPR000447:FAD-dependent glycerol-3-phosphate dehydrogenase,IPR002048:EF-hand domain,IPR006076:FAD dependent oxidoreductase,IPR011992:EF-hand-like domain,IPR018247:EF-Hand 1, calcium-binding site,IPR023753:Pyridine nucleotide-disulphide oxidoreductase, FAD/NAD(P)-binding domain,	ame00564:Glycerophospholipid metabolism,		SM00054:EFh,	Complete proteome,Flavoprotein,Oxidoreductase,Reference proteome,Signal,
GB51524	glycerophosphodiester phosphodiesterase domain-containing protein 1-like(LOC412851)	Apis mellifera		GO:0006629~lipid metabolic process,	GO:0016021~integral component of membrane,	GO:0008889~glycerophosphodiester phosphodiesterase activity,	IPR000909:Phospholipase C, phosphatidylinositol-specific , X domain,IPR004129:Glycerophosphoryl diester phosphodiesterase,IPR017946:PLC-like phosphodiesterase, TIM beta/alpha-barrel domain,				Complete proteome,Membrane,Reference proteome,Transmembrane,Transmembrane helix,
GB54391	glycogen [starch] synthase(LOC552328)	Apis mellifera		GO:0005978~glycogen biosynthetic process,		GO:0004373~glycogen (starch) synthase activity,	IPR008631:Glycogen synthase,	ame00500:Starch and sucrose metabolism,ame04931:Insulin resistance,			Complete proteome,Glycogen biosynthesis,Glycosyltransferase,Reference proteome,Transferase,
GB52948	glycosyltransferase-like protein LARGE1(LOC551749)	Apis mellifera			GO:0016021~integral component of membrane,	GO:0016757~transferase activity, transferring glycosyl groups,	IPR002495:Glycosyl transferase, family 8,				Complete proteome,Membrane,Reference proteome,Transferase,Transmembrane,Transmembrane helix,
GB41467	growth arrest-specific protein 2-like(LOC725218)	Apis mellifera		GO:0006915~apoptotic process,	GO:0005856~cytoskeleton,		IPR001715:Calponin homology domain,IPR003108:Growth-arrest-specific protein 2 domain,			SM00033:CH,SM00243:GAS2,	Complete proteome,Reference proteome,
GB43392	guanine deaminase(LOC727293)	Apis mellifera	Nucleotide transport and metabolism / General function prediction only,	GO:0006147~guanine catabolic process,		GO:0008270~zinc ion binding,GO:0008892~guanine deaminase activity,	IPR006680:Amidohydrolase 1,IPR011059:Metal-dependent hydrolase, composite domain,IPR014311:Guanine deaminase,	ame00230:Purine metabolism,ame01100:Metabolic pathways,			Complete proteome,Reference proteome,
GB44186	guanine nucleotide-binding protein G(s) subunit alpha(LOC411011)	Apis mellifera		GO:0007186~G-protein coupled receptor signaling pathway,		GO:0003924~GTPase activity,GO:0004871~signal transducer activity,GO:0005525~GTP binding,	IPR000367:G-protein alpha subunit, group S,IPR001019:Guanine nucleotide binding protein (G-protein), alpha subunit,IPR011025:G protein alpha subunit, helical insertion,IPR027417:P-loop containing nucleoside triphosphate hydrolase,			SM00275:SM00275,	Complete proteome,GTP-binding,Nucleotide-binding,Reference proteome,
GB52953	guanylate cyclase, soluble, beta 1(Gycbeta1)	Apis mellifera		GO:0035556~intracellular signal transduction,	GO:0005622~intracellular,	GO:0000166~nucleotide binding,GO:0004383~guanylate cyclase activity,GO:0020037~heme binding,	IPR001054:Adenylyl cyclase class-3/4/guanylyl cyclase,IPR011644:Heme-NO binding,IPR011645:Haem NO binding associated,IPR018297:Adenylyl cyclase class-3/4/guanylyl cyclase, conserved site,IPR024096:NO signalling/Golgi transport ligand-binding domain,	ame00230:Purine metabolism,		SM00044:CYCc,	Complete proteome,Lyase,Nucleotide-binding,Reference proteome,
GB44248	hemicentin-1-like(LOC413333)	Apis mellifera			GO:0016021~integral component of membrane,		IPR003598:Immunoglobulin subtype 2,IPR003599:Immunoglobulin subtype,IPR007110:Immunoglobulin-like domain,IPR013162:CD80-like, immunoglobulin C2-set,IPR013783:Immunoglobulin-like fold,			SM00408:IGc2,SM00409:IG,	Complete proteome,Disulfide bond,Immunoglobulin domain,Membrane,Reference proteome,Repeat,Signal,Transmembrane,Transmembrane helix,
GB55000	hemicentin-1-like(LOC725460)	Apis mellifera			GO:0016021~integral component of membrane,		IPR003598:Immunoglobulin subtype 2,IPR003599:Immunoglobulin subtype,IPR007110:Immunoglobulin-like domain,IPR013106:Immunoglobulin V-set,IPR013783:Immunoglobulin-like fold,			SM00408:IGc2,SM00409:IG,	Complete proteome,Membrane,Reference proteome,Transmembrane,Transmembrane helix,
GB43534	histone H1, gonadal-like(LOC100576688)	Apis mellifera		GO:0006334~nucleosome assembly,	GO:0000786~nucleosome,GO:0005634~nucleus,	GO:0003677~DNA binding,	IPR005818:Histone H1/H5,IPR011991:Winged helix-turn-helix DNA-binding domain,				Complete proteome,DNA-binding,Reference proteome,
GB49751	homeobox protein SIX3(LOC551364)	Apis mellifera			GO:0005634~nucleus,	GO:0003677~DNA binding,	IPR001356:Homeodomain,IPR009057:Homeodomain-like,			SM00389:HOX,	Complete proteome,DNA-binding,Homeobox,Nucleus,Reference proteome,
GB50179	homeodomain-only protein-like(LOC726978)	Apis mellifera			GO:0005634~nucleus,	GO:0003677~DNA binding,	IPR001356:Homeodomain,IPR009057:Homeodomain-like,			SM00389:HOX,	Complete proteome,DNA-binding,Homeobox,Nucleus,Reference proteome,
GB51299	homeotic protein deformed(LOC724252)	Apis mellifera		GO:0007275~multicellular organism development,	GO:0005634~nucleus,	GO:0003700~transcription factor activity, sequence-specific DNA binding,GO:0043565~sequence-specific DNA binding,	IPR001356:Homeodomain,IPR001827:Homeobox protein, antennapedia type, conserved site,IPR009057:Homeodomain-like,IPR017970:Homeobox, conserved site,IPR017995:Homeobox protein, antennapedia type,IPR020479:Homeodomain, metazoa,			SM00389:HOX,	Complete proteome,Developmental protein,DNA-binding,Homeobox,Nucleus,Reference proteome,
GB45501	homeotic protein ocelliless(otd2)	Apis mellifera		GO:0006355~regulation of transcription, DNA-templated,	GO:0005634~nucleus,	GO:0043565~sequence-specific DNA binding,	IPR001356:Homeodomain,IPR009057:Homeodomain-like,IPR017970:Homeobox, conserved site,			SM00389:HOX,	Complete proteome,DNA-binding,Homeobox,Nucleus,Reference proteome,
GB40074	hormone receptor-like in 38(LOC551592)	Apis mellifera		GO:0006351~transcription, DNA-templated,	GO:0005634~nucleus,	GO:0003707~steroid hormone receptor activity,GO:0004879~RNA polymerase II transcription factor activity, ligand-activated sequence-specific DNA binding,GO:0008270~zinc ion binding,GO:0043565~sequence-specific DNA binding,	IPR000536:Nuclear hormone receptor, ligand-binding, core,IPR001628:Zinc finger, nuclear hormone receptor-type,IPR001723:Steroid hormone receptor,IPR003070:Orphan nuclear receptor,IPR013088:Zinc finger, NHR/GATA-type,			SM00399:ZnF_C4,SM00430:HOLI,	Complete proteome,DNA-binding,Metal-binding,Nucleus,Receptor,Reference proteome,Transcription,Transcription regulation,Zinc,Zinc-finger,
GB47876	hyperpolarization-activated ion channel(Amih)	Apis mellifera			GO:0016021~integral component of membrane,	GO:0005216~ion channel activity,GO:0005249~voltage-gated potassium channel activity,	IPR000595:Cyclic nucleotide-binding domain,IPR003938:Potassium channel, voltage-dependent, EAG/ELK/ERG,IPR005821:Ion transport domain,IPR013621:Ion transport N-terminal,IPR014710:RmlC-like jelly roll fold,IPR018488:Cyclic nucleotide-binding, conserved site,IPR018490:Cyclic nucleotide-binding-like,			SM00100:cNMP,	Ion channel,Ion transport,Membrane,Transmembrane,Transmembrane helix,Transport,
GB43628	iduronate 2-sulfatase(LOC724550)	Apis mellifera	Inorganic ion transport and metabolism,	GO:0008152~metabolic process,		GO:0008484~sulfuric ester hydrolase activity,	IPR000917:Sulfatase,IPR017849:Alkaline phosphatase-like, alpha/beta/alpha,IPR017850:Alkaline-phosphatase-like, core domain,	ame00531:Glycosaminoglycan degradation,ame01100:Metabolic pathways,ame04142:Lysosome,			Complete proteome,Reference proteome,Signal,
GB53294	igLON family member 5-like(LOC724138)	Apis mellifera					IPR003598:Immunoglobulin subtype 2,IPR003599:Immunoglobulin subtype,IPR007110:Immunoglobulin-like domain,IPR013098:Immunoglobulin I-set,IPR013106:Immunoglobulin V-set,IPR013783:Immunoglobulin-like fold,			SM00406:IGv,SM00408:IGc2,SM00409:IG,	Complete proteome,Reference proteome,Signal,
GB53138	inorganic pyrophosphatase(LOC100578006)	Apis mellifera		GO:0006796~phosphate-containing compound metabolic process,	GO:0005737~cytoplasm,	GO:0000287~magnesium ion binding,GO:0004427~inorganic diphosphatase activity,	IPR008162:Inorganic pyrophosphatase,	ame00190:Oxidative phosphorylation,			Complete proteome,Reference proteome,
GB52056	insulin-like growth factor 2 mRNA-binding protein 1(LOC410398)	Apis mellifera				GO:0000166~nucleotide binding,GO:0003723~RNA binding,	IPR000504:RNA recognition motif domain,IPR004087:K Homology domain,IPR004088:K Homology domain, type 1,IPR012677:Nucleotide-binding, alpha-beta plait,			SM00322:KH,SM00360:RRM,	Complete proteome,Reference proteome,
GB48524	integrator complex subunit 3(LOC411177)	Apis mellifera					IPR019333:Integrator complex subunit 3,				Complete proteome,Reference proteome,
GB40440	intraflagellar transport protein 172 homolog(LOC409371)	Apis mellifera	Transcription,
GB50280	iron-sulfur cluster assembly 2 homolog, mitochondrial-like(LOC724467)	Apis mellifera		GO:0016226~iron-sulfur cluster assembly,		GO:0005198~structural molecule activity,GO:0051536~iron-sulfur cluster binding,	IPR000361:FeS cluster biogenesis,IPR016092:FeS cluster insertion protein,				Complete proteome,Reference proteome,
GB49778	irregular chiasm C-roughest protein-like(LOC410853)	Apis mellifera			GO:0016021~integral component of membrane,		IPR003598:Immunoglobulin subtype 2,IPR003599:Immunoglobulin subtype,IPR007110:Immunoglobulin-like domain,IPR013106:Immunoglobulin V-set,IPR013162:CD80-like, immunoglobulin C2-set,IPR013783:Immunoglobulin-like fold,			SM00408:IGc2,SM00409:IG,	Complete proteome,Disulfide bond,Immunoglobulin domain,Membrane,Reference proteome,Repeat,Transmembrane,Transmembrane helix,
GB40608	keratin-associated protein 19-2-like(LOC725309)	Apis mellifera									Complete proteome,Reference proteome,Signal,
GB52316	kinectin(LOC409414)	Apis mellifera						ame04141:Protein processing in endoplasmic reticulum,
GB52691	kinesin 6B(LOC724731)	Apis mellifera	Cell division and chromosome partitioning,	GO:0000915~actomyosin contractile ring assembly,GO:0072383~plus-end-directed vesicle transport along microtubule,	GO:0005874~microtubule,	GO:0003777~microtubule motor activity,GO:0005524~ATP binding,	IPR001752:Kinesin, motor domain,IPR019821:Kinesin, motor region, conserved site,IPR027417:P-loop containing nucleoside triphosphate hydrolase,			SM00129:KISc,	ATP-binding,Coiled coil,Complete proteome,Microtubule,Motor protein,Nucleotide-binding,Reference proteome,
GB41483	krueppel(Kr)	Apis mellifera	Transcription / Cell division and chromosome partitioning,	GO:0035282~segmentation,	GO:0005634~nucleus,	GO:0003676~nucleic acid binding,GO:0003677~DNA binding,GO:0046872~metal ion binding,	IPR007087:Zinc finger, C2H2,IPR013087:Zinc finger C2H2-type/integrase DNA-binding domain,IPR015880:Zinc finger, C2H2-like,			SM00355:ZnF_C2H2,	Complete proteome,Developmental protein,DNA-binding,Gap protein,Metal-binding,Nucleus,Reference proteome,Repeat,Zinc,Zinc-finger,	chain:Protein krueppel,zinc finger region:C2H2-type,
GB48425	kyphoscoliosis peptidase(LOC410236)	Apis mellifera	Cell division and chromosome partitioning,
GB41212	laccase-5-like(LOC552811)	Apis mellifera				GO:0005507~copper ion binding,GO:0016491~oxidoreductase activity,	IPR001117:Multicopper oxidase, type 1,IPR002355:Multicopper oxidase, copper-binding site,IPR008972:Cupredoxin,IPR011706:Multicopper oxidase, type 2,IPR011707:Multicopper oxidase, type 3,				Complete proteome,Copper,Metal-binding,Oxidoreductase,Reference proteome,Signal,
GB49389	lachesin(LOC414035)	Apis mellifera			GO:0016021~integral component of membrane,		IPR003598:Immunoglobulin subtype 2,IPR003599:Immunoglobulin subtype,IPR007110:Immunoglobulin-like domain,IPR013098:Immunoglobulin I-set,IPR013783:Immunoglobulin-like fold,			SM00408:IGc2,SM00409:IG,	Complete proteome,Membrane,Reference proteome,Signal,Transmembrane,Transmembrane helix,
GB51141	lachesin(LOC726017)	Apis mellifera					IPR003598:Immunoglobulin subtype 2,IPR003599:Immunoglobulin subtype,IPR007110:Immunoglobulin-like domain,IPR013151:Immunoglobulin,IPR013783:Immunoglobulin-like fold,			SM00408:IGc2,SM00409:IG,	Complete proteome,Immunoglobulin domain,Reference proteome,
GB50800	lachesin-like(LOC410888)	Apis mellifera					IPR003598:Immunoglobulin subtype 2,IPR003599:Immunoglobulin subtype,IPR007110:Immunoglobulin-like domain,IPR013098:Immunoglobulin I-set,IPR013106:Immunoglobulin V-set,IPR013783:Immunoglobulin-like fold,			SM00406:IGv,SM00408:IGc2,SM00409:IG,	Complete proteome,Reference proteome,Signal,
GB44776	lanC-like protein 2(LOC551636)	Apis mellifera			GO:0016021~integral component of membrane,	GO:0003824~catalytic activity,	IPR007822:Lanthionine synthetase C-like,IPR012341:Six-hairpin glycosidase,IPR020464:LanC-like protein, eukaryotic,			SM01260:SM01260,	Complete proteome,Membrane,Reference proteome,Transmembrane,Transmembrane helix,
GB42654	leucine carboxyl methyltransferase 1(LOC409320)	Apis mellifera				GO:0008168~methyltransferase activity,	IPR007213:Leucine carboxyl methyltransferase,IPR016651:Leucine carboxyl methyltransferase, LCTM1 1,		PIRSF016305:leucine carboxyl methyltransferase, LCMT1 type,		Complete proteome,Reference proteome,S-adenosyl-L-methionine,
GB40843	leucine-rich repeat-containing protein 47-like(LOC411407)	Apis mellifera				GO:0003723~RNA binding,GO:0004826~phenylalanine-tRNA ligase activity,	IPR001611:Leucine-rich repeat,IPR003591:Leucine-rich repeat, typical subtype,IPR005146:B3/B4 tRNA-binding domain,			SM00369:LRR_TYP,SM00873:SM00873,	Complete proteome,Reference proteome,
GB41760	lipase 3-like(LOC411353)	Apis mellifera		GO:0016042~lipid catabolic process,		GO:0016788~hydrolase activity, acting on ester bonds,	IPR006693:Partial AB-hydrolase lipase domain,IPR025483:Lipase, eukaryotic,		PIRSF000862:lipase, eukaryotic type,		Complete proteome,Hydrolase,Lipid degradation,Lipid metabolism,Reference proteome,Signal,
GB53033	lipase maturation factor 2-like(LOC724741)	Apis mellifera			GO:0005789~endoplasmic reticulum membrane,GO:0016021~integral component of membrane,		IPR009613:Lipase maturation factor,				Complete proteome,Endoplasmic reticulum,Membrane,Reference proteome,Transmembrane,Transmembrane helix,
GB47143	lipid storage droplets surface-binding protein 2(LOC100578428)	Apis mellifera			GO:0016021~integral component of membrane,		IPR004279:Perilipin,				Complete proteome,Membrane,Reference proteome,Transmembrane,Transmembrane helix,
GB42732	long-chain-fatty-acid--CoA ligase 4(LOC409515)	Apis mellifera		GO:0008152~metabolic process,		GO:0003824~catalytic activity,	IPR000873:AMP-dependent synthetase/ligase,IPR020845:AMP-binding, conserved site,	ame00061:Fatty acid biosynthesis,ame00071:Fatty acid degradation,ame01100:Metabolic pathways,ame01212:Fatty acid metabolism,ame04146:Peroxisome,			Complete proteome,Reference proteome,
GB44016	longitudinals lacking protein-like(LOC725311)	Apis mellifera					IPR000210:BTB/POZ-like,IPR011333:BTB/POZ fold,			SM00225:BTB,	Complete proteome,Reference proteome,
GB43376	low molecular weight phosphotyrosine protein phosphatase-like(LOC727300)	Apis mellifera			GO:0005737~cytoplasm,	GO:0003993~acid phosphatase activity,GO:0004726~non-membrane spanning protein tyrosine phosphatase activity,	IPR002115:Protein-tyrosine phosphatase, low molecular weight, mammalian,IPR017867:Protein-tyrosine phosphatase, low molecular weight,IPR023485:Phosphotyrosine protein phosphatase I superfamily,			SM00226:LMWPc,	Complete proteome,Reference proteome,
GB51672	lysophospholipid acyltransferase 5(LOC724443)	Apis mellifera						ame00564:Glycerophospholipid metabolism,
GB43825	lysosomal aspartic protease(LOC409341)	Apis mellifera				GO:0004190~aspartic-type endopeptidase activity,	IPR001461:Peptidase A1,IPR001969:Peptidase aspartic, active site,IPR021109:Aspartic peptidase,	ame04142:Lysosome,			Aspartyl protease,Complete proteome,Hydrolase,Protease,Reference proteome,Signal,
GB49222	m7GpppN-mRNA hydrolase(LOC412521)	Apis mellifera				GO:0003723~RNA binding,GO:0016787~hydrolase activity,GO:0030145~manganese ion binding,	IPR000086:NUDIX hydrolase domain,IPR007722:mRNA decapping protein 2, Box A,IPR015797:NUDIX hydrolase domain-like,IPR020084:NUDIX hydrolase, conserved site,	ame03018:RNA degradation,		SM01125:SM01125,	Complete proteome,Reference proteome,
GB51713	macoilin-1(LOC412398)	Apis mellifera			GO:0016021~integral component of membrane,		IPR019130:Macoilin,				Coiled coil,Complete proteome,Membrane,Reference proteome,Transmembrane,Transmembrane helix,
GB51637	major facilitator superfamily domain-containing protein 12-like(LOC551665)	Apis mellifera			GO:0016021~integral component of membrane,		IPR020846:Major facilitator superfamily domain,				Complete proteome,Membrane,Reference proteome,Transmembrane,Transmembrane helix,
GB50150	major facilitator superfamily domain-containing protein 6(LOC410613)	Apis mellifera			GO:0016021~integral component of membrane,		IPR020846:Major facilitator superfamily domain,IPR024989:Major facilitator superfamily associated domain,				Complete proteome,Membrane,Reference proteome,Transmembrane,Transmembrane helix,
GB48115	major facilitator superfamily domain-containing protein 6(LOC411196)	Apis mellifera			GO:0016021~integral component of membrane,		IPR020846:Major facilitator superfamily domain,IPR024989:Major facilitator superfamily associated domain,				Complete proteome,Membrane,Reference proteome,Transmembrane,Transmembrane helix,
GB55205	major royal jelly protein 1(Mrjp1)	Apis mellifera		GO:0031640~killing of cells of other organism,GO:0048650~caste determination, influence by environmental factors,GO:0050829~defense response to Gram-negative bacterium,GO:0050830~defense response to Gram-positive bacterium,GO:0050832~defense response to fungus,	GO:0005576~extracellular region,		IPR011042:Six-bladed beta-propeller, TolB-like,IPR017996:Major royal jelly,				Amidation,Antibiotic,Antimicrobial,Complete proteome,Developmental protein,Direct protein sequencing,Fungicide,Glycoprotein,Reference proteome,Secreted,Signal,	chain:Major royal jelly protein 1,glycosylation site:N-linked (GlcNAc...),modified residue,peptide:Jellein-1,peptide:Jellein-2,peptide:Jellein-4,signal peptide,
GB54097	malvolio(LOC494509)	Apis mellifera			GO:0016021~integral component of membrane,	GO:0005215~transporter activity,	IPR001046:Natural resistance-associated macrophage like,	ame04142:Lysosome,			Complete proteome,Membrane,Reference proteome,Transmembrane,Transmembrane helix,
GB49489	mannosyl-oligosaccharide glucosidase GCS1(LOC411730)	Apis mellifera		GO:0009311~oligosaccharide metabolic process,	GO:0016021~integral component of membrane,	GO:0004573~mannosyl-oligosaccharide glucosidase activity,	IPR004888:Glycoside hydrolase, family 63,IPR008928:Six-hairpin glycosidase-like,	ame00510:N-Glycan biosynthesis,ame01100:Metabolic pathways,ame04141:Protein processing in endoplasmic reticulum,			Complete proteome,Membrane,Reference proteome,Transmembrane,Transmembrane helix,
GB50425	maternal gene required for meiosis(mamo)	Apis mellifera				GO:0003676~nucleic acid binding,GO:0046872~metal ion binding,	IPR000210:BTB/POZ-like,IPR007087:Zinc finger, C2H2,IPR011333:BTB/POZ fold,IPR013087:Zinc finger C2H2-type/integrase DNA-binding domain,IPR014710:RmlC-like jelly roll fold,IPR015880:Zinc finger, C2H2-like,			SM00225:BTB,SM00355:ZnF_C2H2,	Complete proteome,Reference proteome,
GB44112	melittin(Melt)	Apis mellifera		GO:0006811~ion transport,GO:0044179~hemolysis in other organism,	GO:0005576~extracellular region,GO:0016021~integral component of membrane,GO:0044218~other organism cell membrane,	GO:0004860~protein kinase inhibitor activity,	IPR002116:Melittin/ Api allergen,				3D-structure,Allergen,Amidation,Complete proteome,Cytolysis,Direct protein sequencing,Formylation,Hemolysis,Ion transport,Membrane,Reference proteome,Secreted,Signal,Target cell membrane,Target membrane,Toxin,Transmembrane,Transmembrane helix,Transport,	helix,modified residue,peptide:Melittin,propeptide:Removed by a dipeptidylpeptidase,sequence variant,signal peptide,
GB50039	methionine--tRNA ligase, mitochondrial(LOC724733)	Apis mellifera						ame00450:Selenocompound metabolism,ame00970:Aminoacyl-tRNA biosynthesis,
GB56003	methyltransferase-like protein 14 homolog(LOC409900)	Apis mellifera		GO:0006139~nucleobase-containing compound metabolic process,		GO:0008168~methyltransferase activity,	IPR007757:MT-A70-like,				Complete proteome,Reference proteome,
GB53706	methyltransferase-like protein 16 homolog(LOC552510)	Apis mellifera				GO:0008168~methyltransferase activity,	IPR010286:Ribosomal RNA large subunit methyltransferase F-like,IPR017182:S-adenosyl-L-methionine dependent methyltransferase, Mett10D, predicted,		PIRSF037350:S-adenosyl-L-methionine dependent methyltransferase, ZK1128.2 type,		Complete proteome,Methyltransferase,Reference proteome,S-adenosyl-L-methionine,Transferase,
GB47332	methyltransferase-like protein 22(LOC727048)	Apis mellifera					IPR019410:Nicotinamide N-methyltransferase-like,				Complete proteome,Reference proteome,
GB44975	micronuclear linker histone polyprotein-like(LOC100577041)	Apis mellifera									Complete proteome,Reference proteome,
GB55590	microsomal glutathione S-transferase 1(LOC410837)	Apis mellifera			GO:0016021~integral component of membrane,		IPR001129:Membrane-associated, eicosanoid/glutathione metabolism (MAPEG) protein,IPR023352:Membrane associated eicosanoid/glutathione metabolism-like domain,	ame00480:Glutathione metabolism,ame00980:Metabolism of xenobiotics by cytochrome P450,ame00982:Drug metabolism - cytochrome P450,			Complete proteome,Membrane,Reference proteome,Transmembrane,Transmembrane helix,
GB45743	mitochondrial import receptor subunit TOM22 homolog(LOC409500)	Apis mellifera		GO:0006886~intracellular protein transport,	GO:0005741~mitochondrial outer membrane,GO:0016021~integral component of membrane,		IPR005683:Mitochondrial outer membrane translocase complex, subunit Tom22,				Complete proteome,Membrane,Reference proteome,Transmembrane,Transmembrane helix,
GB52454	mitochondrial pyruvate carrier 3-like(LOC413186)	Apis mellifera		GO:0006850~mitochondrial pyruvate transport,	GO:0005743~mitochondrial inner membrane,		IPR005336:Uncharacterised protein family UPF0041,				Complete proteome,Membrane,Mitochondrion,Mitochondrion inner membrane,Reference proteome,Transport,
GB42722	mitochondrial ribosome-associated GTPase 2(LOC411922)	Apis mellifera				GO:0000287~magnesium ion binding,GO:0003924~GTPase activity,GO:0005525~GTP binding,	IPR005225:Small GTP-binding protein domain,IPR006073:GTP binding domain,IPR006169:GTP1/OBG domain,IPR014100:GTP-binding protein Obg/CgtA,IPR019446:Domain of unknown function DUF2431,IPR027417:P-loop containing nucleoside triphosphate hydrolase,				Complete proteome,Reference proteome,
GB53682	monocarboxylate transporter 10-like(LOC100578314)	Apis mellifera		GO:0055085~transmembrane transport,	GO:0016021~integral component of membrane,		IPR011701:Major facilitator superfamily,IPR020846:Major facilitator superfamily domain,				Complete proteome,Membrane,Reference proteome,Transmembrane,Transmembrane helix,
GB50411	mothers against decapentaplegic homolog 6(LOC413371)	Apis mellifera						ame04350:TGF-beta signaling pathway,
GB53943	multifunctional methyltransferase subunit TRM112-like protein(LOC724794)	Apis mellifera					IPR005651:Uncharacterised protein family UPF0434/Trm112,				Complete proteome,Reference proteome,
GB48478	multiple inositol polyphosphate phosphatase 1(LOC100578307)	Apis mellifera				GO:0003993~acid phosphatase activity,	IPR000560:Histidine phosphatase superfamily, clade-2,				Complete proteome,Reference proteome,Signal,
GB51841	multiple inositol polyphosphate phosphatase 1-like(LOC100577002)	Apis mellifera			GO:0016021~integral component of membrane,	GO:0003993~acid phosphatase activity,	IPR000560:Histidine phosphatase superfamily, clade-2,IPR016274:Histidine acid phosphatase, eukaryotic,	ame00010:Glycolysis / Gluconeogenesis,ame00562:Inositol phosphate metabolism,ame01100:Metabolic pathways,	PIRSF000894:acid phosphatase,		Complete proteome,Membrane,Reference proteome,Signal,Transmembrane,Transmembrane helix,
GB46257	myotubularin-related protein 14(LOC413411)	Apis mellifera				GO:0004725~protein tyrosine phosphatase activity,	IPR000387:Protein-tyrosine/Dual specificity phosphatase,IPR010569:Myotubularin-related,IPR016130:Protein-tyrosine phosphatase, active site,	ame00562:Inositol phosphate metabolism,ame01100:Metabolic pathways,ame04070:Phosphatidylinositol signaling system,			Complete proteome,Reference proteome,
GB45134	neprilysin-1-like(LOC100577845)	Apis mellifera			GO:0016021~integral component of membrane,	GO:0004222~metalloendopeptidase activity,	IPR000718:Peptidase M13,IPR008753:Peptidase M13, N-terminal domain,IPR018497:Peptidase M13, C-terminal domain,IPR024079:Metallopeptidase, catalytic domain,				Complete proteome,Membrane,Reference proteome,Transmembrane,Transmembrane helix,
GB52279	neurexin 1(Nrx-1)	Apis mellifera		GO:0008355~olfactory learning,		GO:0005509~calcium ion binding,	IPR000742:Epidermal growth factor-like domain,IPR001791:Laminin G domain,IPR001881:EGF-like calcium-binding,IPR013320:Concanavalin A-like lectin/glucanase, subgroup,			SM00179:EGF_CA,SM00181:EGF,SM00282:LamG,	Complete proteome,Disulfide bond,Reference proteome,Repeat,Signal,
GB40158	neuroendocrine convertase 1-like(LOC410438)	Apis mellifera				GO:0004252~serine-type endopeptidase activity,	IPR000209:Peptidase S8/S53 domain,IPR002884:Proprotein convertase, P,IPR008979:Galactose-binding domain-like,IPR009020:Proteinase inhibitor, propeptide,IPR015500:Peptidase S8, subtilisin-related,IPR022398:Peptidase S8, subtilisin, His-active site,IPR023827:Peptidase S8, subtilisin, Asp-active site,IPR023828:Peptidase S8, subtilisin, Ser-active site,				Complete proteome,Hydrolase,Protease,Reference proteome,Serine protease,
GB43549	neurotactin(LOC408447)	Apis mellifera			GO:0016021~integral component of membrane,		IPR002018:Carboxylesterase, type B,				Complete proteome,Membrane,Reference proteome,Transmembrane,Transmembrane helix,
GB47405	neutral alpha-glucosidase AB(LOC551205)	Apis mellifera	Carbohydrate transport and metabolism,	GO:0005975~carbohydrate metabolic process,		GO:0004553~hydrolase activity, hydrolyzing O-glycosyl compounds,GO:0030246~carbohydrate binding,	IPR000322:Glycoside hydrolase, family 31,IPR011013:Galactose mutarotase-like domain,IPR017853:Glycoside hydrolase, superfamily,IPR025887:Glycoside hydrolase family 31, N-terminal domain,	ame00510:N-Glycan biosynthesis,ame01100:Metabolic pathways,ame04141:Protein processing in endoplasmic reticulum,			Complete proteome,Glycosidase,Hydrolase,Reference proteome,Signal,
GB53410	nicotinamide riboside kinase(Nrk1)	Apis mellifera		GO:0019359~nicotinamide nucleotide biosynthetic process,		GO:0050262~ribosylnicotinamide kinase activity,	IPR026681:Nicotinamide riboside kinase,IPR027417:P-loop containing nucleoside triphosphate hydrolase,	ame00760:Nicotinate and nicotinamide metabolism,ame01100:Metabolic pathways,			Complete proteome,Reference proteome,
GB53053	nicotinic acetylcholine receptor alpha7 subunit(nAChRa7)	Apis mellifera			GO:0016021~integral component of membrane,GO:0030054~cell junction,GO:0045211~postsynaptic membrane,	GO:0004889~acetylcholine-activated cation-selective channel activity,GO:0005230~extracellular ligand-gated ion channel activity,	IPR002394:Nicotinic acetylcholine receptor,IPR006029:Neurotransmitter-gated ion-channel transmembrane domain,IPR006201:Neurotransmitter-gated ion-channel,IPR006202:Neurotransmitter-gated ion-channel ligand-binding,IPR018000:Neurotransmitter-gated ion-channel, conserved site,IPR027361:Nicotinic acetylcholine-gated receptor, transmembrane domain,				Cell junction,Cell membrane,Complete proteome,Disulfide bond,Ion channel,Ion transport,Ligand-gated ion channel,Membrane,Postsynaptic cell membrane,Receptor,Reference proteome,Signal,Synapse,Transmembrane,Transmembrane helix,Transport,
GB44519	nitrogen permease regulator 3-like protein(LOC412531)	Apis mellifera					IPR005365:Nitrogen permease regulator 3,				Complete proteome,Reference proteome,
GB51111	nodal modulator 3(LOC725048)	Apis mellifera				GO:0030246~carbohydrate binding,	IPR013783:Immunoglobulin-like fold,IPR013784:Carbohydrate-binding-like fold,IPR014766:Carboxypeptidase, regulatory domain,				Complete proteome,Reference proteome,Signal,
GB46249	non-structural maintenance of chromosomes element 1 homolog(LOC727247)	Apis mellifera		GO:0006281~DNA repair,GO:0035556~intracellular signal transduction,	GO:0030915~Smc5-Smc6 complex,		IPR002219:Protein kinase C-like, phorbol ester/diacylglycerol binding,IPR011513:Non-structural maintenance of chromosomes element 1,IPR014857:Zinc finger, RING-like,				Complete proteome,Reference proteome,
GB44370	notch homolog 2 N-terminal-like protein(LOC100578232)	Apis mellifera					IPR000742:Epidermal growth factor-like domain,				Complete proteome,Reference proteome,Signal,
GB44961	nuclear factor 1 X-type(LOC410259)	Apis mellifera		GO:0006260~DNA replication,	GO:0005634~nucleus,	GO:0003700~transcription factor activity, sequence-specific DNA binding,	IPR000647:CTF transcription factor/nuclear factor 1,				Coiled coil,Complete proteome,Reference proteome,
GB44910	nuclear receptor-binding protein homolog(LOC551424)	Apis mellifera				GO:0004672~protein kinase activity,GO:0005524~ATP binding,	IPR000719:Protein kinase, catalytic domain,IPR011009:Protein kinase-like domain,				Complete proteome,Reference proteome,
GB55645	nucleolar protein 6(LOC551689)	Apis mellifera					IPR005554:Nrap protein,	ame03008:Ribosome biogenesis in eukaryotes,			Complete proteome,Reference proteome,
GB46066	nucleosome assembly protein 1-like 1(LOC550824)	Apis mellifera		GO:0006334~nucleosome assembly,	GO:0005634~nucleus,		IPR002164:Nucleosome assembly protein (NAP),				Complete proteome,Reference proteome,
GB40666	odorant receptor 109(Or109)	Apis mellifera			GO:0005886~plasma membrane,GO:0016021~integral component of membrane,	GO:0004984~olfactory receptor activity,GO:0005549~odorant binding,	IPR004117:Olfactory receptor, Drosophila,				Complete proteome,Membrane,Olfaction,Receptor,Reference proteome,Sensory transduction,Transducer,Transmembrane,Transmembrane helix,
GB45224	odorant receptor 13a-like(LOC100576153)	Apis mellifera			GO:0005886~plasma membrane,GO:0016021~integral component of membrane,	GO:0004984~olfactory receptor activity,GO:0005549~odorant binding,	IPR004117:Olfactory receptor, Drosophila,				Complete proteome,Membrane,Olfaction,Receptor,Reference proteome,Sensory transduction,Transducer,Transmembrane,Transmembrane helix,
GB52377	odorant receptor 18(LOC100577938)	Apis mellifera			GO:0005886~plasma membrane,GO:0016021~integral component of membrane,	GO:0004984~olfactory receptor activity,GO:0005549~odorant binding,	IPR004117:Olfactory receptor, Drosophila,				Complete proteome,Membrane,Olfaction,Receptor,Reference proteome,Sensory transduction,Transducer,Transmembrane,Transmembrane helix,
GB52364	odorant receptor 5(Or5)	Apis mellifera			GO:0005886~plasma membrane,GO:0016021~integral component of membrane,	GO:0004984~olfactory receptor activity,GO:0005549~odorant binding,	IPR004117:Olfactory receptor, Drosophila,				Complete proteome,Membrane,Olfaction,Receptor,Reference proteome,Sensory transduction,Transducer,Transmembrane,Transmembrane helix,
GB51945	odorant receptor 9a(LOC724763)	Apis mellifera			GO:0005886~plasma membrane,GO:0016021~integral component of membrane,	GO:0004984~olfactory receptor activity,GO:0005549~odorant binding,	IPR004117:Olfactory receptor, Drosophila,				Complete proteome,Membrane,Olfaction,Receptor,Reference proteome,Sensory transduction,Transducer,Transmembrane,Transmembrane helix,
GB53332	oxidized low-density lipoprotein receptor 1(LOC726639)	Apis mellifera					IPR001304:C-type lectin,IPR016186:C-type lectin-like,IPR016187:C-type lectin fold,			SM00034:CLECT,	Complete proteome,Reference proteome,Signal,
GB55476	oxysterol-binding protein-related protein 9(LOC552620)	Apis mellifera		GO:0006869~lipid transport,			IPR000648:Oxysterol-binding protein,IPR001849:Pleckstrin homology domain,IPR011993:Pleckstrin homology-like domain,IPR018494:Oxysterol-binding protein, conserved site,			SM00233:PH,	Complete proteome,Lipid transport,Reference proteome,Transport,
GB54917	palmitoyltransferase ZDHHC7(LOC552426)	Apis mellifera	General function prediction only,		GO:0016021~integral component of membrane,	GO:0008270~zinc ion binding,GO:0019706~protein-cysteine S-palmitoyltransferase activity,	IPR001594:Zinc finger, DHHC-type, palmitoyltransferase,				Acyltransferase,Complete proteome,Membrane,Reference proteome,Transferase,Transmembrane,Transmembrane helix,
GB47617	peptidyl-prolyl cis-trans isomerase-like(LOC409890)	Apis mellifera		GO:0006457~protein folding,		GO:0003755~peptidyl-prolyl cis-trans isomerase activity,	IPR002130:Cyclophilin-like peptidyl-prolyl cis-trans isomerase domain,IPR020892:Cyclophilin-type peptidyl-prolyl cis-trans isomerase, conserved site,IPR024936:Cyclophilin-type peptidyl-prolyl cis-trans isomerase,				Complete proteome,Isomerase,Reference proteome,Rotamase,
GB42296	peroxidase(LOC724541)	Apis mellifera		GO:0006979~response to oxidative stress,		GO:0004601~peroxidase activity,GO:0020037~heme binding,	IPR010255:Haem peroxidase,IPR019791:Haem peroxidase, animal, subgroup,				Complete proteome,Reference proteome,
GB45215	peroxisomal N(1)-acetyl-spermine/spermidine oxidase(LOC726801)	Apis mellifera				GO:0016491~oxidoreductase activity,	IPR002937:Amine oxidase,IPR023753:Pyridine nucleotide-disulphide oxidoreductase, FAD/NAD(P)-binding domain,				Complete proteome,Reference proteome,
GB55747	peroxisomal membrane protein 2(LOC551171)	Apis mellifera			GO:0016021~integral component of membrane,		IPR007248:Mpv17/PMP22,	ame04146:Peroxisome,			Complete proteome,Membrane,Reference proteome,Transmembrane,Transmembrane helix,
GB55693	peroxisomal multifunctional enzyme type 2-like(LOC409986)	Apis mellifera				GO:0016491~oxidoreductase activity,	IPR002347:Glucose/ribitol dehydrogenase,IPR002539:MaoC-like domain,IPR003033:SCP2 sterol-binding domain,IPR016040:NAD(P)-binding domain,IPR020904:Short-chain dehydrogenase/reductase, conserved site,	ame01100:Metabolic pathways,ame04146:Peroxisome,			Complete proteome,Reference proteome,
GB48223	peroxisomal targeting signal 1 receptor(LOC413880)	Apis mellifera					IPR011990:Tetratricopeptide-like helical,IPR013026:Tetratricopeptide repeat-containing domain,IPR019734:Tetratricopeptide repeat,IPR024111:Peroxisomal targeting signal 1 receptor family,	ame04146:Peroxisome,		SM00028:TPR,	Complete proteome,Reference proteome,
GB40459	peroxisome assembly protein 12(LOC552596)	Apis mellifera		GO:0006625~protein targeting to peroxisome,	GO:0005779~integral component of peroxisomal membrane,	GO:0008270~zinc ion binding,	IPR001841:Zinc finger, RING-type,IPR006845:Pex, N-terminal,IPR013083:Zinc finger, RING/FYVE/PHD-type,IPR017375:Peroxisome assembly protein 12,	ame04146:Peroxisome,	PIRSF038074:peroxisome assembly protein 12,	SM00184:RING,	Complete proteome,Membrane,Peroxisome,Reference proteome,Transmembrane,Transmembrane helix,
GB48932	phosphoinositide 3-kinase regulatory subunit 4(LOC726562)	Apis mellifera				GO:0004672~protein kinase activity,GO:0005524~ATP binding,	IPR000719:Protein kinase, catalytic domain,IPR001680:WD40 repeat,IPR008271:Serine/threonine-protein kinase, active site,IPR011009:Protein kinase-like domain,IPR011989:Armadillo-like helical,IPR015943:WD40/YVTN repeat-like-containing domain,IPR016024:Armadillo-type fold,IPR017986:WD40-repeat-containing domain,IPR019775:WD40 repeat, conserved site,	ame04140:Regulation of autophagy,		SM00220:S_TKc,SM00320:WD40,	Coiled coil,Complete proteome,Reference proteome,
GB41825	phospholipase A-2-activating protein(LOC409219)	Apis mellifera					IPR001680:WD40 repeat,IPR013535:PUL,IPR015155:PLAA family ubiquitin binding, PFU,IPR015943:WD40/YVTN repeat-like-containing domain,IPR016024:Armadillo-type fold,IPR017986:WD40-repeat-containing domain,	ame04141:Protein processing in endoplasmic reticulum,		SM00320:WD40,	Complete proteome,Reference proteome,
GB50722	phospholipase A1(LOC410884)	Apis mellifera		GO:0006629~lipid metabolic process,	GO:0005576~extracellular region,	GO:0052689~carboxylic ester hydrolase activity,	IPR000734:Lipase,IPR013818:Lipase, N-terminal,				Complete proteome,Reference proteome,Secreted,Signal,
GB44367	phospholipase A2-like(LOC724436)	Apis mellifera		GO:0006644~phospholipid metabolic process,GO:0050482~arachidonic acid secretion,	GO:0005576~extracellular region,	GO:0004623~phospholipase A2 activity,	IPR016090:Phospholipase A2 domain,	ame00564:Glycerophospholipid metabolism,ame00565:Ether lipid metabolism,ame00590:Arachidonic acid metabolism,ame00592:alpha-Linolenic acid metabolism,ame01100:Metabolic pathways,			Complete proteome,Reference proteome,Secreted,Signal,
GB42468	phospholipase B1, membrane-associated-like(LOC411706)	Apis mellifera		GO:0006629~lipid metabolic process,		GO:0016298~lipase activity,	IPR001087:Lipase, GDSL,IPR008265:Lipase, GDSL, active site,				Complete proteome,Reference proteome,Signal,
GB42469	phospholipase B1, membrane-associated-like(LOC725668)	Apis mellifera				GO:0016788~hydrolase activity, acting on ester bonds,	IPR001087:Lipase, GDSL,				Complete proteome,Reference proteome,Signal,
GB42725	plasmolipin-like(LOC409019)	Apis mellifera			GO:0016021~integral component of membrane,		IPR008253:Marvel,				Complete proteome,Membrane,Reference proteome,Transmembrane,Transmembrane helix,
GB49190	polycomb protein Pcl(LOC413288)	Apis mellifera				GO:0008270~zinc ion binding,	IPR001965:Zinc finger, PHD-type,IPR002999:Tudor domain,IPR011011:Zinc finger, FYVE/PHD-type,IPR013083:Zinc finger, RING/FYVE/PHD-type,IPR019786:Zinc finger, PHD-type, conserved site,IPR019787:Zinc finger, PHD-finger,IPR025894:Polycomb-like MTF2 factor 2, C-terminal domain,			SM00249:PHD,SM00333:TUDOR,	Complete proteome,Metal-binding,Reference proteome,Zinc,Zinc-finger,
GB52040	popeye domain-containing protein 3-like(LOC410381)	Apis mellifera			GO:0016021~integral component of membrane,		IPR006916:Popeye protein,IPR014710:RmlC-like jelly roll fold,				Complete proteome,Membrane,Reference proteome,Transmembrane,Transmembrane helix,
GB52351	porphobilinogen deaminase(LOC551872)	Apis mellifera		GO:0018160~peptidyl-pyrromethane cofactor linkage,GO:0033014~tetrapyrrole biosynthetic process,		GO:0004418~hydroxymethylbilane synthase activity,	IPR000860:Tetrapyrrole biosynthesis, hydroxymethylbilane synthase,IPR022417:Porphobilinogen deaminase, N-terminal,IPR022418:Porphobilinogen deaminase, C-terminal,IPR022419:Porphobilinogen deaminase, dipyrromethane cofactor binding site,	ame00860:Porphyrin and chlorophyll metabolism,ame01100:Metabolic pathways,	PIRSF001438:porphobilinogen deaminase,		Complete proteome,Reference proteome,
GB44071	post-GPI attachment to proteins factor 2-like(LOC408784)	Apis mellifera			GO:0016021~integral component of membrane,		IPR019402:Frag1/DRAM/Sfk1,				Complete proteome,Membrane,Reference proteome,Transmembrane,Transmembrane helix,
GB54838	post-GPI attachment to proteins factor 2-like(LOC410754)	Apis mellifera			GO:0016021~integral component of membrane,		IPR019402:Frag1/DRAM/Sfk1,				Complete proteome,Membrane,Reference proteome,Transmembrane,Transmembrane helix,
GB43660	potassium voltage-gated channel protein Shaker(LOC408343)	Apis mellifera		GO:0051260~protein homooligomerization,	GO:0008076~voltage-gated potassium channel complex,	GO:0005249~voltage-gated potassium channel activity,	IPR000210:BTB/POZ-like,IPR003131:Potassium channel tetramerisation-type BTB domain,IPR003968:Potassium channel, voltage dependent, Kv,IPR003972:Potassium channel, voltage dependent, Kv1,IPR005821:Ion transport domain,IPR011333:BTB/POZ fold,IPR027359:Voltage-dependent potassium channel, four helix bundle domain,			SM00225:BTB,	Complete proteome,Ion channel,Ion transport,Membrane,Potassium,Potassium channel,Potassium transport,Reference proteome,Transmembrane,Transmembrane helix,Transport,Voltage-gated channel,
GB42249	potassium voltage-gated channel protein Shal(LOC408576)	Apis mellifera		GO:0051260~protein homooligomerization,	GO:0008076~voltage-gated potassium channel complex,	GO:0005249~voltage-gated potassium channel activity,	IPR000210:BTB/POZ-like,IPR003131:Potassium channel tetramerisation-type BTB domain,IPR003968:Potassium channel, voltage dependent, Kv,IPR003975:Potassium channel, voltage dependent, Kv4,IPR005821:Ion transport domain,IPR011333:BTB/POZ fold,IPR021645:Shal-type voltage-gated potassium channels,IPR024587:Potassium channel, voltage dependent, Kv4, C-terminal,IPR027359:Voltage-dependent potassium chan…			SM00225:BTB,	Complete proteome,Ion channel,Ion transport,Membrane,Potassium,Potassium channel,Potassium transport,Reference proteome,Transmembrane,Transmembrane helix,Transport,Voltage-gated channel,
GB50364	pre-mRNA-splicing factor CWC22 homolog(LOC724331)	Apis mellifera				GO:0003723~RNA binding,	IPR003890:MIF4G-like, type 3,IPR003891:Initiation factor eIF-4 gamma, MA3,IPR016021:MIF4-like, type 1/2/3,IPR016024:Armadillo-type fold,			SM00543:MIF4G,SM00544:MA3,	Coiled coil,Complete proteome,Reference proteome,
GB43623	probable ATP-dependent RNA helicase DDX17(LOC412313)	Apis mellifera				GO:0003676~nucleic acid binding,GO:0004386~helicase activity,GO:0005524~ATP binding,	IPR000629:RNA helicase, ATP-dependent, DEAD-box, conserved site,IPR001650:Helicase, C-terminal,IPR011545:DNA/RNA helicase, DEAD/DEAH box type, N-terminal,IPR014001:Helicase, superfamily 1/2, ATP-binding domain,IPR014014:RNA helicase, DEAD-box type, Q motif,IPR027417:P-loop containing nucleoside triphosphate hydrolase,			SM00487:DEXDc,SM00490:HELICc,	ATP-binding,Complete proteome,Helicase,Hydrolase,Nucleotide-binding,Reference proteome,
GB52165	probable ATP-dependent RNA helicase YTHDC2(LOC409028)	Apis mellifera				GO:0003676~nucleic acid binding,GO:0004386~helicase activity,GO:0005524~ATP binding,	IPR001374:Single-stranded nucleic acid binding R3H,IPR001650:Helicase, C-terminal,IPR002110:Ankyrin repeat,IPR007502:Helicase-associated domain,IPR011545:DNA/RNA helicase, DEAD/DEAH box type, N-terminal,IPR011709:Domain of unknown function DUF1605,IPR014001:Helicase, superfamily 1/2, ATP-binding domain,IPR020683:Ankyrin repeat-containing domain,IPR027417:P-loop containing nucleoside triphosphate …			SM00393:R3H,SM00487:DEXDc,SM00490:HELICc,SM00847:SM00847,	ATP-binding,Complete proteome,Hydrolase,Nucleotide-binding,Reference proteome,
GB49537	probable DNA mismatch repair protein Msh6(LOC408815)	Apis mellifera	DNA replication, recombination, and repair,	GO:0006298~mismatch repair,		GO:0005524~ATP binding,GO:0030983~mismatched DNA binding,	IPR000432:DNA mismatch repair protein MutS, C-terminal,IPR007695:DNA mismatch repair protein MutS-like, N-terminal,IPR007696:DNA mismatch repair protein MutS, core,IPR007860:DNA mismatch repair protein MutS, connector domain,IPR007861:DNA mismatch repair protein MutS, clamp,IPR016151:DNA mismatch repair protein MutS, N-terminal,IPR027417:P-loop containing nucleoside triphosphate hydrolase,	ame03430:Mismatch repair,		SM00533:MUTSd,SM00534:MUTSac,	Coiled coil,Complete proteome,DNA damage,DNA repair,DNA-binding,Nucleotide-binding,Reference proteome,
GB55478	probable E3 ubiquitin-protein ligase makorin-1(LOC725397)	Apis mellifera	General function prediction only,			GO:0008270~zinc ion binding,	IPR000571:Zinc finger, CCCH-type,IPR001841:Zinc finger, RING-type,IPR013083:Zinc finger, RING/FYVE/PHD-type,IPR017907:Zinc finger, RING-type, conserved site,IPR018957:Zinc finger, C3HC4 RING-type,			SM00184:RING,SM00356:ZnF_C3H1,	Complete proteome,Metal-binding,Reference proteome,Zinc,Zinc-finger,
GB54467	probable G-protein coupled receptor 52(LOC413040)	Apis mellifera			GO:0016021~integral component of membrane,	GO:0004930~G-protein coupled receptor activity,	IPR000276:G protein-coupled receptor, rhodopsin-like,IPR017452:GPCR, rhodopsin-like, 7TM,				Complete proteome,Membrane,Reference proteome,Transmembrane,Transmembrane helix,
GB48333	probable N-acetyltransferase san(LOC724486)	Apis mellifera				GO:0008080~N-acetyltransferase activity,	IPR000182:GNAT domain,IPR016181:Acyl-CoA N-acyltransferase,				Complete proteome,Reference proteome,
GB52591	probable basic-leucine zipper transcription factor Q(LOC100576381)	Apis mellifera									Complete proteome,Reference proteome,
GB46062	probable cytochrome P450 301a1, mitochondrial(LOC724860)	Apis mellifera	Secondary metabolites biosynthesis, transport, and catabolism,			GO:0004497~monooxygenase activity,GO:0005506~iron ion binding,GO:0016705~oxidoreductase activity, acting on paired donors, with incorporation or reduction of molecular oxygen,GO:0020037~heme binding,	IPR001128:Cytochrome P450,IPR002401:Cytochrome P450, E-class, group I,IPR017972:Cytochrome P450, conserved site,				Complete proteome,Heme,Iron,Metal-binding,Monooxygenase,Oxidoreductase,Reference proteome,
GB51675	probable low-specificity L-threonine aldolase 2(LOC413885)	Apis mellifera		GO:0006520~cellular amino acid metabolic process,		GO:0016829~lyase activity,	IPR001597:Aromatic amino acid beta-eliminating lyase/threonine aldolase,IPR015421:Pyridoxal phosphate-dependent transferase, major region, subdomain 1,IPR015422:Pyridoxal phosphate-dependent transferase, major region, subdomain 2,IPR015424:Pyridoxal phosphate-dependent transferase,IPR023603:Threonine aldolase,	ame00260:Glycine, serine and threonine metabolism,ame01100:Metabolic pathways,ame01130:Biosynthesis of antibiotics,ame01230:Biosynthesis of amino acids,	PIRSF017617:threonine aldolase,		Complete proteome,Reference proteome,
GB54720	probable malate dehydrogenase, mitochondrial(LOC726838)	Apis mellifera		GO:0005975~carbohydrate metabolic process,GO:0019752~carboxylic acid metabolic process,		GO:0016616~oxidoreductase activity, acting on the CH-OH group of donors, NAD or NADP as acceptor,	IPR001236:Lactate/malate dehydrogenase, N-terminal,IPR001557:L-lactate/malate dehydrogenase,IPR015955:Lactate dehydrogenase/glycoside hydrolase, family 4, C-terminal,IPR016040:NAD(P)-binding domain,IPR022383:Lactate/malate dehydrogenase, C-terminal,	ame00020:Citrate cycle (TCA cycle),ame00270:Cysteine and methionine metabolism,ame00620:Pyruvate metabolism,ame00630:Glyoxylate and dicarboxylate metabolism,ame01100:Metabolic pathways,ame01130:Biosynthesis of antibiotics,ame01200:Carbon metabolism,	PIRSF000102:L-lactate/malate dehydrogenase,		Complete proteome,Oxidoreductase,Reference proteome,
GB43189	probable multidrug resistance-associated protein lethal(2)03659(LOC410269)	Apis mellifera	Defense mechanisms,Posttranslational modification, protein turnover, chaperones,		GO:0016021~integral component of membrane,	GO:0005524~ATP binding,GO:0042626~ATPase activity, coupled to transmembrane movement of substances,	IPR003439:ABC transporter-like,IPR003593:AAA+ ATPase domain,IPR011527:ABC transporter, transmembrane domain, type 1,IPR017871:ABC transporter, conserved site,IPR027417:P-loop containing nucleoside triphosphate hydrolase,			SM00382:AAA,	ATP-binding,Complete proteome,Membrane,Nucleotide-binding,Reference proteome,Repeat,Transmembrane,Transmembrane helix,
GB47487	probable oligoribonuclease(LOC551671)	Apis mellifera				GO:0003676~nucleic acid binding,	IPR012337:Ribonuclease H-like domain,IPR013520:Exonuclease, RNase T/DNA polymerase III,	ame03008:Ribosome biogenesis in eukaryotes,		SM00479:EXOIII,	Complete proteome,Reference proteome,
GB55574	probable phospholipid-transporting ATPase VD(LOC409192)	Apis mellifera			GO:0016021~integral component of membrane,	GO:0000287~magnesium ion binding,GO:0004012~phospholipid-translocating ATPase activity,GO:0005524~ATP binding,	IPR001757:Cation-transporting P-type ATPase,IPR006539:Phospholipid-transporting P-type ATPase, subfamily IV,IPR008250:P-type ATPase, A domain,IPR018303:P-type ATPase, phosphorylation site,IPR023214:HAD-like domain,IPR023299:P-type ATPase, cytoplasmic domain N,				ATP-binding,Complete proteome,Hydrolase,Magnesium,Membrane,Nucleotide-binding,Reference proteome,Transmembrane,Transmembrane helix,
GB44496	probable serine incorporator(LOC551890)	Apis mellifera			GO:0016021~integral component of membrane,		IPR005016:TMS membrane protein/tumour differentially expressed protein,				Complete proteome,Membrane,Reference proteome,Signal,Transmembrane,Transmembrane helix,
GB46736	probable ubiquitin carboxyl-terminal hydrolase FAF-X(LOC411981)	Apis mellifera		GO:0006511~ubiquitin-dependent protein catabolic process,GO:0016579~protein deubiquitination,		GO:0036459~thiol-dependent ubiquitinyl hydrolase activity,	IPR001394:Peptidase C19, ubiquitin carboxyl-terminal hydrolase 2,IPR018200:Peptidase C19, ubiquitin carboxyl-terminal hydrolase 2, conserved site,				Complete proteome,Reference proteome,
GB49539	programmed cell death protein 2-like(LOC409110)	Apis mellifera			GO:0005737~cytoplasm,		IPR007320:Programmed cell death protein 2, C-terminal,				Complete proteome,Reference proteome,
GB44988	prohormone-2(LOC409314)	Apis mellifera			GO:0005576~extracellular region,						Cleavage on pair of basic residues,Complete proteome,Direct protein sequencing,Reference proteome,Secreted,Signal,	peptide:Brain peptide GYPYQHRLVY,peptide:Brain peptide NVPIYQEPRF,peptide:Brain peptide SQAYDPYSNAAQFQLSSQSRGYPYQHRLVY,peptide:Brain peptide VPIYQEPRF,signal peptide,
GB45018	prolactin regulatory element-binding protein(LOC410340)	Apis mellifera			GO:0016021~integral component of membrane,		IPR001680:WD40 repeat,IPR015943:WD40/YVTN repeat-like-containing domain,IPR017986:WD40-repeat-containing domain,	ame04141:Protein processing in endoplasmic reticulum,		SM00320:WD40,	Complete proteome,Membrane,Reference proteome,Transmembrane,Transmembrane helix,
GB54854	proteasome maturation protein(LOC551411)	Apis mellifera		GO:0043248~proteasome assembly,			IPR008012:Proteasome maturation factor UMP1,	ame03050:Proteasome,			Complete proteome,Reference proteome,
GB48010	protein AF-9(LOC724205)	Apis mellifera		GO:0006355~regulation of transcription, DNA-templated,			IPR005033:YEATS,				Complete proteome,Reference proteome,
GB46271	protein BCL9 homolog(LOC551349)	Apis mellifera					IPR015668:B Cell Lymphoma 9,IPR024670:B-cell lymphoma 9, beta-catenin binding domain,				Complete proteome,Reference proteome,
GB55222	protein C10(LOC724769)	Apis mellifera					IPR026317:Protein C10,				Complete proteome,Reference proteome,
GB49939	protein FAM188A homolog(LOC412828)	Apis mellifera				GO:0005509~calcium ion binding,	IPR002048:EF-hand domain,IPR011992:EF-hand-like domain,IPR025257:Domain of unknown function DUF4205,			SM01174:SM01174,	Coiled coil,Complete proteome,Reference proteome,
[truncated: 214 more rows]

[truncated: 2 more sheets: sTable6d, sTable6e]
