# Supplementary material for: Missing Nurse Bees—Early Transcriptomic Switch From Nurse Bee to Forager Induced by Sublethal Imidacloprid
Source: Front Genet. 2021 Jun 17;12:665927. doi: 10.3389/fgene.2021.665927 (PMC8248817; doi:10.3389/fgene.2021.665927)
Supplement: Supplementary file 1 [file Data_Sheet_1.zip › Table 7 - 9.xlsx]

## Sheet: sTable7a
Supplementary Table 7a. GO cluster of up-regulated DEGs of 0-day-old adults with 1 ppb imidacloprid treatment.
Annotation Cluster 1	Enrichment Score: 1.515175872090521
Category	Term	Count	%	PValue	Genes	List Total	Pop Hits	Pop Total	Fold Enrichment	Bonferroni	Benjamini	FDR (100X)
GOTERM_MF_DIRECT	GO:0008270~zinc ion binding	17	7.20339	0.0154617	GB54092, GB40074, GB43951, GB46952, GB55852, GB49738, GB42152, GB54378, GB49806, GB48983, GB48059, GB48007, GB54992, GB49321, GB43820, GB49412, GB49541	101	373	4152	1.8736	0.698762	0.698762	15.1601
UP_KEYWORDS	Zinc	12	5.08475	0.0190557	GB49806, GB55380, GB40074, GB48059, GB44658, GB54992, GB49321, GB48007, GB43820, GB46952, GB46638, GB49738	194	236	8471	2.22025	0.719115	0.470015	17.8574
UP_KEYWORDS	Metal-binding	16	6.77966	0.0221254	GB40074, GB44658, GB46952, GB40280, GB46638, GB49738, GB55380, GB49806, GB54809, GB43245, GB48059, GB48007, GB54992, GB49321, GB43820, GB42000	194	371	8471	1.88312	0.771604	0.388735	20.448
UP_KEYWORDS	Zinc-finger	7	2.9661	0.13339	GB40074, GB48059, GB54992, GB48007, GB43820, GB46952, GB49738	194	152	8471	2.01089	0.999921	0.576413	76.8642
Annotation Cluster 2	Enrichment Score: 1.3830478770351995
Category	Term	Count	%	PValue	Genes	List Total	Pop Hits	Pop Total	Fold Enrichment	Bonferroni	Benjamini	FDR (100X)
GOTERM_CC_DIRECT	GO:0005634~nucleus	21	8.89831	0.00205973	GB41294, GB54092, GB40074, GB45437, GB49567, GB55872, GB41520, GB45632, GB49738, GB54378, GB50179, GB48847, GB40150, GB48682, GB51303, GB48059, GB48152, GB40674, GB52039, GB46066, GB55532	85	437	3583	2.02566	0.0657781	0.0657781	1.7836
INTERPRO	IPR001723:Steroid hormone receptor	3	1.27119	0.0198414	GB40074, GB48059, GB49738	182	9	7258	13.293	0.999707	0.999707	24.4319
UP_KEYWORDS	Transcription	6	2.54237	0.0251283	GB40074, GB40150, GB45437, GB48059, GB52039, GB49738	194	73	8471	3.5889	0.813563	0.342898	22.9107
INTERPRO	IPR000536:Nuclear hormone receptor, ligand-binding, core	3	1.27119	0.0293391	GB40074, GB48059, GB49738	182	11	7258	10.8761	0.999994	0.95132	34.0483
INTERPRO	IPR001628:Zinc finger, nuclear hormone receptor-type	3	1.27119	0.0346385	GB40074, GB48059, GB49738	182	12	7258	9.96978	0.999999	0.942875	38.9069
SMART	SM00399:ZnF_C4	3	1.27119	0.0364493	GB40074, GB48059, GB49738	99	10	3159	9.57273	0.977343	0.977343	33.8772
SMART	SM00430:HOLI	3	1.27119	0.0364493	GB40074, GB48059, GB49738	99	10	3159	9.57273	0.977343	0.977343	33.8772
UP_KEYWORDS	Transcription regulation	5	2.11864	0.0426971	GB40074, GB45437, GB48059, GB52039, GB49738	194	58	8471	3.76422	0.943862	0.43785	35.9909
GOTERM_MF_DIRECT	GO:0043565~sequence-specific DNA binding	8	3.38983	0.047367	GB54092, GB40074, GB40150, GB45437, GB51303, GB48059, GB55635, GB49738	101	138	4152	2.38313	0.976162	0.7122	40.0688
UP_KEYWORDS	DNA-binding	9	3.81356	0.0505089	GB50179, GB48847, GB40074, GB40150, GB45437, GB51303, GB48059, GB45632, GB49738	194	178	8471	2.20778	0.967311	0.434542	41.1349
INTERPRO	IPR013088:Zinc finger, NHR/GATA-type	3	1.27119	0.0524909	GB40074, GB48059, GB49738	182	15	7258	7.97582	1	0.956163	52.9374
GOTERM_BP_DIRECT	GO:0006351~transcription, DNA-templated	6	2.54237	0.0663548	GB40074, GB40150, GB45437, GB48059, GB52039, GB49738	58	103	2671	2.68262	0.975463	0.843357	48.963
UP_KEYWORDS	Nucleus	11	4.66102	0.117893	GB50179, GB54092, GB40074, GB40150, GB51303, GB48059, GB52039, GB55779, GB45632, GB55532, GB49738	194	286	8471	1.67942	0.999746	0.601445	72.2677
UP_KEYWORDS	Zinc-finger	7	2.9661	0.13339	GB40074, GB48059, GB54992, GB48007, GB43820, GB46952, GB49738	194	152	8471	2.01089	0.999921	0.576413	76.8642
UP_KEYWORDS	Receptor	7	2.9661	0.231495	GB40074, GB53341, GB50192, GB48059, GB48344, GB51689, GB49738	194	181	8471	1.6887	1	0.737313	93.2266
Annotation Cluster 3	Enrichment Score: 1.1802481275207224
Category	Term	Count	%	PValue	Genes	List Total	Pop Hits	Pop Total	Fold Enrichment	Bonferroni	Benjamini	FDR (100X)
INTERPRO	IPR000504:RNA recognition motif domain	7	2.9661	0.0269739	GB41294, GB52688, GB43841, GB46061, GB49723, GB50202, GB54451	182	92	7258	3.03428	0.999985	0.996116	31.766
GOTERM_MF_DIRECT	GO:0000166~nucleotide binding	8	3.38983	0.0386818	GB41294, GB52688, GB43841, GB46061, GB49723, GB45150, GB50202, GB54451	101	132	4152	2.49145	0.952052	0.781029	34.0464
SMART	SM00360:RRM	7	2.9661	0.0401425	GB41294, GB52688, GB43841, GB46061, GB49723, GB50202, GB54451	99	82	3159	2.72395	0.984686	0.87625	36.6465
INTERPRO	IPR012677:Nucleotide-binding, alpha-beta plait	7	2.9661	0.0585213	GB41294, GB52688, GB43841, GB46061, GB49723, GB50202, GB54451	182	111	7258	2.5149	1	0.953131	56.9557
GOTERM_MF_DIRECT	GO:0003723~RNA binding	6	2.54237	0.157801	GB41294, GB43841, GB46061, GB40674, GB50202, GB50364	101	119	4152	2.07272	0.999998	0.928979	83.6664
UP_KEYWORDS	RNA-binding	3	1.27119	0.214306	GB43841, GB46061, GB50202	194	38	8471	3.44723	1	0.734604	91.5076
Annotation Cluster 4	Enrichment Score: 0.6481832216347471
Category	Term	Count	%	PValue	Genes	List Total	Pop Hits	Pop Total	Fold Enrichment	Bonferroni	Benjamini	FDR (100X)
INTERPRO	IPR013783:Immunoglobulin-like fold	8	3.38983	0.0288741	GB45810, GB53341, GB54551, GB53294, GB41698, GB45774, GB51111, GB42576	182	119	7258	2.68095	0.999993	0.981035	33.6053
INTERPRO	IPR013106:Immunoglobulin V-set	3	1.27119	0.103218	GB53294, GB41698, GB42576	182	22	7258	5.43806	1	0.982065	78.1907
INTERPRO	IPR007110:Immunoglobulin-like domain	5	2.11864	0.181522	GB45810, GB53294, GB41698, GB45774, GB42576	182	89	7258	2.2404	1	0.99558	93.9188
INTERPRO	IPR003599:Immunoglobulin subtype	4	1.69492	0.321901	GB45810, GB53294, GB45774, GB42576	182	80	7258	1.99396	1	0.999752	99.5617
SMART	SM00409:IG	4	1.69492	0.454971	GB45810, GB53294, GB45774, GB42576	99	80	3159	1.59545	1	0.999996	99.8842
INTERPRO	IPR003598:Immunoglobulin subtype 2	3	1.27119	0.547484	GB53294, GB45774, GB42576	182	73	7258	1.63887	1	0.999969	99.9985
SMART	SM00408:IGc2	3	1.27119	0.669028	GB53294, GB45774, GB42576	99	73	3159	1.31133	1	0.999999	99.9996
Annotation Cluster 5	Enrichment Score: 0.6236558049006542
Category	Term	Count	%	PValue	Genes	List Total	Pop Hits	Pop Total	Fold Enrichment	Bonferroni	Benjamini	FDR (100X)
UP_KEYWORDS	Ion transport	5	2.11864	0.128507	GB40457, GB54716, GB46188, GB50890, GB51854	194	85	8471	2.56853	0.999886	0.596593	75.496
UP_KEYWORDS	Transport	8	3.38983	0.262748	GB40457, GB43879, GB53341, GB54716, GB46188, GB50890, GB51854, GB41134	194	227	8471	1.53885	1	0.762368	95.5695
UP_KEYWORDS	Ion channel	3	1.27119	0.398628	GB54716, GB46188, GB51854	194	60	8471	2.18325	1	0.877266	99.4481
Annotation Cluster 6	Enrichment Score: 0.5706512208845725
Category	Term	Count	%	PValue	Genes	List Total	Pop Hits	Pop Total	Fold Enrichment	Bonferroni	Benjamini	FDR (100X)
INTERPRO	IPR000629:RNA helicase, ATP-dependent, DEAD-box, conserved site	3	1.27119	0.0658308	GB41609, GB40674, GB40538	182	17	7258	7.03749	1	0.95367	61.3988
INTERPRO	IPR014014:RNA helicase, DEAD-box type, Q motif	3	1.27119	0.119471	GB41609, GB40674, GB40538	182	24	7258	4.98489	1	0.986495	83.1108
INTERPRO	IPR011545:DNA/RNA helicase, DEAD/DEAH box type, N-terminal	3	1.27119	0.263268	GB41609, GB40674, GB40538	182	40	7258	2.99093	1	0.999322	98.6029
INTERPRO	IPR014001:Helicase, superfamily 1/2, ATP-binding domain	3	1.27119	0.417921	GB41609, GB40674, GB40538	182	57	7258	2.0989	1	0.999971	99.9481
INTERPRO	IPR001650:Helicase, C-terminal	3	1.27119	0.426579	GB41609, GB40674, GB40538	182	58	7258	2.06271	1	0.999965	99.9579
SMART	SM00487:DEXDc	3	1.27119	0.523755	GB41609, GB40674, GB40538	99	56	3159	1.70942	1	0.999997	99.9742
SMART	SM00490:HELICc	3	1.27119	0.523755	GB41609, GB40674, GB40538	99	56	3159	1.70942	1	0.999997	99.9742
Annotation Cluster 7	Enrichment Score: 0.4288318475382467
Category	Term	Count	%	PValue	Genes	List Total	Pop Hits	Pop Total	Fold Enrichment	Bonferroni	Benjamini	FDR (100X)
UP_KEYWORDS	Receptor	7	2.9661	0.231495	GB40074, GB53341, GB50192, GB48059, GB48344, GB51689, GB49738	194	181	8471	1.6887	1	0.737313	93.2266
UP_KEYWORDS	G-protein coupled receptor	3	1.27119	0.315989	GB50192, GB48344, GB51689	194	50	8471	2.6199	1	0.811948	97.9412
INTERPRO	IPR000276:G protein-coupled receptor, rhodopsin-like	3	1.27119	0.43517	GB50192, GB48344, GB51689	182	59	7258	2.02775	1	0.999936	99.9659
INTERPRO	IPR017452:GPCR, rhodopsin-like, 7TM	3	1.27119	0.43517	GB50192, GB48344, GB51689	182	59	7258	2.02775	1	0.999936	99.9659
UP_KEYWORDS	Transducer	4	1.69492	0.517977	GB50192, GB44174, GB48344, GB51689	194	120	8471	1.4555	1	0.931148	99.9425
Annotation Cluster 8	Enrichment Score: 0.34709362355468043
Category	Term	Count	%	PValue	Genes	List Total	Pop Hits	Pop Total	Fold Enrichment	Bonferroni	Benjamini	FDR (100X)
INTERPRO	IPR009057:Homeodomain-like	6	2.54237	0.17567	GB50179, GB54092, GB51303, GB45632, GB40280, GB55532	182	119	7258	2.01071	1	0.996311	93.2821
UP_KEYWORDS	Homeobox	3	1.27119	0.547805	GB50179, GB51303, GB45632	194	80	8471	1.63744	1	0.936509	99.9701
INTERPRO	IPR001356:Homeodomain	3	1.27119	0.597537	GB50179, GB51303, GB45632	182	80	7258	1.49547	1	0.999981	99.9997
SMART	SM00389:HOX	3	1.27119	0.71111	GB50179, GB51303, GB45632	99	79	3159	1.21174	1	0.999997	99.9999
Annotation Cluster 9	Enrichment Score: 0.28560269236749347
Category	Term	Count	%	PValue	Genes	List Total	Pop Hits	Pop Total	Fold Enrichment	Bonferroni	Benjamini	FDR (100X)
INTERPRO	IPR017986:WD40-repeat-containing domain	6	2.54237	0.428712	GB50175, GB49961, GB51422, GB41520, GB49969, GB45018	182	172	7258	1.39113	1	0.999949	99.9601
INTERPRO	IPR015943:WD40/YVTN repeat-like-containing domain	6	2.54237	0.467965	GB50175, GB49961, GB51422, GB41520, GB49969, GB45018	182	180	7258	1.3293	1	0.999894	99.9852
INTERPRO	IPR001680:WD40 repeat	5	2.11864	0.517815	GB50175, GB49961, GB41520, GB49969, GB45018	182	150	7258	1.3293	1	0.999963	99.9963
SMART	SM00320:WD40	5	2.11864	0.693481	GB50175, GB49961, GB41520, GB49969, GB45018	99	150	3159	1.06364	1	0.999998	99.9998
Annotation Cluster 10	Enrichment Score: 0.23595194825349192
Category	Term	Count	%	PValue	Genes	List Total	Pop Hits	Pop Total	Fold Enrichment	Bonferroni	Benjamini	FDR (100X)
INTERPRO	IPR002110:Ankyrin repeat	3	1.27119	0.53999	GB41488, GB40159, GB44185	182	72	7258	1.66163	1	0.999973	99.9981
INTERPRO	IPR020683:Ankyrin repeat-containing domain	3	1.27119	0.554893	GB41488, GB40159, GB44185	182	74	7258	1.61672	1	0.999965	99.9988
SMART	SM00248:ANK	3	1.27119	0.653957	GB41488, GB40159, GB44185	99	71	3159	1.34827	1	1	99.9993
Annotation Cluster 11	Enrichment Score: 0.168270820855551
Category	Term	Count	%	PValue	Genes	List Total	Pop Hits	Pop Total	Fold Enrichment	Bonferroni	Benjamini	FDR (100X)
UP_KEYWORDS	Nucleotide-binding	9	3.81356	0.650493	GB48847, GB40674, GB45150, GB50276, GB46481, GB40280, GB54339, GB55378, GB40538	194	383	8471	1.02607	1	0.963259	99.9979
UP_KEYWORDS	ATP-binding	7	2.9661	0.665987	GB48847, GB40674, GB50276, GB40280, GB54339, GB55378, GB40538	194	294	8471	1.03964	1	0.962736	99.9986
GOTERM_MF_DIRECT	GO:0005524~ATP binding	12	5.08475	0.721903	GB48847, GB41836, GB41609, GB40674, GB55506, GB50276, GB50877, GB40280, GB54339, GB55378, GB40538, GB44910	101	519	4152	0.950495	1	0.999871	99.9999
Annotation Cluster 12	Enrichment Score: 0.02568253935497731
Category	Term	Count	%	PValue	Genes	List Total	Pop Hits	Pop Total	Fold Enrichment	Bonferroni	Benjamini	FDR (100X)
UP_KEYWORDS	Membrane	38	16.1017	0.902734	GB42183, GB48344, GB53375, GB50877, GB54159, GB44122, GB46638, GB43879, GB40703, GB50192, GB48983, GB45743, GB41698, GB52322, GB56018, GB45640, GB55378, GB51843, GB53321, GB44482, GB40457, GB54716, GB53322, GB53341, GB52179, GB46188, GB45150, GB45774, GB55852, GB45018, GB55380, GB54551, GB43293, GB48007, GB50890, GB51854, GB51689, GB41134	194	1927	8471	0.861063	1	0.998753	100
UP_KEYWORDS	Transmembrane helix	36	15.2542	0.935636	GB42183, GB48344, GB53375, GB50877, GB54159, GB44122, GB43879, GB40703, GB50192, GB48983, GB45743, GB41698, GB52322, GB45640, GB56018, GB55378, GB51843, GB53321, GB44482, GB40457, GB54716, GB53322, GB53341, GB52179, GB46188, GB45150, GB45774, GB55852, GB45018, GB54551, GB43293, GB48007, GB50890, GB51854, GB51689, GB41134	194	1890	8471	0.831713	1	0.999471	100
UP_KEYWORDS	Transmembrane	36	15.2542	0.937089	GB42183, GB48344, GB53375, GB50877, GB54159, GB44122, GB43879, GB40703, GB50192, GB48983, GB45743, GB41698, GB52322, GB45640, GB56018, GB55378, GB51843, GB53321, GB44482, GB40457, GB54716, GB53322, GB53341, GB52179, GB46188, GB45150, GB45774, GB55852, GB45018, GB54551, GB43293, GB48007, GB50890, GB51854, GB51689, GB41134	194	1893	8471	0.830395	1	0.999326	100
GOTERM_CC_DIRECT	GO:0016021~integral component of membrane	33	13.9831	0.997292	GB42183, GB48344, GB53375, GB50877, GB54159, GB44122, GB43879, GB40703, GB48983, GB45743, GB41698, GB52322, GB45640, GB56018, GB55378, GB51843, GB53321, GB44482, GB40457, GB54716, GB53322, GB53341, GB52179, GB46188, GB45150, GB45774, GB55852, GB45018, GB54551, GB43293, GB48007, GB50890, GB41134	85	1879	3583	0.740312	1	1	100
INTERPRO	IPR008952:Tetraspanin, EC2 domain	3	0.493421	0.312216	GB55355, GB54673, GB42466	482	17	7258	2.65731	1	0.999965	99.687
INTERPRO	IPR018499:Tetraspanin/Peripherin	3	0.493421	0.337173	GB55355, GB54673, GB42466	482	18	7258	2.50968	1	0.999974	99.8229
Annotation Cluster 13	Enrichment Score: 0.5148161685676017
Category	Term	Count	%	PValue	Genes	List Total	Pop Hits	Pop Total	Fold Enrichment	Bonferroni	Benjamini	FDR (100X)
UP_KEYWORDS	Amidation	3	0.493421	0.145202	GB49248, GB55205, GB44112	525	11	8471	4.40052	1	0.865768	83.83
UP_SEQ_FEATURE	signal peptide	6	0.986842	0.26183	GB53576, GB49248, GB55205, GB44988, GB41338, GB44112	7	40	64	1.37143	0.999976	0.999976	93.2052
UP_KEYWORDS	Secreted	7	1.15132	0.307561	GB44367, GB49248, GB55205, GB44988, GB41338, GB50722, GB44112	525	74	8471	1.52631	1	0.904843	98.5994
GOTERM_CC_DIRECT	GO:0005576~extracellular region	8	1.31579	0.746126	GB44367, GB55205, GB44988, GB41338, GB41270, GB50733, GB50722, GB44112	267	113	3583	0.950051	1	0.998409	99.9998
Annotation Cluster 14	Enrichment Score: 0.5104765766688655
Category	Term	Count	%	PValue	Genes	List Total	Pop Hits	Pop Total	Fold Enrichment	Bonferroni	Benjamini	FDR (100X)
GOTERM_BP_DIRECT	GO:0051260~protein homooligomerization	3	0.493421	0.121943	GB42249, GB49692, GB43660	165	10	2671	4.85636	1	0.999787	78.0065
INTERPRO	IPR003131:Potassium channel tetramerisation-type BTB domain	3	0.493421	0.138635	GB42249, GB49692, GB43660	482	10	7258	4.51743	1	0.999964	89.9673
SMART	SM00225:BTB	5	0.822368	0.46777	GB50425, GB42249, GB49692, GB43660, GB44016	195	57	3159	1.42105	1	0.999323	99.9515
INTERPRO	IPR000210:BTB/POZ-like	5	0.822368	0.582556	GB50425, GB42249, GB49692, GB43660, GB44016	482	61	7258	1.23427	1	1	99.9999
INTERPRO	IPR011333:BTB/POZ fold	5	0.822368	0.608439	GB50425, GB42249, GB49692, GB43660, GB44016	482	63	7258	1.19509	1	1	99.9999
Annotation Cluster 15	Enrichment Score: 0.46671432883646946
Category	Term	Count	%	PValue	Genes	List Total	Pop Hits	Pop Total	Fold Enrichment	Bonferroni	Benjamini	FDR (100X)
UP_KEYWORDS	Ion channel	8	1.31579	0.0756037	GB42249, GB53053, GB40975, GB47876, GB51897, GB43660, GB40809, GB50377	525	60	8471	2.15137	0.999957	0.71573	59.8671
GOTERM_MF_DIRECT	GO:0005230~extracellular ligand-gated ion channel activity	3	0.493421	0.181149	GB53053, GB40975, GB40809	271	12	4152	3.83026	1	0.981166	91.0241
INTERPRO	IPR018000:Neurotransmitter-gated ion-channel, conserved site	3	0.493421	0.337173	GB53053, GB40975, GB40809	482	18	7258	2.50968	1	0.999974	99.8229
INTERPRO	IPR006029:Neurotransmitter-gated ion-channel transmembrane domain	3	0.493421	0.386175	GB53053, GB40975, GB40809	482	20	7258	2.25871	1	0.999981	99.9458
INTERPRO	IPR006201:Neurotransmitter-gated ion-channel	3	0.493421	0.410085	GB53053, GB40975, GB40809	482	21	7258	2.15116	1	0.999989	99.9706
INTERPRO	IPR006202:Neurotransmitter-gated ion-channel ligand-binding	3	0.493421	0.410085	GB53053, GB40975, GB40809	482	21	7258	2.15116	1	0.999989	99.9706
UP_KEYWORDS	Synapse	3	0.493421	0.442404	GB53053, GB40975, GB40809	525	24	8471	2.0169	1	0.924089	99.8868
UP_KEYWORDS	Cell membrane	4	0.657895	0.533107	GB53053, GB40975, GB55302, GB40809	525	45	8471	1.43424	1	0.952481	99.9856
GOTERM_CC_DIRECT	GO:0030054~cell junction	3	0.493421	0.541505	GB53053, GB40975, GB40809	267	24	3583	1.67743	1	0.982962	99.9393
UP_KEYWORDS	Cell junction	3	0.493421	0.561896	GB53053, GB40975, GB40809	525	30	8471	1.61352	1	0.959285	99.9931
Annotation Cluster 16	Enrichment Score: 0.4552096950252258
Category	Term	Count	%	PValue	Genes	List Total	Pop Hits	Pop Total	Fold Enrichment	Bonferroni	Benjamini	FDR (100X)
UP_KEYWORDS	Mitochondrion inner membrane	4	0.657895	0.182802	GB45393, GB50057, GB52454, GB47745	525	24	8471	2.68921	1	0.883902	90.4098
GOTERM_CC_DIRECT	GO:0005743~mitochondrial inner membrane	4	0.657895	0.32437	GB45393, GB50057, GB44462, GB52454	267	27	3583	1.98807	1	0.974924	97.5871
UP_KEYWORDS	Mitochondrion	4	0.657895	0.726688	GB45393, GB50057, GB52454, GB47745	525	60	8471	1.07568	1	0.977029	100
Annotation Cluster 17	Enrichment Score: 0.4464722712176794
Category	Term	Count	%	PValue	Genes	List Total	Pop Hits	Pop Total	Fold Enrichment	Bonferroni	Benjamini	FDR (100X)
INTERPRO	IPR013106:Immunoglobulin V-set	4	0.657895	0.175646	GB49778, GB50800, GB53294, GB55000	482	22	7258	2.73783	1	0.999768	94.9002
INTERPRO	IPR013783:Immunoglobulin-like fold	11	1.80921	0.263356	GB49778, GB50800, GB45335, GB53294, GB55000, GB44248, GB43185, GB51141, GB51111, GB49389, GB44072	482	119	7258	1.39192	1	0.999937	99.0988
SMART	SM00408:IGc2	7	1.15132	0.290081	GB49778, GB50800, GB53294, GB55000, GB44248, GB51141, GB49389	195	73	3159	1.55342	1	0.997902	98.4168
INTERPRO	IPR003598:Immunoglobulin subtype 2	7	1.15132	0.354338	GB49778, GB50800, GB53294, GB55000, GB44248, GB51141, GB49389	482	73	7258	1.44393	1	0.999966	99.8818
SMART	SM00409:IG	7	1.15132	0.367862	GB49778, GB50800, GB53294, GB55000, GB44248, GB51141, GB49389	195	80	3159	1.4175	1	0.999407	99.6112
INTERPRO	IPR007110:Immunoglobulin-like domain	8	1.31579	0.376539	GB49778, GB50800, GB45335, GB53294, GB55000, GB44248, GB51141, GB49389	482	89	7258	1.35354	1	0.99998	99.931
UP_KEYWORDS	Immunoglobulin domain	3	0.493421	0.420771	GB49778, GB44248, GB51141	525	23	8471	2.1046	1	0.924884	99.8238
INTERPRO	IPR003599:Immunoglobulin subtype	7	1.15132	0.438828	GB49778, GB50800, GB53294, GB55000, GB44248, GB51141, GB49389	482	80	7258	1.31758	1	0.999995	99.9864
INTERPRO	IPR013098:Immunoglobulin I-set	3	0.493421	0.78849	GB50800, GB53294, GB49389	482	43	7258	1.05056	1	1	100
Annotation Cluster 18	Enrichment Score: 0.38097186300375996
Category	Term	Count	%	PValue	Genes	List Total	Pop Hits	Pop Total	Fold Enrichment	Bonferroni	Benjamini	FDR (100X)
SMART	SM00132:LIM	3	0.493421	0.395381	GB49805, GB47593, GB45063	195	22	3159	2.20909	1	0.998108	99.7731
UP_KEYWORDS	LIM domain	3	0.493421	0.398715	GB49805, GB47593, GB45063	525	22	8471	2.20026	1	0.918267	99.7281
INTERPRO	IPR001781:Zinc finger, LIM-type	3	0.493421	0.456463	GB49805, GB47593, GB45063	482	23	7258	1.9641	1	0.999996	99.9917
Annotation Cluster 19	Enrichment Score: 0.34924397680420216
Category	Term	Count	%	PValue	Genes	List Total	Pop Hits	Pop Total	Fold Enrichment	Bonferroni	Benjamini	FDR (100X)
GOTERM_MF_DIRECT	GO:0003924~GTPase activity	6	0.986842	0.187708	GB42722, GB49230, GB43229, GB44133, GB44396, GB44186	271	47	4152	1.95588	1	0.974595	91.8539
UP_KEYWORDS	GTP-binding	7	1.15132	0.253529	GB50050, GB49230, GB43229, GB44133, GB44396, GB44186, GB55816	525	69	8471	1.63691	1	0.889373	96.6484
GOTERM_MF_DIRECT	GO:0005525~GTP binding	10	1.64474	0.538327	GB50050, GB42722, GB49230, GB43229, GB42881, GB44133, GB44396, GB44186, GB46533, GB55816	271	137	4152	1.11832	1	0.997126	99.9911
GOTERM_BP_DIRECT	GO:0007264~small GTPase mediated signal transduction	6	0.986842	0.596031	GB50050, GB50397, GB43229, GB42881, GB46533, GB55816	165	84	2671	1.15628	1	0.999978	99.9974
INTERPRO	IPR005225:Small GTP-binding protein domain	5	0.822368	0.701631	GB50050, GB42722, GB43229, GB42881, GB55816	482	71	7258	1.06043	1	1	100
INTERPRO	IPR001806:Small GTPase superfamily	4	0.657895	0.749206	GB43229, GB42881, GB46533, GB55816	482	58	7258	1.03849	1	1	100
Annotation Cluster 20	Enrichment Score: 0.25413998249214004
Category	Term	Count	%	PValue	Genes	List Total	Pop Hits	Pop Total	Fold Enrichment	Bonferroni	Benjamini	FDR (100X)
SMART	SM00184:RING	6	0.986842	0.381798	GB40711, GB42764, GB55478, GB49519, GB40459, GB44072	195	66	3159	1.47273	1	0.999161	99.7031
INTERPRO	IPR001841:Zinc finger, RING-type	8	1.31579	0.475763	GB47427, GB40711, GB52636, GB42764, GB55478, GB49519, GB40459, GB44072	482	98	7258	1.22923	1	0.999997	99.9952
INTERPRO	IPR017907:Zinc finger, RING-type, conserved site	3	0.493421	0.699583	GB40711, GB42764, GB55478	482	36	7258	1.25484	1	1	100
INTERPRO	IPR013083:Zinc finger, RING/FYVE/PHD-type	11	1.80921	0.757491	GB47427, GB40711, GB52636, GB42764, GB55478, GB49519, GB53220, GB40459, GB48795, GB49190, GB44072	482	179	7258	0.925358	1	1	100
Annotation Cluster 21	Enrichment Score: 0.2511945223167508
Category	Term	Count	%	PValue	Genes	List Total	Pop Hits	Pop Total	Fold Enrichment	Bonferroni	Benjamini	FDR (100X)
UP_KEYWORDS	Metal-binding	25	4.11184	0.440618	GB41483, GB45063, GB44140, GB48795, GB49190, GB47427, GB49805, GB54279, GB55478, GB51897, GB44072, GB40074, GB48451, GB46062, GB49890, GB54809, GB40711, GB44541, GB47593, GB53220, GB55444, GB41212, GB45651, GB46697, GB49480	525	371	8471	1.08728	1	0.929747	99.8825
UP_KEYWORDS	Zinc	16	2.63158	0.495552	GB40074, GB48451, GB45063, GB41483, GB44140, GB48795, GB49190, GB40711, GB47427, GB49805, GB55478, GB44541, GB47593, GB53220, GB46697, GB44072	525	236	8471	1.09391	1	0.946047	99.9646
GOTERM_MF_DIRECT	GO:0008270~zinc ion binding	25	4.11184	0.555894	GB51077, GB40074, GB52636, GB48462, GB45063, GB44140, GB49190, GB42152, GB52596, GB40711, GB47427, GB49805, GB54279, GB43392, GB42764, GB55478, GB49519, GB53220, GB47593, GB45688, GB40459, GB44890, GB46697, GB54917, GB44072	271	373	4152	1.02688	1	0.996344	99.9944
UP_KEYWORDS	Zinc-finger	10	1.64474	0.603263	GB47427, GB40074, GB40711, GB55478, GB53220, GB41483, GB44140, GB48795, GB49190, GB44072	525	152	8471	1.06153	1	0.965985	99.9978
INTERPRO	IPR013083:Zinc finger, RING/FYVE/PHD-type	11	1.80921	0.757491	GB47427, GB40711, GB52636, GB42764, GB55478, GB49519, GB53220, GB40459, GB48795, GB49190, GB44072	482	179	7258	0.925358	1	1	100
Annotation Cluster 22	Enrichment Score: 0.2500903463129445
Category	Term	Count	%	PValue	Genes	List Total	Pop Hits	Pop Total	Fold Enrichment	Bonferroni	Benjamini	FDR (100X)
GOTERM_MF_DIRECT	GO:0020037~heme binding	6	0.986842	0.285607	GB46062, GB52953, GB42296, GB52929, GB45651, GB49890	271	55	4152	1.67139	1	0.978065	98.2694
GOTERM_MF_DIRECT	GO:0005506~iron ion binding	5	0.822368	0.365728	GB45418, GB46062, GB44122, GB45651, GB49890	271	47	4152	1.6299	1	0.985852	99.5878
GOTERM_MF_DIRECT	GO:0004497~monooxygenase activity	3	0.493421	0.532299	GB46062, GB45651, GB49890	271	27	4152	1.70234	1	0.997622	99.9895
INTERPRO	IPR017972:Cytochrome P450, conserved site	3	0.493421	0.542496	GB46062, GB45651, GB49890	482	27	7258	1.67312	1	0.999999	99.9994
INTERPRO	IPR001128:Cytochrome P450	3	0.493421	0.60054	GB46062, GB45651, GB49890	482	30	7258	1.50581	1	1	99.9999
UP_KEYWORDS	Monooxygenase	3	0.493421	0.614395	GB46062, GB45651, GB49890	525	33	8471	1.46684	1	0.962994	99.9984
GOTERM_MF_DIRECT	GO:0016705~oxidoreductase activity, acting on paired donors, with incorporation or reduction of molecular oxygen	3	0.493421	0.625943	GB46062, GB45651, GB49890	271	32	4152	1.43635	1	0.997555	99.9993
UP_KEYWORDS	Heme	3	0.493421	0.67671	GB46062, GB45651, GB49890	525	37	8471	1.30826	1	0.96798	99.9998
COG_ONTOLOGY	Secondary metabolites biosynthesis, transport, and catabolism	3	0.493421	0.733081	GB46062, GB45651, GB49890	47	47	859	1.16659	1	0.996102	99.9963
UP_KEYWORDS	Iron	3	0.493421	0.913144	GB46062, GB45651, GB49890	525	64	8471	0.756339	1	0.99852	100
Annotation Cluster 23	Enrichment Score: 0.24182658841676727
Category	Term	Count	%	PValue	Genes	List Total	Pop Hits	Pop Total	Fold Enrichment	Bonferroni	Benjamini	FDR (100X)
SMART	SM00360:RRM	7	1.15132	0.390389	GB47322, GB52688, GB55730, GB52344, GB53719, GB52056, GB44336	195	82	3159	1.38293	1	0.998746	99.7494
INTERPRO	IPR000504:RNA recognition motif domain	7	1.15132	0.576812	GB47322, GB52688, GB55730, GB52344, GB53719, GB52056, GB44336	482	92	7258	1.14572	1	1	99.9998
GOTERM_MF_DIRECT	GO:0000166~nucleotide binding	9	1.48026	0.635223	GB47322, GB52688, GB55730, GB52344, GB52953, GB52929, GB53719, GB52056, GB44336	271	132	4152	1.04462	1	0.997365	99.9995
INTERPRO	IPR012677:Nucleotide-binding, alpha-beta plait	7	1.15132	0.753764	GB47322, GB52688, GB55730, GB52344, GB53719, GB52056, GB44336	482	111	7258	0.949609	1	1	100
Annotation Cluster 24	Enrichment Score: 0.17093059629814153
Category	Term	Count	%	PValue	Genes	List Total	Pop Hits	Pop Total	Fold Enrichment	Bonferroni	Benjamini	FDR (100X)
INTERPRO	IPR011990:Tetratricopeptide-like helical	9	1.48026	0.486752	GB44905, GB51592, GB46047, GB48223, GB48374, GB55158, GB47651, GB44869, GB46621	482	114	7258	1.1888	1	0.999996	99.9966
SMART	SM00028:TPR	4	0.657895	0.678787	GB46047, GB48223, GB48374, GB47651	195	56	3159	1.15714	1	0.99998	99.9999
INTERPRO	IPR019734:Tetratricopeptide repeat	4	0.657895	0.769588	GB46047, GB48223, GB48374, GB47651	482	60	7258	1.00387	1	1	100
INTERPRO	IPR013026:Tetratricopeptide repeat-containing domain	4	0.657895	0.814663	GB46047, GB48223, GB48374, GB47651	482	65	7258	0.926652	1	1	100
Annotation Cluster 25	Enrichment Score: 0.1629970455642016
Category	Term	Count	%	PValue	Genes	List Total	Pop Hits	Pop Total	Fold Enrichment	Bonferroni	Benjamini	FDR (100X)
INTERPRO	IPR013766:Thioredoxin domain	3	0.493421	0.500669	GB43843, GB54503, GB47306	482	25	7258	1.80697	1	0.999997	99.9977
GOTERM_BP_DIRECT	GO:0045454~cell redox homeostasis	3	0.493421	0.643789	GB43843, GB54503, GB47306	165	35	2671	1.38753	1	0.999986	99.9994
GOTERM_CC_DIRECT	GO:0005623~cell	3	0.493421	0.759663	GB43843, GB54503, GB47306	267	36	3583	1.11829	1	0.997738	99.9999
INTERPRO	IPR012336:Thioredoxin-like fold	3	0.493421	0.910116	GB43843, GB54503, GB47306	482	59	7258	0.765666	1	1	100
Annotation Cluster 26	Enrichment Score: 0.1599461327602985
Category	Term	Count	%	PValue	Genes	List Total	Pop Hits	Pop Total	Fold Enrichment	Bonferroni	Benjamini	FDR (100X)
GOTERM_CC_DIRECT	GO:0005886~plasma membrane	10	1.64474	0.528471	GB52364, GB40975, GB50890, GB55302, GB51945, GB43826, GB40666, GB45224, GB52377, GB40809	267	119	3583	1.12769	1	0.987926	99.9208
UP_KEYWORDS	Receptor	12	1.97368	0.569307	GB52364, GB40074, GB49166, GB53053, GB40975, GB51945, GB48344, GB40666, GB45224, GB52377, GB40809, GB45875	525	181	8471	1.06974	1	0.958048	99.9944
UP_KEYWORDS	Olfaction	5	0.822368	0.613788	GB52364, GB51945, GB40666, GB45224, GB52377	525	68	8471	1.18641	1	0.966042	99.9984
UP_KEYWORDS	Sensory transduction	5	0.822368	0.658857	GB52364, GB51945, GB40666, GB45224, GB52377	525	72	8471	1.1205	1	0.970686	99.9996
GOTERM_MF_DIRECT	GO:0004984~olfactory receptor activity	6	0.986842	0.74197	GB52364, GB47984, GB51945, GB40666, GB45224, GB52377	271	94	4152	0.977938	1	0.999238	100
INTERPRO	IPR004117:Olfactory receptor, Drosophila	6	0.986842	0.755701	GB52364, GB47984, GB51945, GB40666, GB45224, GB52377	482	94	7258	0.961155	1	1	100
UP_KEYWORDS	Transducer	6	0.986842	0.872164	GB52364, GB51945, GB48344, GB40666, GB45224, GB52377	525	120	8471	0.806762	1	0.996733	100
GOTERM_MF_DIRECT	GO:0005549~odorant binding	6	0.986842	0.882916	GB52364, GB47984, GB51945, GB40666, GB45224, GB52377	271	116	4152	0.792467	1	0.999968	100
Annotation Cluster 27	Enrichment Score: 0.1368838302625507
Category	Term	Count	%	PValue	Genes	List Total	Pop Hits	Pop Total	Fold Enrichment	Bonferroni	Benjamini	FDR (100X)
INTERPRO	IPR015422:Pyridoxal phosphate-dependent transferase, major region, subdomain 2	3	0.493421	0.684618	GB55831, GB51675, GB40118	482	35	7258	1.29069	1	1	100
INTERPRO	IPR015421:Pyridoxal phosphate-dependent transferase, major region, subdomain 1	3	0.493421	0.740969	GB55831, GB51675, GB40118	482	39	7258	1.15831	1	1	100
INTERPRO	IPR015424:Pyridoxal phosphate-dependent transferase	3	0.493421	0.765774	GB55831, GB51675, GB40118	482	41	7258	1.10181	1	1	100
Annotation Cluster 28	Enrichment Score: 0.13506434757121016
Category	Term	Count	%	PValue	Genes	List Total	Pop Hits	Pop Total	Fold Enrichment	Bonferroni	Benjamini	FDR (100X)
SMART	SM00320:WD40	10	1.64474	0.580582	GB48750, GB51851, GB48932, GB54805, GB42150, GB44757, GB49969, GB44685, GB45018, GB41825	195	150	3159	1.08	1	0.999849	99.9973
INTERPRO	IPR001680:WD40 repeat	10	1.64474	0.670383	GB48750, GB51851, GB48932, GB54805, GB42150, GB44757, GB49969, GB44685, GB45018, GB41825	482	150	7258	1.00387	1	1	100
INTERPRO	IPR015943:WD40/YVTN repeat-like-containing domain	11	1.80921	0.763526	GB48750, GB51851, GB48932, GB54805, GB42150, GB44757, GB41136, GB49969, GB44685, GB45018, GB41825	482	180	7258	0.920217	1	1	100
INTERPRO	IPR017986:WD40-repeat-containing domain	10	1.64474	0.813887	GB48750, GB51851, GB48932, GB54805, GB42150, GB44757, GB49969, GB44685, GB45018, GB41825	482	172	7258	0.87547	1	1	100
INTERPRO	IPR019775:WD40 repeat, conserved site	5	0.822368	0.873179	GB48750, GB51851, GB48932, GB54805, GB44757	482	93	7258	0.809575	1	1	100
Annotation Cluster 29	Enrichment Score: 0.12585201423212217
Category	Term	Count	%	PValue	Genes	List Total	Pop Hits	Pop Total	Fold Enrichment	Bonferroni	Benjamini	FDR (100X)
UP_KEYWORDS	Transcription	5	0.822368	0.669553	GB40074, GB52114, GB42706, GB41136, GB53100	525	73	8471	1.10515	1	0.968475	99.9997
UP_KEYWORDS	Transcription regulation	4	0.657895	0.705048	GB40074, GB52114, GB42706, GB41136	525	58	8471	1.11278	1	0.973601	99.9999
GOTERM_BP_DIRECT	GO:0006351~transcription, DNA-templated	5	0.822368	0.888056	GB40074, GB52114, GB42706, GB41136, GB53100	165	103	2671	0.785819	1	1	100
Annotation Cluster 30	Enrichment Score: 0.11686876484836418
Category	Term	Count	%	PValue	Genes	List Total	Pop Hits	Pop Total	Fold Enrichment	Bonferroni	Benjamini	FDR (100X)
INTERPRO	IPR002048:EF-hand domain	5	0.822368	0.633318	GB44903, GB41798, GB49939, GB51897, GB49705	482	65	7258	1.15831	1	1	100
GOTERM_MF_DIRECT	GO:0005509~calcium ion binding	7	1.15132	0.769138	GB44903, GB52279, GB42548, GB41798, GB49939, GB51897, GB49705	271	115	4152	0.932585	1	0.999457	100
INTERPRO	IPR011992:EF-hand-like domain	5	0.822368	0.777732	GB51077, GB44903, GB41798, GB49939, GB49705	482	79	7258	0.953044	1	1	100
INTERPRO	IPR018247:EF-Hand 1, calcium-binding site	3	0.493421	0.89964	GB44903, GB41798, GB49705	482	57	7258	0.792531	1	1	100
Annotation Cluster 31	Enrichment Score: 0.07347008279049305
Category	Term	Count	%	PValue	Genes	List Total	Pop Hits	Pop Total	Fold Enrichment	Bonferroni	Benjamini	FDR (100X)
SMART	SM00355:ZnF_C2H2	10	1.64474	0.695639	GB50425, GB52708, GB53001, GB48579, GB40147, GB45091, GB41483, GB52133, GB42689, GB52304	195	165	3159	0.981818	1	0.999978	99.9999
INTERPRO	IPR015880:Zinc finger, C2H2-like	10	1.64474	0.774289	GB50425, GB52708, GB53001, GB48579, GB40147, GB45091, GB41483, GB52133, GB42689, GB52304	482	165	7258	0.912612	1	1	100
INTERPRO	IPR007087:Zinc finger, C2H2	10	1.64474	0.880756	GB50425, GB52708, GB53001, GB48579, GB40147, GB45091, GB41483, GB52133, GB42689, GB52304	482	187	7258	0.805246	1	1	100
GOTERM_MF_DIRECT	GO:0046872~metal ion binding	16	2.63158	0.938987	GB53001, GB48451, GB45091, GB41483, GB42689, GB48795, GB50425, GB52708, GB54809, GB40147, GB48579, GB44541, GB55444, GB52133, GB52304, GB49480	271	321	4152	0.763665	1	0.999996	100
INTERPRO	IPR013087:Zinc finger C2H2-type/integrase DNA-binding domain	6	0.986842	0.96349	GB50425, GB53001, GB40147, GB45091, GB41483, GB52133	482	142	7258	0.636257	1	1	100
Annotation Cluster 32	Enrichment Score: 0.06582663341651204
Category	Term	Count	%	PValue	Genes	List Total	Pop Hits	Pop Total	Fold Enrichment	Bonferroni	Benjamini	FDR (100X)
GOTERM_MF_DIRECT	GO:0004672~protein kinase activity	5	0.822368	0.593813	GB48932, GB50672, GB54351, GB44371, GB44910	271	63	4152	1.21596	1	0.997443	99.9981
INTERPRO	IPR011009:Protein kinase-like domain	11	1.80921	0.823033	GB44905, GB48362, GB48932, GB44207, GB47148, GB50672, GB54351, GB40157, GB44371, GB44910, GB51227	482	191	7258	0.86722	1	1	100
SMART	SM00220:S_TKc	6	0.986842	0.866461	GB48362, GB48932, GB44207, GB50672, GB54351, GB44371	195	119	3159	0.816807	1	1	100
INTERPRO	IPR000719:Protein kinase, catalytic domain	7	1.15132	0.962548	GB48362, GB48932, GB44207, GB50672, GB54351, GB44371, GB44910	482	162	7258	0.650658	1	1	100
INTERPRO	IPR008271:Serine/threonine-protein kinase, active site	3	0.493421	0.992265	GB48932, GB44207, GB54351	482	101	7258	0.44727	1	1	100
INTERPRO	IPR017441:Protein kinase, ATP binding site	3	0.493421	0.995803	GB44207, GB50672, GB54351	482	111	7258	0.406975	1	1	100

## Sheet: sTable7b
Supplementary Table 7b. GO chart of up-regulated DEGs of 0-day-old adults with 1 ppb imidacloprid treatment.
Category	Term	Count	%	PValue	Genes	List Total	Pop Hits	Pop Total	Fold Enrichment	Bonferroni	Benjamini	FDR (100X)
UP_KEYWORDS	Coiled coil	52	22.0339	1.86035e-06	GB44127, GB50688, GB53005, GB43219, GB43951, GB46751, GB48866, GB44512, GB54992, GB50202, GB55532, GB52345, GB49709, GB54092, GB49567, GB51552, GB46061, GB49468, GB44174, GB55779, GB40555, GB48682, GB41609, GB49357, GB41800, GB48999, GB52977, GB43138, GB47007, GB53177, GB45437, GB48602, GB55704, GB41520, GB44661, GB53979, GB45086, GB40674, GB51422, GB40538, GB50364, GB41294, GB43015, GB45976, GB4…	194	1166	8471	1.94732	0.000122775	0.000122775	0.00190207
GOTERM_CC_DIRECT	GO:0005634~nucleus	21	8.89831	0.00205973	GB41294, GB54092, GB40074, GB45437, GB49567, GB55872, GB41520, GB45632, GB49738, GB54378, GB50179, GB48847, GB40150, GB48682, GB51303, GB48059, GB48152, GB40674, GB52039, GB46066, GB55532	85	437	3583	2.02566	0.0657781	0.0657781	1.7836
GOTERM_BP_DIRECT	GO:0007165~signal transduction	7	2.9661	0.00284507	GB51068, GB43245, GB48602, GB55550, GB53790, GB40159, GB42000	58	68	2671	4.74062	0.142602	0.142602	2.75257
GOTERM_MF_DIRECT	GO:0008270~zinc ion binding	17	7.20339	0.0154617	GB54092, GB40074, GB43951, GB46952, GB55852, GB49738, GB42152, GB54378, GB49806, GB48983, GB48059, GB48007, GB54992, GB49321, GB43820, GB49412, GB49541	101	373	4152	1.8736	0.698762	0.698762	15.1601
UP_KEYWORDS	Zinc	12	5.08475	0.0190557	GB49806, GB55380, GB40074, GB48059, GB44658, GB54992, GB49321, GB48007, GB43820, GB46952, GB46638, GB49738	194	236	8471	2.22025	0.719115	0.470015	17.8574
INTERPRO	IPR001723:Steroid hormone receptor	3	1.27119	0.0198414	GB40074, GB48059, GB49738	182	9	7258	13.293	0.999707	0.999707	24.4319
UP_KEYWORDS	Metal-binding	16	6.77966	0.0221254	GB40074, GB44658, GB46952, GB40280, GB46638, GB49738, GB55380, GB49806, GB54809, GB43245, GB48059, GB48007, GB54992, GB49321, GB43820, GB42000	194	371	8471	1.88312	0.771604	0.388735	20.448
UP_KEYWORDS	Transcription	6	2.54237	0.0251283	GB40074, GB40150, GB45437, GB48059, GB52039, GB49738	194	73	8471	3.5889	0.813563	0.342898	22.9107
INTERPRO	IPR000504:RNA recognition motif domain	7	2.9661	0.0269739	GB41294, GB52688, GB43841, GB46061, GB49723, GB50202, GB54451	182	92	7258	3.03428	0.999985	0.996116	31.766
INTERPRO	IPR013783:Immunoglobulin-like fold	8	3.38983	0.0288741	GB45810, GB53341, GB54551, GB53294, GB41698, GB45774, GB51111, GB42576	182	119	7258	2.68095	0.999993	0.981035	33.6053
INTERPRO	IPR000536:Nuclear hormone receptor, ligand-binding, core	3	1.27119	0.0293391	GB40074, GB48059, GB49738	182	11	7258	10.8761	0.999994	0.95132	34.0483
INTERPRO	IPR001628:Zinc finger, nuclear hormone receptor-type	3	1.27119	0.0346385	GB40074, GB48059, GB49738	182	12	7258	9.96978	0.999999	0.942875	38.9069
SMART	SM00430:HOLI	3	1.27119	0.0364493	GB40074, GB48059, GB49738	99	10	3159	9.57273	0.977343	0.977343	33.8772
SMART	SM00399:ZnF_C4	3	1.27119	0.0364493	GB40074, GB48059, GB49738	99	10	3159	9.57273	0.977343	0.977343	33.8772
GOTERM_MF_DIRECT	GO:0000166~nucleotide binding	8	3.38983	0.0386818	GB41294, GB52688, GB43841, GB46061, GB49723, GB45150, GB50202, GB54451	101	132	4152	2.49145	0.952052	0.781029	34.0464
SMART	SM00360:RRM	7	2.9661	0.0401425	GB41294, GB52688, GB43841, GB46061, GB49723, GB50202, GB54451	99	82	3159	2.72395	0.984686	0.87625	36.6465
INTERPRO	IPR001623:DnaJ domain	4	1.69492	0.0411225	GB41836, GB51552, GB54992, GB55532	182	31	7258	5.14569	1	0.94166	44.3994
UP_KEYWORDS	Transcription regulation	5	2.11864	0.0426971	GB40074, GB45437, GB48059, GB52039, GB49738	194	58	8471	3.76422	0.943862	0.43785	35.9909
GOTERM_MF_DIRECT	GO:0043565~sequence-specific DNA binding	8	3.38983	0.047367	GB54092, GB40074, GB40150, GB45437, GB51303, GB48059, GB55635, GB49738	101	138	4152	2.38313	0.976162	0.7122	40.0688
UP_KEYWORDS	DNA-binding	9	3.81356	0.0505089	GB50179, GB48847, GB40074, GB40150, GB45437, GB51303, GB48059, GB45632, GB49738	194	178	8471	2.20778	0.967311	0.434542	41.1349
INTERPRO	IPR013088:Zinc finger, NHR/GATA-type	3	1.27119	0.0524909	GB40074, GB48059, GB49738	182	15	7258	7.97582	1	0.956163	52.9374
UP_KEYWORDS	Hydrolase	11	4.66102	0.0555295	GB55380, GB48847, GB54809, GB52052, GB43245, GB49548, GB40674, GB44174, GB42000, GB46638, GB40538	194	247	8471	1.94459	0.976963	0.416472	44.2408
INTERPRO	IPR012677:Nucleotide-binding, alpha-beta plait	7	2.9661	0.0585213	GB41294, GB52688, GB43841, GB46061, GB49723, GB50202, GB54451	182	111	7258	2.5149	1	0.953131	56.9557
SMART	SM00271:DnaJ	4	1.69492	0.059076	GB41836, GB51552, GB54992, GB55532	99	29	3159	4.40125	0.997993	0.873859	49.2567
INTERPRO	IPR000629:RNA helicase, ATP-dependent, DEAD-box, conserved site	3	1.27119	0.0658308	GB41609, GB40674, GB40538	182	17	7258	7.03749	1	0.95367	61.3988
GOTERM_BP_DIRECT	GO:0006351~transcription, DNA-templated	6	2.54237	0.0663548	GB40074, GB40150, GB45437, GB48059, GB52039, GB49738	58	103	2671	2.68262	0.975463	0.843357	48.963
GOTERM_BP_DIRECT	GO:0006355~regulation of transcription, DNA-templated	7	2.9661	0.0996907	GB41259, GB51303, GB49412, GB52039, GB41520, GB45632, GB47007	58	151	2671	2.13485	0.996555	0.848974	64.2566

## Sheet: sTable7c
Supplementary Table 7c. GO table of up-regulated DEGs of 0-day-old adults with 1 ppb imidacloprid treatment.
ID	Gene Name	Species	COG_ONTOLOGY	GOTERM_BP_DIRECT	GOTERM_CC_DIRECT	GOTERM_MF_DIRECT	INTERPRO	KEGG_PATHWAY	PIR_SUPERFAMILY	SMART	UP_KEYWORDS	UP_SEQ_FEATURE
GB44174	1-phosphatidylinositol 4,5-bisphosphate phosphodiesterase classes I and II(LOC408791)	Apis mellifera		GO:0016042~lipid catabolic process,GO:0035556~intracellular signal transduction,	GO:0005622~intracellular,	GO:0004435~phosphatidylinositol phospholipase C activity,GO:0004871~signal transducer activity,GO:0005509~calcium ion binding,	IPR000008:C2 calcium-dependent membrane targeting,IPR000909:Phospholipase C, phosphatidylinositol-specific , X domain,IPR001192:Phosphoinositide phospholipase C,IPR001711:Phospholipase C, phosphatidylinositol-specific, Y domain,IPR011992:EF-hand-like domain,IPR011993:Pleckstrin homology-like domain,IPR014815:PLC-beta, C-terminal,IPR015359:Phospholipase C, phosphoinositol-specific, EF-hand-like,IP…	ame00562:Inositol phosphate metabolism,ame01100:Metabolic pathways,ame04070:Phosphatidylinositol signaling system,ame04310:Wnt signaling pathway,ame04745:Phototransduction - fly,	PIRSF000956:1-phosphatidylinositol-4,5-bisphosphate phosphodiesterase beta,	SM00148:PLCXc,SM00149:PLCYc,SM00239:C2,	Coiled coil,Complete proteome,Hydrolase,Lipid degradation,Lipid metabolism,Reference proteome,Transducer,
GB46364	15-hydroxyprostaglandin dehydrogenase [NAD(+)]-like(LOC100576781)	Apis mellifera					IPR002347:Glucose/ribitol dehydrogenase,IPR016040:NAD(P)-binding domain,				Complete proteome,Reference proteome,
GB50688	26S proteasome non-ATPase regulatory subunit 7(LOC408413)	Apis mellifera			GO:0005838~proteasome regulatory particle,		IPR000555:JAB1/Mov34/MPN/PAD-1,IPR024969:Rpn11/EIF3F C-terminal domain,	ame03050:Proteasome,		SM00232:JAB_MPN,	Coiled coil,Complete proteome,Reference proteome,
GB51342	39S ribosomal protein L47, mitochondrial(LOC413774)	Apis mellifera		GO:0006412~translation,	GO:0005761~mitochondrial ribosome,	GO:0003735~structural constituent of ribosome,	IPR010729:Ribosomal protein L47, mitochondrial,				Complete proteome,Reference proteome,
GB46481	ADP-ribosylation factor 1(LOC409481)	Apis mellifera		GO:0007264~small GTPase mediated signal transduction,	GO:0005622~intracellular,	GO:0005525~GTP binding,	IPR005225:Small GTP-binding protein domain,IPR006689:Small GTPase superfamily, ARF/SAR type,IPR024156:Small GTPase superfamily, ARF type,IPR027417:P-loop containing nucleoside triphosphate hydrolase,	ame04144:Endocytosis,			Complete proteome,GTP-binding,Nucleotide-binding,Reference proteome,
GB40457	ATP synthase, H+ transporting, mitochondrial Fo complex, subunit C2 (subunit 9)(ATP5G2)	Apis mellifera		GO:0015986~ATP synthesis coupled proton transport,GO:0015991~ATP hydrolysis coupled proton transport,	GO:0016021~integral component of membrane,GO:0045263~proton-transporting ATP synthase complex, coupling factor F(o),	GO:0008289~lipid binding,GO:0015078~hydrogen ion transmembrane transporter activity,	IPR000454:ATPase, F0 complex, subunit C,IPR002379:V-ATPase proteolipid subunit C-like domain,IPR020537:ATPase, F0 complex, subunit C, DCCD-binding site,	ame00190:Oxidative phosphorylation,ame01100:Metabolic pathways,			Complete proteome,Hydrogen ion transport,Ion transport,Lipid-binding,Membrane,Reference proteome,Transmembrane,Transmembrane helix,Transport,
GB40674	ATP-dependent RNA helicase DDX54(LOC413660)	Apis mellifera			GO:0005634~nucleus,	GO:0003723~RNA binding,GO:0004004~ATP-dependent RNA helicase activity,GO:0005524~ATP binding,	IPR000629:RNA helicase, ATP-dependent, DEAD-box, conserved site,IPR001650:Helicase, C-terminal,IPR011545:DNA/RNA helicase, DEAD/DEAH box type, N-terminal,IPR012541:DBP10CT,IPR014001:Helicase, superfamily 1/2, ATP-binding domain,IPR014014:RNA helicase, DEAD-box type, Q motif,IPR027417:P-loop containing nucleoside triphosphate hydrolase,			SM00487:DEXDc,SM00490:HELICc,SM01123:SM01123,	ATP-binding,Coiled coil,Complete proteome,Helicase,Hydrolase,Nucleotide-binding,Reference proteome,
GB48721	BTB/POZ domain-containing protein 9(LOC412476)	Apis mellifera					IPR006571:TLDc,IPR011705:BTB/Kelch-associated,			SM00584:TLDc,SM00875:SM00875,	Complete proteome,Reference proteome,
GB49723	CUGBP Elav-like family member 2(LOC409780)	Apis mellifera				GO:0000166~nucleotide binding,GO:0003676~nucleic acid binding,	IPR000504:RNA recognition motif domain,IPR012677:Nucleotide-binding, alpha-beta plait,	ame04320:Dorso-ventral axis formation,		SM00360:RRM,	Complete proteome,Reference proteome,
GB43820	CXXC-type zinc finger protein 1-like(LOC411265)	Apis mellifera				GO:0003677~DNA binding,GO:0008270~zinc ion binding,	IPR001965:Zinc finger, PHD-type,IPR002857:Zinc finger, CXXC-type,IPR011011:Zinc finger, FYVE/PHD-type,IPR013083:Zinc finger, RING/FYVE/PHD-type,IPR019786:Zinc finger, PHD-type, conserved site,IPR019787:Zinc finger, PHD-finger,IPR022056:CpG binding protein, C-terminal,			SM00249:PHD,	Coiled coil,Complete proteome,Metal-binding,Reference proteome,Zinc,Zinc-finger,
GB55872	DNA repair protein XRCC1(LOC100577027)	Apis mellifera		GO:0000012~single strand break repair,	GO:0005634~nucleus,	GO:0003684~damaged DNA binding,	IPR001357:BRCT domain,IPR002706:DNA-repair protein Xrcc1, N-terminal,IPR008979:Galactose-binding domain-like,	ame03410:Base excision repair,		SM00292:BRCT,	Complete proteome,Reference proteome,
GB48847	DNA replication licensing factor Mcm3(LOC552642)	Apis mellifera		GO:0006270~DNA replication initiation,	GO:0005634~nucleus,GO:0042555~MCM complex,	GO:0003677~DNA binding,GO:0003678~DNA helicase activity,GO:0005524~ATP binding,	IPR001208:Mini-chromosome maintenance, DNA-dependent ATPase,IPR003593:AAA+ ATPase domain,IPR008046:DNA replication licensing factor Mcm3,IPR012340:Nucleic acid-binding, OB-fold,IPR027417:P-loop containing nucleoside triphosphate hydrolase,	ame03030:DNA replication,		SM00350:MCM,SM00382:AAA,	ATP-binding,Complete proteome,DNA-binding,Helicase,Hydrolase,Nucleotide-binding,Reference proteome,
GB51626	DNA-directed RNA polymerase II subunit GRINL1A(LOC551452)	Apis mellifera			GO:0016591~DNA-directed RNA polymerase II, holoenzyme,		IPR026213:DNA-directed RNA polymerase II subunit GRINL1,				Coiled coil,Complete proteome,Reference proteome,
GB45774	Dscam family member AbsCAM(Abscam)	Apis mellifera			GO:0016021~integral component of membrane,		IPR003598:Immunoglobulin subtype 2,IPR003599:Immunoglobulin subtype,IPR003961:Fibronectin, type III,IPR007110:Immunoglobulin-like domain,IPR013098:Immunoglobulin I-set,IPR013783:Immunoglobulin-like fold,			SM00060:FN3,SM00408:IGc2,SM00409:IG,	Membrane,Repeat,Signal,Transmembrane,Transmembrane helix,
GB55852	E3 ubiquitin-protein ligase RNF185-like(LOC408751)	Apis mellifera			GO:0016021~integral component of membrane,	GO:0008270~zinc ion binding,	IPR001841:Zinc finger, RING-type,IPR013083:Zinc finger, RING/FYVE/PHD-type,	ame04141:Protein processing in endoplasmic reticulum,		SM00184:RING,	Complete proteome,Membrane,Reference proteome,Transmembrane,Transmembrane helix,
GB48151	F-box/LRR-repeat protein 16(LOC408902)	Apis mellifera					IPR001611:Leucine-rich repeat,IPR006553:Leucine-rich repeat, cysteine-containing subtype,			SM00367:LRR_CC,	Complete proteome,Reference proteome,
GB40150	FoxP protein(Foxp)	Apis mellifera		GO:0006351~transcription, DNA-templated,	GO:0005634~nucleus,	GO:0003700~transcription factor activity, sequence-specific DNA binding,GO:0043565~sequence-specific DNA binding,	IPR001766:Transcription factor, fork head,IPR011991:Winged helix-turn-helix DNA-binding domain,			SM00339:FH,	Coiled coil,Complete proteome,DNA-binding,Nucleus,Reference proteome,Transcription,
GB48602	G kinase-anchoring protein 1-like(LOC411970)	Apis mellifera		GO:0007165~signal transduction,	GO:0005794~Golgi apparatus,		IPR026109:G kinase-anchoring protein 1,				Coiled coil,Complete proteome,Reference proteome,
GB48344	G-protein coupled receptor moody(LOC409159)	Apis mellifera			GO:0016021~integral component of membrane,	GO:0004930~G-protein coupled receptor activity,	IPR000276:G protein-coupled receptor, rhodopsin-like,IPR017452:GPCR, rhodopsin-like, 7TM,				Complete proteome,G-protein coupled receptor,Membrane,Receptor,Reference proteome,Transducer,Transmembrane,Transmembrane helix,
GB53177	GPN-loop GTPase 1(LOC725745)	Apis mellifera				GO:0003924~GTPase activity,	IPR004130:Uncharacterised protein family, ATP binding,IPR027417:P-loop containing nucleoside triphosphate hydrolase,				Coiled coil,Complete proteome,Reference proteome,
GB41134	Golgi SNAP receptor complex member 1(LOC413915)	Apis mellifera		GO:0006888~ER to Golgi vesicle-mediated transport,GO:0015031~protein transport,	GO:0000139~Golgi membrane,GO:0005801~cis-Golgi network,GO:0016021~integral component of membrane,		IPR023601:Golgi SNAP receptor complex, subunit 1,	ame04130:SNARE interactions in vesicular transport,	PIRSF027109:Golgi SNARE protein,		Complete proteome,ER-Golgi transport,Golgi apparatus,Membrane,Protein transport,Reference proteome,Transmembrane,Transmembrane helix,Transport,
GB41259	INO80 complex subunit B(LOC100576104)	Apis mellifera		GO:0006338~chromatin remodeling,GO:0006355~regulation of transcription, DNA-templated,	GO:0031011~Ino80 complex,		IPR006880:PAPA-1-like conserved region,IPR007529:Zinc finger, HIT-type,			SM01406:SM01406,	Complete proteome,Reference proteome,
GB49806	LIM domain only protein 3-like(LOC410866)	Apis mellifera				GO:0008270~zinc ion binding,	IPR001781:Zinc finger, LIM-type,			SM00132:LIM,	Complete proteome,LIM domain,Metal-binding,Reference proteome,Zinc,
GB43015	MKL/myocardin-like protein 2(LOC408602)	Apis mellifera					IPR003034:SAP domain,IPR004018:RPEL repeat,			SM00513:SAP,SM00707:RPEL,	Coiled coil,Complete proteome,Reference proteome,
GB51490	NAD-dependent protein deacetylase Sirt6(LOC412846)	Apis mellifera				GO:0070403~NAD+ binding,	IPR003000:Sirtuin family,IPR026590:Sirtuin family, catalytic core domain,				Complete proteome,Reference proteome,
GB44185	NF-kappa-B inhibitor cactus(LOC411012)	Apis mellifera					IPR002110:Ankyrin repeat,IPR008996:Cytokine, IL-1-like,IPR020683:Ankyrin repeat-containing domain,			SM00248:ANK,	ANK repeat,Complete proteome,Reference proteome,
GB48097	NMDA receptor 2(LOC412818)	Apis mellifera						ame04080:Neuroactive ligand-receptor interaction,
GB45142	RB1-inducible coiled-coil protein 1(LOC408358)	Apis mellifera	Cell division and chromosome partitioning,
GB48983	RING finger protein 121(LOC410740)	Apis mellifera			GO:0016021~integral component of membrane,	GO:0008270~zinc ion binding,	IPR001841:Zinc finger, RING-type,IPR013083:Zinc finger, RING/FYVE/PHD-type,				Complete proteome,Membrane,Reference proteome,Transmembrane,Transmembrane helix,
GB48007	RING finger protein nhl-1(LOC408420)	Apis mellifera	Function unknown,		GO:0016021~integral component of membrane,	GO:0008270~zinc ion binding,	IPR001258:NHL repeat,IPR001841:Zinc finger, RING-type,IPR011042:Six-bladed beta-propeller, TolB-like,IPR013017:NHL repeat, subgroup,IPR013083:Zinc finger, RING/FYVE/PHD-type,IPR027370:RING-type zinc-finger, LisH dimerisation motif,			SM00184:RING,	Coiled coil,Complete proteome,Membrane,Metal-binding,Reference proteome,Transmembrane,Transmembrane helix,Zinc,Zinc-finger,
GB46061	RNA-binding protein 28(LOC552112)	Apis mellifera				GO:0000166~nucleotide binding,GO:0003723~RNA binding,	IPR000504:RNA recognition motif domain,IPR003954:RNA recognition motif domain, eukaryote,IPR012677:Nucleotide-binding, alpha-beta plait,	ame03008:Ribosome biogenesis in eukaryotes,		SM00360:RRM,SM00361:RRM_1,	Coiled coil,Complete proteome,Reference proteome,RNA-binding,
GB49468	RRP12-like protein(LOC727591)	Apis mellifera					IPR011989:Armadillo-like helical,IPR012978:Uncharacterised domain NUC173,IPR016024:Armadillo-type fold,				Coiled coil,Complete proteome,Reference proteome,
GB53375	Rh-like protein(LOC551604)	Apis mellifera			GO:0016021~integral component of membrane,	GO:0008519~ammonium transmembrane transporter activity,	IPR001905:Ammonium transporter,IPR002229:Blood group Rhesus C/E/D polypeptide,IPR024041:Ammonium transporter AmtB-like domain,				Complete proteome,Membrane,Reference proteome,Transmembrane,Transmembrane helix,
GB53979	SEC23-interacting protein-like(LOC408607)	Apis mellifera				GO:0046872~metal ion binding,	IPR004170:WWE domain,IPR004177:DDHD,			SM01127:SM01127,	Coiled coil,Complete proteome,Reference proteome,
GB54798	THO complex subunit 2(LOC410099)	Apis mellifera						ame03013:RNA transport,ame03040:Spliceosome,
GB46952	TNF receptor-associated factor 4(LOC408754)	Apis mellifera		GO:0007250~activation of NF-kappaB-inducing kinase activity,GO:0046330~positive regulation of JNK cascade,	GO:0005622~intracellular,	GO:0004842~ubiquitin-protein transferase activity,GO:0008270~zinc ion binding,	IPR001293:Zinc finger, TRAF-type,IPR002083:MATH,IPR007087:Zinc finger, C2H2,IPR008974:TRAF-like,IPR013323:SIAH-type domain,IPR027138:TNF receptor-associated factor 4,			SM00061:MATH,	Complete proteome,Metal-binding,Reference proteome,Zinc,Zinc-finger,
GB55805	TRPL translocation defect protein 14(LOC409872)	Apis mellifera					IPR023577:CYTH-like domain,				Complete proteome,Reference proteome,
GB52977	UBX domain-containing protein 1(LOC552336)	Apis mellifera				GO:0046872~metal ion binding,	IPR001012:UBX,IPR007087:Zinc finger, C2H2,IPR009060:UBA-like,IPR015940:Ubiquitin-associated/translation elongation factor EF1B, N-terminal, eukaryote,			SM00165:UBA,SM00166:UBX,	Coiled coil,Complete proteome,Reference proteome,
GB52179	UDP-glucuronosyltransferase 2C1(LOC725997)	Apis mellifera		GO:0008152~metabolic process,	GO:0016021~integral component of membrane,	GO:0016758~transferase activity, transferring hexosyl groups,	IPR002213:UDP-glucuronosyl/UDP-glucosyltransferase,				Complete proteome,Membrane,Reference proteome,Signal,Transmembrane,Transmembrane helix,
GB51513	UPF0183 protein CG7083(LOC409639)	Apis mellifera					IPR005373:Uncharacterised protein family UPF0183,				Complete proteome,Reference proteome,
GB40862	UPF0545 protein C22orf39 homolog(LOC724280)	Apis mellifera					IPR021475:Protein of unknown function DUF3128,				Complete proteome,Reference proteome,
GB48866	UPF0692 protein CG33108(LOC551982)	Apis mellifera									Coiled coil,Complete proteome,Reference proteome,
GB49961	WD repeat-containing protein 44(LOC408507)	Apis mellifera					IPR001680:WD40 repeat,IPR015943:WD40/YVTN repeat-like-containing domain,IPR017986:WD40-repeat-containing domain,IPR020472:G-protein beta WD-40 repeat,			SM00320:WD40,	Complete proteome,Reference proteome,
GB51422	WD repeat-containing protein 63-like(LOC409463)	Apis mellifera					IPR015943:WD40/YVTN repeat-like-containing domain,IPR017986:WD40-repeat-containing domain,				Coiled coil,Complete proteome,Reference proteome,
GB54339	actin, clone 403-like(LOC552637)	Apis mellifera				GO:0005524~ATP binding,	IPR004000:Actin-related protein,IPR004001:Actin, conserved site,IPR020902:Actin/actin-like conserved site,	ame04145:Phagosome,ame04391:Hippo signaling pathway - fly,ame04745:Phototransduction - fly,		SM00268:ACTIN,	ATP-binding,Complete proteome,Nucleotide-binding,Reference proteome,
GB47007	actin-related protein 5(LOC551521)	Apis mellifera		GO:0006281~DNA repair,GO:0006355~regulation of transcription, DNA-templated,	GO:0031011~Ino80 complex,		IPR004000:Actin-related protein,			SM00268:ACTIN,	Coiled coil,Complete proteome,Reference proteome,
GB45640	adenosine monophosphate-protein transferase FICD homolog(LOC409726)	Apis mellifera	Function unknown,		GO:0016021~integral component of membrane,		IPR003812:Fido domain,IPR011990:Tetratricopeptide-like helical,IPR013026:Tetratricopeptide repeat-containing domain,				Complete proteome,Membrane,Reference proteome,Transmembrane,Transmembrane helix,
GB45150	adenylate cyclase 3(Ac3)	Apis mellifera		GO:0009190~cyclic nucleotide biosynthetic process,GO:0035556~intracellular signal transduction,	GO:0005622~intracellular,GO:0016021~integral component of membrane,	GO:0000166~nucleotide binding,GO:0016849~phosphorus-oxygen lyase activity,	IPR001054:Adenylyl cyclase class-3/4/guanylyl cyclase,IPR018297:Adenylyl cyclase class-3/4/guanylyl cyclase, conserved site,	ame00230:Purine metabolism,		SM00044:CYCc,	Complete proteome,Lyase,Membrane,Nucleotide-binding,Reference proteome,Transmembrane,Transmembrane helix,
GB41488	ankyrin repeat and LEM domain-containing protein 2(LOC100577386)	Apis mellifera					IPR002110:Ankyrin repeat,IPR020683:Ankyrin repeat-containing domain,			SM00248:ANK,	Complete proteome,Reference proteome,
GB40159	ankyrin repeat and death domain-containing protein 1A-like(LOC100576924)	Apis mellifera		GO:0007165~signal transduction,			IPR000488:Death domain,IPR002110:Ankyrin repeat,IPR011029:Death-like domain,IPR020683:Ankyrin repeat-containing domain,			SM00248:ANK,	ANK repeat,Complete proteome,Reference proteome,
GB46188	ankyrin repeat domain-containing protein 12-like(LOC411958)	Apis mellifera			GO:0016021~integral component of membrane,	GO:0005267~potassium channel activity,	IPR003280:Two pore domain potassium channel,IPR013099:Ion transport 2,				Complete proteome,Ion channel,Ion transport,Membrane,Reference proteome,Transmembrane,Transmembrane helix,Transport,
GB43879	aquaporin-like(LOC551806)	Apis mellifera			GO:0016021~integral component of membrane,	GO:0005215~transporter activity,	IPR000425:Major intrinsic protein,IPR022357:Major intrinsic protein, conserved site,IPR023271:Aquaporin-like,				Complete proteome,Membrane,Reference proteome,Transmembrane,Transmembrane helix,Transport,
GB54092	arginine-glutamic acid dipeptide repeats protein(LOC409084)	Apis mellifera			GO:0005634~nucleus,	GO:0003700~transcription factor activity, sequence-specific DNA binding,GO:0008270~zinc ion binding,GO:0043565~sequence-specific DNA binding,	IPR000679:Zinc finger, GATA-type,IPR000949:ELM2 domain,IPR001005:SANT/Myb domain,IPR002951:Atrophin-like,IPR009057:Homeodomain-like,IPR017884:SANT domain,	ame04391:Hippo signaling pathway - fly,		SM00401:ZnF_GATA,SM00717:SANT,SM01189:SM01189,	Coiled coil,Complete proteome,Nucleus,Reference proteome,
GB54774	armadillo segment polarity protein(arm)	Apis mellifera		GO:0034333~adherens junction assembly,		GO:0004871~signal transducer activity,	IPR000225:Armadillo,IPR011989:Armadillo-like helical,IPR013284:Beta-catenin,IPR016024:Armadillo-type fold,	ame04310:Wnt signaling pathway,		SM00185:ARM,	Complete proteome,Reference proteome,
GB51068	arrestin homolog(LOC550791)	Apis mellifera		GO:0007165~signal transduction,			IPR000698:Arrestin,IPR011021:Arrestin-like, N-terminal,IPR011022:Arrestin C-terminal-like domain,IPR014752:Arrestin, C-terminal,IPR014753:Arrestin, N-terminal,IPR014756:Immunoglobulin E-set,IPR017864:Arrestin, conserved site,	ame04745:Phototransduction - fly,		SM01017:SM01017,	Complete proteome,Reference proteome,
GB43338	bifunctional heparan sulfate N-deacetylase/N-sulfotransferase(LOC413242)	Apis mellifera				GO:0015016~[heparan sulfate]-glucosamine N-sulfotransferase activity,GO:0016787~hydrolase activity,	IPR000863:Sulfotransferase domain,IPR021930:Heparan sulphate-N-deacetylase,IPR027417:P-loop containing nucleoside triphosphate hydrolase,	ame00534:Glycosaminoglycan biosynthesis - heparan sulfate / heparin,ame01100:Metabolic pathways,			Complete proteome,Reference proteome,
GB43954	breast cancer type 2 susceptibility protein homolog(LOC725687)	Apis mellifera		GO:0000724~double-strand break repair via homologous recombination,			IPR002093:BRCA2 repeat,IPR012340:Nucleic acid-binding, OB-fold,IPR015187:BRCA2, oligonucleotide/oligosaccharide-binding 1,IPR015188:BRCA2, oligonucleotide/oligosaccharide-binding 3,IPR015252:DNA recombination/repair protein BRCA2, helical domain,IPR015525:Breast cancer type 2 susceptibility protein,	ame03440:Homologous recombination,ame03460:Fanconi anemia pathway,			Complete proteome,Reference proteome,
GB55635	cAMP-responsive element-binding protein-like 2(LOC726230)	Apis mellifera				GO:0003700~transcription factor activity, sequence-specific DNA binding,GO:0043565~sequence-specific DNA binding,	IPR004827:Basic-leucine zipper domain,				Complete proteome,Reference proteome,
GB42000	cAMP-specific 3',5'-cyclic phosphodiesterase(LOC411288)	Apis mellifera		GO:0007165~signal transduction,		GO:0004114~3',5'-cyclic-nucleotide phosphodiesterase activity,GO:0046872~metal ion binding,	IPR002073:3'5'-cyclic nucleotide phosphodiesterase, catalytic domain,IPR003607:HD/PDEase domain,IPR023088:3'5'-cyclic nucleotide phosphodiesterase,IPR023174:3'5'-cyclic nucleotide phosphodiesterase, conserved site,	ame00230:Purine metabolism,		SM00471:HDc,	Complete proteome,Hydrolase,Metal-binding,Reference proteome,
GB40703	cadherin-23(LOC410368)	Apis mellifera		GO:0007156~homophilic cell adhesion via plasma membrane adhesion molecules,	GO:0005886~plasma membrane,GO:0016021~integral component of membrane,	GO:0005509~calcium ion binding,	IPR002126:Cadherin,IPR015919:Cadherin-like,IPR020894:Cadherin conserved site,			SM00112:CA,	Calcium,Complete proteome,Membrane,Reference proteome,Repeat,Signal,Transmembrane,Transmembrane helix,
GB55495	calcium-dependent secretion activator(LOC408653)	Apis mellifera		GO:0016079~synaptic vesicle exocytosis,GO:1990504~dense core granule exocytosis,	GO:0098793~presynapse,		IPR000008:C2 calcium-dependent membrane targeting,IPR001849:Pleckstrin homology domain,IPR010439:Calcium-dependent secretion activator,IPR011993:Pleckstrin homology-like domain,IPR014770:Munc13 homology 1,			SM00233:PH,SM01145:SM01145,	Complete proteome,Reference proteome,
GB43245	calcium/calmodulin-dependent 3',5'-cyclic nucleotide phosphodiesterase 1A(LOC724389)	Apis mellifera		GO:0007165~signal transduction,		GO:0004114~3',5'-cyclic-nucleotide phosphodiesterase activity,GO:0046872~metal ion binding,	IPR002073:3'5'-cyclic nucleotide phosphodiesterase, catalytic domain,IPR003607:HD/PDEase domain,IPR013706:3'5'-cyclic nucleotide phosphodiesterase N-terminal,IPR023088:3'5'-cyclic nucleotide phosphodiesterase,IPR023174:3'5'-cyclic nucleotide phosphodiesterase, conserved site,	ame00230:Purine metabolism,		SM00471:HDc,	Complete proteome,Hydrolase,Metal-binding,Reference proteome,
GB50250	carbonic anhydrase 3(LOC726898)	Apis mellifera					IPR001148:Alpha carbonic anhydrase,IPR023561:Carbonic anhydrase, alpha-class,	ame00910:Nitrogen metabolism,		SM01057:SM01057,	Complete proteome,Reference proteome,
GB42234	cat eye syndrome critical region protein 5-like(LOC410690)	Apis mellifera					IPR006353:HAD-superfamily hydrolase, subfamily IIA, CECR5,IPR006357:HAD-superfamily hydrolase, subfamily IIA,IPR023214:HAD-like domain,				Complete proteome,Reference proteome,
GB52345	cell division cycle 37 homolog(Cdc37)	Apis mellifera					IPR004918:Cdc37,IPR013855:Cdc37, N-terminal domain,IPR013873:Cdc37, C-terminal,IPR013874:Cdc37, Hsp90 binding,			SM01069:SM01069,SM01070:SM01070,SM01071:SM01071,	Coiled coil,Complete proteome,Reference proteome,
GB54809	cell wall protein IFF6(LOC412655)	Apis mellifera				GO:0004722~protein serine/threonine phosphatase activity,GO:0046872~metal ion binding,	IPR000222:Protein phosphatase 2C, manganese/magnesium aspartate binding site,IPR001932:Protein phosphatase 2C (PP2C)-like,IPR015655:Protein phosphatase 2C,			SM00332:PP2Cc,	Complete proteome,Hydrolase,Magnesium,Metal-binding,Protein phosphatase,Reference proteome,
GB41604	chloride intracellular channel exc-4(LOC408481)	Apis mellifera					IPR010987:Glutathione S-transferase, C-terminal-like,IPR012336:Thioredoxin-like fold,				Complete proteome,Reference proteome,
GB40555	coiled-coil domain-containing protein 22 homolog(LOC412249)	Apis mellifera					IPR008530:Protein of unknown function DUF812,				Coiled coil,Complete proteome,Reference proteome,
GB49709	coiled-coil domain-containing protein 86(LOC551400)	Apis mellifera					IPR005579:Cgr1,IPR026570:Coiled-coil domain-containing protein 86,				Coiled coil,Complete proteome,Reference proteome,
GB41203	cuticular protein analogous to peritrophins 3-C(Cpap3-c)	Apis mellifera		GO:0006030~chitin metabolic process,	GO:0005576~extracellular region,	GO:0008061~chitin binding,	IPR002557:Chitin binding domain,			SM00494:ChtBD2,	Complete proteome,Reference proteome,Signal,
GB41836	cyclin-G-associated kinase(LOC413462)	Apis mellifera				GO:0004672~protein kinase activity,GO:0005524~ATP binding,	IPR000008:C2 calcium-dependent membrane targeting,IPR000719:Protein kinase, catalytic domain,IPR001623:DnaJ domain,IPR008271:Serine/threonine-protein kinase, active site,IPR011009:Protein kinase-like domain,IPR014020:Tensin phosphatase, C2 domain,			SM00220:S_TKc,SM00271:DnaJ,SM01326:SM01326,	Complete proteome,Reference proteome,
GB49180	cysteine-rich venom protein-like(LOC551597)	Apis mellifera			GO:0005576~extracellular region,		IPR001283:Allergen V5/Tpx-1-related,IPR002413:Ves allergen,IPR003582:Metridin-like ShK toxin,IPR013871:Cysteine-rich secretory protein,IPR014044:CAP domain,IPR018244:Allergen V5/Tpx-1-related, conserved site,			SM00198:SCP,	Complete proteome,Reference proteome,Signal,
GB53707	density-regulated protein homolog(LOC552539)	Apis mellifera				GO:0003743~translation initiation factor activity,	IPR001950:Translation initiation factor SUI1,IPR005873:Density-regulated protein DRP1,				Complete proteome,Reference proteome,
GB51071	deoxyribose-phosphate aldolase(LOC551986)	Apis mellifera		GO:0009264~deoxyribonucleotide catabolic process,	GO:0005737~cytoplasm,	GO:0004139~deoxyribose-phosphate aldolase activity,	IPR002915:DeoC/FbaB/ lacD aldolase,IPR011343:Deoxyribose-phosphate aldolase,IPR013785:Aldolase-type TIM barrel,	ame00030:Pentose phosphate pathway,	PIRSF001357:deoxyribose-phosphate aldolase,	SM01133:SM01133,	Complete proteome,Reference proteome,
GB44122	dihydroceramide fatty acyl 2-hydroxylase FAH2(LOC726585)	Apis mellifera		GO:0006633~fatty acid biosynthetic process,	GO:0016021~integral component of membrane,	GO:0005506~iron ion binding,GO:0016491~oxidoreductase activity,	IPR001199:Cytochrome b5-like heme/steroid binding domain,IPR006694:Fatty acid hydroxylase,				Complete proteome,Membrane,Reference proteome,Transmembrane,Transmembrane helix,
GB55380	dipeptidase 1(LOC551121)	Apis mellifera			GO:0031225~anchored component of membrane,	GO:0008237~metallopeptidase activity,GO:0016805~dipeptidase activity,GO:0046872~metal ion binding,	IPR008257:Peptidase M19, renal dipeptidase,				Complete proteome,Dipeptidase,Disulfide bond,Glycoprotein,GPI-anchor,Hydrolase,Lipoprotein,Membrane,Metal-binding,Metalloprotease,Protease,Reference proteome,Zinc,
GB46638	dipeptidase 1-like(LOC410291)	Apis mellifera			GO:0031225~anchored component of membrane,	GO:0008235~metalloexopeptidase activity,GO:0008239~dipeptidyl-peptidase activity,GO:0016805~dipeptidase activity,GO:0046872~metal ion binding,	IPR000180:Peptidase M19, renal dipeptidase, active site,IPR008257:Peptidase M19, renal dipeptidase,				Complete proteome,Dipeptidase,Disulfide bond,Glycoprotein,GPI-anchor,Hydrolase,Lipoprotein,Membrane,Metal-binding,Metalloprotease,Protease,Reference proteome,Zinc,
GB55532	dnaJ homolog subfamily C member 2(LOC413209)	Apis mellifera	Translation, ribosomal structure and biogenesis / Posttranslational modification, protein turnover, chaperones,		GO:0005634~nucleus,	GO:0003677~DNA binding,	IPR001005:SANT/Myb domain,IPR001623:DnaJ domain,IPR009057:Homeodomain-like,IPR017877:Myb-like domain,IPR017884:SANT domain,IPR018253:DnaJ domain, conserved site,			SM00271:DnaJ,SM00717:SANT,	Coiled coil,Complete proteome,Nucleus,Reference proteome,
GB54992	dnaJ homolog subfamily C member 21(LOC100578360)	Apis mellifera				GO:0003676~nucleic acid binding,GO:0008270~zinc ion binding,	IPR001623:DnaJ domain,IPR003604:Zinc finger, U1-type,IPR007087:Zinc finger, C2H2,IPR015880:Zinc finger, C2H2-like,IPR018253:DnaJ domain, conserved site,IPR022755:Zinc finger, double-stranded RNA binding,			SM00271:DnaJ,SM00355:ZnF_C2H2,SM00451:ZnF_U1,	Coiled coil,Complete proteome,Metal-binding,Reference proteome,Zinc,Zinc-finger,
GB52322	dol-P-Man:Man(7)GlcNAc(2)-PP-Dol alpha-1,6-mannosyltransferase(LOC724431)	Apis mellifera			GO:0005789~endoplasmic reticulum membrane,GO:0016021~integral component of membrane,	GO:0016757~transferase activity, transferring glycosyl groups,	IPR005599:GPI mannosyltransferase,	ame00510:N-Glycan biosynthesis,ame01100:Metabolic pathways,			Complete proteome,Endoplasmic reticulum,Glycosyltransferase,Membrane,Reference proteome,Signal,Transferase,Transmembrane,Transmembrane helix,
GB50192	dopamine receptor, D1(Dop1)	Apis mellifera			GO:0005887~integral component of plasma membrane,	GO:0004952~dopamine neurotransmitter receptor activity,	IPR000276:G protein-coupled receptor, rhodopsin-like,IPR000929:Dopamine receptor family,IPR017452:GPCR, rhodopsin-like, 7TM,	ame04080:Neuroactive ligand-receptor interaction,		SM01381:SM01381,	Complete proteome,G-protein coupled receptor,Membrane,Receptor,Reference proteome,Transducer,Transmembrane,Transmembrane helix,
GB50276	dual specificity mitogen-activated protein kinase kinase 4(LOC410575)	Apis mellifera				GO:0004674~protein serine/threonine kinase activity,GO:0005524~ATP binding,	IPR000719:Protein kinase, catalytic domain,IPR008271:Serine/threonine-protein kinase, active site,IPR011009:Protein kinase-like domain,IPR017441:Protein kinase, ATP binding site,			SM00220:S_TKc,	ATP-binding,Complete proteome,Kinase,Nucleotide-binding,Reference proteome,Serine/threonine-protein kinase,Transferase,
GB48059	ecdysone receptor(Ecr)	Apis mellifera		GO:0006351~transcription, DNA-templated,	GO:0005634~nucleus,	GO:0004884~ecdysteroid hormone receptor activity,GO:0005496~steroid binding,GO:0008270~zinc ion binding,GO:0043565~sequence-specific DNA binding,	IPR000536:Nuclear hormone receptor, ligand-binding, core,IPR001628:Zinc finger, nuclear hormone receptor-type,IPR001723:Steroid hormone receptor,IPR003069:Ecdysteroid receptor,IPR013088:Zinc finger, NHR/GATA-type,			SM00399:ZnF_C4,SM00430:HOLI,	Complete proteome,DNA-binding,Metal-binding,Nucleus,Receptor,Reference proteome,Transcription,Transcription regulation,Zinc,Zinc-finger,
GB48215	endoplasmic reticulum resident protein 44(LOC552191)	Apis mellifera		GO:0045454~cell redox homeostasis,	GO:0005623~cell,		IPR012336:Thioredoxin-like fold,IPR013766:Thioredoxin domain,				Complete proteome,Reference proteome,Signal,
GB55544	ero1-like protein(LOC551535)	Apis mellifera			GO:0005783~endoplasmic reticulum,	GO:0003756~protein disulfide isomerase activity,GO:0016671~oxidoreductase activity, acting on a sulfur group of donors, disulfide as acceptor,	IPR007266:Endoplasmic reticulum oxidoreductin 1,	ame04141:Protein processing in endoplasmic reticulum,	PIRSF017205:endoplasmic oxidoreductin,		Complete proteome,Reference proteome,Signal,
GB53005	gem-associated protein 8-like(LOC726086)	Apis mellifera						ame03013:RNA transport,			Coiled coil,Complete proteome,Reference proteome,
GB53310	glutaminase kidney isoform, mitochondrial(LOC408991)	Apis mellifera						ame00220:Arginine biosynthesis,ame00250:Alanine, aspartate and glutamate metabolism,ame00471:D-Glutamine and D-glutamate metabolism,ame01100:Metabolic pathways,
GB53650	glycerol kinase(LOC551041)	Apis mellifera		GO:0005975~carbohydrate metabolic process,GO:0006072~glycerol-3-phosphate metabolic process,		GO:0004370~glycerol kinase activity,	IPR005999:Glycerol kinase,IPR018483:Carbohydrate kinase, FGGY, conserved site,IPR018484:Carbohydrate kinase, FGGY, N-terminal,IPR018485:Carbohydrate kinase, FGGY, C-terminal,	ame00561:Glycerolipid metabolism,ame01100:Metabolic pathways,	PIRSF000538:keto-sugar kinase,		Complete proteome,Kinase,Reference proteome,Transferase,
GB45976	golgin subfamily A member 1(LOC410659)	Apis mellifera		GO:0000042~protein targeting to Golgi,	GO:0005622~intracellular,		IPR000237:GRIP,			SM00755:Grip,	Coiled coil,Complete proteome,Reference proteome,
GB52039	hairy/enhancer-of-split related with YRPW motif protein 1(LOC726204)	Apis mellifera		GO:0006351~transcription, DNA-templated,GO:0006355~regulation of transcription, DNA-templated,	GO:0005634~nucleus,	GO:0003677~DNA binding,	IPR003650:Orange,IPR011598:Myc-type, basic helix-loop-helix (bHLH) domain,			SM00353:HLH,SM00511:ORANGE,	Complete proteome,Nucleus,Reference proteome,Transcription,Transcription regulation,
GB45505	heat shock factor binding protein 1-like(LOC725609)	Apis mellifera				GO:0003714~transcription corepressor activity,	IPR009643:Heat shock factor binding 1,				Complete proteome,Reference proteome,
GB48999	helix-loop-helix protein 11(LOC726729)	Apis mellifera					IPR011598:Myc-type, basic helix-loop-helix (bHLH) domain,			SM00353:HLH,	Coiled coil,Complete proteome,Reference proteome,
GB55941	hemK methyltransferase family member 1(LOC409833)	Apis mellifera				GO:0003676~nucleic acid binding,GO:0008276~protein methyltransferase activity,	IPR002052:DNA methylase, N-6 adenine-specific, conserved site,IPR004556:Modification methylase HemK,IPR025714:Methyltransferase domain,				Complete proteome,Reference proteome,Signal,
GB52360	high affinity cAMP-specific and IBMX-insensitive 3',5'-cyclic phosphodiesterase 8A(LOC408699)	Apis mellifera						ame00230:Purine metabolism,
GB43293	high-affinity choline transporter 1(LOC408935)	Apis mellifera		GO:0055085~transmembrane transport,	GO:0016021~integral component of membrane,	GO:0005215~transporter activity,	IPR001734:Sodium/solute symporter,				Complete proteome,Membrane,Reference proteome,Transmembrane,Transmembrane helix,
GB55506	histidine--tRNA ligase, cytoplasmic(LOC410806)	Apis mellifera	Translation, ribosomal structure and biogenesis,	GO:0006427~histidyl-tRNA aminoacylation,	GO:0005737~cytoplasm,	GO:0004821~histidine-tRNA ligase activity,GO:0005524~ATP binding,	IPR004154:Anticodon-binding,IPR004516:Histidine-tRNA ligase/ATP phosphoribosyltransferase regulatory subunit,IPR006195:Aminoacyl-tRNA synthetase, class II,IPR009068:S15/NS1, RNA-binding,IPR010987:Glutathione S-transferase, C-terminal-like,IPR015807:Histidine-tRNA ligase,	ame00970:Aminoacyl-tRNA biosynthesis,			Complete proteome,Reference proteome,
GB43234	histone deacetylase 5(LOC408331)	Apis mellifera	Chromatin structure and dynamics / Secondary metabolites biosynthesis, transport, and catabolism,
GB51303	homeobox protein Hox-B1a(LOC724422)	Apis mellifera		GO:0006355~regulation of transcription, DNA-templated,	GO:0005634~nucleus,	GO:0043565~sequence-specific DNA binding,	IPR001356:Homeodomain,IPR009057:Homeodomain-like,IPR017970:Homeobox, conserved site,IPR020479:Homeodomain, metazoa,			SM00389:HOX,	Complete proteome,DNA-binding,Homeobox,Nucleus,Reference proteome,
GB50179	homeodomain-only protein-like(LOC726978)	Apis mellifera			GO:0005634~nucleus,	GO:0003677~DNA binding,	IPR001356:Homeodomain,IPR009057:Homeodomain-like,			SM00389:HOX,	Complete proteome,DNA-binding,Homeobox,Nucleus,Reference proteome,
GB40074	hormone receptor-like in 38(LOC551592)	Apis mellifera		GO:0006351~transcription, DNA-templated,	GO:0005634~nucleus,	GO:0003707~steroid hormone receptor activity,GO:0004879~RNA polymerase II transcription factor activity, ligand-activated sequence-specific DNA binding,GO:0008270~zinc ion binding,GO:0043565~sequence-specific DNA binding,	IPR000536:Nuclear hormone receptor, ligand-binding, core,IPR001628:Zinc finger, nuclear hormone receptor-type,IPR001723:Steroid hormone receptor,IPR003070:Orphan nuclear receptor,IPR013088:Zinc finger, NHR/GATA-type,			SM00399:ZnF_C4,SM00430:HOLI,	Complete proteome,DNA-binding,Metal-binding,Nucleus,Receptor,Reference proteome,Transcription,Transcription regulation,Zinc,Zinc-finger,
GB46737	hydroxyacid oxidase 1(LOC552771)	Apis mellifera				GO:0010181~FMN binding,GO:0016491~oxidoreductase activity,	IPR000262:FMN-dependent dehydrogenase,IPR008259:FMN-dependent alpha-hydroxy acid dehydrogenase, active site,IPR012133:Alpha-hydroxy acid dehydrogenase, FMN-dependent,IPR013785:Aldolase-type TIM barrel,	ame00630:Glyoxylate and dicarboxylate metabolism,ame01100:Metabolic pathways,ame01130:Biosynthesis of antibiotics,ame01200:Carbon metabolism,ame04146:Peroxisome,	PIRSF000138:alpha-hydroxy acid dehydrogenase, FMN-dependent,		Complete proteome,Reference proteome,
GB53294	igLON family member 5-like(LOC724138)	Apis mellifera					IPR003598:Immunoglobulin subtype 2,IPR003599:Immunoglobulin subtype,IPR007110:Immunoglobulin-like domain,IPR013098:Immunoglobulin I-set,IPR013106:Immunoglobulin V-set,IPR013783:Immunoglobulin-like fold,			SM00406:IGv,SM00408:IGc2,SM00409:IG,	Complete proteome,Reference proteome,Signal,
GB48524	integrator complex subunit 3(LOC411177)	Apis mellifera					IPR019333:Integrator complex subunit 3,				Complete proteome,Reference proteome,
GB48446	interferon regulatory factor 2-binding protein-like B(LOC409876)	Apis mellifera					IPR013083:Zinc finger, RING/FYVE/PHD-type,IPR022750:Interferon regulatory factor 2-binding protein 1 & 2, zinc finger,				Complete proteome,Reference proteome,
GB51552	iron-sulfur cluster co-chaperone protein HscB, mitochondrial(LOC100577992)	Apis mellifera		GO:0006457~protein folding,GO:0051259~protein oligomerization,			IPR001623:DnaJ domain,IPR004640:Co-chaperone Hsc20,IPR009073:Co-chaperone HscB, C-terminal oligomerisation domain,			SM00271:DnaJ,	Coiled coil,Complete proteome,Reference proteome,
GB45632	iroquois-class homeodomain protein IRX-6-like(LOC726999)	Apis mellifera		GO:0006355~regulation of transcription, DNA-templated,	GO:0005634~nucleus,	GO:0003677~DNA binding,	IPR001356:Homeodomain,IPR008422:Homeobox KN domain,IPR009057:Homeodomain-like,	ame04350:TGF-beta signaling pathway,		SM00389:HOX,	Complete proteome,DNA-binding,Homeobox,Nucleus,Reference proteome,
GB40608	keratin-associated protein 19-2-like(LOC725309)	Apis mellifera									Complete proteome,Reference proteome,Signal,
GB52316	kinectin(LOC409414)	Apis mellifera						ame04141:Protein processing in endoplasmic reticulum,
GB41294	la-related protein 7(LOC724474)	Apis mellifera		GO:0006396~RNA processing,	GO:0005634~nucleus,GO:0030529~intracellular ribonucleoprotein complex,	GO:0000166~nucleotide binding,GO:0003723~RNA binding,	IPR000504:RNA recognition motif domain,IPR002344:Lupus La protein,IPR006630:RNA-binding protein Lupus La,IPR011991:Winged helix-turn-helix DNA-binding domain,IPR012677:Nucleotide-binding, alpha-beta plait,IPR014886:RNA-binding motif,			SM00360:RRM,SM00715:LA,	Coiled coil,Complete proteome,Reference proteome,
GB55703	lissencephaly-1 homolog(LOC408869)	Apis mellifera						ame00565:Ether lipid metabolism,ame01100:Metabolic pathways,
GB45810	locomotion-related protein Hikaru genki(LOC408595)	Apis mellifera					IPR000436:Sushi/SCR/CCP,IPR003599:Immunoglobulin subtype,IPR007110:Immunoglobulin-like domain,IPR013783:Immunoglobulin-like fold,			SM00032:CCP,SM00409:IG,	Complete proteome,Disulfide bond,Reference proteome,
GB45743	mitochondrial import receptor subunit TOM22 homolog(LOC409500)	Apis mellifera		GO:0006886~intracellular protein transport,	GO:0005741~mitochondrial outer membrane,GO:0016021~integral component of membrane,		IPR005683:Mitochondrial outer membrane translocase complex, subunit Tom22,				Complete proteome,Membrane,Reference proteome,Transmembrane,Transmembrane helix,
GB48259	mitochondrial ribosomal protein L16(mRpL16)	Apis mellifera		GO:0006412~translation,	GO:0005840~ribosome,	GO:0003735~structural constituent of ribosome,GO:0019843~rRNA binding,	IPR000114:Ribosomal protein L16,IPR016180:Ribosomal protein L10e/L16,	ame03010:Ribosome,			Coiled coil,Complete proteome,Reference proteome,
GB55378	multidrug resistance protein homolog 49(LOC551167)	Apis mellifera			GO:0016021~integral component of membrane,	GO:0005524~ATP binding,GO:0042626~ATPase activity, coupled to transmembrane movement of substances,	IPR003439:ABC transporter-like,IPR003593:AAA+ ATPase domain,IPR011527:ABC transporter, transmembrane domain, type 1,IPR017871:ABC transporter, conserved site,IPR027417:P-loop containing nucleoside triphosphate hydrolase,	ame02010:ABC transporters,		SM00382:AAA,	ATP-binding,Complete proteome,Membrane,Nucleotide-binding,Reference proteome,Repeat,Transmembrane,Transmembrane helix,
GB51689	muscarinic acetylcholine receptor DM1(LOC412299)	Apis mellifera			GO:0005887~integral component of plasma membrane,	GO:0016907~G-protein coupled acetylcholine receptor activity,	IPR000276:G protein-coupled receptor, rhodopsin-like,IPR000995:Muscarinic acetylcholine receptor family,IPR017452:GPCR, rhodopsin-like, 7TM,	ame04080:Neuroactive ligand-receptor interaction,			Complete proteome,G-protein coupled receptor,Membrane,Receptor,Reference proteome,Transducer,Transmembrane,Transmembrane helix,
GB53824	neuferricin(LOC724256)	Apis mellifera					IPR001199:Cytochrome b5-like heme/steroid binding domain,			SM01117:SM01117,	Complete proteome,Reference proteome,
GB42576	neural cell adhesion molecule 2-like(LOC726106)	Apis mellifera					IPR003598:Immunoglobulin subtype 2,IPR003599:Immunoglobulin subtype,IPR007110:Immunoglobulin-like domain,IPR013106:Immunoglobulin V-set,IPR013783:Immunoglobulin-like fold,			SM00406:IGv,SM00408:IGc2,SM00409:IG,	Complete proteome,Reference proteome,Signal,
GB51111	nodal modulator 3(LOC725048)	Apis mellifera				GO:0030246~carbohydrate binding,	IPR013783:Immunoglobulin-like fold,IPR013784:Carbohydrate-binding-like fold,IPR014766:Carboxypeptidase, regulatory domain,				Complete proteome,Reference proteome,Signal,
GB46751	nuclear export mediator factor NEMF homolog(LOC412408)	Apis mellifera	Transcription,				IPR008532:Domain of unknown function DUF814,IPR021846:Protein of unknown function DUF3441,				Coiled coil,Complete proteome,Reference proteome,
GB55704	nuclear pore complex protein Nup88(LOC726338)	Apis mellifera					IPR019321:Nucleoporin Nup88,	ame03013:RNA transport,			Coiled coil,Complete proteome,Reference proteome,
GB44910	nuclear receptor-binding protein homolog(LOC551424)	Apis mellifera				GO:0004672~protein kinase activity,GO:0005524~ATP binding,	IPR000719:Protein kinase, catalytic domain,IPR011009:Protein kinase-like domain,				Complete proteome,Reference proteome,
GB44512	nucleolar protein 58(LOC413935)	Apis mellifera					IPR002687:Nop domain,IPR012974:NOP5, N-terminal,IPR012976:NOSIC,	ame03008:Ribosome biogenesis in eukaryotes,		SM00931:SM00931,	Coiled coil,Complete proteome,Reference proteome,
GB46066	nucleosome assembly protein 1-like 1(LOC550824)	Apis mellifera		GO:0006334~nucleosome assembly,	GO:0005634~nucleus,		IPR002164:Nucleosome assembly protein (NAP),				Complete proteome,Reference proteome,
GB48219	partner of Y14 and mago-like(LOC410103)	Apis mellifera					IPR015362:Exon junction complex, Pym,	ame03013:RNA transport,ame03015:mRNA surveillance pathway,		SM01273:SM01273,	Complete proteome,Reference proteome,
GB43118	peptidyl-prolyl cis-trans isomerase-like 4(LOC725497)	Apis mellifera	General function prediction only,
GB55779	pescadillo homolog(LOC724129)	Apis mellifera		GO:0000463~maturation of LSU-rRNA from tricistronic rRNA transcript (SSU-rRNA, 5.8S rRNA, LSU-rRNA),GO:0000466~maturation of 5.8S rRNA from tricistronic rRNA transcript (SSU-rRNA, 5.8S rRNA, LSU-rRNA),	GO:0005654~nucleoplasm,GO:0005730~nucleolus,GO:0030687~preribosome, large subunit precursor,	GO:0043021~ribonucleoprotein complex binding,	IPR001357:BRCT domain,IPR010613:Pescadillo,			SM00292:BRCT,	Coiled coil,Complete proteome,Nucleus,Reference proteome,Ribosome biogenesis,rRNA processing,
GB49738	photoreceptor-specific nuclear receptor(LOC413558)	Apis mellifera		GO:0006351~transcription, DNA-templated,	GO:0005634~nucleus,	GO:0003700~transcription factor activity, sequence-specific DNA binding,GO:0003707~steroid hormone receptor activity,GO:0008270~zinc ion binding,GO:0043565~sequence-specific DNA binding,	IPR000536:Nuclear hormone receptor, ligand-binding, core,IPR001628:Zinc finger, nuclear hormone receptor-type,IPR001723:Steroid hormone receptor,IPR013088:Zinc finger, NHR/GATA-type,			SM00399:ZnF_C4,SM00430:HOLI,	Complete proteome,DNA-binding,Metal-binding,Nucleus,Receptor,Reference proteome,Transcription,Transcription regulation,Zinc,Zinc-finger,
GB50202	poly(U)-binding-splicing factor half pint(LOC725115)	Apis mellifera				GO:0000166~nucleotide binding,GO:0003723~RNA binding,	IPR000504:RNA recognition motif domain,IPR003954:RNA recognition motif domain, eukaryote,IPR006532:Poly-U binding splicing factor, half-pint,IPR012677:Nucleotide-binding, alpha-beta plait,	ame03040:Spliceosome,		SM00360:RRM,SM00361:RRM_1,	Coiled coil,Complete proteome,Reference proteome,RNA-binding,
GB54716	potassium voltage-gated channel subfamily H member 8(LOC409845)	Apis mellifera			GO:0005622~intracellular,GO:0016021~integral component of membrane,	GO:0000155~phosphorelay sensor kinase activity,GO:0005249~voltage-gated potassium channel activity,	IPR000014:PAS domain,IPR000595:Cyclic nucleotide-binding domain,IPR000700:PAS-associated, C-terminal,IPR001610:PAC motif,IPR003938:Potassium channel, voltage-dependent, EAG/ELK/ERG,IPR003950:Potassium channel, voltage-dependent, ELK,IPR005821:Ion transport domain,IPR014710:RmlC-like jelly roll fold,IPR018490:Cyclic nucleotide-binding-like,			SM00086:PAC,SM00100:cNMP,	Complete proteome,Ion channel,Ion transport,Membrane,Reference proteome,Transmembrane,Transmembrane helix,Transport,
GB51854	potassium voltage-gated channel subfamily KQT member 1-like(LOC100577254)	Apis mellifera			GO:0008076~voltage-gated potassium channel complex,	GO:0005249~voltage-gated potassium channel activity,	IPR003937:Potassium channel, voltage dependent, KCNQ,IPR005821:Ion transport domain,IPR005827:Potassium channel, voltage dependent, KCNQ1,IPR013821:Potassium channel, voltage dependent, KCNQ, C-terminal,				Complete proteome,Ion channel,Ion transport,Membrane,Potassium,Potassium channel,Potassium transport,Reference proteome,Signal,Transmembrane,Transmembrane helix,Transport,
GB45086	pre-mRNA-processing factor 40 homolog A-like(LOC413108)	Apis mellifera					IPR001202:WW domain,IPR002713:FF domain,	ame03040:Spliceosome,		SM00441:FF,SM00456:WW,	Coiled coil,Complete proteome,Reference proteome,
GB50364	pre-mRNA-splicing factor CWC22 homolog(LOC724331)	Apis mellifera				GO:0003723~RNA binding,	IPR003890:MIF4G-like, type 3,IPR003891:Initiation factor eIF-4 gamma, MA3,IPR016021:MIF4-like, type 1/2/3,IPR016024:Armadillo-type fold,			SM00543:MIF4G,SM00544:MA3,	Coiled coil,Complete proteome,Reference proteome,
GB40538	probable ATP-dependent RNA helicase DDX27(LOC726537)	Apis mellifera				GO:0003676~nucleic acid binding,GO:0004386~helicase activity,GO:0005524~ATP binding,	IPR000629:RNA helicase, ATP-dependent, DEAD-box, conserved site,IPR001650:Helicase, C-terminal,IPR011545:DNA/RNA helicase, DEAD/DEAH box type, N-terminal,IPR014001:Helicase, superfamily 1/2, ATP-binding domain,IPR014014:RNA helicase, DEAD-box type, Q motif,IPR027417:P-loop containing nucleoside triphosphate hydrolase,			SM00487:DEXDc,SM00490:HELICc,	ATP-binding,Coiled coil,Complete proteome,Helicase,Hydrolase,Nucleotide-binding,Reference proteome,
GB41609	probable ATP-dependent RNA helicase DDX46(LOC727008)	Apis mellifera				GO:0003676~nucleic acid binding,GO:0005524~ATP binding,	IPR000629:RNA helicase, ATP-dependent, DEAD-box, conserved site,IPR001650:Helicase, C-terminal,IPR011545:DNA/RNA helicase, DEAD/DEAH box type, N-terminal,IPR014001:Helicase, superfamily 1/2, ATP-binding domain,IPR014014:RNA helicase, DEAD-box type, Q motif,IPR027417:P-loop containing nucleoside triphosphate hydrolase,	ame03040:Spliceosome,		SM00487:DEXDc,SM00490:HELICc,	Coiled coil,Complete proteome,Reference proteome,
GB52073	probable citrate synthase 2, mitochondrial(LOC410059)	Apis mellifera		GO:0006099~tricarboxylic acid cycle,GO:0006101~citrate metabolic process,		GO:0004108~citrate (Si)-synthase activity,	IPR002020:Citrate synthase-like,IPR010109:Citrate synthase, eukaryotic,IPR016142:Citrate synthase-like, large alpha subdomain,IPR019810:Citrate synthase active site,	ame00020:Citrate cycle (TCA cycle),ame00630:Glyoxylate and dicarboxylate metabolism,ame01100:Metabolic pathways,ame01130:Biosynthesis of antibiotics,ame01200:Carbon metabolism,ame01210:2-Oxocarboxylic acid metabolism,ame01230:Biosynthesis of amino acids,			Complete proteome,Reference proteome,Transferase,
GB48845	probable rRNA-processing protein EBP2 homolog(LOC726028)	Apis mellifera					IPR008610:Eukaryotic rRNA processing,				Complete proteome,Reference proteome,
GB40389	profilin(PRF)	Apis mellifera			GO:0005737~cytoplasm,GO:0005856~cytoskeleton,		IPR005455:Profilin,IPR027310:Profilin conserved site,			SM00392:PROF,	Actin-binding,Complete proteome,Cytoplasm,Cytoskeleton,Reference proteome,	chain:Profilin,
GB45018	prolactin regulatory element-binding protein(LOC410340)	Apis mellifera			GO:0016021~integral component of membrane,		IPR001680:WD40 repeat,IPR015943:WD40/YVTN repeat-like-containing domain,IPR017986:WD40-repeat-containing domain,	ame04141:Protein processing in endoplasmic reticulum,		SM00320:WD40,	Complete proteome,Membrane,Reference proteome,Transmembrane,Transmembrane helix,
GB44703	proteasome activator complex subunit 4A-like(LOC725550)	Apis mellifera					IPR011989:Armadillo-like helical,IPR016024:Armadillo-type fold,IPR021843:Protein of unknown function DUF3437,	ame03050:Proteasome,			Complete proteome,Reference proteome,
GB46271	protein BCL9 homolog(LOC551349)	Apis mellifera					IPR015668:B Cell Lymphoma 9,IPR024670:B-cell lymphoma 9, beta-catenin binding domain,				Complete proteome,Reference proteome,
GB48682	protein FAM50 homolog(LOC551692)	Apis mellifera			GO:0005634~nucleus,		IPR007005:XAP5 protein,				Coiled coil,Complete proteome,Reference proteome,
GB43951	protein SREK1IP1-like(LOC725580)	Apis mellifera				GO:0003676~nucleic acid binding,GO:0008270~zinc ion binding,	IPR001878:Zinc finger, CCHC-type,				Coiled coil,Complete proteome,Reference proteome,
GB41703	protein enabled(LOC727235)	Apis mellifera					IPR000697:EVH1,IPR011993:Pleckstrin homology-like domain,IPR014885:VASP tetramerisation,			SM00461:WH1,	Complete proteome,Reference proteome,
GB41520	protein groucho-1-like(LOC411175)	Apis mellifera		GO:0006355~regulation of transcription, DNA-templated,	GO:0005634~nucleus,		IPR001680:WD40 repeat,IPR005617:Groucho/TLE, N-terminal Q-rich domain,IPR009146:Groucho/transducin-like enhancer,IPR015943:WD40/YVTN repeat-like-containing domain,IPR017986:WD40-repeat-containing domain,IPR019775:WD40 repeat, conserved site,			SM00320:WD40,	Coiled coil,Complete proteome,Reference proteome,
GB53394	protein kinase shaggy(LOC408976)	Apis mellifera						ame04310:Wnt signaling pathway,ame04340:Hedgehog signaling pathway,ame04711:Circadian rhythm - fly,ame04931:Insulin resistance,
GB50175	protein phosphatase PP2A 55 kDa regulatory subunit(LOC410604)	Apis mellifera	Signal transduction mechanisms,		GO:0000159~protein phosphatase type 2A complex,	GO:0008601~protein phosphatase type 2A regulator activity,	IPR000009:Protein phosphatase 2A, regulatory subunit PR55,IPR001680:WD40 repeat,IPR015943:WD40/YVTN repeat-like-containing domain,IPR017986:WD40-repeat-containing domain,IPR018067:Protein phosphatase 2A, regulatory subunit PR55, conserved site,	ame03015:mRNA surveillance pathway,ame04391:Hippo signaling pathway - fly,	PIRSF037309:serine/threonine-protein phosphatase 2A, subunit B55,	SM00320:WD40,	Complete proteome,Reference proteome,Repeat,WD repeat,
GB54378	protein shuttle craft(LOC412455)	Apis mellifera	General function prediction only,		GO:0005634~nucleus,	GO:0003676~nucleic acid binding,GO:0003700~transcription factor activity, sequence-specific DNA binding,GO:0008270~zinc ion binding,	IPR000967:Zinc finger, NF-X1-type,IPR001374:Single-stranded nucleic acid binding R3H,IPR001841:Zinc finger, RING-type,IPR019786:Zinc finger, PHD-type, conserved site,IPR019787:Zinc finger, PHD-finger,			SM00393:R3H,SM00438:ZnF_NFX,	Complete proteome,Reference proteome,
GB40108	protein slowmo(LOC552354)	Apis mellifera					IPR006797:PRELI/MSF1,				Complete proteome,Reference proteome,
GB49388	protein son of sevenless(LOC552718)	Apis mellifera						ame04013:MAPK signaling pathway - fly,ame04068:FoxO signaling pathway,ame04320:Dorso-ventral axis formation,ame04630:Jak-STAT signaling pathway,
GB44658	protein yippee-like 1(LOC411099)	Apis mellifera	General function prediction only,			GO:0046872~metal ion binding,	IPR004910:Yippee-like protein,				Complete proteome,Metal-binding,Reference proteome,Zinc,
GB42152	puromycin-sensitive aminopeptidase(LOC410769)	Apis mellifera	Amino acid transport and metabolism,			GO:0008237~metallopeptidase activity,GO:0008270~zinc ion binding,	IPR001930:Peptidase M1, alanine aminopeptidase/leukotriene A4 hydrolase,IPR014782:Peptidase M1, membrane alanine aminopeptidase, N-terminal,IPR024571:Domain of unknown function DUF3358,				Complete proteome,Reference proteome,
GB40280	pyruvate carboxylase, mitochondrial(LOC412876)	Apis mellifera		GO:0006090~pyruvate metabolic process,GO:0006094~gluconeogenesis,		GO:0003677~DNA binding,GO:0004075~biotin carboxylase activity,GO:0004736~pyruvate carboxylase activity,GO:0005524~ATP binding,GO:0009374~biotin binding,GO:0046872~metal ion binding,	IPR000089:Biotin/lipoyl attachment,IPR000891:Pyruvate carboxyltransferase,IPR003379:Carboxylase, conserved domain,IPR005479:Carbamoyl-phosphate synthetase large subunit-like, ATP-binding domain,IPR005481:Carbamoyl-phosphate synthase, large subunit, N-terminal,IPR005482:Biotin carboxylase, C-terminal,IPR005930:Pyruvate carboxylase,IPR009057:Homeodomain-like,IPR011053:Single hybrid motif,IPR011054:…	ame00020:Citrate cycle (TCA cycle),ame00620:Pyruvate metabolism,ame01100:Metabolic pathways,ame01200:Carbon metabolism,ame01230:Biosynthesis of amino acids,	PIRSF001594:pyruvate carboxylase,	SM00878:SM00878,	ATP-binding,Biotin,Complete proteome,Ligase,Metal-binding,Nucleotide-binding,Reference proteome,
GB40032	rRNA-processing protein UTP23 homolog(LOC550996)	Apis mellifera			GO:0032040~small-subunit processome,		IPR006984:Protein of unknown function DUF652,				Complete proteome,Reference proteome,
GB55550	ras GTPase-activating protein 1-like(LOC410811)	Apis mellifera		GO:0007165~signal transduction,GO:0046580~negative regulation of Ras protein signal transduction,		GO:0005096~GTPase activator activity,	IPR000008:C2 calcium-dependent membrane targeting,IPR000980:SH2 domain,IPR001452:Src homology-3 domain,IPR001849:Pleckstrin homology domain,IPR001936:Ras GTPase-activating protein,IPR008936:Rho GTPase activation protein,IPR011993:Pleckstrin homology-like domain,IPR023152:Ras GTPase-activating protein, conserved site,			SM00233:PH,SM00239:C2,SM00252:SH2,SM00323:RasGAP,SM00326:SH3,	Complete proteome,GTPase activation,Reference proteome,SH2 domain,SH3 domain,
GB44421	replication protein A 70 kDa DNA-binding subunit(LOC725934)	Apis mellifera						ame03030:DNA replication,ame03420:Nucleotide excision repair,ame03430:Mismatch repair,ame03440:Homologous recombination,ame03460:Fanconi anemia pathway,
GB40782	ribosomal RNA processing protein 1 homolog(LOC412480)	Apis mellifera		GO:0006364~rRNA processing,	GO:0030688~preribosome, small subunit precursor,		IPR010301:Nucleolar, Nop52,				Coiled coil,Complete proteome,Reference proteome,
GB49357	ribosome biogenesis protein BRX1 homolog(LOC724203)	Apis mellifera					IPR004154:Anticodon-binding,IPR007109:Brix domain,IPR026532:Ribosome biogenesis protein BRX1,			SM00879:SM00879,	Coiled coil,Complete proteome,Reference proteome,
GB48152	ribosome biogenesis regulatory protein homolog(LOC411192)	Apis mellifera		GO:0042254~ribosome biogenesis,	GO:0005634~nucleus,		IPR007023:Ribosomal biogenesis regulatory protein,				Complete proteome,Reference proteome,
GB54451	serine/arginine-rich splicing factor 1B(LOC410040)	Apis mellifera				GO:0000166~nucleotide binding,GO:0003676~nucleic acid binding,	IPR000504:RNA recognition motif domain,IPR012677:Nucleotide-binding, alpha-beta plait,	ame03040:Spliceosome,		SM00360:RRM,	Complete proteome,Reference proteome,
GB52688	serine/arginine-rich splicing factor 2(LOC409862)	Apis mellifera				GO:0000166~nucleotide binding,GO:0003676~nucleic acid binding,	IPR000504:RNA recognition motif domain,IPR012677:Nucleotide-binding, alpha-beta plait,	ame03040:Spliceosome,		SM00360:RRM,	Complete proteome,Reference proteome,
GB55793	serine/threonine-protein phosphatase 4 regulatory subunit 4-like(LOC410045)	Apis mellifera					IPR000357:HEAT,IPR011989:Armadillo-like helical,IPR016024:Armadillo-type fold,IPR021133:HEAT, type 2,				Complete proteome,Reference proteome,
GB49567	sestrin homolog(LOC411048)	Apis mellifera		GO:1901031~regulation of response to reactive oxygen species,	GO:0005634~nucleus,		IPR006730:PA26 p53-induced protein (sestrin),				Coiled coil,Complete proteome,Reference proteome,
GB43841	sex-lethal homolog(LOC725679)	Apis mellifera				GO:0000166~nucleotide binding,GO:0003723~RNA binding,	IPR000504:RNA recognition motif domain,IPR002343:Paraneoplastic encephalomyelitis antigen,IPR012677:Nucleotide-binding, alpha-beta plait,			SM00360:RRM,	Complete proteome,Reference proteome,Repeat,RNA-binding,
GB44127	signal-induced proliferation-associated 1-like protein 2(LOC408780)	Apis mellifera		GO:0051056~regulation of small GTPase mediated signal transduction,		GO:0005096~GTPase activator activity,	IPR000331:Rap GTPase activating proteins domain,IPR001478:PDZ domain,			SM00228:PDZ,	Coiled coil,Complete proteome,Reference proteome,
GB43873	sin3 histone deacetylase corepressor complex component SDS3(LOC409995)	Apis mellifera					IPR013907:Sds3-like,			SM01401:SM01401,	Coiled coil,Complete proteome,Reference proteome,
GB54551	slit homolog 3 protein-like(LOC725870)	Apis mellifera			GO:0016021~integral component of membrane,		IPR000483:Cysteine-rich flanking region, C-terminal,IPR001611:Leucine-rich repeat,IPR003591:Leucine-rich repeat, typical subtype,IPR003961:Fibronectin, type III,IPR013783:Immunoglobulin-like fold,IPR026906:Leucine rich repeat 5,			SM00082:LRRCT,SM00369:LRR_TYP,	Complete proteome,Disulfide bond,Leucine-rich repeat,Membrane,Reference proteome,Repeat,Signal,Transmembrane,Transmembrane helix,
GB44121	sodium- and chloride-dependent transporter XTRP3(LOC409142)	Apis mellifera	General function prediction only,
GB44482	solute carrier family 12 member 4(LOC411113)	Apis mellifera			GO:0016021~integral component of membrane,	GO:0015379~potassium:chloride symporter activity,	IPR000076:K-Cl co-transporter,IPR004841:Amino acid permease domain,IPR004842:Na/K/Cl co-transporter superfamily,IPR018491:K/Cl co-transporter, type 1/type 3,				Complete proteome,Membrane,Reference proteome,Transmembrane,Transmembrane helix,
GB50890	solute carrier organic anion transporter family member 5A1(LOC409649)	Apis mellifera		GO:0006811~ion transport,	GO:0005886~plasma membrane,GO:0016021~integral component of membrane,	GO:0005215~transporter activity,	IPR002350:Kazal domain,IPR004156:Organic anion transporter polypeptide OATP,IPR020846:Major facilitator superfamily domain,				Complete proteome,Ion transport,Membrane,Reference proteome,Transmembrane,Transmembrane helix,Transport,
GB49321	sorbitol dehydrogenase-like(LOC410167)	Apis mellifera	Amino acid transport and metabolism / General function prediction only,			GO:0008270~zinc ion binding,GO:0016491~oxidoreductase activity,	IPR002085:Alcohol dehydrogenase superfamily, zinc-type,IPR002328:Alcohol dehydrogenase, zinc-type, conserved site,IPR011032:GroES-like,IPR013154:Alcohol dehydrogenase GroES-like,IPR016040:NAD(P)-binding domain,IPR020843:Polyketide synthase, enoylreductase,			SM00829:SM00829,	Complete proteome,Metal-binding,Reference proteome,Zinc,
GB53341	sortilin-related receptor(LOC408987)	Apis mellifera		GO:0006810~transport,	GO:0005794~Golgi apparatus,GO:0016021~integral component of membrane,		IPR000033:LDLR class B repeat,IPR000742:Epidermal growth factor-like domain,IPR002172:Low-density lipoprotein (LDL) receptor class A repeat,IPR003961:Fibronectin, type III,IPR006581:VPS10,IPR011042:Six-bladed beta-propeller, TolB-like,IPR013783:Immunoglobulin-like fold,IPR023415:Low-density lipoprotein (LDL) receptor class A, conserved site,			SM00060:FN3,SM00135:LY,SM00181:EGF,SM00192:LDLa,SM00602:VPS10,	Complete proteome,Disulfide bond,EGF-like domain,Golgi apparatus,Membrane,Receptor,Reference proteome,Repeat,Signal,Transmembrane,Transmembrane helix,Transport,
GB53790	sorting nexin-27(LOC408945)	Apis mellifera		GO:0007165~signal transduction,		GO:0035091~phosphatidylinositol binding,	IPR000159:Ras-association,IPR001478:PDZ domain,IPR001683:Phox homologous domain,			SM00312:PX,	Complete proteome,Reference proteome,
GB49839	sorting nexin-8-like(LOC412842)	Apis mellifera				GO:0035091~phosphatidylinositol binding,	IPR000261:EPS15 homology (EH),IPR001683:Phox homologous domain,IPR011992:EF-hand-like domain,			SM00027:EH,SM00312:PX,	Complete proteome,Reference proteome,
GB56018	surfeit locus protein 4 homolog(LOC552234)	Apis mellifera			GO:0016021~integral component of membrane,		IPR002995:Surfeit locus 4,				Complete proteome,Membrane,Reference proteome,Transmembrane,Transmembrane helix,
GB49412	transcription factor IIIB 90 kDa subunit(LOC409247)	Apis mellifera	Transcription,	GO:0006355~regulation of transcription, DNA-templated,GO:0006384~transcription initiation from RNA polymerase III promoter,	GO:0000126~transcription factor TFIIIB complex,	GO:0008270~zinc ion binding,	IPR000812:Transcription factor TFIIB,IPR011665:Brf1-like TBP-binding,IPR013137:Zinc finger, TFIIB-type,IPR013150:Transcription factor TFIIB, cyclin-like domain,IPR013763:Cyclin-like,			SM00385:CYCLIN,	Complete proteome,Reference proteome,
GB45437	transcription factor Maf(LOC724861)	Apis mellifera		GO:0006351~transcription, DNA-templated,	GO:0005634~nucleus,	GO:0003700~transcription factor activity, sequence-specific DNA binding,GO:0043565~sequence-specific DNA binding,	IPR004826:Basic leucine zipper domain, Maf-type,IPR004827:Basic-leucine zipper domain,IPR008917:Eukaryotic transcription factor, Skn-1-like, DNA-binding,IPR024874:Transcription factor Maf,			SM00338:BRLZ,	Coiled coil,Complete proteome,DNA-binding,Reference proteome,Transcription,Transcription regulation,
GB41800	transcription factor Sp4-like(LOC551928)	Apis mellifera				GO:0003676~nucleic acid binding,GO:0046872~metal ion binding,	IPR007087:Zinc finger, C2H2,IPR013087:Zinc finger C2H2-type/integrase DNA-binding domain,IPR015880:Zinc finger, C2H2-like,			SM00355:ZnF_C2H2,	Coiled coil,Complete proteome,Reference proteome,
GB51843	transmembrane protein 114(LOC725318)	Apis mellifera			GO:0016021~integral component of membrane,		IPR004031:PMP-22/EMP/MP20/Claudin,				Complete proteome,Membrane,Reference proteome,Transmembrane,Transmembrane helix,
GB53321	transmembrane protein adipocyte-associated 1 homolog(LOC552643)	Apis mellifera			GO:0016021~integral component of membrane,		IPR018781:Uncharacterised protein family, transmembrane-40,				Complete proteome,Membrane,Reference proteome,Transmembrane,Transmembrane helix,
GB49969	tubby-related protein 4(LOC409680)	Apis mellifera		GO:0035556~intracellular signal transduction,	GO:0005622~intracellular,		IPR000007:Tubby, C-terminal,IPR001496:SOCS protein, C-terminal,IPR001680:WD40 repeat,IPR015943:WD40/YVTN repeat-like-containing domain,IPR017986:WD40-repeat-containing domain,IPR025659:Tubby C-terminal-like domain,			SM00320:WD40,	Complete proteome,Reference proteome,
GB50877	tyrosine-protein kinase Dnt(LOC410190)	Apis mellifera			GO:0016021~integral component of membrane,	GO:0004713~protein tyrosine kinase activity,GO:0005524~ATP binding,	IPR000719:Protein kinase, catalytic domain,IPR001245:Serine-threonine/tyrosine-protein kinase catalytic domain,IPR003306:WIF domain,IPR008266:Tyrosine-protein kinase, active site,IPR011009:Protein kinase-like domain,IPR020635:Tyrosine-protein kinase, catalytic domain,			SM00219:TyrKc,SM00469:WIF,	Complete proteome,Membrane,Reference proteome,Signal,Transmembrane,Transmembrane helix,
GB41046	ubiquitin-conjugating enzyme E2 Q2(LOC409607)	Apis mellifera					IPR000608:Ubiquitin-conjugating enzyme, E2,IPR016135:Ubiquitin-conjugating enzyme/RWD-like,	ame04120:Ubiquitin mediated proteolysis,			Complete proteome,Reference proteome,
GB50455	ubiquitin-conjugating enzyme E2-17 kDa(LOC724793)	Apis mellifera					IPR000608:Ubiquitin-conjugating enzyme, E2,IPR016135:Ubiquitin-conjugating enzyme/RWD-like,	ame04120:Ubiquitin mediated proteolysis,ame04141:Protein processing in endoplasmic reticulum,			Complete proteome,Reference proteome,
GB49123	uncharacterized LOC100577638(LOC100577638)	Apis mellifera									Complete proteome,Reference proteome,
GB49772	uncharacterized LOC100578072(LOC100578072)	Apis mellifera									Complete proteome,Reference proteome,Signal,
GB42183	uncharacterized LOC100578600(LOC100578600)	Apis mellifera			GO:0016021~integral component of membrane,						Complete proteome,Membrane,Reference proteome,Signal,Transmembrane,Transmembrane helix,
GB44661	uncharacterized LOC408839(LOC408839)	Apis mellifera									Coiled coil,Complete proteome,Reference proteome,
GB53322	uncharacterized LOC408988(LOC408988)	Apis mellifera			GO:0016021~integral component of membrane,		IPR026767:Transmembrane protein 151,				Complete proteome,Membrane,Reference proteome,Transmembrane,Transmembrane helix,
GB43138	uncharacterized LOC409904(LOC409904)	Apis mellifera		GO:0070830~bicellular tight junction assembly,GO:0090162~establishment of epithelial cell polarity,			IPR001452:Src homology-3 domain,IPR001478:PDZ domain,IPR004172:L27,IPR008144:Guanylate kinase,IPR008145:Guanylate kinase/L-type calcium channel,IPR011511:Variant SH3,IPR020590:Guanylate kinase, conserved site,IPR027417:P-loop containing nucleoside triphosphate hydrolase,	ame04391:Hippo signaling pathway - fly,		SM00072:GuKc,SM00228:PDZ,SM00326:SH3,	Coiled coil,Complete proteome,Reference proteome,SH3 domain,
GB41698	uncharacterized LOC410563(LOC410563)	Apis mellifera			GO:0016021~integral component of membrane,		IPR007110:Immunoglobulin-like domain,IPR013106:Immunoglobulin V-set,IPR013162:CD80-like, immunoglobulin C2-set,IPR013783:Immunoglobulin-like fold,				Complete proteome,Disulfide bond,Membrane,Reference proteome,Signal,Transmembrane,Transmembrane helix,
GB49755	uncharacterized LOC410867(LOC410867)	Apis mellifera				GO:0003824~catalytic activity,	IPR000192:Aminotransferase, class V/Cysteine desulfurase,IPR011063:tRNA(Ile)-lysidine/2-thiocytidine synthase,IPR014729:Rossmann-like alpha/beta/alpha sandwich fold,IPR015421:Pyridoxal phosphate-dependent transferase, major region, subdomain 1,IPR015422:Pyridoxal phosphate-dependent transferase, major region, subdomain 2,IPR015424:Pyridoxal phosphate-dependent transferase,				Complete proteome,Reference proteome,
GB49548	uncharacterized LOC411046(LOC411046)	Apis mellifera				GO:0004721~phosphoprotein phosphatase activity,	IPR004843:Metallophosphoesterase domain,IPR006186:Serine/threonine-specific protein phosphatase/bis(5-nucleosyl)-tetraphosphatase,	ame04310:Wnt signaling pathway,		SM00156:PP2Ac,	Coiled coil,Complete proteome,Hydrolase,Reference proteome,
GB44254	uncharacterized LOC411586(LOC411586)	Apis mellifera					IPR003108:Growth-arrest-specific protein 2 domain,			SM00243:GAS2,	Complete proteome,Reference proteome,
GB46425	uncharacterized LOC551031(LOC551031)	Apis mellifera					IPR020090:Pleiotrophin/Midkine heparin-binding growth factor, C-terminal domain,				Complete proteome,Reference proteome,Signal,
GB43434	uncharacterized LOC551596(LOC551596)	Apis mellifera									Complete proteome,Reference proteome,
GB44520	uncharacterized LOC552106(LOC552106)	Apis mellifera		GO:0006412~translation,	GO:0005840~ribosome,	GO:0003735~structural constituent of ribosome,	IPR006846:Ribosomal protein S30,	ame03010:Ribosome,			Complete proteome,Reference proteome,
GB54159	uncharacterized LOC552735(LOC552735)	Apis mellifera			GO:0016021~integral component of membrane,						Complete proteome,Membrane,Reference proteome,Transmembrane,Transmembrane helix,
GB43219	uncharacterized LOC724290(LOC724290)	Apis mellifera					IPR015216:SANT associated,				Coiled coil,Complete proteome,Reference proteome,
GB46087	uncharacterized LOC724390(LOC724390)	Apis mellifera									Complete proteome,Reference proteome,
GB42332	uncharacterized LOC724994(LOC724994)	Apis mellifera				GO:0004725~protein tyrosine phosphatase activity,GO:0008138~protein tyrosine/serine/threonine phosphatase activity,	IPR000340:Dual specificity phosphatase, catalytic domain,IPR000387:Protein-tyrosine/Dual specificity phosphatase,IPR016130:Protein-tyrosine phosphatase, active site,				Complete proteome,Reference proteome,
GB46362	uncharacterized LOC725046(LOC725046)	Apis mellifera					IPR007751:Domain of unknown function DUF676, lipase-like,IPR022122:Protein of unknown function DUF3657,				Complete proteome,Reference proteome,
GB40906	uncharacterized LOC725127(LOC725127)	Apis mellifera					IPR011598:Myc-type, basic helix-loop-helix (bHLH) domain,			SM00353:HLH,	Complete proteome,Reference proteome,
GB50142	uncharacterized LOC726068(LOC726068)	Apis mellifera					IPR000884:Thrombospondin, type 1 repeat,IPR009465:Spondin, N-terminal,			SM00209:TSP1,	Complete proteome,Reference proteome,Signal,
GB51158	uncharacterized LOC726321(LOC726321)	Apis mellifera									Complete proteome,Reference proteome,
GB54035	uncharacterized protein CG5098(LOC727236)	Apis mellifera									Complete proteome,Reference proteome,
GB52052	venom carboxylesterase-6(LOC408395)	Apis mellifera	Lipid metabolism,			GO:0016787~hydrolase activity,	IPR002018:Carboxylesterase, type B,IPR019819:Carboxylesterase type B, conserved site,IPR019826:Carboxylesterase type B, active site,				Complete proteome,Hydrolase,Reference proteome,Signal,
GB49541	zinc finger SWIM domain-containing protein 8(LOC413399)	Apis mellifera	Function unknown,			GO:0008270~zinc ion binding,	IPR007527:Zinc finger, SWIM-type,				Complete proteome,Reference proteome,

## Sheet: sTable7d
Supplementary Table 7d. GO cluster of down-regulated DEGs of 0-day-old adults with 1 ppb imidacloprid treatment.
Annotation Cluster 1	Enrichment Score: 2.0193742637835634
Category	Term	Count	%	PValue	Genes	List Total	Pop Hits	Pop Total	Fold Enrichment	Bonferroni	Benjamini	FDR (100X)
KEGG_PATHWAY	ame01200:Carbon metabolism	6	7.69231	0.00425589	GB44983, GB52074, GB49937, GB51042, GB40460, GB54056	27	91	2113	5.15995	0.160429	0.160429	3.84889
KEGG_PATHWAY	ame01130:Biosynthesis of antibiotics	7	8.97436	0.0120701	GB40301, GB44983, GB44897, GB52074, GB51042, GB40460, GB54056	27	163	2113	3.36083	0.392186	0.220376	10.5735
KEGG_PATHWAY	ame01100:Metabolic pathways	15	19.2308	0.0170284	GB40301, GB44983, GB44897, GB55782, GB41413, GB48163, GB52074, GB49937, GB51042, GB51206, GB40460, GB54056, GB52351, GB54848, GB50925	27	678	2113	1.7314	0.505485	0.209213	14.6199
Annotation Cluster 2	Enrichment Score: 0.07175797447976415
Category	Term	Count	%	PValue	Genes	List Total	Pop Hits	Pop Total	Fold Enrichment	Bonferroni	Benjamini	FDR (100X)
UP_KEYWORDS	Membrane	14	17.9487	0.785947	GB47143, GB51852, GB55302, GB54503, GB51598, GB42488, GB52587, GB55373, GB46541, GB40771, GB44513, GB54097, GB41657, GB51333	68	1927	8471	0.905049	1	1	100
UP_KEYWORDS	Transmembrane helix	13	16.6667	0.845646	GB47143, GB51852, GB55302, GB51598, GB54503, GB42488, GB52587, GB55373, GB46541, GB40771, GB44513, GB54097, GB41657	68	1890	8471	0.856855	1	1	100
UP_KEYWORDS	Transmembrane	13	16.6667	0.84726	GB47143, GB51852, GB55302, GB51598, GB54503, GB42488, GB52587, GB55373, GB46541, GB40771, GB44513, GB54097, GB41657	68	1893	8471	0.855497	1	1	100
GOTERM_CC_DIRECT	GO:0016021~integral component of membrane	13	16.6667	0.917	GB47143, GB51852, GB55302, GB51598, GB54503, GB42488, GB52587, GB55373, GB46541, GB40771, GB44513, GB54097, GB41657	30	1879	3583	0.826308	1	1	100

## Sheet: sTable7e
Supplementary Table 7e. GO chart of down-regulated DEGs of 0-day-old adults with 1 ppb imidacloprid treatment.
Category	Term	Count	%	PValue	Genes	List Total	Pop Hits	Pop Total	Fold Enrichment	Bonferroni	Benjamini	FDR(100X)
KEGG_PATHWAY	ame01200:Carbon metabolism	6	7.69231	0.00425589	GB44983, GB52074, GB49937, GB51042, GB40460, GB54056	27	91	2113	5.15995	0.160429	0.160429	3.84889
INTERPRO	IPR012336:Thioredoxin-like fold	4	5.12821	0.0114718	GB43808, GB47478, GB41413, GB54503	59	59	7258	8.34013	0.822843	0.822843	12.8713
KEGG_PATHWAY	ame01130:Biosynthesis of antibiotics	7	8.97436	0.0120701	GB40301, GB44983, GB44897, GB52074, GB51042, GB40460, GB54056	27	163	2113	3.36083	0.392186	0.220376	10.5735
UP_KEYWORDS	Oxidoreductase	5	6.41026	0.0147913	GB47478, GB48163, GB44513, GB52074, GB47880	68	120	8471	5.19056	0.565909	0.565909	13.6832
KEGG_PATHWAY	ame01100:Metabolic pathways	15	19.2308	0.0170284	GB40301, GB44983, GB44897, GB55782, GB41413, GB48163, GB52074, GB49937, GB51042, GB51206, GB40460, GB54056, GB52351, GB54848, GB50925	27	678	2113	1.7314	0.505485	0.209213	14.6199
GOTERM_BP_DIRECT	GO:0008152~metabolic process	4	5.12821	0.0480182	GB44983, GB44897, GB40771, GB40460	28	82	2671	4.65331	0.782486	0.782486	34.4758
INTERPRO	IPR003323:Ovarian tumour, otubain	2	2.5641	0.054637	GB47842, GB41128	59	7	7258	35.1477	0.999781	0.985212	48.8781

## Sheet: sTable7f
Supplementary Table 7f. GO table of down-regulated DEGs of 0-day-old adults with 1 ppb imidacloprid treatment.
ID	Gene Name	Species	COG_ONTOLOGY	GOTERM_BP_DIRECT	GOTERM_CC_DIRECT	GOTERM_MF_DIRECT	INTERPRO	KEGG_PATHWAY	PIR_SUPERFAMILY	SMART	UP_KEYWORDS	UP_SEQ_FEATURE
GB48293	28S ribosomal protein S24, mitochondrial(LOC552152)	Apis mellifera			GO:0005739~mitochondrion,		IPR015946:K homology domain-like, alpha/beta,IPR026146:28S ribosomal protein S24,				Complete proteome,Reference proteome,
GB54672	39S ribosomal protein L21, mitochondrial(LOC725201)	Apis mellifera		GO:0006412~translation,	GO:0005840~ribosome,	GO:0003723~RNA binding,GO:0003735~structural constituent of ribosome,	IPR001787:Ribosomal protein L21,	ame03010:Ribosome,			Complete proteome,Reference proteome,
GB52074	6-phosphogluconate dehydrogenase, decarboxylating(LOC552712)	Apis mellifera		GO:0006098~pentose-phosphate shunt,GO:0019521~D-gluconate metabolic process,		GO:0004616~phosphogluconate dehydrogenase (decarboxylating) activity,	IPR006113:6-phosphogluconate dehydrogenase, decarboxylating,IPR006114:6-phosphogluconate dehydrogenase, C-terminal,IPR006115:6-phosphogluconate dehydrogenase, NADP-binding,IPR006184:6-phosphogluconate-binding site,IPR008927:6-phosphogluconate dehydrogenase, C-terminal-like,IPR012284:Fibritin/6-phosphogluconate dehydrogenase, C-terminal extension,IPR013328:Dehydrogenase, multihelical,IPR016040:NAD…	ame00030:Pentose phosphate pathway,ame00480:Glutathione metabolism,ame01100:Metabolic pathways,ame01130:Biosynthesis of antibiotics,ame01200:Carbon metabolism,	PIRSF000109:phosphogluconate dehydrogenase (decarboxylating),	SM01350:SM01350,	Complete proteome,Gluconate utilization,NADP,Oxidoreductase,Pentose shunt,Reference proteome,
GB48646	ADP-ribosylation factor-like protein 2(LOC411085)	Apis mellifera		GO:0007264~small GTPase mediated signal transduction,	GO:0005622~intracellular,	GO:0005525~GTP binding,	IPR005225:Small GTP-binding protein domain,IPR006689:Small GTPase superfamily, ARF/SAR type,IPR024156:Small GTPase superfamily, ARF type,IPR027417:P-loop containing nucleoside triphosphate hydrolase,				Complete proteome,GTP-binding,Nucleotide-binding,Reference proteome,
GB53742	F-box only protein 7-like(LOC100576098)	Apis mellifera					IPR001810:F-box domain, cyclin-like,			SM00256:FBOX,	Complete proteome,Reference proteome,
GB55373	Krueppel homolog 2(LOC725957)	Apis mellifera			GO:0016021~integral component of membrane,		IPR005344:Uncharacterised protein family UPF0121,				Complete proteome,Membrane,Reference proteome,Transmembrane,Transmembrane helix,
GB55782	NADH dehydrogenase [ubiquinone] 1 alpha subcomplex subunit 6(LOC551042)	Apis mellifera					IPR008011:Complex 1 LYR protein,IPR016488:NADH dehydrogenase [ubiquinone] (complex I), alpha subcomplex, subunit 6,	ame00190:Oxidative phosphorylation,ame01100:Metabolic pathways,	PIRSF006643:NADH dehydrogenase [ubiquinone] (complex I), alpha subcomplex, subunit 6,		Complete proteome,Reference proteome,
GB48163	NADH-quinone oxidoreductase subunit B 2(LOC408909)	Apis mellifera				GO:0008137~NADH dehydrogenase (ubiquinone) activity,GO:0046872~metal ion binding,GO:0048038~quinone binding,GO:0051539~4 iron, 4 sulfur cluster binding,	IPR006137:NADH:ubiquinone oxidoreductase-like, 20kDa subunit,IPR006138:NADH-ubiquinone oxidoreductase, 20 Kd subunit,	ame00190:Oxidative phosphorylation,ame01100:Metabolic pathways,			4Fe-4S,Complete proteome,Iron,Iron-sulfur,Metal-binding,NAD,Oxidoreductase,Reference proteome,
GB47957	PDZ and LIM domain protein Zasp-like(LOC725594)	Apis mellifera									Complete proteome,Reference proteome,
GB49937	PTS-dependent dihydroxyacetone kinase, dihydroxyacetone-binding subunit DhaK-like(LOC413697)	Apis mellifera		GO:0006071~glycerol metabolic process,		GO:0004371~glycerone kinase activity,	IPR004006:Dak kinase,IPR004007:Dak phosphatase,	ame00561:Glycerolipid metabolism,ame01100:Metabolic pathways,ame01200:Carbon metabolism,		SM01120:SM01120,	Complete proteome,Reference proteome,
GB44897	UDP-N-acetylhexosamine pyrophosphorylase(LOC551964)	Apis mellifera	Carbohydrate transport and metabolism,	GO:0008152~metabolic process,		GO:0070569~uridylyltransferase activity,	IPR002618:UTP--glucose-1-phosphate uridylyltransferase,	ame00520:Amino sugar and nucleotide sugar metabolism,ame01100:Metabolic pathways,ame01130:Biosynthesis of antibiotics,			Complete proteome,Reference proteome,
GB50980	acyl-protein thioesterase 1(LOC409201)	Apis mellifera				GO:0016787~hydrolase activity,	IPR003140:Phospholipase/carboxylesterase/thioesterase,	ame00564:Glycerophospholipid metabolism,			Complete proteome,Reference proteome,
GB40301	aldose 1-epimerase(LOC552086)	Apis mellifera		GO:0019318~hexose metabolic process,		GO:0004034~aldose 1-epimerase activity,GO:0030246~carbohydrate binding,	IPR008183:Aldose 1-/Glucose-6-phosphate 1-epimerase,IPR011013:Galactose mutarotase-like domain,IPR014718:Glycoside hydrolase-type carbohydrate-binding, subgroup,IPR015443:Aldose 1-epimerase,IPR018052:Aldose 1-epimerase, conserved site,	ame00010:Glycolysis / Gluconeogenesis,ame00052:Galactose metabolism,ame01100:Metabolic pathways,ame01130:Biosynthesis of antibiotics,	PIRSF005096:aldose 1-epimerase,		Carbohydrate metabolism,Complete proteome,Isomerase,Reference proteome,Signal,
GB45221	annexin B11-like(LOC409068)	Apis mellifera				GO:0005509~calcium ion binding,GO:0005544~calcium-dependent phospholipid binding,	IPR001464:Annexin,IPR018252:Annexin repeat, conserved site,IPR018502:Annexin repeat,			SM00335:ANX,	Annexin,Calcium,Calcium/phospholipid-binding,Complete proteome,Reference proteome,Repeat,
GB40771	arylsulfatase B-like(LOC412829)	Apis mellifera	Inorganic ion transport and metabolism,	GO:0008152~metabolic process,	GO:0016021~integral component of membrane,	GO:0008484~sulfuric ester hydrolase activity,	IPR000917:Sulfatase,IPR017849:Alkaline phosphatase-like, alpha/beta/alpha,IPR017850:Alkaline-phosphatase-like, core domain,IPR024607:Sulfatase, conserved site,				Complete proteome,Membrane,Reference proteome,Transmembrane,Transmembrane helix,
GB46541	b(0,+)-type amino acid transporter 1-like(LOC409932)	Apis mellifera	Amino acid transport and metabolism,		GO:0016021~integral component of membrane,	GO:0015171~amino acid transmembrane transporter activity,	IPR002293:Amino acid/polyamine transporter I,				Complete proteome,Membrane,Reference proteome,Transmembrane,Transmembrane helix,
GB53936	blastoderm-specific protein 25D-like(LOC412745)	Apis mellifera				GO:0005509~calcium ion binding,	IPR002048:EF-hand domain,IPR011992:EF-hand-like domain,IPR018247:EF-Hand 1, calcium-binding site,				Coiled coil,Complete proteome,Reference proteome,
GB51333	coatomer subunit gamma(LOC412083)	Apis mellifera	Intracellular trafficking and secretion,	GO:0006886~intracellular protein transport,GO:0016192~vesicle-mediated transport,	GO:0000139~Golgi membrane,GO:0030126~COPI vesicle coat,	GO:0005198~structural molecule activity,	IPR002553:Clathrin/coatomer adaptor, adaptin-like, N-terminal,IPR009028:Coatomer/calthrin adaptor appendage, C-terminal subdomain,IPR011989:Armadillo-like helical,IPR013040:Coatomer, gamma subunit, appendage, Ig-like subdomain,IPR013041:Coatomer/clathrin adaptor appendage, Ig-like subdomain,IPR015873:Clathrin alpha-adaptin/coatomer adaptor, appendage, C-terminal subdomain,IPR016024:Armadillo-type…		PIRSF037093:coatomer, gamma subunit,		Complete proteome,Cytoplasm,Cytoplasmic vesicle,ER-Golgi transport,Golgi apparatus,Membrane,Protein transport,Reference proteome,Transport,
GB44513	cytochrome P450 4c3(LOC552679)	Apis mellifera	Secondary metabolites biosynthesis, transport, and catabolism,		GO:0016021~integral component of membrane,	GO:0004497~monooxygenase activity,GO:0005506~iron ion binding,GO:0016705~oxidoreductase activity, acting on paired donors, with incorporation or reduction of molecular oxygen,GO:0020037~heme binding,	IPR001128:Cytochrome P450,IPR002401:Cytochrome P450, E-class, group I,IPR017972:Cytochrome P450, conserved site,				Complete proteome,Heme,Iron,Membrane,Metal-binding,Monooxygenase,Oxidoreductase,Reference proteome,Transmembrane,Transmembrane helix,
GB51206	cytochrome c oxidase subunit VIc(Cox6c)	Apis mellifera				GO:0004129~cytochrome-c oxidase activity,	IPR004204:Cytochrome c oxidase subunit VIc,	ame00190:Oxidative phosphorylation,ame01100:Metabolic pathways,			Complete proteome,Reference proteome,
GB44983	dihydrolipoyllysine-residue acetyltransferase component of pyruvate dehydrogenase complex, mitochondrial(LOC100576646)	Apis mellifera		GO:0008152~metabolic process,		GO:0016746~transferase activity, transferring acyl groups,	IPR001078:2-oxoacid dehydrogenase acyltransferase, catalytic domain,IPR023213:Chloramphenicol acetyltransferase-like domain,	ame00010:Glycolysis / Gluconeogenesis,ame00020:Citrate cycle (TCA cycle),ame00620:Pyruvate metabolism,ame01100:Metabolic pathways,ame01130:Biosynthesis of antibiotics,ame01200:Carbon metabolism,			Complete proteome,Reference proteome,
GB40460	enoyl Coenzyme A hydratase, short chain, 1, mitochondrial(LOC409150)	Apis mellifera	Lipid metabolism,	GO:0008152~metabolic process,		GO:0003824~catalytic activity,	IPR001753:Crotonase superfamily,IPR018376:Enoyl-CoA hydratase/isomerase, conserved site,	ame00062:Fatty acid elongation,ame00071:Fatty acid degradation,ame00280:Valine, leucine and isoleucine degradation,ame00310:Lysine degradation,ame00380:Tryptophan metabolism,ame00410:beta-Alanine metabolism,ame00640:Propanoate metabolism,ame00650:Butanoate metabolism,ame01100:Metabolic pathways,ame01130:Biosynthesis of antibiotics,ame01200:Carbon metabolism,ame01212:Fatty acid metabolism,			Complete proteome,Reference proteome,
GB44755	eukaryotic translation initiation factor 4E type 3-A-like(LOC409079)	Apis mellifera			GO:0005737~cytoplasm,	GO:0003743~translation initiation factor activity,	IPR001040:Translation Initiation factor eIF- 4e,IPR023398:Translation Initiation factor eIF- 4e-like domain,				Complete proteome,Initiation factor,Protein biosynthesis,Reference proteome,RNA-binding,
GB53944	exocyst complex component 1(LOC413524)	Apis mellifera		GO:0006887~exocytosis,	GO:0000145~exocyst,		IPR019160:Exocyst complex, component Exoc1,			SM01313:SM01313,	Complete proteome,Reference proteome,
GB54417	farnesol dehydrogenase-like(LOC552158)	Apis mellifera				GO:0016491~oxidoreductase activity,	IPR002347:Glucose/ribitol dehydrogenase,IPR016040:NAD(P)-binding domain,IPR020904:Short-chain dehydrogenase/reductase, conserved site,				Complete proteome,Reference proteome,
GB51042	fumarate hydratase, mitochondrial-like(LOC724321)	Apis mellifera		GO:0006106~fumarate metabolic process,	GO:0045239~tricarboxylic acid cycle enzyme complex,	GO:0004333~fumarate hydratase activity,	IPR000362:Fumarate lyase,IPR005677:Fumarate hydratase, class II,IPR008948:L-Aspartase-like,IPR020557:Fumarate lyase, conserved site,IPR022761:Fumarate lyase, N-terminal,IPR024083:Fumarase/histidase, N-terminal,	ame00020:Citrate cycle (TCA cycle),ame00620:Pyruvate metabolism,ame01100:Metabolic pathways,ame01130:Biosynthesis of antibiotics,ame01200:Carbon metabolism,			Complete proteome,Reference proteome,
GB43007	glucose dehydrogenase [FAD, quinone](LOC410734)	Apis mellifera				GO:0016614~oxidoreductase activity, acting on CH-OH group of donors,GO:0050660~flavin adenine dinucleotide binding,	IPR000172:Glucose-methanol-choline oxidoreductase, N-terminal,IPR007867:Glucose-methanol-choline oxidoreductase, C-terminal,IPR012132:Glucose-methanol-choline oxidoreductase,IPR023753:Pyridine nucleotide-disulphide oxidoreductase, FAD/NAD(P)-binding domain,		PIRSF000137:glucose-methanol-choline oxidoreductase,		Complete proteome,Reference proteome,
GB47478	glutathione peroxidase-like 1(Gtpx1)	Apis mellifera		GO:0006979~response to oxidative stress,		GO:0004602~glutathione peroxidase activity,	IPR000889:Glutathione peroxidase,IPR012336:Thioredoxin-like fold,	ame00480:Glutathione metabolism,ame00590:Arachidonic acid metabolism,	PIRSF000303:glutathione peroxidase,		Complete proteome,Oxidoreductase,Peroxidase,Reference proteome,
GB43112	glycine-rich cell wall structural protein-like(LOC552459)	Apis mellifera									Complete proteome,Reference proteome,Signal,
GB47828	high mobility group protein DSP1(LOC725551)	Apis mellifera						ame03410:Base excision repair,
GB46190	huntingtin-interacting protein K(LOC552553)	Apis mellifera									Complete proteome,Reference proteome,
GB51223	hymenoptaecin(LOC406142)	Apis mellifera		GO:0042742~defense response to bacterium,GO:0045087~innate immune response,							Antibiotic,Antimicrobial,Cleavage on pair of basic residues,Complete proteome,Immunity,Innate immunity,Reference proteome,Signal,	chain:Hymenoptaecin,sequence variant,signal peptide,
GB47143	lipid storage droplets surface-binding protein 2(LOC100578428)	Apis mellifera			GO:0016021~integral component of membrane,		IPR004279:Perilipin,				Complete proteome,Membrane,Reference proteome,Transmembrane,Transmembrane helix,
GB54097	malvolio(LOC494509)	Apis mellifera			GO:0016021~integral component of membrane,	GO:0005215~transporter activity,	IPR001046:Natural resistance-associated macrophage like,	ame04142:Lysosome,			Complete proteome,Membrane,Reference proteome,Transmembrane,Transmembrane helix,
GB43718	myosin-IIIb(LOC410489)	Apis mellifera			GO:0016459~myosin complex,	GO:0003774~motor activity,GO:0004672~protein kinase activity,GO:0005524~ATP binding,	IPR000048:IQ motif, EF-hand binding site,IPR000719:Protein kinase, catalytic domain,IPR001609:Myosin head, motor domain,IPR008271:Serine/threonine-protein kinase, active site,IPR011009:Protein kinase-like domain,IPR017441:Protein kinase, ATP binding site,IPR027417:P-loop containing nucleoside triphosphate hydrolase,	ame04745:Phototransduction - fly,		SM00015:IQ,SM00220:S_TKc,SM00242:MYSc,	Actin-binding,ATP-binding,Coiled coil,Complete proteome,Motor protein,Myosin,Nucleotide-binding,Reference proteome,
GB55161	nudC domain-containing protein 3(LOC412375)	Apis mellifera					IPR007052:CS-like domain,IPR008978:HSP20-like chaperone,IPR025934:NudC N-terminal domain,				Complete proteome,Reference proteome,
GB43510	pancreatic triacylglycerol lipase-like(LOC551268)	Apis mellifera			GO:0005576~extracellular region,	GO:0052689~carboxylic ester hydrolase activity,	IPR000734:Lipase,IPR013818:Lipase, N-terminal,				Complete proteome,Reference proteome,Secreted,Signal,
GB50701	pleckstrin homology domain-containing family M member 1(LOC412386)	Apis mellifera					IPR004012:RUN,IPR011011:Zinc finger, FYVE/PHD-type,IPR025258:Domain of unknown function DUF4206,			SM00593:RUN,SM01175:SM01175,	Complete proteome,Reference proteome,
GB52351	porphobilinogen deaminase(LOC551872)	Apis mellifera		GO:0018160~peptidyl-pyrromethane cofactor linkage,GO:0033014~tetrapyrrole biosynthetic process,		GO:0004418~hydroxymethylbilane synthase activity,	IPR000860:Tetrapyrrole biosynthesis, hydroxymethylbilane synthase,IPR022417:Porphobilinogen deaminase, N-terminal,IPR022418:Porphobilinogen deaminase, C-terminal,IPR022419:Porphobilinogen deaminase, dipyrromethane cofactor binding site,	ame00860:Porphyrin and chlorophyll metabolism,ame01100:Metabolic pathways,	PIRSF001438:porphobilinogen deaminase,		Complete proteome,Reference proteome,
GB44123	probable protein S-acyltransferase 23(LOC409559)	Apis mellifera	General function prediction only,
GB50925	prostaglandin E synthase 2(LOC726977)	Apis mellifera	Posttranslational modification, protein turnover, chaperones,					ame00590:Arachidonic acid metabolism,ame01100:Metabolic pathways,
GB48241	protein N-terminal glutamine amidohydrolase(LOC725501)	Apis mellifera				GO:0016811~hydrolase activity, acting on carbon-nitrogen (but not peptide) bonds, in linear amides,	IPR023128:Protein N-terminal glutamine amidohydrolase, alpha beta roll,				Complete proteome,Reference proteome,
GB51484	protein mago nashi homolog(LOC724628)	Apis mellifera			GO:0005634~nucleus,		IPR004023:Mago nashi protein,	ame03013:RNA transport,ame03015:mRNA surveillance pathway,ame03040:Spliceosome,			Complete proteome,Reference proteome,
GB54100	ragulator complex protein LAMTOR4 homolog(LOC724365)	Apis mellifera									Complete proteome,Reference proteome,
GB53133	ral GTPase-activating protein subunit beta(LOC412130)	Apis mellifera		GO:0051056~regulation of small GTPase mediated signal transduction,		GO:0005096~GTPase activator activity,	IPR000331:Rap GTPase activating proteins domain,IPR016024:Armadillo-type fold,				Complete proteome,Reference proteome,
GB45490	regulator of chromosome condensation 1(RCC1)	Apis mellifera	Cell division and chromosome partitioning / Cytoskeleton,				IPR000408:Regulator of chromosome condensation, RCC1,IPR009091:Regulator of chromosome condensation 1/beta-lactamase-inhibitor protein II,				Complete proteome,Reference proteome,Repeat,
GB52060	septin-1(LOC412180)	Apis mellifera	Cell division and chromosome partitioning / Cytoskeleton,	GO:0007049~cell cycle,GO:0051301~cell division,		GO:0005525~GTP binding,	IPR008113:Septin 2,IPR016491:Septin,IPR027417:P-loop containing nucleoside triphosphate hydrolase,		PIRSF006698:septin,		Coiled coil,Complete proteome,GTP-binding,Nucleotide-binding,Reference proteome,
GB54056	serine hydroxymethyltransferase(LOC411796)	Apis mellifera		GO:0006544~glycine metabolic process,GO:0006563~L-serine metabolic process,GO:0035999~tetrahydrofolate interconversion,		GO:0004372~glycine hydroxymethyltransferase activity,GO:0030170~pyridoxal phosphate binding,	IPR001085:Serine hydroxymethyltransferase,IPR015421:Pyridoxal phosphate-dependent transferase, major region, subdomain 1,IPR015422:Pyridoxal phosphate-dependent transferase, major region, subdomain 2,IPR015424:Pyridoxal phosphate-dependent transferase,IPR019798:Serine hydroxymethyltransferase, pyridoxal phosphate binding site,	ame00260:Glycine, serine and threonine metabolism,ame00460:Cyanoamino acid metabolism,ame00630:Glyoxylate and dicarboxylate metabolism,ame00670:One carbon pool by folate,ame01100:Metabolic pathways,ame01130:Biosynthesis of antibiotics,ame01200:Carbon metabolism,ame01230:Biosynthesis of amino acids,	PIRSF000412:serine/glycine hydroxymethyltransferase,		Complete proteome,One-carbon metabolism,Pyridoxal phosphate,Reference proteome,Transferase,
GB47880	superoxide dismutase 1(Sod1)	Apis mellifera				GO:0004784~superoxide dismutase activity,GO:0046872~metal ion binding,	IPR001424:Superoxide dismutase, copper/zinc binding domain,IPR018152:Superoxide dismutase, copper/zinc, binding site,IPR024134:Superoxide dismutase (Cu/Zn) / chaperones,	ame04146:Peroxisome,			Complete proteome,Copper,Metal-binding,Oxidoreductase,Reference proteome,Zinc,
GB54779	syntenin-1-like(LOC551650)	Apis mellifera					IPR001478:PDZ domain,			SM00228:PDZ,	Complete proteome,Reference proteome,
GB48374	tetratricopeptide repeat protein 19 homolog, mitochondrial-like(LOC726627)	Apis mellifera					IPR011990:Tetratricopeptide-like helical,IPR013026:Tetratricopeptide repeat-containing domain,IPR019734:Tetratricopeptide repeat,			SM00028:TPR,	Complete proteome,Reference proteome,
GB54503	thioredoxin domain-containing protein(LOC411255)	Apis mellifera		GO:0045454~cell redox homeostasis,	GO:0005623~cell,GO:0016021~integral component of membrane,		IPR012336:Thioredoxin-like fold,IPR013766:Thioredoxin domain,				Complete proteome,Membrane,Reference proteome,Signal,Transmembrane,Transmembrane helix,
GB41413	thioredoxin peroxidase 4(Tpx-4)	Apis mellifera	Posttranslational modification, protein turnover, chaperones,	GO:0045454~cell redox homeostasis,	GO:0005623~cell,	GO:0051920~peroxiredoxin activity,	IPR000866:Alkyl hydroperoxide reductase subunit C/ Thiol specific antioxidant,IPR012336:Thioredoxin-like fold,IPR013766:Thioredoxin domain,IPR019479:Peroxiredoxin, C-terminal,IPR024706:Peroxiredoxin, AhpC-type,	ame01100:Metabolic pathways,	PIRSF000239:peroxiredoxin, AhpC type,		Complete proteome,Reference proteome,
GB47259	transcription initiation factor TFIID subunit 12(LOC410305)	Apis mellifera		GO:0006352~DNA-templated transcription, initiation,	GO:0005669~transcription factor TFIID complex,		IPR003228:Transcription initiation factor TFIID,IPR009072:Histone-fold,	ame03022:Basal transcription factors,			Complete proteome,Reference proteome,
GB51598	translocon-associated protein subunit beta(LOC551559)	Apis mellifera			GO:0005789~endoplasmic reticulum membrane,GO:0016021~integral component of membrane,		IPR008856:Translocon-associated protein subunit beta,	ame04141:Protein processing in endoplasmic reticulum,	PIRSF016400:translocon-associated protein, beta subunit,		Complete proteome,Endoplasmic reticulum,Membrane,Reference proteome,Signal,Transmembrane,Transmembrane helix,
GB52587	transmembrane protein 230(LOC724630)	Apis mellifera			GO:0016021~integral component of membrane,		IPR008590:Protein of unknown function DUF872, transmembrane,				Complete proteome,Membrane,Reference proteome,Transmembrane,Transmembrane helix,
GB55302	trehalose transporter 1(Tret1)	Apis mellifera		GO:0015771~trehalose transport,	GO:0005886~plasma membrane,GO:0016021~integral component of membrane,	GO:0015574~trehalose transmembrane transporter activity,GO:0022891~substrate-specific transmembrane transporter activity,	IPR003663:Sugar/inositol transporter,IPR005828:General substrate transporter,IPR005829:Sugar transporter, conserved site,IPR020846:Major facilitator superfamily domain,				Cell membrane,Complete proteome,Glycoprotein,Membrane,Reference proteome,Sugar transport,Transmembrane,Transmembrane helix,Transport,
GB54848	tumor suppressor candidate 3(LOC412141)	Apis mellifera						ame00510:N-Glycan biosynthesis,ame01100:Metabolic pathways,ame04141:Protein processing in endoplasmic reticulum,
GB41154	twinfilin(LOC410169)	Apis mellifera		GO:0030837~negative regulation of actin filament polymerization,	GO:0005622~intracellular,		IPR002108:Actin-binding, cofilin/tropomyosin type,			SM00102:ADF,	Complete proteome,Reference proteome,
GB52739	tyrosine--tRNA ligase, cytoplasmic(LOC413909)	Apis mellifera	Translation, ribosomal structure and biogenesis,	GO:0006437~tyrosyl-tRNA aminoacylation,	GO:0005737~cytoplasm,	GO:0000049~tRNA binding,GO:0004831~tyrosine-tRNA ligase activity,GO:0005524~ATP binding,	IPR002305:Aminoacyl-tRNA synthetase, class Ic,IPR002307:Tyrosine-tRNA ligase,IPR002547:tRNA-binding domain,IPR012340:Nucleic acid-binding, OB-fold,IPR014729:Rossmann-like alpha/beta/alpha sandwich fold,	ame00970:Aminoacyl-tRNA biosynthesis,			Aminoacyl-tRNA synthetase,ATP-binding,Complete proteome,Ligase,Nucleotide-binding,Protein biosynthesis,Reference proteome,RNA-binding,tRNA-binding,
GB54951	ubiquitin carboxyl-terminal hydrolase 46(LOC552660)	Apis mellifera		GO:0006511~ubiquitin-dependent protein catabolic process,GO:0016579~protein deubiquitination,		GO:0036459~thiol-dependent ubiquitinyl hydrolase activity,	IPR001394:Peptidase C19, ubiquitin carboxyl-terminal hydrolase 2,IPR018200:Peptidase C19, ubiquitin carboxyl-terminal hydrolase 2, conserved site,				Complete proteome,Reference proteome,
GB41128	ubiquitin thioesterase OTU1(LOC552263)	Apis mellifera	Posttranslational modification, protein turnover, chaperones,				IPR003323:Ovarian tumour, otubain,	ame04141:Protein processing in endoplasmic reticulum,			Complete proteome,Reference proteome,
GB47842	ubiquitin thioesterase otubain-like(LOC725744)	Apis mellifera		GO:0016579~protein deubiquitination,		GO:0004843~thiol-dependent ubiquitin-specific protease activity,	IPR003323:Ovarian tumour, otubain,IPR016615:Ubiquitin thioesterase Otubain,IPR019400:Peptidase C65, otubain,		PIRSF013503:ubiquitin thioesterase Otubain,		Complete proteome,Reference proteome,
GB41657	uncharacterized LOC100576530(LOC100576530)	Apis mellifera			GO:0016021~integral component of membrane,						Complete proteome,Membrane,Reference proteome,Transmembrane,Transmembrane helix,
GB45151	uncharacterized LOC408365(LOC408365)	Apis mellifera		GO:0005975~carbohydrate metabolic process,GO:0006030~chitin metabolic process,	GO:0005576~extracellular region,	GO:0008061~chitin binding,GO:0016810~hydrolase activity, acting on carbon-nitrogen (but not peptide) bonds,	IPR002172:Low-density lipoprotein (LDL) receptor class A repeat,IPR002509:Polysaccharide deacetylase,IPR002557:Chitin binding domain,IPR011330:Glycoside hydrolase/deacetylase, beta/alpha-barrel,IPR023415:Low-density lipoprotein (LDL) receptor class A, conserved site,			SM00192:LDLa,SM00494:ChtBD2,	Complete proteome,Disulfide bond,Reference proteome,Signal,
GB51852	uncharacterized LOC409752(LOC409752)	Apis mellifera			GO:0016021~integral component of membrane,						Complete proteome,Membrane,Reference proteome,Transmembrane,Transmembrane helix,
GB48980	uncharacterized LOC413056(LOC413056)	Apis mellifera			GO:0005622~intracellular,	GO:0005215~transporter activity,	IPR001071:Cellular retinaldehyde binding/alpha-tocopherol transport,IPR001251:CRAL-TRIO domain,IPR011074:CRAL/TRIO, N-terminal domain,			SM00516:SEC14,	Complete proteome,Reference proteome,
GB50924	uncharacterized LOC413792(LOC413792)	Apis mellifera									Coiled coil,Complete proteome,Reference proteome,
GB55612	uncharacterized LOC552320(LOC552320)	Apis mellifera									Complete proteome,Reference proteome,Signal,
GB42488	vesicle transport protein GOT1B(LOC412806)	Apis mellifera		GO:0016192~vesicle-mediated transport,	GO:0016021~integral component of membrane,		IPR007305:Vesicle transport protein, Got1/SFT2-like,				Complete proteome,Membrane,Reference proteome,Transmembrane,Transmembrane helix,
GB43808	viral IAP-associated factor homolog(LOC100577876)	Apis mellifera					IPR012336:Thioredoxin-like fold,IPR024253:Phosducin, thioredoxin-like domain,				Complete proteome,Reference proteome,
GB47964	zinc finger protein 543-like(LOC725515)	Apis mellifera	General function prediction only,		GO:0005634~nucleus,	GO:0003676~nucleic acid binding,GO:0008270~zinc ion binding,	IPR007087:Zinc finger, C2H2,IPR012934:Zinc finger, AD-type,IPR013087:Zinc finger C2H2-type/integrase DNA-binding domain,IPR015880:Zinc finger, C2H2-like,			SM00355:ZnF_C2H2,SM00868:SM00868,	Complete proteome,Reference proteome,

## Sheet: sTable8a
Supplementary Table 8a. GO cluster of up-regulated DEGs of 0-day-old adults with 10 ppb imidacloprid treatment.
Annotation Cluster 1	Enrichment Score: 2.013831253244504
Category	Term	Count	%	PValue	Genes	List Total	Pop Hits	Pop Total	Fold Enrichment	Bonferroni	Benjamini	FDR (100X)
INTERPRO	IPR013783:Immunoglobulin-like fold	14	2.98507	0.00560161	GB49778, GB46113, GB45810, GB54551, GB44159, GB53294, GB55425, GB41698, GB45774, GB51111, GB49389, GB54143, GB55840, GB42576	359	119	7258	2.3785	0.978914	0.72373	8.10289
INTERPRO	IPR003961:Fibronectin, type III	7	1.49254	0.00574175	GB54551, GB46113, GB44159, GB55425, GB45774, GB54143, GB55840	359	34	7258	4.16238	0.98086	0.628047	8.29752
SMART	SM00060:FN3	6	1.27932	0.0282585	GB46113, GB44159, GB55425, GB45774, GB54143, GB55840	200	28	3159	3.38464	0.992128	0.801073	29.4864
Annotation Cluster 2	Enrichment Score: 1.7302414499866166
Category	Term	Count	%	PValue	Genes	List Total	Pop Hits	Pop Total	Fold Enrichment	Bonferroni	Benjamini	FDR (100X)
INTERPRO	IPR000504:RNA recognition motif domain	12	2.55864	0.00534374	GB41294, GB52688, GB43841, GB55730, GB46061, GB49723, GB53719, GB50202, GB46147, GB54451, GB52056, GB44336	359	92	7258	2.63704	0.974802	0.974802	7.74376
SMART	SM00360:RRM	12	2.55864	0.0126233	GB41294, GB52688, GB43841, GB55730, GB46061, GB49723, GB53719, GB50202, GB46147, GB54451, GB52056, GB44336	200	82	3159	2.31146	0.883156	0.883156	14.3438
INTERPRO	IPR012677:Nucleotide-binding, alpha-beta plait	12	2.55864	0.0205527	GB41294, GB52688, GB43841, GB55730, GB46061, GB49723, GB53719, GB50202, GB46147, GB54451, GB52056, GB44336	359	111	7258	2.18565	0.999999	0.759895	26.8304
GOTERM_MF_DIRECT	GO:0000166~nucleotide binding	13	2.77186	0.0257754	GB41294, GB55730, GB46061, GB49723, GB45150, GB53719, GB52056, GB52688, GB43841, GB50202, GB46147, GB54451, GB44336	203	132	4152	2.01433	0.969779	0.826157	26.3425
GOTERM_MF_DIRECT	GO:0003723~RNA binding	11	2.34542	0.062474	GB41294, GB46035, GB52596, GB43841, GB46061, GB40674, GB53719, GB50202, GB49948, GB50364, GB52056	203	119	4152	1.89063	0.999824	0.822519	53.0136
Annotation Cluster 3	Enrichment Score: 1.6046081854694556
Category	Term	Count	%	PValue	Genes	List Total	Pop Hits	Pop Total	Fold Enrichment	Bonferroni	Benjamini	FDR (100X)
INTERPRO	IPR009146:Groucho/transducin-like enhancer	3	0.639659	0.00704135	GB48608, GB41520, GB41521	359	3	7258	20.2173	0.992207	0.621259	10.0842
INTERPRO	IPR005617:Groucho/TLE, N-terminal Q-rich domain	3	0.639659	0.00704135	GB48608, GB41520, GB41521	359	3	7258	20.2173	0.992207	0.621259	10.0842
INTERPRO	IPR019775:WD40 repeat, conserved site	7	1.49254	0.309645	GB48608, GB48932, GB54939, GB41520, GB41797, GB47846, GB41521	359	93	7258	1.52173	1	0.995557	99.6205
Annotation Cluster 4	Enrichment Score: 1.2773939274844262
Category	Term	Count	%	PValue	Genes	List Total	Pop Hits	Pop Total	Fold Enrichment	Bonferroni	Benjamini	FDR (100X)
INTERPRO	IPR003938:Potassium channel, voltage-dependent, EAG/ELK/ERG	3	0.639659	0.013624	GB54127, GB54716, GB47876	359	4	7258	15.163	0.999919	0.739795	18.6453
GOTERM_MF_DIRECT	GO:0005249~voltage-gated potassium channel activity	4	0.852878	0.0140082	GB54127, GB54716, GB47876, GB51854	203	11	4152	7.43753	0.848983	0.848983	15.2252
INTERPRO	IPR005821:Ion transport domain	5	1.0661	0.0282749	GB54127, GB54716, GB47876, GB51854, GB55059	359	24	7258	4.21193	1	0.80642	35.0442
INTERPRO	IPR000595:Cyclic nucleotide-binding domain	4	0.852878	0.0348034	GB54127, GB54716, GB47876, GB54281	359	15	7258	5.39127	1	0.781506	41.308
INTERPRO	IPR014710:RmlC-like jelly roll fold	5	1.0661	0.0368415	GB54127, GB50425, GB54716, GB47876, GB54281	359	26	7258	3.88794	1	0.78062	43.1449
INTERPRO	IPR018490:Cyclic nucleotide-binding-like	4	0.852878	0.0413111	GB54127, GB54716, GB47876, GB54281	359	16	7258	5.05432	1	0.800153	46.9871
SMART	SM00100:cNMP	4	0.852878	0.0535339	GB54127, GB54716, GB47876, GB54281	200	14	3159	4.51286	0.999908	0.902178	48.8582
UP_KEYWORDS	Ion transport	8	1.70576	0.0998314	GB54127, GB40457, GB54716, GB49320, GB46188, GB47876, GB50890, GB51854	395	85	8471	2.01841	0.999982	0.790404	69.148
UP_KEYWORDS	Ion channel	5	1.0661	0.304619	GB54127, GB54716, GB46188, GB47876, GB51854	395	60	8471	1.78713	1	0.848798	98.2787
UP_KEYWORDS	Transport	13	2.77186	0.361656	GB54127, GB40457, GB43879, GB54716, GB49320, GB46188, GB49637, GB47876, GB50890, GB49785, GB51854, GB47844, GB41134	395	227	8471	1.22816	1	0.880204	99.3389
Annotation Cluster 5	Enrichment Score: 1.2529719285342689
Category	Term	Count	%	PValue	Genes	List Total	Pop Hits	Pop Total	Fold Enrichment	Bonferroni	Benjamini	FDR (100X)
INTERPRO	IPR015943:WD40/YVTN repeat-like-containing domain	17	3.62473	0.0158725	GB46735, GB48608, GB41520, GB53376, GB54158, GB41521, GB45018, GB45923, GB48932, GB49837, GB49961, GB50175, GB51422, GB54939, GB41797, GB47846, GB49969	359	180	7258	1.90941	0.999983	0.746904	21.3908
INTERPRO	IPR017986:WD40-repeat-containing domain	16	3.41151	0.02239	GB48608, GB41520, GB53376, GB54158, GB41521, GB45018, GB45923, GB48932, GB49837, GB49961, GB50175, GB51422, GB54939, GB41797, GB47846, GB49969	359	172	7258	1.88068	1	0.756892	28.8682
INTERPRO	IPR001680:WD40 repeat	14	2.98507	0.033598	GB48608, GB41520, GB54158, GB41521, GB45018, GB45923, GB48932, GB49837, GB49961, GB50175, GB54939, GB41797, GB47846, GB49969	359	150	7258	1.88695	1	0.79096	40.1957
SMART	SM00320:WD40	14	2.98507	0.146982	GB48608, GB41520, GB54158, GB41521, GB45018, GB45923, GB48932, GB49837, GB49961, GB50175, GB54939, GB41797, GB47846, GB49969	200	150	3159	1.4742	1	0.94947	85.5941
INTERPRO	IPR019775:WD40 repeat, conserved site	7	1.49254	0.309645	GB48608, GB48932, GB54939, GB41520, GB41797, GB47846, GB41521	359	93	7258	1.52173	1	0.995557	99.6205
Annotation Cluster 6	Enrichment Score: 1.2286927629144981
Category	Term	Count	%	PValue	Genes	List Total	Pop Hits	Pop Total	Fold Enrichment	Bonferroni	Benjamini	FDR (100X)
INTERPRO	IPR020635:Tyrosine-protein kinase, catalytic domain	6	1.27932	0.00554822	GB55425, GB53865, GB50877, GB43963, GB46371, GB54477	359	24	7258	5.05432	0.978121	0.852085	8.02864
INTERPRO	IPR008266:Tyrosine-protein kinase, active site	6	1.27932	0.0126704	GB55425, GB53865, GB50877, GB43963, GB46371, GB54477	359	29	7258	4.18288	0.999843	0.76777	17.4541
SMART	SM00219:TyrKc	6	1.27932	0.0149865	GB55425, GB53865, GB50877, GB43963, GB46371, GB54477	200	24	3159	3.94875	0.922065	0.720832	16.8092
INTERPRO	IPR001245:Serine-threonine/tyrosine-protein kinase catalytic domain	6	1.27932	0.0304021	GB55425, GB53865, GB50877, GB43963, GB46371, GB54477	359	36	7258	3.36955	1	0.804376	37.1505
INTERPRO	IPR000719:Protein kinase, catalytic domain	13	2.77186	0.103305	GB41836, GB48932, GB55425, GB53865, GB50276, GB46371, GB50877, GB43963, GB48749, GB51129, GB54477, GB41668, GB44910	359	162	7258	1.62237	1	0.92446	80.6068
UP_KEYWORDS	Tyrosine-protein kinase	3	0.639659	0.120073	GB55425, GB46371, GB54477	395	13	8471	4.94898	0.999998	0.77194	76.0755
GOTERM_MF_DIRECT	GO:0004713~protein tyrosine kinase activity	3	0.639659	0.146171	GB53865, GB50877, GB43963	203	14	4152	4.38283	1	0.951444	84.2793
INTERPRO	IPR011009:Protein kinase-like domain	13	2.77186	0.233033	GB41836, GB48932, GB55425, GB53865, GB50276, GB46371, GB50877, GB43963, GB48749, GB51129, GB54477, GB41668, GB44910	359	191	7258	1.37604	1	0.990661	98.1519
INTERPRO	IPR017441:Protein kinase, ATP binding site	6	1.27932	0.646212	GB55425, GB53865, GB50276, GB43963, GB48749, GB54477	359	111	7258	1.09283	1	0.999993	100
Annotation Cluster 7	Enrichment Score: 1.2120339780418596
Category	Term	Count	%	PValue	Genes	List Total	Pop Hits	Pop Total	Fold Enrichment	Bonferroni	Benjamini	FDR (100X)
INTERPRO	IPR002073:3'5'-cyclic nucleotide phosphodiesterase, catalytic domain	3	0.639659	0.0318906	GB43245, GB42000, GB49480	359	6	7258	10.1086	1	0.796159	38.5864
INTERPRO	IPR023174:3'5'-cyclic nucleotide phosphodiesterase, conserved site	3	0.639659	0.0318906	GB43245, GB42000, GB49480	359	6	7258	10.1086	1	0.796159	38.5864
INTERPRO	IPR023088:3'5'-cyclic nucleotide phosphodiesterase	3	0.639659	0.0318906	GB43245, GB42000, GB49480	359	6	7258	10.1086	1	0.796159	38.5864
GOTERM_MF_DIRECT	GO:0004114~3',5'-cyclic-nucleotide phosphodiesterase activity	3	0.639659	0.0420748	GB43245, GB42000, GB49480	203	7	4152	8.76566	0.996849	0.763076	39.546
INTERPRO	IPR003607:HD/PDEase domain	3	0.639659	0.0557694	GB43245, GB42000, GB49480	359	8	7258	7.58148	1	0.846998	57.8202
SMART	SM00471:HDc	3	0.639659	0.0672197	GB43245, GB42000, GB49480	200	7	3159	6.76929	0.999992	0.904821	57.1766
KEGG_PATHWAY	ame00230:Purine metabolism	6	1.27932	0.641001	GB43245, GB43617, GB45150, GB42000, GB52360, GB49480	110	105	2113	1.09766	1	0.979613	99.9979
Annotation Cluster 8	Enrichment Score: 1.0571102471165421
Category	Term	Count	%	PValue	Genes	List Total	Pop Hits	Pop Total	Fold Enrichment	Bonferroni	Benjamini	FDR (100X)
INTERPRO	IPR001623:DnaJ domain	5	1.0661	0.0640887	GB41836, GB51552, GB54992, GB43868, GB55532	359	31	7258	3.26085	1	0.873603	63.0776
INTERPRO	IPR018253:DnaJ domain, conserved site	3	0.639659	0.0994424	GB54992, GB43868, GB55532	359	11	7258	5.5138	1	0.923457	79.3116
SMART	SM00271:DnaJ	5	1.0661	0.105759	GB41836, GB51552, GB54992, GB43868, GB55532	200	29	3159	2.72328	1	0.957082	74.3938
Annotation Cluster 9	Enrichment Score: 0.9604995758019406
Category	Term	Count	%	PValue	Genes	List Total	Pop Hits	Pop Total	Fold Enrichment	Bonferroni	Benjamini	FDR (100X)
INTERPRO	IPR001628:Zinc finger, nuclear hormone receptor-type	4	0.852878	0.0187711	GB40074, GB43459, GB48059, GB49738	359	12	7258	6.73909	0.999998	0.764603	24.8026
INTERPRO	IPR013088:Zinc finger, NHR/GATA-type	4	0.852878	0.0348034	GB40074, GB48059, GB50932, GB49738	359	15	7258	5.39127	1	0.781506	41.308
GOTERM_MF_DIRECT	GO:0043565~sequence-specific DNA binding	13	2.77186	0.0348864	GB40074, GB54092, GB45437, GB47941, GB43459, GB45501, GB49738, GB40150, GB51303, GB48059, GB42592, GB50932, GB55635	203	138	4152	1.92675	0.99142	0.795275	34.0159
INTERPRO	IPR001723:Steroid hormone receptor	3	0.639659	0.0694173	GB40074, GB48059, GB49738	359	9	7258	6.73909	1	0.87247	66.1165
INTERPRO	IPR000536:Nuclear hormone receptor, ligand-binding, core	3	0.639659	0.0994424	GB40074, GB48059, GB49738	359	11	7258	5.5138	1	0.923457	79.3116
SMART	SM00399:ZnF_C4	3	0.639659	0.127331	GB40074, GB48059, GB49738	200	10	3159	4.7385	1	0.96268	80.9851
SMART	SM00430:HOLI	3	0.639659	0.127331	GB40074, GB48059, GB49738	200	10	3159	4.7385	1	0.96268	80.9851
UP_KEYWORDS	Transcription	6	1.27932	0.251675	GB40074, GB40150, GB45437, GB48059, GB52039, GB49738	395	73	8471	1.76265	1	0.830281	96.09
UP_KEYWORDS	Transcription regulation	5	1.0661	0.283472	GB40074, GB45437, GB48059, GB52039, GB49738	395	58	8471	1.84876	1	0.838716	97.5938
UP_KEYWORDS	DNA-binding	11	2.34542	0.315231	GB50179, GB48847, GB40074, GB40150, GB45437, GB51303, GB48059, GB45501, GB42592, GB45632, GB49738	395	178	8471	1.32529	1	0.846696	98.5506
GOTERM_BP_DIRECT	GO:0006351~transcription, DNA-templated	6	1.27932	0.474082	GB40074, GB40150, GB45437, GB48059, GB52039, GB49738	118	103	2671	1.31858	1	0.999984	99.9021
Annotation Cluster 10	Enrichment Score: 0.9198461587514638
Category	Term	Count	%	PValue	Genes	List Total	Pop Hits	Pop Total	Fold Enrichment	Bonferroni	Benjamini	FDR (100X)
INTERPRO	IPR013783:Immunoglobulin-like fold	14	2.98507	0.00560161	GB49778, GB46113, GB45810, GB54551, GB44159, GB53294, GB55425, GB41698, GB45774, GB51111, GB49389, GB54143, GB55840, GB42576	359	119	7258	2.3785	0.978914	0.72373	8.10289
INTERPRO	IPR007110:Immunoglobulin-like domain	9	1.91898	0.0714638	GB49778, GB45810, GB44159, GB53294, GB41698, GB45774, GB49389, GB42576, GB55840	359	89	7258	2.04444	1	0.86965	67.2203
INTERPRO	IPR013106:Immunoglobulin V-set	4	0.852878	0.0916142	GB49778, GB53294, GB41698, GB42576	359	22	7258	3.67587	1	0.921046	76.4349
INTERPRO	IPR003599:Immunoglobulin subtype	8	1.70576	0.0986553	GB49778, GB45810, GB44159, GB53294, GB45774, GB49389, GB42576, GB55840	359	80	7258	2.02173	1	0.928842	79.0379
SMART	SM00409:IG	8	1.70576	0.236901	GB49778, GB45810, GB44159, GB53294, GB45774, GB49389, GB42576, GB55840	200	80	3159	1.5795	1	0.989634	96.2937
INTERPRO	IPR003598:Immunoglobulin subtype 2	6	1.27932	0.291252	GB49778, GB44159, GB53294, GB45774, GB49389, GB42576	359	73	7258	1.66169	1	0.995914	99.4364
INTERPRO	IPR013098:Immunoglobulin I-set	4	0.852878	0.356868	GB44159, GB53294, GB45774, GB49389	359	43	7258	1.88068	1	0.997677	99.8693
SMART	SM00408:IGc2	6	1.27932	0.491368	GB49778, GB44159, GB53294, GB45774, GB49389, GB42576	200	73	3159	1.29822	1	0.999508	99.9736
Annotation Cluster 11	Enrichment Score: 0.9147198481248345
Category	Term	Count	%	PValue	Genes	List Total	Pop Hits	Pop Total	Fold Enrichment	Bonferroni	Benjamini	FDR (100X)
UP_KEYWORDS	Zinc	17	3.62473	0.0820334	GB40074, GB43459, GB44658, GB46952, GB49190, GB46638, GB49738, GB55380, GB49806, GB48059, GB50602, GB48007, GB54992, GB43820, GB45214, GB48940, GB54087	395	236	8471	1.54481	0.999864	0.831423	61.5977
UP_KEYWORDS	Zinc-finger	12	2.55864	0.0964936	GB40074, GB43459, GB48059, GB50602, GB54992, GB48007, GB43820, GB45214, GB46952, GB49190, GB49738, GB54087	395	152	8471	1.69307	0.999974	0.827757	67.8445
UP_KEYWORDS	Metal-binding	23	4.90405	0.14125	GB40074, GB43459, GB44658, GB46952, GB40280, GB49190, GB46638, GB49738, GB49806, GB55380, GB54809, GB43245, GB48059, GB50602, GB48007, GB54992, GB43820, GB45214, GB42000, GB55444, GB48940, GB54087, GB49480	395	371	8471	1.32951	1	0.794783	81.7802
GOTERM_MF_DIRECT	GO:0008270~zinc ion binding	23	4.90405	0.196174	GB54092, GB40074, GB43459, GB43951, GB46952, GB49190, GB55852, GB49738, GB42152, GB49806, GB52596, GB48983, GB48059, GB50602, GB48007, GB54992, GB43820, GB49412, GB50932, GB51263, GB44890, GB49541, GB48940	203	373	4152	1.26119	1	0.961277	92.2445
Annotation Cluster 12	Enrichment Score: 0.8907628822628099
Category	Term	Count	%	PValue	Genes	List Total	Pop Hits	Pop Total	Fold Enrichment	Bonferroni	Benjamini	FDR (100X)
UP_KEYWORDS	SH3 domain	5	1.0661	0.0436471	GB40648, GB55550, GB46371, GB43138, GB48336	395	29	8471	3.69751	0.990355	0.901792	39.2863
INTERPRO	IPR001452:Src homology-3 domain	5	1.0661	0.179995	GB40648, GB55550, GB46371, GB43138, GB48336	359	45	7258	2.24636	1	0.981862	94.9469
SMART	SM00326:SH3	5	1.0661	0.270705	GB40648, GB55550, GB46371, GB43138, GB48336	200	42	3159	1.88036	1	0.992171	97.8664
Annotation Cluster 13	Enrichment Score: 0.8492822552589272
Category	Term	Count	%	PValue	Genes	List Total	Pop Hits	Pop Total	Fold Enrichment	Bonferroni	Benjamini	FDR (100X)
GOTERM_CC_DIRECT	GO:0005634~nucleus	31	6.60981	0.0197396	GB48608, GB45437, GB43459, GB47941, GB45501, GB49637, GB41520, GB41521, GB49738, GB50179, GB48847, GB51303, GB48059, GB42592, GB40674, GB51263, GB55532, GB41294, GB54092, GB40074, GB49567, GB54303, GB55872, GB45632, GB46472, GB40150, GB48682, GB52039, GB46066, GB50686, GB44383	170	437	3583	1.49513	0.615949	0.615949	17.3265
UP_KEYWORDS	DNA-binding	11	2.34542	0.315231	GB50179, GB48847, GB40074, GB40150, GB45437, GB51303, GB48059, GB45501, GB42592, GB45632, GB49738	395	178	8471	1.32529	1	0.846696	98.5506
UP_KEYWORDS	Nucleus	15	3.19829	0.455183	GB54092, GB40074, GB43459, GB45501, GB45632, GB49738, GB42039, GB50179, GB40150, GB51303, GB48059, GB42592, GB52039, GB44383, GB55532	395	286	8471	1.12477	1	0.9036	99.8876
Annotation Cluster 14	Enrichment Score: 0.7245536588353525
Category	Term	Count	%	PValue	Genes	List Total	Pop Hits	Pop Total	Fold Enrichment	Bonferroni	Benjamini	FDR (100X)
GOTERM_BP_DIRECT	GO:0007156~homophilic cell adhesion via plasma membrane adhesion molecules	3	0.639659	0.10834	GB40703, GB46325, GB43963	118	13	2671	5.2236	0.999948	0.962642	70.9607
INTERPRO	IPR002126:Cadherin	3	0.639659	0.132313	GB40703, GB46325, GB43963	359	13	7258	4.66552	1	0.956943	88.1747
INTERPRO	IPR015919:Cadherin-like	3	0.639659	0.132313	GB40703, GB46325, GB43963	359	13	7258	4.66552	1	0.956943	88.1747
GOTERM_MF_DIRECT	GO:0005509~calcium ion binding	6	1.27932	0.66649	GB40908, GB40703, GB46325, GB44174, GB43963, GB52427	203	115	4152	1.06712	1	0.999362	99.9997
Annotation Cluster 15	Enrichment Score: 0.7153050480389488
Category	Term	Count	%	PValue	Genes	List Total	Pop Hits	Pop Total	Fold Enrichment	Bonferroni	Benjamini	FDR (100X)
INTERPRO	IPR000629:RNA helicase, ATP-dependent, DEAD-box, conserved site	4	0.852878	0.048384	GB41609, GB54511, GB40674, GB40538	359	17	7258	4.757	1	0.817962	52.5753
INTERPRO	IPR014014:RNA helicase, DEAD-box type, Q motif	4	0.852878	0.11217	GB41609, GB54511, GB40674, GB40538	359	24	7258	3.36955	1	0.934423	83.2993
UP_KEYWORDS	Helicase	4	0.852878	0.118045	GB48847, GB54511, GB40674, GB40538	395	26	8471	3.29932	0.999998	0.804656	75.4518
INTERPRO	IPR011545:DNA/RNA helicase, DEAD/DEAH box type, N-terminal	5	1.0661	0.13279	GB41609, GB54511, GB40674, GB44346, GB40538	359	40	7258	2.52716	1	0.953053	88.2722
INTERPRO	IPR014001:Helicase, superfamily 1/2, ATP-binding domain	5	1.0661	0.309285	GB41609, GB54511, GB40674, GB44346, GB40538	359	57	7258	1.77344	1	0.996019	99.6175
INTERPRO	IPR001650:Helicase, C-terminal	5	1.0661	0.320605	GB41609, GB54511, GB40674, GB44346, GB40538	359	58	7258	1.74287	1	0.996044	99.7017
SMART	SM00487:DEXDc	5	1.0661	0.473934	GB41609, GB54511, GB40674, GB44346, GB40538	200	56	3159	1.41027	1	0.999571	99.9602
SMART	SM00490:HELICc	5	1.0661	0.473934	GB41609, GB54511, GB40674, GB44346, GB40538	200	56	3159	1.41027	1	0.999571	99.9602
Annotation Cluster 16	Enrichment Score: 0.618126331270624
Category	Term	Count	%	PValue	Genes	List Total	Pop Hits	Pop Total	Fold Enrichment	Bonferroni	Benjamini	FDR (100X)
UP_KEYWORDS	Zinc-finger	12	2.55864	0.0964936	GB40074, GB43459, GB48059, GB50602, GB54992, GB48007, GB43820, GB45214, GB46952, GB49190, GB49738, GB54087	395	152	8471	1.69307	0.999974	0.827757	67.8445
INTERPRO	IPR011011:Zinc finger, FYVE/PHD-type	5	1.0661	0.275618	GB43459, GB43820, GB45214, GB49190, GB54087	359	54	7258	1.87197	1	0.994878	99.2174
INTERPRO	IPR013083:Zinc finger, RING/FYVE/PHD-type	10	2.1322	0.525793	GB48983, GB43459, GB44524, GB48446, GB48007, GB43820, GB45214, GB49190, GB55852, GB54087	359	179	7258	1.12946	1	0.99991	99.9987
Annotation Cluster 17	Enrichment Score: 0.5739665010390856
Category	Term	Count	%	PValue	Genes	List Total	Pop Hits	Pop Total	Fold Enrichment	Bonferroni	Benjamini	FDR (100X)
INTERPRO	IPR009057:Homeodomain-like	9	1.91898	0.23302	GB50179, GB54092, GB51303, GB45501, GB42592, GB43868, GB45632, GB40280, GB55532	359	119	7258	1.52904	1	0.991739	98.1514
INTERPRO	IPR001005:SANT/Myb domain	3	0.639659	0.240414	GB54092, GB43868, GB55532	359	19	7258	3.1922	1	0.99111	98.4021
SMART	SM00717:SANT	3	0.639659	0.338647	GB54092, GB43868, GB55532	200	19	3159	2.49395	1	0.997041	99.3521
Annotation Cluster 18	Enrichment Score: 0.4963114106704646
Category	Term	Count	%	PValue	Genes	List Total	Pop Hits	Pop Total	Fold Enrichment	Bonferroni	Benjamini	FDR (100X)
UP_KEYWORDS	Nucleotide-binding	23	4.90405	0.177606	GB49230, GB49117, GB55425, GB45150, GB50276, GB46371, GB48749, GB46481, GB44186, GB40280, GB54477, GB54339, GB55816, GB48847, GB55658, GB49320, GB54511, GB40674, GB53865, GB54281, GB51255, GB40538, GB55378	395	383	8471	1.28785	1	0.816336	88.7673
UP_KEYWORDS	ATP-binding	16	3.41151	0.389884	GB49117, GB55425, GB50276, GB46371, GB48749, GB54477, GB40280, GB54339, GB48847, GB55658, GB49320, GB54511, GB40674, GB51255, GB40538, GB55378	395	294	8471	1.16711	1	0.882477	99.6013
GOTERM_MF_DIRECT	GO:0005524~ATP binding	27	5.75693	0.46846	GB41836, GB50276, GB50877, GB48749, GB54339, GB44910, GB48847, GB55658, GB49320, GB40674, GB40538, GB55378, GB49117, GB55425, GB46371, GB43963, GB54477, GB51129, GB40280, GB48932, GB41609, GB54511, GB53865, GB44890, GB44346, GB41668, GB51255	203	519	4152	1.06404	1	0.993136	99.9388
Annotation Cluster 19	Enrichment Score: 0.49256112514370454
Category	Term	Count	%	PValue	Genes	List Total	Pop Hits	Pop Total	Fold Enrichment	Bonferroni	Benjamini	FDR (100X)
INTERPRO	IPR011993:Pleckstrin homology-like domain	8	1.70576	0.21567	GB40134, GB53340, GB41720, GB55550, GB41703, GB44174, GB55495, GB48336	359	99	7258	1.63372	1	0.990302	97.412
INTERPRO	IPR001849:Pleckstrin homology domain	4	0.852878	0.356868	GB53340, GB55550, GB55495, GB48336	359	43	7258	1.88068	1	0.997677	99.8693
SMART	SM00233:PH	4	0.852878	0.432533	GB53340, GB55550, GB55495, GB48336	200	38	3159	1.66263	1	0.999367	99.8997
Annotation Cluster 20	Enrichment Score: 0.4730762737649568
Category	Term	Count	%	PValue	Genes	List Total	Pop Hits	Pop Total	Fold Enrichment	Bonferroni	Benjamini	FDR (100X)
KEGG_PATHWAY	ame04080:Neuroactive ligand-receptor interaction	4	0.852878	0.147207	GB48097, GB50192, GB48005, GB51689	110	26	2113	2.95524	0.999994	0.982297	81.2816
UP_KEYWORDS	G-protein coupled receptor	5	1.0661	0.202054	GB50192, GB48005, GB53857, GB48344, GB51689	395	50	8471	2.14456	1	0.813017	91.9844
INTERPRO	IPR017452:GPCR, rhodopsin-like, 7TM	5	1.0661	0.331955	GB54467, GB50192, GB48005, GB48344, GB51689	359	59	7258	1.71333	1	0.996503	99.7685
INTERPRO	IPR000276:G protein-coupled receptor, rhodopsin-like	5	1.0661	0.331955	GB54467, GB50192, GB48005, GB48344, GB51689	359	59	7258	1.71333	1	0.996503	99.7685
UP_KEYWORDS	Receptor	10	2.1322	0.467612	GB40074, GB50192, GB48059, GB55425, GB48005, GB53857, GB48344, GB51689, GB54477, GB49738	395	181	8471	1.18484	1	0.903809	99.9131
GOTERM_MF_DIRECT	GO:0004930~G-protein coupled receptor activity	4	0.852878	0.480681	GB54467, GB48005, GB53857, GB48344	203	53	4152	1.54364	1	0.992387	99.9534
UP_KEYWORDS	Transducer	6	1.27932	0.662473	GB50192, GB48005, GB53857, GB44174, GB48344, GB51689	395	120	8471	1.07228	1	0.963927	99.9995
Annotation Cluster 21	Enrichment Score: 0.4717147441166659
Category	Term	Count	%	PValue	Genes	List Total	Pop Hits	Pop Total	Fold Enrichment	Bonferroni	Benjamini	FDR (100X)
INTERPRO	IPR000719:Protein kinase, catalytic domain	13	2.77186	0.103305	GB41836, GB48932, GB55425, GB53865, GB50276, GB46371, GB50877, GB43963, GB48749, GB51129, GB54477, GB41668, GB44910	359	162	7258	1.62237	1	0.92446	80.6068
INTERPRO	IPR011009:Protein kinase-like domain	13	2.77186	0.233033	GB41836, GB48932, GB55425, GB53865, GB50276, GB46371, GB50877, GB43963, GB48749, GB51129, GB54477, GB41668, GB44910	359	191	7258	1.37604	1	0.990661	98.1519
GOTERM_MF_DIRECT	GO:0004672~protein kinase activity	5	1.0661	0.367681	GB41836, GB48932, GB51129, GB41668, GB44910	203	63	4152	1.62327	1	0.991126	99.533
INTERPRO	IPR008271:Serine/threonine-protein kinase, active site	6	1.27932	0.561875	GB41836, GB48932, GB50276, GB48749, GB51129, GB41668	359	101	7258	1.20103	1	0.999943	99.9996
SMART	SM00220:S_TKc	6	1.27932	0.8806	GB41836, GB48932, GB50276, GB48749, GB51129, GB41668	200	119	3159	0.796387	1	1	100
Annotation Cluster 22	Enrichment Score: 0.39106206125153903
Category	Term	Count	%	PValue	Genes	List Total	Pop Hits	Pop Total	Fold Enrichment	Bonferroni	Benjamini	FDR (100X)
INTERPRO	IPR011011:Zinc finger, FYVE/PHD-type	5	1.0661	0.275618	GB43459, GB43820, GB45214, GB49190, GB54087	359	54	7258	1.87197	1	0.994878	99.2174
INTERPRO	IPR001965:Zinc finger, PHD-type	3	0.639659	0.422603	GB43459, GB43820, GB49190	359	29	7258	2.09144	1	0.999388	99.9742
INTERPRO	IPR019787:Zinc finger, PHD-finger	3	0.639659	0.422603	GB43459, GB43820, GB49190	359	29	7258	2.09144	1	0.999388	99.9742
SMART	SM00249:PHD	3	0.639659	0.554088	GB43459, GB43820, GB49190	200	29	3159	1.63397	1	0.999803	99.9947
Annotation Cluster 23	Enrichment Score: 0.3817354460388253
Category	Term	Count	%	PValue	Genes	List Total	Pop Hits	Pop Total	Fold Enrichment	Bonferroni	Benjamini	FDR (100X)
KEGG_PATHWAY	ame01200:Carbon metabolism	7	1.49254	0.327655	GB46737, GB40735, GB46290, GB53566, GB52073, GB45538, GB40280	110	91	2113	1.47762	1	0.964996	98.4663
KEGG_PATHWAY	ame00010:Glycolysis / Gluconeogenesis	4	0.852878	0.355356	GB40735, GB46290, GB53566, GB45538	110	41	2113	1.87406	1	0.938005	99.0149
KEGG_PATHWAY	ame01130:Biosynthesis of antibiotics	9	1.91898	0.614771	GB46737, GB40735, GB46290, GB53566, GB52073, GB43617, GB44969, GB45538, GB45193	110	163	2113	1.06062	1	0.977977	99.9956
Annotation Cluster 24	Enrichment Score: 0.3535272168240944
Category	Term	Count	%	PValue	Genes	List Total	Pop Hits	Pop Total	Fold Enrichment	Bonferroni	Benjamini	FDR (100X)
INTERPRO	IPR000608:Ubiquitin-conjugating enzyme, E2	3	0.639659	0.296276	GB46764, GB50455, GB41046	359	22	7258	2.7569	1	0.995856	99.4936
INTERPRO	IPR016135:Ubiquitin-conjugating enzyme/RWD-like	3	0.639659	0.439761	GB46764, GB50455, GB41046	359	30	7258	2.02173	1	0.999526	99.9836
KEGG_PATHWAY	ame04120:Ubiquitin mediated proteolysis	5	1.0661	0.667582	GB46764, GB44524, GB50455, GB44588, GB41046	110	87	2113	1.10397	1	0.977734	99.9991
Annotation Cluster 25	Enrichment Score: 0.3114898033147319
Category	Term	Count	%	PValue	Genes	List Total	Pop Hits	Pop Total	Fold Enrichment	Bonferroni	Benjamini	FDR (100X)
INTERPRO	IPR009057:Homeodomain-like	9	1.91898	0.23302	GB50179, GB54092, GB51303, GB45501, GB42592, GB43868, GB45632, GB40280, GB55532	359	119	7258	1.52904	1	0.991739	98.1514
UP_KEYWORDS	DNA-binding	11	2.34542	0.315231	GB50179, GB48847, GB40074, GB40150, GB45437, GB51303, GB48059, GB45501, GB42592, GB45632, GB49738	395	178	8471	1.32529	1	0.846696	98.5506
UP_KEYWORDS	Homeobox	5	1.0661	0.51446	GB50179, GB51303, GB45501, GB42592, GB45632	395	80	8471	1.34035	1	0.925056	99.969
INTERPRO	IPR001356:Homeodomain	5	1.0661	0.561664	GB50179, GB51303, GB45501, GB42592, GB45632	359	80	7258	1.26358	1	0.999952	99.9996
SMART	SM00389:HOX	5	1.0661	0.744261	GB50179, GB51303, GB45501, GB42592, GB45632	200	79	3159	0.999684	1	0.999997	100
INTERPRO	IPR017970:Homeobox, conserved site	3	0.639659	0.856024	GB51303, GB45501, GB42592	359	68	7258	0.891938	1	1	100
Annotation Cluster 26	Enrichment Score: 0.3070283914230876
Category	Term	Count	%	PValue	Genes	List Total	Pop Hits	Pop Total	Fold Enrichment	Bonferroni	Benjamini	FDR (100X)
INTERPRO	IPR020683:Ankyrin repeat-containing domain	6	1.27932	0.300983	GB41488, GB42456, GB40159, GB44185, GB48336, GB54143	359	74	7258	1.63924	1	0.995775	99.5422
INTERPRO	IPR002110:Ankyrin repeat	5	1.0661	0.477946	GB41488, GB40159, GB44185, GB48336, GB54143	359	72	7258	1.40398	1	0.999744	99.9943
UP_KEYWORDS	ANK repeat	4	0.852878	0.619116	GB40159, GB44185, GB48336, GB54143	395	68	8471	1.2615	1	0.960769	99.9979
SMART	SM00248:ANK	5	1.0661	0.664038	GB41488, GB40159, GB44185, GB48336, GB54143	200	71	3159	1.11232	1	0.99998	99.9998
Annotation Cluster 27	Enrichment Score: 0.10475160997504233
Category	Term	Count	%	PValue	Genes	List Total	Pop Hits	Pop Total	Fold Enrichment	Bonferroni	Benjamini	FDR (100X)
GOTERM_BP_DIRECT	GO:0006412~translation	5	1.0661	0.692493	GB44520, GB54652, GB48259, GB49948, GB51342	118	106	2671	1.06772	1	0.999999	99.9997
GOTERM_CC_DIRECT	GO:0005840~ribosome	4	0.852878	0.759585	GB44520, GB54652, GB48259, GB49948	170	83	3583	1.01573	1	0.999989	99.9999
GOTERM_MF_DIRECT	GO:0003735~structural constituent of ribosome	5	1.0661	0.767019	GB44520, GB54652, GB48259, GB49948, GB51342	203	106	4152	0.964774	1	0.999908	100
KEGG_PATHWAY	ame03010:Ribosome	4	0.852878	0.944486	GB44520, GB54652, GB48259, GB49948	110	115	2113	0.668142	1	0.999708	100
Annotation Cluster 28	Enrichment Score: 0.10208636557456949
Category	Term	Count	%	PValue	Genes	List Total	Pop Hits	Pop Total	Fold Enrichment	Bonferroni	Benjamini	FDR (100X)
INTERPRO	IPR005225:Small GTP-binding protein domain	4	0.852878	0.687897	GB42881, GB51257, GB46481, GB55816	359	71	7258	1.139	1	0.999998	100
GOTERM_MF_DIRECT	GO:0005525~GTP binding	6	1.27932	0.805779	GB49230, GB42881, GB51257, GB46481, GB44186, GB55816	203	137	4152	0.895761	1	0.999929	100
GOTERM_BP_DIRECT	GO:0007264~small GTPase mediated signal transduction	3	0.639659	0.891254	GB42881, GB46481, GB55816	118	84	2671	0.808414	1	1	100
Annotation Cluster 29	Enrichment Score: 0.09263993258043886
Category	Term	Count	%	PValue	Genes	List Total	Pop Hits	Pop Total	Fold Enrichment	Bonferroni	Benjamini	FDR (100X)
INTERPRO	IPR007087:Zinc finger, C2H2	10	2.1322	0.579444	GB50425, GB53001, GB43258, GB54992, GB41800, GB52977, GB51263, GB46952, GB46211, GB42744	359	187	7258	1.08114	1	0.999958	99.9998
INTERPRO	IPR015880:Zinc finger, C2H2-like	7	1.49254	0.83108	GB50425, GB53001, GB43258, GB54992, GB41800, GB46211, GB42744	359	165	7258	0.857702	1	1	100
INTERPRO	IPR013087:Zinc finger C2H2-type/integrase DNA-binding domain	5	1.0661	0.925591	GB50425, GB53001, GB43258, GB41800, GB46211	359	142	7258	0.711876	1	1	100
SMART	SM00355:ZnF_C2H2	7	1.49254	0.9558	GB50425, GB53001, GB43258, GB54992, GB41800, GB46211, GB42744	200	165	3159	0.670091	1	1	100
Annotation Cluster 30	Enrichment Score: 0.08040703679643393
Category	Term	Count	%	PValue	Genes	List Total	Pop Hits	Pop Total	Fold Enrichment	Bonferroni	Benjamini	FDR (100X)
UP_KEYWORDS	Membrane	86	18.3369	0.733986	GB41034, GB49778, GB54783, GB48344, GB44122, GB40904, GB48018, GB43879, GB46113, GB40703, GB45743, GB40221, GB51247, GB41698, GB47844, GB52634, GB46918, GB49389, GB45640, GB56018, GB55378, GB44276, GB40457, GB43444, GB55425, GB50519, GB43584, GB53857, GB49080, GB42603, GB54477, GB49353, GB50890, GB53865, GB51854, GB51689, GB41134, GB42183, GB55786, GB46325, GB53375, GB50877, GB54159, GB46638, GB5…	395	1927	8471	0.957093	1	0.978192	100
UP_KEYWORDS	Transmembrane helix	82	17.484	0.820253	GB41034, GB49778, GB54783, GB48344, GB44122, GB40904, GB48018, GB43879, GB46113, GB40703, GB45743, GB40221, GB51247, GB41698, GB52634, GB46918, GB49389, GB56018, GB45640, GB55378, GB44276, GB40457, GB43444, GB55425, GB50519, GB43584, GB53857, GB49080, GB42603, GB54477, GB49353, GB50890, GB53865, GB51854, GB51689, GB41134, GB42183, GB55786, GB46325, GB53375, GB50877, GB54159, GB55840, GB54467, GB5…	395	1890	8471	0.930443	1	0.991965	100
UP_KEYWORDS	Transmembrane	82	17.484	0.824701	GB41034, GB49778, GB54783, GB48344, GB44122, GB40904, GB48018, GB43879, GB46113, GB40703, GB45743, GB40221, GB51247, GB41698, GB52634, GB46918, GB49389, GB56018, GB45640, GB55378, GB44276, GB40457, GB43444, GB55425, GB50519, GB43584, GB53857, GB49080, GB42603, GB54477, GB49353, GB50890, GB53865, GB51854, GB51689, GB41134, GB42183, GB55786, GB46325, GB53375, GB50877, GB54159, GB55840, GB54467, GB5…	395	1893	8471	0.928968	1	0.991482	100
GOTERM_CC_DIRECT	GO:0016021~integral component of membrane	79	16.8443	0.960373	GB41034, GB49778, GB54783, GB48344, GB44122, GB40904, GB48018, GB43879, GB46113, GB40703, GB45743, GB40221, GB51247, GB41698, GB52634, GB46918, GB49389, GB45640, GB56018, GB55378, GB44276, GB40457, GB43444, GB55425, GB50519, GB43584, GB53857, GB49080, GB42603, GB54477, GB49353, GB50890, GB53865, GB41134, GB42183, GB55786, GB46325, GB53375, GB50877, GB54159, GB55840, GB54467, GB55658, GB48983, GB4…	170	1879	3583	0.886132	1	1	100

## Sheet: sTable8b
Supplementary Table 8b. GO chart of up-regulated DEGs of 0-day-old adults with 10 ppb imidacloprid treatment.
Category	Term	Count	%	PValue	Genes	List Total	Pop Hits	Pop Total	Fold Enrichment	Bonferroni	Benjamini	FDR (100X)
UP_KEYWORDS	Coiled coil	95	20.2559	2.33612e-08	GB44127, GB53001, GB43459, GB47941, GB50688, GB43951, GB46751, GB48866, GB44512, GB45260, GB48385, GB50602, GB48384, GB54992, GB50202, GB55532, GB49664, GB52345, GB49709, GB54092, GB53340, GB51552, GB49567, GB49117, GB46061, GB44174, GB49468, GB53857, GB44518, GB48544, GB47041, GB41755, GB40134, GB48682, GB49353, GB41609, GB41896, GB49357, GB51257, GB41800, GB52977, GB43138, GB53672, GB47007, GB5…	395	1166	8471	1.74728	2.42956e-06	2.42956e-06	2.61208e-05
GOTERM_BP_DIRECT	GO:0007165~signal transduction	11	2.34542	0.000597873	GB52841, GB51068, GB42564, GB43245, GB48602, GB55550, GB53790, GB40159, GB42000, GB54143, GB49480	118	68	2671	3.66164	0.0501322	0.0501322	0.642823
INTERPRO	IPR000504:RNA recognition motif domain	12	2.55864	0.00534374	GB41294, GB52688, GB43841, GB55730, GB46061, GB49723, GB53719, GB50202, GB46147, GB54451, GB52056, GB44336	359	92	7258	2.63704	0.974802	0.974802	7.74376
INTERPRO	IPR020635:Tyrosine-protein kinase, catalytic domain	6	1.27932	0.00554822	GB55425, GB53865, GB50877, GB43963, GB46371, GB54477	359	24	7258	5.05432	0.978121	0.852085	8.02864
INTERPRO	IPR013783:Immunoglobulin-like fold	14	2.98507	0.00560161	GB49778, GB46113, GB45810, GB54551, GB44159, GB53294, GB55425, GB41698, GB45774, GB51111, GB49389, GB54143, GB55840, GB42576	359	119	7258	2.3785	0.978914	0.72373	8.10289
INTERPRO	IPR003961:Fibronectin, type III	7	1.49254	0.00574175	GB54551, GB46113, GB44159, GB55425, GB45774, GB54143, GB55840	359	34	7258	4.16238	0.98086	0.628047	8.29752
INTERPRO	IPR005617:Groucho/TLE, N-terminal Q-rich domain	3	0.639659	0.00704135	GB48608, GB41520, GB41521	359	3	7258	20.2173	0.992207	0.621259	10.0842
INTERPRO	IPR009146:Groucho/transducin-like enhancer	3	0.639659	0.00704135	GB48608, GB41520, GB41521	359	3	7258	20.2173	0.992207	0.621259	10.0842
SMART	SM00360:RRM	12	2.55864	0.0126233	GB41294, GB52688, GB43841, GB55730, GB46061, GB49723, GB53719, GB50202, GB46147, GB54451, GB52056, GB44336	200	82	3159	2.31146	0.883156	0.883156	14.3438
INTERPRO	IPR008266:Tyrosine-protein kinase, active site	6	1.27932	0.0126704	GB55425, GB53865, GB50877, GB43963, GB46371, GB54477	359	29	7258	4.18288	0.999843	0.76777	17.4541
GOTERM_BP_DIRECT	GO:0006355~regulation of transcription, DNA-templated	14	2.98507	0.0132005	GB48608, GB45501, GB43626, GB41520, GB45632, GB41521, GB41259, GB51303, GB42592, GB52039, GB49412, GB50686, GB44383, GB47007	118	151	2671	2.09866	0.681076	0.435267	13.35
INTERPRO	IPR003938:Potassium channel, voltage-dependent, EAG/ELK/ERG	3	0.639659	0.013624	GB54127, GB54716, GB47876	359	4	7258	15.163	0.999919	0.739795	18.6453
GOTERM_MF_DIRECT	GO:0005249~voltage-gated potassium channel activity	4	0.852878	0.0140082	GB54127, GB54716, GB47876, GB51854	203	11	4152	7.43753	0.848983	0.848983	15.2252
SMART	SM00219:TyrKc	6	1.27932	0.0149865	GB55425, GB53865, GB50877, GB43963, GB46371, GB54477	200	24	3159	3.94875	0.922065	0.720832	16.8092
INTERPRO	IPR015943:WD40/YVTN repeat-like-containing domain	17	3.62473	0.0158725	GB46735, GB48608, GB41520, GB53376, GB54158, GB41521, GB45018, GB45923, GB48932, GB49837, GB49961, GB50175, GB51422, GB54939, GB41797, GB47846, GB49969	359	180	7258	1.90941	0.999983	0.746904	21.3908
INTERPRO	IPR001628:Zinc finger, nuclear hormone receptor-type	4	0.852878	0.0187711	GB40074, GB43459, GB48059, GB49738	359	12	7258	6.73909	0.999998	0.764603	24.8026
GOTERM_CC_DIRECT	GO:0005634~nucleus	31	6.60981	0.0197396	GB48608, GB45437, GB43459, GB47941, GB45501, GB49637, GB41520, GB41521, GB49738, GB50179, GB48847, GB51303, GB48059, GB42592, GB40674, GB51263, GB55532, GB41294, GB54092, GB40074, GB49567, GB54303, GB55872, GB45632, GB46472, GB40150, GB48682, GB52039, GB46066, GB50686, GB44383	170	437	3583	1.49513	0.615949	0.615949	17.3265
INTERPRO	IPR012677:Nucleotide-binding, alpha-beta plait	12	2.55864	0.0205527	GB41294, GB52688, GB43841, GB55730, GB46061, GB49723, GB53719, GB50202, GB46147, GB54451, GB52056, GB44336	359	111	7258	2.18565	0.999999	0.759895	26.8304
INTERPRO	IPR017986:WD40-repeat-containing domain	16	3.41151	0.02239	GB48608, GB41520, GB53376, GB54158, GB41521, GB45018, GB45923, GB48932, GB49837, GB49961, GB50175, GB51422, GB54939, GB41797, GB47846, GB49969	359	172	7258	1.88068	1	0.756892	28.8682
GOTERM_MF_DIRECT	GO:0000166~nucleotide binding	13	2.77186	0.0257754	GB41294, GB55730, GB46061, GB49723, GB45150, GB53719, GB52056, GB52688, GB43841, GB50202, GB46147, GB54451, GB44336	203	132	4152	2.01433	0.969779	0.826157	26.3425
SMART	SM00060:FN3	6	1.27932	0.0282585	GB46113, GB44159, GB55425, GB45774, GB54143, GB55840	200	28	3159	3.38464	0.992128	0.801073	29.4864
INTERPRO	IPR005821:Ion transport domain	5	1.0661	0.0282749	GB54127, GB54716, GB47876, GB51854, GB55059	359	24	7258	4.21193	1	0.80642	35.0442
INTERPRO	IPR001245:Serine-threonine/tyrosine-protein kinase catalytic domain	6	1.27932	0.0304021	GB55425, GB53865, GB50877, GB43963, GB46371, GB54477	359	36	7258	3.36955	1	0.804376	37.1505
INTERPRO	IPR000089:Biotin/lipoyl attachment	3	0.639659	0.0318906	GB53566, GB44969, GB40280	359	6	7258	10.1086	1	0.796159	38.5864
INTERPRO	IPR023174:3'5'-cyclic nucleotide phosphodiesterase, conserved site	3	0.639659	0.0318906	GB43245, GB42000, GB49480	359	6	7258	10.1086	1	0.796159	38.5864
INTERPRO	IPR002073:3'5'-cyclic nucleotide phosphodiesterase, catalytic domain	3	0.639659	0.0318906	GB43245, GB42000, GB49480	359	6	7258	10.1086	1	0.796159	38.5864
INTERPRO	IPR023088:3'5'-cyclic nucleotide phosphodiesterase	3	0.639659	0.0318906	GB43245, GB42000, GB49480	359	6	7258	10.1086	1	0.796159	38.5864
INTERPRO	IPR001680:WD40 repeat	14	2.98507	0.033598	GB48608, GB41520, GB54158, GB41521, GB45018, GB45923, GB48932, GB49837, GB49961, GB50175, GB54939, GB41797, GB47846, GB49969	359	150	7258	1.88695	1	0.79096	40.1957
INTERPRO	IPR000595:Cyclic nucleotide-binding domain	4	0.852878	0.0348034	GB54127, GB54716, GB47876, GB54281	359	15	7258	5.39127	1	0.781506	41.308
INTERPRO	IPR013088:Zinc finger, NHR/GATA-type	4	0.852878	0.0348034	GB40074, GB48059, GB50932, GB49738	359	15	7258	5.39127	1	0.781506	41.308
GOTERM_MF_DIRECT	GO:0043565~sequence-specific DNA binding	13	2.77186	0.0348864	GB40074, GB54092, GB45437, GB47941, GB43459, GB45501, GB49738, GB40150, GB51303, GB48059, GB42592, GB50932, GB55635	203	138	4152	1.92675	0.99142	0.795275	34.0159
INTERPRO	IPR014710:RmlC-like jelly roll fold	5	1.0661	0.0368415	GB54127, GB50425, GB54716, GB47876, GB54281	359	26	7258	3.88794	1	0.78062	43.1449
INTERPRO	IPR018490:Cyclic nucleotide-binding-like	4	0.852878	0.0413111	GB54127, GB54716, GB47876, GB54281	359	16	7258	5.05432	1	0.800153	46.9871
GOTERM_MF_DIRECT	GO:0004114~3',5'-cyclic-nucleotide phosphodiesterase activity	3	0.639659	0.0420748	GB43245, GB42000, GB49480	203	7	4152	8.76566	0.996849	0.763076	39.546
INTERPRO	IPR011053:Single hybrid motif	3	0.639659	0.0432109	GB53566, GB44969, GB40280	359	7	7258	8.66454	1	0.797533	48.5456
UP_KEYWORDS	SH3 domain	5	1.0661	0.0436471	GB40648, GB55550, GB46371, GB43138, GB48336	395	29	8471	3.69751	0.990355	0.901792	39.2863
INTERPRO	IPR000629:RNA helicase, ATP-dependent, DEAD-box, conserved site	4	0.852878	0.048384	GB41609, GB54511, GB40674, GB40538	359	17	7258	4.757	1	0.817962	52.5753
UP_KEYWORDS	Growth factor	3	0.639659	0.0501613	GB55511, GB55516, GB55408	395	8	8471	8.04209	0.995262	0.832044	43.7533
SMART	SM00100:cNMP	4	0.852878	0.0535339	GB54127, GB54716, GB47876, GB54281	200	14	3159	4.51286	0.999908	0.902178	48.8582
INTERPRO	IPR003607:HD/PDEase domain	3	0.639659	0.0557694	GB43245, GB42000, GB49480	359	8	7258	7.58148	1	0.846998	57.8202
GOTERM_MF_DIRECT	GO:0003723~RNA binding	11	2.34542	0.062474	GB41294, GB46035, GB52596, GB43841, GB46061, GB40674, GB53719, GB50202, GB49948, GB50364, GB52056	203	119	4152	1.89063	0.999824	0.822519	53.0136
INTERPRO	IPR001623:DnaJ domain	5	1.0661	0.0640887	GB41836, GB51552, GB54992, GB43868, GB55532	359	31	7258	3.26085	1	0.873603	63.0776
SMART	SM00471:HDc	3	0.639659	0.0672197	GB43245, GB42000, GB49480	200	7	3159	6.76929	0.999992	0.904821	57.1766
UP_KEYWORDS	Hydrolase	18	3.83795	0.0674488	GB53788, GB52052, GB44174, GB46638, GB55380, GB48847, GB54809, GB55658, GB43245, GB49548, GB49320, GB54511, GB40674, GB42000, GB45538, GB55444, GB40538, GB49480	395	247	8471	1.56284	0.999299	0.837262	54.1962
INTERPRO	IPR000008:C2 calcium-dependent membrane targeting	6	1.27932	0.0690526	GB40134, GB41836, GB55550, GB52956, GB44174, GB55495	359	45	7258	2.69564	1	0.88202	65.9162
INTERPRO	IPR001723:Steroid hormone receptor	3	0.639659	0.0694173	GB40074, GB48059, GB49738	359	9	7258	6.73909	1	0.87247	66.1165
INTERPRO	IPR007110:Immunoglobulin-like domain	9	1.91898	0.0714638	GB49778, GB45810, GB44159, GB53294, GB41698, GB45774, GB49389, GB42576, GB55840	359	89	7258	2.04444	1	0.86965	67.2203
UP_KEYWORDS	Zinc	17	3.62473	0.0820334	GB40074, GB43459, GB44658, GB46952, GB49190, GB46638, GB49738, GB55380, GB49806, GB48059, GB50602, GB48007, GB54992, GB43820, GB45214, GB48940, GB54087	395	236	8471	1.54481	0.999864	0.831423	61.5977
KEGG_PATHWAY	ame04320:Dorso-ventral axis formation	4	0.852878	0.0903574	GB49233, GB49723, GB49388, GB54477	110	21	2113	3.65887	0.999252	0.999252	63.0855
UP_KEYWORDS	Lipoyl	2	0.426439	0.0908652	GB53566, GB44969	395	2	8471	21.4456	0.99995	0.808181	65.5323
INTERPRO	IPR013106:Immunoglobulin V-set	4	0.852878	0.0916142	GB49778, GB53294, GB41698, GB42576	359	22	7258	3.67587	1	0.921046	76.4349
GOTERM_CC_DIRECT	GO:0008023~transcription elongation factor complex	2	0.426439	0.0921222	GB48521, GB41340	170	2	3583	21.0765	0.990332	0.901676	60.2414
INTERPRO	IPR000494:EGF receptor, L domain	2	0.426439	0.0962233	GB55425, GB54477	359	2	7258	20.2173	1	0.923792	78.1708
INTERPRO	IPR004167:E3 binding	2	0.426439	0.0962233	GB53566, GB44969	359	2	7258	20.2173	1	0.923792	78.1708
INTERPRO	IPR006211:Furin-like cysteine-rich domain	2	0.426439	0.0962233	GB55425, GB54477	359	2	7258	20.2173	1	0.923792	78.1708
UP_KEYWORDS	Zinc-finger	12	2.55864	0.0964936	GB40074, GB43459, GB48059, GB50602, GB54992, GB48007, GB43820, GB45214, GB46952, GB49190, GB49738, GB54087	395	152	8471	1.69307	0.999974	0.778556	67.8445
INTERPRO	IPR003599:Immunoglobulin subtype	8	1.70576	0.0986553	GB49778, GB45810, GB44159, GB53294, GB45774, GB49389, GB42576, GB55840	359	80	7258	2.02173	1	0.921798	79.0379
INTERPRO	IPR018253:DnaJ domain, conserved site	3	0.639659	0.0994424	GB54992, GB43868, GB55532	359	11	7258	5.5138	1	0.916364	79.3116
INTERPRO	IPR000536:Nuclear hormone receptor, ligand-binding, core	3	0.639659	0.0994424	GB40074, GB48059, GB49738	359	11	7258	5.5138	1	0.916364	79.3116
UP_KEYWORDS	Ion transport	8	1.70576	0.0998314	GB54127, GB40457, GB54716, GB49320, GB46188, GB47876, GB50890, GB51854	395	85	8471	2.01841	0.999982	0.745194	69.148

## Sheet: sTable8c
Supplementary Table 8c. GO table of up-regulated DEGs of 0-day-old adults with 10 ppb imidacloprid treatment.
ID	Gene Name	Species	COG_ONTOLOGY	GOTERM_BP_DIRECT	GOTERM_CC_DIRECT	GOTERM_MF_DIRECT	INTERPRO	KEGG_PATHWAY	PIR_SUPERFAMILY	SMART	UP_KEYWORDS	UP_SEQ_FEATURE
GB44174	1-phosphatidylinositol 4,5-bisphosphate phosphodiesterase classes I and II(LOC408791)	Apis mellifera		GO:0016042~lipid catabolic process,GO:0035556~intracellular signal transduction,	GO:0005622~intracellular,	GO:0004435~phosphatidylinositol phospholipase C activity,GO:0004871~signal transducer activity,GO:0005509~calcium ion binding,	IPR000008:C2 calcium-dependent membrane targeting,IPR000909:Phospholipase C, phosphatidylinositol-specific , X domain,IPR001192:Phosphoinositide phospholipase C,IPR001711:Phospholipase C, phosphatidylinositol-specific, Y domain,IPR011992:EF-hand-like domain,IPR011993:Pleckstrin homology-like domain,IPR014815:PLC-beta, C-terminal,IPR015359:Phospholipase C, phosphoinositol-specific, EF-hand-like,IP…	ame00562:Inositol phosphate metabolism,ame01100:Metabolic pathways,ame04070:Phosphatidylinositol signaling system,ame04310:Wnt signaling pathway,ame04745:Phototransduction - fly,	PIRSF000956:1-phosphatidylinositol-4,5-bisphosphate phosphodiesterase beta,	SM00148:PLCXc,SM00149:PLCYc,SM00239:C2,	Coiled coil,Complete proteome,Hydrolase,Lipid degradation,Lipid metabolism,Reference proteome,Transducer,
GB42984	1-phosphatidylinositol 4,5-bisphosphate phosphodiesterase epsilon-1(LOC408804)	Apis mellifera						ame00562:Inositol phosphate metabolism,ame01100:Metabolic pathways,ame04070:Phosphatidylinositol signaling system,
GB51263	101 kDa malaria antigen-like(LOC725251)	Apis mellifera			GO:0005634~nucleus,	GO:0008270~zinc ion binding,	IPR007087:Zinc finger, C2H2,IPR012934:Zinc finger, AD-type,			SM00868:SM00868,	Coiled coil,Complete proteome,Reference proteome,
GB46364	15-hydroxyprostaglandin dehydrogenase [NAD(+)]-like(LOC100576781)	Apis mellifera					IPR002347:Glucose/ribitol dehydrogenase,IPR016040:NAD(P)-binding domain,				Complete proteome,Reference proteome,
GB50688	26S proteasome non-ATPase regulatory subunit 7(LOC408413)	Apis mellifera			GO:0005838~proteasome regulatory particle,		IPR000555:JAB1/Mov34/MPN/PAD-1,IPR024969:Rpn11/EIF3F C-terminal domain,	ame03050:Proteasome,		SM00232:JAB_MPN,	Coiled coil,Complete proteome,Reference proteome,
GB54652	28S ribosomal protein S18c, mitochondrial(LOC100578560)	Apis mellifera		GO:0006412~translation,	GO:0005840~ribosome,	GO:0003735~structural constituent of ribosome,	IPR001648:Ribosomal protein S18,	ame03010:Ribosome,			Complete proteome,Reference proteome,
GB49948	28S ribosomal protein S7, mitochondrial(LOC724125)	Apis mellifera		GO:0006412~translation,	GO:0005840~ribosome,	GO:0003723~RNA binding,GO:0003735~structural constituent of ribosome,	IPR000235:Ribosomal protein S5/S7,IPR020606:Ribosomal protein S7, conserved site,IPR023798:Ribosomal protein S7 domain,	ame03010:Ribosome,			Complete proteome,Reference proteome,Ribonucleoprotein,Ribosomal protein,
GB51342	39S ribosomal protein L47, mitochondrial(LOC413774)	Apis mellifera		GO:0006412~translation,	GO:0005761~mitochondrial ribosome,	GO:0003735~structural constituent of ribosome,	IPR010729:Ribosomal protein L47, mitochondrial,				Complete proteome,Reference proteome,
GB47625	A disintegrin and metalloproteinase with thrombospondin motifs 3-like(LOC412890)	Apis mellifera				GO:0004222~metalloendopeptidase activity,	IPR001590:Peptidase M12B, ADAM/reprolysin,IPR002870:Peptidase M12B, propeptide,IPR024079:Metallopeptidase, catalytic domain,				Complete proteome,Disulfide bond,Reference proteome,Signal,
GB46481	ADP-ribosylation factor 1(LOC409481)	Apis mellifera		GO:0007264~small GTPase mediated signal transduction,	GO:0005622~intracellular,	GO:0005525~GTP binding,	IPR005225:Small GTP-binding protein domain,IPR006689:Small GTPase superfamily, ARF/SAR type,IPR024156:Small GTPase superfamily, ARF type,IPR027417:P-loop containing nucleoside triphosphate hydrolase,	ame04144:Endocytosis,			Complete proteome,GTP-binding,Nucleotide-binding,Reference proteome,
GB47844	AP-3 complex subunit delta-1(LOC412097)	Apis mellifera		GO:0006886~intracellular protein transport,GO:0016192~vesicle-mediated transport,	GO:0030123~AP-3 adaptor complex,		IPR002553:Clathrin/coatomer adaptor, adaptin-like, N-terminal,IPR010474:Bovine leukaemia virus receptor,IPR011989:Armadillo-like helical,IPR016024:Armadillo-type fold,	ame04142:Lysosome,		SM01354:SM01354,	Complete proteome,Membrane,Protein transport,Reference proteome,Transport,
GB40457	ATP synthase, H+ transporting, mitochondrial Fo complex, subunit C2 (subunit 9)(ATP5G2)	Apis mellifera		GO:0015986~ATP synthesis coupled proton transport,GO:0015991~ATP hydrolysis coupled proton transport,	GO:0016021~integral component of membrane,GO:0045263~proton-transporting ATP synthase complex, coupling factor F(o),	GO:0008289~lipid binding,GO:0015078~hydrogen ion transmembrane transporter activity,	IPR000454:ATPase, F0 complex, subunit C,IPR002379:V-ATPase proteolipid subunit C-like domain,IPR020537:ATPase, F0 complex, subunit C, DCCD-binding site,	ame00190:Oxidative phosphorylation,ame01100:Metabolic pathways,			Complete proteome,Hydrogen ion transport,Ion transport,Lipid-binding,Membrane,Reference proteome,Transmembrane,Transmembrane helix,Transport,
GB44346	ATP-dependent DNA helicase Q1-like(LOC413362)	Apis mellifera		GO:0006310~DNA recombination,		GO:0003676~nucleic acid binding,GO:0005524~ATP binding,GO:0008026~ATP-dependent helicase activity,	IPR001650:Helicase, C-terminal,IPR004589:DNA helicase, ATP-dependent, RecQ type,IPR011545:DNA/RNA helicase, DEAD/DEAH box type, N-terminal,IPR011991:Winged helix-turn-helix DNA-binding domain,IPR014001:Helicase, superfamily 1/2, ATP-binding domain,IPR027417:P-loop containing nucleoside triphosphate hydrolase,			SM00487:DEXDc,SM00490:HELICc,	Coiled coil,Complete proteome,Reference proteome,
GB40674	ATP-dependent RNA helicase DDX54(LOC413660)	Apis mellifera			GO:0005634~nucleus,	GO:0003723~RNA binding,GO:0004004~ATP-dependent RNA helicase activity,GO:0005524~ATP binding,	IPR000629:RNA helicase, ATP-dependent, DEAD-box, conserved site,IPR001650:Helicase, C-terminal,IPR011545:DNA/RNA helicase, DEAD/DEAH box type, N-terminal,IPR012541:DBP10CT,IPR014001:Helicase, superfamily 1/2, ATP-binding domain,IPR014014:RNA helicase, DEAD-box type, Q motif,IPR027417:P-loop containing nucleoside triphosphate hydrolase,			SM00487:DEXDc,SM00490:HELICc,SM01123:SM01123,	ATP-binding,Coiled coil,Complete proteome,Helicase,Hydrolase,Nucleotide-binding,Reference proteome,
GB48721	BTB/POZ domain-containing protein 9(LOC412476)	Apis mellifera					IPR006571:TLDc,IPR011705:BTB/Kelch-associated,			SM00584:TLDc,SM00875:SM00875,	Complete proteome,Reference proteome,
GB49723	CUGBP Elav-like family member 2(LOC409780)	Apis mellifera				GO:0000166~nucleotide binding,GO:0003676~nucleic acid binding,	IPR000504:RNA recognition motif domain,IPR012677:Nucleotide-binding, alpha-beta plait,	ame04320:Dorso-ventral axis formation,		SM00360:RRM,	Complete proteome,Reference proteome,
GB55730	CUGBP Elav-like family member 4(LOC410353)	Apis mellifera				GO:0000166~nucleotide binding,GO:0003676~nucleic acid binding,	IPR000504:RNA recognition motif domain,IPR012677:Nucleotide-binding, alpha-beta plait,			SM00360:RRM,	Complete proteome,Reference proteome,
GB55456	CWF19-like protein 2(LOC726570)	Apis mellifera				GO:0003824~catalytic activity,	IPR006767:Cwf19-like protein, C-terminal domain-2,IPR006768:Cwf19-like, C-terminal domain-1,IPR011146:HIT-like domain,				Coiled coil,Complete proteome,Reference proteome,
GB43820	CXXC-type zinc finger protein 1-like(LOC411265)	Apis mellifera				GO:0003677~DNA binding,GO:0008270~zinc ion binding,	IPR001965:Zinc finger, PHD-type,IPR002857:Zinc finger, CXXC-type,IPR011011:Zinc finger, FYVE/PHD-type,IPR013083:Zinc finger, RING/FYVE/PHD-type,IPR019786:Zinc finger, PHD-type, conserved site,IPR019787:Zinc finger, PHD-finger,IPR022056:CpG binding protein, C-terminal,			SM00249:PHD,	Coiled coil,Complete proteome,Metal-binding,Reference proteome,Zinc,Zinc-finger,
GB54511	DEAD-box ATP-dependent RNA helicase 20(LOC411250)	Apis mellifera				GO:0003676~nucleic acid binding,GO:0004386~helicase activity,GO:0005524~ATP binding,	IPR000629:RNA helicase, ATP-dependent, DEAD-box, conserved site,IPR001650:Helicase, C-terminal,IPR011545:DNA/RNA helicase, DEAD/DEAH box type, N-terminal,IPR014001:Helicase, superfamily 1/2, ATP-binding domain,IPR014014:RNA helicase, DEAD-box type, Q motif,IPR027417:P-loop containing nucleoside triphosphate hydrolase,	ame03040:Spliceosome,		SM00487:DEXDc,SM00490:HELICc,	ATP-binding,Complete proteome,Helicase,Hydrolase,Nucleotide-binding,Reference proteome,
GB55872	DNA repair protein XRCC1(LOC100577027)	Apis mellifera		GO:0000012~single strand break repair,	GO:0005634~nucleus,	GO:0003684~damaged DNA binding,	IPR001357:BRCT domain,IPR002706:DNA-repair protein Xrcc1, N-terminal,IPR008979:Galactose-binding domain-like,	ame03410:Base excision repair,		SM00292:BRCT,	Complete proteome,Reference proteome,
GB48847	DNA replication licensing factor Mcm3(LOC552642)	Apis mellifera		GO:0006270~DNA replication initiation,	GO:0005634~nucleus,GO:0042555~MCM complex,	GO:0003677~DNA binding,GO:0003678~DNA helicase activity,GO:0005524~ATP binding,	IPR001208:Mini-chromosome maintenance, DNA-dependent ATPase,IPR003593:AAA+ ATPase domain,IPR008046:DNA replication licensing factor Mcm3,IPR012340:Nucleic acid-binding, OB-fold,IPR027417:P-loop containing nucleoside triphosphate hydrolase,	ame03030:DNA replication,		SM00350:MCM,SM00382:AAA,	ATP-binding,Complete proteome,DNA-binding,Helicase,Hydrolase,Nucleotide-binding,Reference proteome,
GB51626	DNA-directed RNA polymerase II subunit GRINL1A(LOC551452)	Apis mellifera			GO:0016591~DNA-directed RNA polymerase II, holoenzyme,		IPR026213:DNA-directed RNA polymerase II subunit GRINL1,				Coiled coil,Complete proteome,Reference proteome,
GB44159	Down syndrome cell adhesion molecule(Dscam)	Apis mellifera			GO:0016021~integral component of membrane,		IPR003598:Immunoglobulin subtype 2,IPR003599:Immunoglobulin subtype,IPR003961:Fibronectin, type III,IPR007110:Immunoglobulin-like domain,IPR013098:Immunoglobulin I-set,IPR013783:Immunoglobulin-like fold,IPR021012:Down syndrome cell adhesion molecule, C-terminal,			SM00060:FN3,SM00408:IGc2,SM00409:IG,	Membrane,Repeat,Transmembrane,Transmembrane helix,
GB45774	Dscam family member AbsCAM(Abscam)	Apis mellifera			GO:0016021~integral component of membrane,		IPR003598:Immunoglobulin subtype 2,IPR003599:Immunoglobulin subtype,IPR003961:Fibronectin, type III,IPR007110:Immunoglobulin-like domain,IPR013098:Immunoglobulin I-set,IPR013783:Immunoglobulin-like fold,			SM00060:FN3,SM00408:IGc2,SM00409:IG,	Membrane,Repeat,Signal,Transmembrane,Transmembrane helix,
GB50602	E3 ubiquitin-protein ligase KCMF1-like(LOC411694)	Apis mellifera				GO:0008270~zinc ion binding,	IPR000433:Zinc finger, ZZ-type,IPR008598:Drought induced 19/ RING finger protein 114,			SM00291:ZnF_ZZ,	Coiled coil,Complete proteome,Metal-binding,Reference proteome,Zinc,Zinc-finger,
GB55852	E3 ubiquitin-protein ligase RNF185-like(LOC408751)	Apis mellifera			GO:0016021~integral component of membrane,	GO:0008270~zinc ion binding,	IPR001841:Zinc finger, RING-type,IPR013083:Zinc finger, RING/FYVE/PHD-type,	ame04141:Protein processing in endoplasmic reticulum,		SM00184:RING,	Complete proteome,Membrane,Reference proteome,Transmembrane,Transmembrane helix,
GB48151	F-box/LRR-repeat protein 16(LOC408902)	Apis mellifera					IPR001611:Leucine-rich repeat,IPR006553:Leucine-rich repeat, cysteine-containing subtype,			SM00367:LRR_CC,	Complete proteome,Reference proteome,
GB40150	FoxP protein(Foxp)	Apis mellifera		GO:0006351~transcription, DNA-templated,	GO:0005634~nucleus,	GO:0003700~transcription factor activity, sequence-specific DNA binding,GO:0043565~sequence-specific DNA binding,	IPR001766:Transcription factor, fork head,IPR011991:Winged helix-turn-helix DNA-binding domain,			SM00339:FH,	Coiled coil,Complete proteome,DNA-binding,Nucleus,Reference proteome,Transcription,
GB48602	G kinase-anchoring protein 1-like(LOC411970)	Apis mellifera		GO:0007165~signal transduction,	GO:0005794~Golgi apparatus,		IPR026109:G kinase-anchoring protein 1,				Coiled coil,Complete proteome,Reference proteome,
GB48344	G-protein coupled receptor moody(LOC409159)	Apis mellifera			GO:0016021~integral component of membrane,	GO:0004930~G-protein coupled receptor activity,	IPR000276:G protein-coupled receptor, rhodopsin-like,IPR017452:GPCR, rhodopsin-like, 7TM,				Complete proteome,G-protein coupled receptor,Membrane,Receptor,Reference proteome,Transducer,Transmembrane,Transmembrane helix,
GB45071	G-protein-signaling modulator 2(LOC410315)	Apis mellifera				GO:0030695~GTPase regulator activity,	IPR003109:GoLoco motif,IPR011990:Tetratricopeptide-like helical,IPR013026:Tetratricopeptide repeat-containing domain,IPR019734:Tetratricopeptide repeat,			SM00028:TPR,SM00390:GoLoco,	Complete proteome,Reference proteome,
GB53177	GPN-loop GTPase 1(LOC725745)	Apis mellifera				GO:0003924~GTPase activity,	IPR004130:Uncharacterised protein family, ATP binding,IPR027417:P-loop containing nucleoside triphosphate hydrolase,				Coiled coil,Complete proteome,Reference proteome,
GB41134	Golgi SNAP receptor complex member 1(LOC413915)	Apis mellifera		GO:0006888~ER to Golgi vesicle-mediated transport,GO:0015031~protein transport,	GO:0000139~Golgi membrane,GO:0005801~cis-Golgi network,GO:0016021~integral component of membrane,		IPR023601:Golgi SNAP receptor complex, subunit 1,	ame04130:SNARE interactions in vesicular transport,	PIRSF027109:Golgi SNARE protein,		Complete proteome,ER-Golgi transport,Golgi apparatus,Membrane,Protein transport,Reference proteome,Transmembrane,Transmembrane helix,Transport,
GB53421	Golgi resident protein GCP60(LOC411299)	Apis mellifera		GO:0006810~transport,	GO:0016021~integral component of membrane,	GO:0000062~fatty-acyl-CoA binding,	IPR000582:Acyl-CoA-binding protein, ACBP,IPR009038:GOLD,IPR014352:FERM/acyl-CoA-binding protein, 3-helical bundle,				Coiled coil,Complete proteome,Reference proteome,
GB41259	INO80 complex subunit B(LOC100576104)	Apis mellifera		GO:0006338~chromatin remodeling,GO:0006355~regulation of transcription, DNA-templated,	GO:0031011~Ino80 complex,		IPR006880:PAPA-1-like conserved region,IPR007529:Zinc finger, HIT-type,			SM01406:SM01406,	Complete proteome,Reference proteome,
GB46262	IQ motif and SEC7 domain-containing protein 2(LOC413410)	Apis mellifera						ame04144:Endocytosis,
GB46895	KDEL motif-containing protein 1-like(LOC552603)	Apis mellifera					IPR006598:Lipopolysaccharide-modifying protein,			SM00672:CAP10,	Complete proteome,Reference proteome,Signal,
GB49806	LIM domain only protein 3-like(LOC410866)	Apis mellifera				GO:0008270~zinc ion binding,	IPR001781:Zinc finger, LIM-type,			SM00132:LIM,	Complete proteome,LIM domain,Metal-binding,Reference proteome,Zinc,
GB43015	MKL/myocardin-like protein 2(LOC408602)	Apis mellifera					IPR003034:SAP domain,IPR004018:RPEL repeat,			SM00513:SAP,SM00707:RPEL,	Coiled coil,Complete proteome,Reference proteome,
GB51490	NAD-dependent protein deacetylase Sirt6(LOC412846)	Apis mellifera				GO:0070403~NAD+ binding,	IPR003000:Sirtuin family,IPR026590:Sirtuin family, catalytic core domain,				Complete proteome,Reference proteome,
GB46764	NEDD8-conjugating enzyme UBE2F-like(LOC411077)	Apis mellifera					IPR000608:Ubiquitin-conjugating enzyme, E2,IPR016135:Ubiquitin-conjugating enzyme/RWD-like,	ame04120:Ubiquitin mediated proteolysis,			Complete proteome,Reference proteome,
GB44185	NF-kappa-B inhibitor cactus(LOC411012)	Apis mellifera					IPR002110:Ankyrin repeat,IPR008996:Cytokine, IL-1-like,IPR020683:Ankyrin repeat-containing domain,			SM00248:ANK,	ANK repeat,Complete proteome,Reference proteome,
GB48097	NMDA receptor 2(LOC412818)	Apis mellifera						ame04080:Neuroactive ligand-receptor interaction,
GB45142	RB1-inducible coiled-coil protein 1(LOC408358)	Apis mellifera	Cell division and chromosome partitioning,
GB48983	RING finger protein 121(LOC410740)	Apis mellifera			GO:0016021~integral component of membrane,	GO:0008270~zinc ion binding,	IPR001841:Zinc finger, RING-type,IPR013083:Zinc finger, RING/FYVE/PHD-type,				Complete proteome,Membrane,Reference proteome,Transmembrane,Transmembrane helix,
GB48007	RING finger protein nhl-1(LOC408420)	Apis mellifera	Function unknown,		GO:0016021~integral component of membrane,	GO:0008270~zinc ion binding,	IPR001258:NHL repeat,IPR001841:Zinc finger, RING-type,IPR011042:Six-bladed beta-propeller, TolB-like,IPR013017:NHL repeat, subgroup,IPR013083:Zinc finger, RING/FYVE/PHD-type,IPR027370:RING-type zinc-finger, LisH dimerisation motif,			SM00184:RING,	Coiled coil,Complete proteome,Membrane,Metal-binding,Reference proteome,Transmembrane,Transmembrane helix,Zinc,Zinc-finger,
GB48521	RNA polymerase II elongation factor Ell(LOC409928)	Apis mellifera		GO:0006368~transcription elongation from RNA polymerase II promoter,	GO:0008023~transcription elongation factor complex,		IPR010844:Occludin/RNA polymerase II elongation factor, ELL domain,IPR011991:Winged helix-turn-helix DNA-binding domain,IPR019464:RNA polymerase II elongation factor ELL,				Coiled coil,Complete proteome,Reference proteome,
GB46061	RNA-binding protein 28(LOC552112)	Apis mellifera				GO:0000166~nucleotide binding,GO:0003723~RNA binding,	IPR000504:RNA recognition motif domain,IPR003954:RNA recognition motif domain, eukaryote,IPR012677:Nucleotide-binding, alpha-beta plait,	ame03008:Ribosome biogenesis in eukaryotes,		SM00360:RRM,SM00361:RRM_1,	Coiled coil,Complete proteome,Reference proteome,RNA-binding,
GB49468	RRP12-like protein(LOC727591)	Apis mellifera					IPR011989:Armadillo-like helical,IPR012978:Uncharacterised domain NUC173,IPR016024:Armadillo-type fold,				Coiled coil,Complete proteome,Reference proteome,
GB53375	Rh-like protein(LOC551604)	Apis mellifera			GO:0016021~integral component of membrane,	GO:0008519~ammonium transmembrane transporter activity,	IPR001905:Ammonium transporter,IPR002229:Blood group Rhesus C/E/D polypeptide,IPR024041:Ammonium transporter AmtB-like domain,				Complete proteome,Membrane,Reference proteome,Transmembrane,Transmembrane helix,
GB53979	SEC23-interacting protein-like(LOC408607)	Apis mellifera				GO:0046872~metal ion binding,	IPR004170:WWE domain,IPR004177:DDHD,			SM01127:SM01127,	Coiled coil,Complete proteome,Reference proteome,
GB45459	TGF-beta receptor type-1(LOC550930)	Apis mellifera						ame04068:FoxO signaling pathway,ame04144:Endocytosis,ame04350:TGF-beta signaling pathway,
GB46952	TNF receptor-associated factor 4(LOC408754)	Apis mellifera		GO:0007250~activation of NF-kappaB-inducing kinase activity,GO:0046330~positive regulation of JNK cascade,	GO:0005622~intracellular,	GO:0004842~ubiquitin-protein transferase activity,GO:0008270~zinc ion binding,	IPR001293:Zinc finger, TRAF-type,IPR002083:MATH,IPR007087:Zinc finger, C2H2,IPR008974:TRAF-like,IPR013323:SIAH-type domain,IPR027138:TNF receptor-associated factor 4,			SM00061:MATH,	Complete proteome,Metal-binding,Reference proteome,Zinc,Zinc-finger,
GB45977	U11/U12 small nuclear ribonucleoprotein 25 kDa protein-like(LOC100578277)	Apis mellifera									Complete proteome,Reference proteome,
GB52977	UBX domain-containing protein 1(LOC552336)	Apis mellifera				GO:0046872~metal ion binding,	IPR001012:UBX,IPR007087:Zinc finger, C2H2,IPR009060:UBA-like,IPR015940:Ubiquitin-associated/translation elongation factor EF1B, N-terminal, eukaryote,			SM00165:UBA,SM00166:UBX,	Coiled coil,Complete proteome,Reference proteome,
GB45458	UDP-glucose 6-dehydrogenase(LOC413356)	Apis mellifera	Cell envelope biogenesis, outer membrane,			GO:0003979~UDP-glucose 6-dehydrogenase activity,GO:0051287~NAD binding,	IPR001732:UDP-glucose/GDP-mannose dehydrogenase, N-terminal,IPR008927:6-phosphogluconate dehydrogenase, C-terminal-like,IPR014026:UDP-glucose/GDP-mannose dehydrogenase, dimerisation,IPR014027:UDP-glucose/GDP-mannose dehydrogenase, C-terminal,IPR016040:NAD(P)-binding domain,IPR017476:Nucleotide sugar dehydrogenase,	ame00040:Pentose and glucuronate interconversions,ame00053:Ascorbate and aldarate metabolism,ame00520:Amino sugar and nucleotide sugar metabolism,ame01100:Metabolic pathways,	PIRSF000124:UDP-glucose/GDP-mannose dehydrogenase,PIRSF500133:UDP-glucose 6-dehydrogenase, eukaryotic type [Parent=PIRSF000124],	SM00984:SM00984,	Complete proteome,NAD,Oxidoreductase,Reference proteome,
GB48384	UDP-glucuronic acid decarboxylase 1-like(LOC410234)	Apis mellifera	Cell envelope biogenesis, outer membrane / Carbohydrate transport and metabolism,				IPR016040:NAD(P)-binding domain,	ame00520:Amino sugar and nucleotide sugar metabolism,ame01100:Metabolic pathways,			Coiled coil,Complete proteome,Reference proteome,
GB51513	UPF0183 protein CG7083(LOC409639)	Apis mellifera					IPR005373:Uncharacterised protein family UPF0183,				Complete proteome,Reference proteome,
GB40862	UPF0545 protein C22orf39 homolog(LOC724280)	Apis mellifera					IPR021475:Protein of unknown function DUF3128,				Complete proteome,Reference proteome,
GB46767	UPF0553 protein C9orf64 homolog(LOC411076)	Apis mellifera					IPR019438:Protein of unknown function DUF2419,				Complete proteome,Reference proteome,
GB48866	UPF0692 protein CG33108(LOC551982)	Apis mellifera									Coiled coil,Complete proteome,Reference proteome,
GB49837	WD repeat domain phosphoinositide-interacting protein 3(LOC412972)	Apis mellifera					IPR001680:WD40 repeat,IPR015943:WD40/YVTN repeat-like-containing domain,IPR017986:WD40-repeat-containing domain,			SM00320:WD40,	Complete proteome,Reference proteome,
GB55579	WD repeat-containing protein 19(LOC408662)	Apis mellifera	Carbohydrate transport and metabolism,
GB49961	WD repeat-containing protein 44(LOC408507)	Apis mellifera					IPR001680:WD40 repeat,IPR015943:WD40/YVTN repeat-like-containing domain,IPR017986:WD40-repeat-containing domain,IPR020472:G-protein beta WD-40 repeat,			SM00320:WD40,	Complete proteome,Reference proteome,
GB47846	WD repeat-containing protein 48(LOC411121)	Apis mellifera					IPR001680:WD40 repeat,IPR015943:WD40/YVTN repeat-like-containing domain,IPR017986:WD40-repeat-containing domain,IPR019775:WD40 repeat, conserved site,IPR020472:G-protein beta WD-40 repeat,IPR021772:Protein of unknown function DUF3337,	ame03460:Fanconi anemia pathway,		SM00320:WD40,	Complete proteome,Reference proteome,
GB51422	WD repeat-containing protein 63-like(LOC409463)	Apis mellifera					IPR015943:WD40/YVTN repeat-like-containing domain,IPR017986:WD40-repeat-containing domain,				Coiled coil,Complete proteome,Reference proteome,
GB54939	WD repeat-containing protein 7(LOC412288)	Apis mellifera	General function prediction only,				IPR001680:WD40 repeat,IPR015943:WD40/YVTN repeat-like-containing domain,IPR017986:WD40-repeat-containing domain,IPR019775:WD40 repeat, conserved site,			SM00320:WD40,	Complete proteome,Reference proteome,Signal,
GB43626	YEATS domain-containing protein 2(LOC409331)	Apis mellifera		GO:0006355~regulation of transcription, DNA-templated,			IPR005033:YEATS,				Complete proteome,Reference proteome,
GB54087	abscission/NoCut checkpoint regulator(LOC552088)	Apis mellifera				GO:0046872~metal ion binding,	IPR011011:Zinc finger, FYVE/PHD-type,IPR013083:Zinc finger, RING/FYVE/PHD-type,IPR017455:Zinc finger, FYVE-related,				Coiled coil,Complete proteome,Metal-binding,Reference proteome,Zinc,Zinc-finger,
GB46290	acetyl-coenzyme A synthetase(LOC409624)	Apis mellifera	Lipid metabolism,	GO:0019427~acetyl-CoA biosynthetic process from acetate,		GO:0003987~acetate-CoA ligase activity,GO:0016208~AMP binding,	IPR000873:AMP-dependent synthetase/ligase,IPR011904:Acetate-CoA ligase,IPR020845:AMP-binding, conserved site,IPR025110:Domain of unknown function DUF4009,	ame00010:Glycolysis / Gluconeogenesis,ame00620:Pyruvate metabolism,ame00640:Propanoate metabolism,ame01100:Metabolic pathways,ame01130:Biosynthesis of antibiotics,ame01200:Carbon metabolism,			Complete proteome,Reference proteome,
GB54783	acetyl-coenzyme A transporter 1(LOC408402)	Apis mellifera			GO:0016021~integral component of membrane,	GO:0008521~acetyl-CoA transporter activity,	IPR020846:Major facilitator superfamily domain,IPR024371:Acetyl-coenzyme A transporter 1,	ame00604:Glycosphingolipid biosynthesis - ganglio series,ame01100:Metabolic pathways,			Complete proteome,Membrane,Reference proteome,Transmembrane,Transmembrane helix,
GB54339	actin, clone 403-like(LOC552637)	Apis mellifera				GO:0005524~ATP binding,	IPR004000:Actin-related protein,IPR004001:Actin, conserved site,IPR020902:Actin/actin-like conserved site,	ame04145:Phagosome,ame04391:Hippo signaling pathway - fly,ame04745:Phototransduction - fly,		SM00268:ACTIN,	ATP-binding,Complete proteome,Nucleotide-binding,Reference proteome,
GB48940	actin-binding LIM protein 2(LOC726349)	Apis mellifera		GO:0007010~cytoskeleton organization,		GO:0008270~zinc ion binding,	IPR001781:Zinc finger, LIM-type,IPR003128:Villin headpiece,			SM00132:LIM,SM00153:VHP,	Complete proteome,LIM domain,Metal-binding,Reference proteome,Zinc,
GB47007	actin-related protein 5(LOC551521)	Apis mellifera		GO:0006281~DNA repair,GO:0006355~regulation of transcription, DNA-templated,	GO:0031011~Ino80 complex,		IPR004000:Actin-related protein,			SM00268:ACTIN,	Coiled coil,Complete proteome,Reference proteome,
GB45640	adenosine monophosphate-protein transferase FICD homolog(LOC409726)	Apis mellifera	Function unknown,		GO:0016021~integral component of membrane,		IPR003812:Fido domain,IPR011990:Tetratricopeptide-like helical,IPR013026:Tetratricopeptide repeat-containing domain,				Complete proteome,Membrane,Reference proteome,Transmembrane,Transmembrane helix,
GB45150	adenylate cyclase 3(Ac3)	Apis mellifera		GO:0009190~cyclic nucleotide biosynthetic process,GO:0035556~intracellular signal transduction,	GO:0005622~intracellular,GO:0016021~integral component of membrane,	GO:0000166~nucleotide binding,GO:0016849~phosphorus-oxygen lyase activity,	IPR001054:Adenylyl cyclase class-3/4/guanylyl cyclase,IPR018297:Adenylyl cyclase class-3/4/guanylyl cyclase, conserved site,	ame00230:Purine metabolism,		SM00044:CYCc,	Complete proteome,Lyase,Membrane,Nucleotide-binding,Reference proteome,Transmembrane,Transmembrane helix,
GB43617	adenylosuccinate lyase(LOC410482)	Apis mellifera		GO:0006189~'de novo' IMP biosynthetic process,GO:0044208~'de novo' AMP biosynthetic process,		GO:0004018~N6-(1,2-dicarboxyethyl)AMP AMP-lyase (fumarate-forming) activity,GO:0070626~(S)-2-(5-amino-1-(5-phospho-D-ribosyl)imidazole-4-carboxamido)succinate AMP-lyase (fumarate-forming) activity,	IPR000362:Fumarate lyase,IPR004769:Adenylosuccinate lyase,IPR008948:L-Aspartase-like,IPR019468:Adenylosuccinate lyase C-terminal,IPR020557:Fumarate lyase, conserved site,IPR022761:Fumarate lyase, N-terminal,IPR024083:Fumarase/histidase, N-terminal,	ame00230:Purine metabolism,ame00250:Alanine, aspartate and glutamate metabolism,ame01100:Metabolic pathways,ame01130:Biosynthesis of antibiotics,		SM00998:SM00998,	Complete proteome,Lyase,Purine biosynthesis,Reference proteome,
GB45758	alpha,alpha-trehalose-phosphate synthase [UDP-forming](LOC408867)	Apis mellifera						ame00500:Starch and sucrose metabolism,ame01100:Metabolic pathways,
GB42455	alpha-2-macroglobulin-like protein 1(LOC408926)	Apis mellifera			GO:0005615~extracellular space,	GO:0004866~endopeptidase inhibitor activity,	IPR001599:Alpha-2-macroglobulin,IPR002890:Alpha-2-macroglobulin, N-terminal,IPR008930:Terpenoid cyclases/protein prenyltransferase alpha-alpha toroid,IPR009048:Alpha-macroglobulin, receptor-binding,IPR011625:Alpha-2-macroglobulin, N-terminal 2,IPR011626:A-macroglobulin complement component,IPR014756:Immunoglobulin E-set,IPR019565:Alpha-2-macroglobulin, thiol-ester bond-forming,IPR019742:Alpha-2-m…			SM01359:SM01359,SM01360:SM01360,SM01361:SM01361,	Complete proteome,Reference proteome,Signal,
GB41488	ankyrin repeat and LEM domain-containing protein 2(LOC100577386)	Apis mellifera					IPR002110:Ankyrin repeat,IPR020683:Ankyrin repeat-containing domain,			SM00248:ANK,	Complete proteome,Reference proteome,
GB40159	ankyrin repeat and death domain-containing protein 1A-like(LOC100576924)	Apis mellifera		GO:0007165~signal transduction,			IPR000488:Death domain,IPR002110:Ankyrin repeat,IPR011029:Death-like domain,IPR020683:Ankyrin repeat-containing domain,			SM00248:ANK,	ANK repeat,Complete proteome,Reference proteome,
GB46188	ankyrin repeat domain-containing protein 12-like(LOC411958)	Apis mellifera			GO:0016021~integral component of membrane,	GO:0005267~potassium channel activity,	IPR003280:Two pore domain potassium channel,IPR013099:Ion transport 2,				Complete proteome,Ion channel,Ion transport,Membrane,Reference proteome,Transmembrane,Transmembrane helix,Transport,
GB53115	apidermin 1(Apd-1)	Apis mellifera									Complete proteome,Reference proteome,Signal,
GB43879	aquaporin-like(LOC551806)	Apis mellifera			GO:0016021~integral component of membrane,	GO:0005215~transporter activity,	IPR000425:Major intrinsic protein,IPR022357:Major intrinsic protein, conserved site,IPR023271:Aquaporin-like,				Complete proteome,Membrane,Reference proteome,Transmembrane,Transmembrane helix,Transport,
GB48336	arf-GAP with SH3 domain, ANK repeat and PH domain-containing protein 1(LOC413683)	Apis mellifera				GO:0005096~GTPase activator activity,	IPR001164:Arf GTPase activating protein,IPR001452:Src homology-3 domain,IPR001849:Pleckstrin homology domain,IPR002110:Ankyrin repeat,IPR011993:Pleckstrin homology-like domain,IPR020683:Ankyrin repeat-containing domain,IPR027267:Arfaptin homology (AH) domain/BAR domain,	ame04144:Endocytosis,		SM00105:ArfGap,SM00233:PH,SM00248:ANK,SM00326:SH3,	ANK repeat,Complete proteome,Reference proteome,SH3 domain,
GB54092	arginine-glutamic acid dipeptide repeats protein(LOC409084)	Apis mellifera			GO:0005634~nucleus,	GO:0003700~transcription factor activity, sequence-specific DNA binding,GO:0008270~zinc ion binding,GO:0043565~sequence-specific DNA binding,	IPR000679:Zinc finger, GATA-type,IPR000949:ELM2 domain,IPR001005:SANT/Myb domain,IPR002951:Atrophin-like,IPR009057:Homeodomain-like,IPR017884:SANT domain,	ame04391:Hippo signaling pathway - fly,		SM00401:ZnF_GATA,SM00717:SANT,SM01189:SM01189,	Coiled coil,Complete proteome,Nucleus,Reference proteome,
GB54774	armadillo segment polarity protein(arm)	Apis mellifera		GO:0034333~adherens junction assembly,		GO:0004871~signal transducer activity,	IPR000225:Armadillo,IPR011989:Armadillo-like helical,IPR013284:Beta-catenin,IPR016024:Armadillo-type fold,	ame04310:Wnt signaling pathway,		SM00185:ARM,	Complete proteome,Reference proteome,
GB51068	arrestin homolog(LOC550791)	Apis mellifera		GO:0007165~signal transduction,			IPR000698:Arrestin,IPR011021:Arrestin-like, N-terminal,IPR011022:Arrestin C-terminal-like domain,IPR014752:Arrestin, C-terminal,IPR014753:Arrestin, N-terminal,IPR014756:Immunoglobulin E-set,IPR017864:Arrestin, conserved site,	ame04745:Phototransduction - fly,		SM01017:SM01017,	Complete proteome,Reference proteome,
GB44588	baculoviral IAP repeat-containing protein 6(LOC411115)	Apis mellifera						ame04120:Ubiquitin mediated proteolysis,
GB48454	beta-amyloid-like protein(LOC551733)	Apis mellifera			GO:0016021~integral component of membrane,	GO:0008201~heparin binding,GO:0046914~transition metal ion binding,	IPR008154:Amyloidogenic glycoprotein, extracellular,IPR008155:Amyloidogenic glycoprotein,IPR011178:Amyloidogenic glycoprotein, copper-binding,IPR015849:Amyloidogenic glycoprotein, heparin-binding,IPR019543:Beta-amyloid precursor protein C-terminal,IPR019744:Amyloidogenic glycoprotein, extracellular domain conserved site,IPR019745:Amyloidogenic glycoprotein, intracellular domain, conserved site,IP…			SM00006:A4_EXTRA,	Coiled coil,Complete proteome,Membrane,Reference proteome,Signal,Transmembrane,Transmembrane helix,
GB43338	bifunctional heparan sulfate N-deacetylase/N-sulfotransferase(LOC413242)	Apis mellifera				GO:0015016~[heparan sulfate]-glucosamine N-sulfotransferase activity,GO:0016787~hydrolase activity,	IPR000863:Sulfotransferase domain,IPR021930:Heparan sulphate-N-deacetylase,IPR027417:P-loop containing nucleoside triphosphate hydrolase,	ame00534:Glycosaminoglycan biosynthesis - heparan sulfate / heparin,ame01100:Metabolic pathways,			Complete proteome,Reference proteome,
GB55516	bone morphogenetic protein 2-B(LOC726375)	Apis mellifera		GO:0040007~growth,	GO:0005576~extracellular region,GO:0016021~integral component of membrane,		IPR001111:Transforming growth factor-beta, N-terminal,IPR001839:Transforming growth factor-beta, C-terminal,IPR015615:Transforming growth factor-beta-related,IPR017948:Transforming growth factor beta, conserved site,			SM00204:TGFB,	Complete proteome,Disulfide bond,Growth factor,Membrane,Reference proteome,Secreted,Transmembrane,Transmembrane helix,
GB50932	box A-binding factor-like(LOC725389)	Apis mellifera				GO:0003700~transcription factor activity, sequence-specific DNA binding,GO:0008270~zinc ion binding,GO:0043565~sequence-specific DNA binding,	IPR000679:Zinc finger, GATA-type,IPR013088:Zinc finger, NHR/GATA-type,			SM00401:ZnF_GATA,	Complete proteome,Reference proteome,
GB54797	brahma-associated protein of 60 kDa(LOC552582)	Apis mellifera					IPR003121:SWIB/MDM2 domain,IPR019835:SWIB domain,			SM00151:SWIB,	Complete proteome,Reference proteome,
GB43954	breast cancer type 2 susceptibility protein homolog(LOC725687)	Apis mellifera		GO:0000724~double-strand break repair via homologous recombination,			IPR002093:BRCA2 repeat,IPR012340:Nucleic acid-binding, OB-fold,IPR015187:BRCA2, oligonucleotide/oligosaccharide-binding 1,IPR015188:BRCA2, oligonucleotide/oligosaccharide-binding 3,IPR015252:DNA recombination/repair protein BRCA2, helical domain,IPR015525:Breast cancer type 2 susceptibility protein,	ame03440:Homologous recombination,ame03460:Fanconi anemia pathway,			Complete proteome,Reference proteome,
GB50450	bromodomain-containing protein 4-like(LOC409776)	Apis mellifera									Complete proteome,Reference proteome,Signal,
GB54281	cAMP-dependent protein kinase type II regulatory subunit(LOC409390)	Apis mellifera			GO:0005952~cAMP-dependent protein kinase complex,	GO:0008603~cAMP-dependent protein kinase regulator activity,GO:0030552~cAMP binding,	IPR000595:Cyclic nucleotide-binding domain,IPR003117:cAMP-dependent protein kinase, regulatory subunit, type I/II alpha/beta,IPR012198:cAMP-dependent protein kinase regulatory subunit,IPR014710:RmlC-like jelly roll fold,IPR018488:Cyclic nucleotide-binding, conserved site,IPR018490:Cyclic nucleotide-binding-like,		PIRSF000548:cAMP-dependent protein kinase, regulatory subunit,	SM00100:cNMP,	cAMP,cAMP-binding,Complete proteome,Nucleotide-binding,Reference proteome,
GB55635	cAMP-responsive element-binding protein-like 2(LOC726230)	Apis mellifera				GO:0003700~transcription factor activity, sequence-specific DNA binding,GO:0043565~sequence-specific DNA binding,	IPR004827:Basic-leucine zipper domain,				Complete proteome,Reference proteome,
GB42000	cAMP-specific 3',5'-cyclic phosphodiesterase(LOC411288)	Apis mellifera		GO:0007165~signal transduction,		GO:0004114~3',5'-cyclic-nucleotide phosphodiesterase activity,GO:0046872~metal ion binding,	IPR002073:3'5'-cyclic nucleotide phosphodiesterase, catalytic domain,IPR003607:HD/PDEase domain,IPR023088:3'5'-cyclic nucleotide phosphodiesterase,IPR023174:3'5'-cyclic nucleotide phosphodiesterase, conserved site,	ame00230:Purine metabolism,		SM00471:HDc,	Complete proteome,Hydrolase,Metal-binding,Reference proteome,
GB49480	cGMP-specific 3',5'-cyclic phosphodiesterase(LOC410630)	Apis mellifera		GO:0007165~signal transduction,		GO:0004114~3',5'-cyclic-nucleotide phosphodiesterase activity,GO:0046872~metal ion binding,	IPR002073:3'5'-cyclic nucleotide phosphodiesterase, catalytic domain,IPR003018:GAF domain,IPR003607:HD/PDEase domain,IPR023088:3'5'-cyclic nucleotide phosphodiesterase,IPR023174:3'5'-cyclic nucleotide phosphodiesterase, conserved site,	ame00230:Purine metabolism,		SM00065:GAF,SM00471:HDc,	Complete proteome,Hydrolase,Metal-binding,Reference proteome,
GB40703	cadherin-23(LOC410368)	Apis mellifera		GO:0007156~homophilic cell adhesion via plasma membrane adhesion molecules,	GO:0005886~plasma membrane,GO:0016021~integral component of membrane,	GO:0005509~calcium ion binding,	IPR002126:Cadherin,IPR015919:Cadherin-like,IPR020894:Cadherin conserved site,			SM00112:CA,	Calcium,Complete proteome,Membrane,Reference proteome,Repeat,Signal,Transmembrane,Transmembrane helix,
GB55495	calcium-dependent secretion activator(LOC408653)	Apis mellifera		GO:0016079~synaptic vesicle exocytosis,GO:1990504~dense core granule exocytosis,	GO:0098793~presynapse,		IPR000008:C2 calcium-dependent membrane targeting,IPR001849:Pleckstrin homology domain,IPR010439:Calcium-dependent secretion activator,IPR011993:Pleckstrin homology-like domain,IPR014770:Munc13 homology 1,			SM00233:PH,SM01145:SM01145,	Complete proteome,Reference proteome,
GB49320	calcium-transporting ATPase sarcoplasmic/endoplasmic reticulum type(LOC410371)	Apis mellifera			GO:0016021~integral component of membrane,	GO:0005388~calcium-transporting ATPase activity,GO:0005524~ATP binding,GO:0046872~metal ion binding,	IPR001757:Cation-transporting P-type ATPase,IPR004014:Cation-transporting P-type ATPase, N-terminal,IPR005782:Calcium-transporting P-type ATPase, subfamily IIA, SERCA-type,IPR006068:Cation-transporting P-type ATPase, C-terminal,IPR008250:P-type ATPase, A domain,IPR018303:P-type ATPase, phosphorylation site,IPR023214:HAD-like domain,IPR023298:P-type ATPase, transmembrane domain,IPR023299:P-type AT…			SM00831:SM00831,	ATP-binding,Calcium,Calcium transport,Complete proteome,Hydrolase,Ion transport,Membrane,Nucleotide-binding,Reference proteome,Transmembrane,Transmembrane helix,Transport,
GB43245	calcium/calmodulin-dependent 3',5'-cyclic nucleotide phosphodiesterase 1A(LOC724389)	Apis mellifera		GO:0007165~signal transduction,		GO:0004114~3',5'-cyclic-nucleotide phosphodiesterase activity,GO:0046872~metal ion binding,	IPR002073:3'5'-cyclic nucleotide phosphodiesterase, catalytic domain,IPR003607:HD/PDEase domain,IPR013706:3'5'-cyclic nucleotide phosphodiesterase N-terminal,IPR023088:3'5'-cyclic nucleotide phosphodiesterase,IPR023174:3'5'-cyclic nucleotide phosphodiesterase, conserved site,	ame00230:Purine metabolism,		SM00471:HDc,	Complete proteome,Hydrolase,Metal-binding,Reference proteome,
GB50250	carbonic anhydrase 3(LOC726898)	Apis mellifera					IPR001148:Alpha carbonic anhydrase,IPR023561:Carbonic anhydrase, alpha-class,	ame00910:Nitrogen metabolism,		SM01057:SM01057,	Complete proteome,Reference proteome,
GB45092	carbonic anhydrase-related protein 10(LOC100577879)	Apis mellifera					IPR001148:Alpha carbonic anhydrase,IPR023561:Carbonic anhydrase, alpha-class,			SM01057:SM01057,	Complete proteome,Reference proteome,
GB45378	cartilage oligomeric matrix protein(LOC413782)	Apis mellifera						ame04145:Phagosome,ame04512:ECM-receptor interaction,
GB42234	cat eye syndrome critical region protein 5-like(LOC410690)	Apis mellifera					IPR006353:HAD-superfamily hydrolase, subfamily IIA, CECR5,IPR006357:HAD-superfamily hydrolase, subfamily IIA,IPR023214:HAD-like domain,				Complete proteome,Reference proteome,
GB52345	cell division cycle 37 homolog(Cdc37)	Apis mellifera					IPR004918:Cdc37,IPR013855:Cdc37, N-terminal domain,IPR013873:Cdc37, C-terminal,IPR013874:Cdc37, Hsp90 binding,			SM01069:SM01069,SM01070:SM01070,SM01071:SM01071,	Coiled coil,Complete proteome,Reference proteome,
GB54809	cell wall protein IFF6(LOC412655)	Apis mellifera				GO:0004722~protein serine/threonine phosphatase activity,GO:0046872~metal ion binding,	IPR000222:Protein phosphatase 2C, manganese/magnesium aspartate binding site,IPR001932:Protein phosphatase 2C (PP2C)-like,IPR015655:Protein phosphatase 2C,			SM00332:PP2Cc,	Complete proteome,Hydrolase,Magnesium,Metal-binding,Protein phosphatase,Reference proteome,
GB41604	chloride intracellular channel exc-4(LOC408481)	Apis mellifera					IPR010987:Glutathione S-transferase, C-terminal-like,IPR012336:Thioredoxin-like fold,				Complete proteome,Reference proteome,
GB54266	cilia- and flagella-associated protein 20(LOC412363)	Apis mellifera					IPR007714:Protein of unknown function DUF667,				Complete proteome,Reference proteome,
GB46047	cilia- and flagella-associated protein 70(LOC100578239)	Apis mellifera					IPR011990:Tetratricopeptide-like helical,IPR013026:Tetratricopeptide repeat-containing domain,IPR019734:Tetratricopeptide repeat,			SM00028:TPR,	Complete proteome,Reference proteome,
GB42797	circadian clock-controlled protein(LOC726981)	Apis mellifera					IPR010562:Haemolymph juvenile hormone binding,			SM00700:JHBP,	Complete proteome,Reference proteome,
GB54205	coiled-coil domain-containing protein 130 homolog(LOC551191)	Apis mellifera					IPR007590:CWC16 protein,				Complete proteome,Reference proteome,
GB48544	coiled-coil domain-containing protein 43(LOC551099)	Apis mellifera									Coiled coil,Complete proteome,Reference proteome,
GB49709	coiled-coil domain-containing protein 86(LOC551400)	Apis mellifera					IPR005579:Cgr1,IPR026570:Coiled-coil domain-containing protein 86,				Coiled coil,Complete proteome,Reference proteome,
GB45968	collagen alpha-1(IV) chain(LOC408552)	Apis mellifera			GO:0005578~proteinaceous extracellular matrix,GO:0005581~collagen trimer,	GO:0005201~extracellular matrix structural constituent,	IPR001442:Collagen IV, non-collagenous,IPR008160:Collagen triple helix repeat,IPR016187:C-type lectin fold,	ame04512:ECM-receptor interaction,		SM00111:C4,	Collagen,Complete proteome,Disulfide bond,Extracellular matrix,Reference proteome,Secreted,Signal,
GB41797	coronin-1C(LOC412080)	Apis mellifera					IPR001680:WD40 repeat,IPR015048:Domain of unknown function DUF1899,IPR015505:Coronin,IPR015943:WD40/YVTN repeat-like-containing domain,IPR017986:WD40-repeat-containing domain,IPR019775:WD40 repeat, conserved site,			SM00320:WD40,SM01166:SM01166,	Complete proteome,Reference proteome,Repeat,WD repeat,
GB50453	cuticular protein 19(CPR19)	Apis mellifera				GO:0042302~structural constituent of cuticle,	IPR000618:Insect cuticle protein,				Complete proteome,Reference proteome,Signal,
GB41203	cuticular protein analogous to peritrophins 3-C(Cpap3-c)	Apis mellifera		GO:0006030~chitin metabolic process,	GO:0005576~extracellular region,	GO:0008061~chitin binding,	IPR002557:Chitin binding domain,			SM00494:ChtBD2,	Complete proteome,Reference proteome,Signal,
GB47941	cyclic AMP response element-binding protein A(LOC100576912)	Apis mellifera			GO:0005634~nucleus,	GO:0003700~transcription factor activity, sequence-specific DNA binding,GO:0043565~sequence-specific DNA binding,	IPR001630:cAMP response element binding (CREB) protein,IPR004827:Basic-leucine zipper domain,			SM00338:BRLZ,	Coiled coil,Complete proteome,Reference proteome,
GB41836	cyclin-G-associated kinase(LOC413462)	Apis mellifera				GO:0004672~protein kinase activity,GO:0005524~ATP binding,	IPR000008:C2 calcium-dependent membrane targeting,IPR000719:Protein kinase, catalytic domain,IPR001623:DnaJ domain,IPR008271:Serine/threonine-protein kinase, active site,IPR011009:Protein kinase-like domain,IPR014020:Tensin phosphatase, C2 domain,			SM00220:S_TKc,SM00271:DnaJ,SM01326:SM01326,	Complete proteome,Reference proteome,
GB51129	cyclin-dependent kinase 20-like(LOC552469)	Apis mellifera				GO:0004672~protein kinase activity,GO:0005524~ATP binding,	IPR000719:Protein kinase, catalytic domain,IPR008271:Serine/threonine-protein kinase, active site,IPR011009:Protein kinase-like domain,			SM00220:S_TKc,	Complete proteome,Reference proteome,
GB49180	cysteine-rich venom protein-like(LOC551597)	Apis mellifera			GO:0005576~extracellular region,		IPR001283:Allergen V5/Tpx-1-related,IPR002413:Ves allergen,IPR003582:Metridin-like ShK toxin,IPR013871:Cysteine-rich secretory protein,IPR014044:CAP domain,IPR018244:Allergen V5/Tpx-1-related, conserved site,			SM00198:SCP,	Complete proteome,Reference proteome,Signal,
GB53935	cytochrome c oxidase assembly protein COX16 homolog, mitochondrial(LOC726259)	Apis mellifera			GO:0016021~integral component of membrane,GO:0031966~mitochondrial membrane,		IPR020164:Cytochrome c oxidase assembly protein COX16,				Complete proteome,Membrane,Reference proteome,Transmembrane,Transmembrane helix,
GB45923	cytoplasmic dynein 1 intermediate chain(LOC413409)	Apis mellifera		GO:0007018~microtubule-based movement,	GO:0005868~cytoplasmic dynein complex,		IPR001680:WD40 repeat,IPR015943:WD40/YVTN repeat-like-containing domain,IPR017986:WD40-repeat-containing domain,IPR025956:Cytoplasmic dynein 1 intermediate chain 1/2,	ame04145:Phagosome,		SM00320:WD40,	Coiled coil,Complete proteome,Reference proteome,
GB40473	cytoplasmic phosphatidylinositol transfer protein 1(LOC413275)	Apis mellifera		GO:0006810~transport,	GO:0005622~intracellular,		IPR001666:Phosphatidylinositol transfer protein,IPR023393:START-like domain,				Coiled coil,Complete proteome,Reference proteome,
GB49233	cytoplasmic polyadenylation element-binding protein 2(LOC724704)	Apis mellifera						ame04320:Dorso-ventral axis formation,			Coiled coil,Complete proteome,Reference proteome,
GB53707	density-regulated protein homolog(LOC552539)	Apis mellifera				GO:0003743~translation initiation factor activity,	IPR001950:Translation initiation factor SUI1,IPR005873:Density-regulated protein DRP1,				Complete proteome,Reference proteome,
GB51071	deoxyribose-phosphate aldolase(LOC551986)	Apis mellifera		GO:0009264~deoxyribonucleotide catabolic process,	GO:0005737~cytoplasm,	GO:0004139~deoxyribose-phosphate aldolase activity,	IPR002915:DeoC/FbaB/ lacD aldolase,IPR011343:Deoxyribose-phosphate aldolase,IPR013785:Aldolase-type TIM barrel,	ame00030:Pentose phosphate pathway,	PIRSF001357:deoxyribose-phosphate aldolase,	SM01133:SM01133,	Complete proteome,Reference proteome,
GB41762	derlin-2(LOC413976)	Apis mellifera			GO:0005789~endoplasmic reticulum membrane,GO:0016021~integral component of membrane,		IPR007599:Derlin,	ame04141:Protein processing in endoplasmic reticulum,			Complete proteome,Endoplasmic reticulum,Membrane,Reference proteome,Transmembrane,Transmembrane helix,
GB44122	dihydroceramide fatty acyl 2-hydroxylase FAH2(LOC726585)	Apis mellifera		GO:0006633~fatty acid biosynthetic process,	GO:0016021~integral component of membrane,	GO:0005506~iron ion binding,GO:0016491~oxidoreductase activity,	IPR001199:Cytochrome b5-like heme/steroid binding domain,IPR006694:Fatty acid hydroxylase,				Complete proteome,Membrane,Reference proteome,Transmembrane,Transmembrane helix,
GB53566	dihydrolipoyllysine-residue acetyltransferase component of pyruvate dehydrogenase complex, mitochondrial-like(LOC551631)	Apis mellifera	Energy production and conversion,	GO:0008152~metabolic process,		GO:0016746~transferase activity, transferring acyl groups,	IPR000089:Biotin/lipoyl attachment,IPR001078:2-oxoacid dehydrogenase acyltransferase, catalytic domain,IPR003016:2-oxo acid dehydrogenase, lipoyl-binding site,IPR004167:E3 binding,IPR011053:Single hybrid motif,IPR023213:Chloramphenicol acetyltransferase-like domain,	ame00010:Glycolysis / Gluconeogenesis,ame00020:Citrate cycle (TCA cycle),ame00620:Pyruvate metabolism,ame01100:Metabolic pathways,ame01130:Biosynthesis of antibiotics,ame01200:Carbon metabolism,			Acyltransferase,Complete proteome,Lipoyl,Reference proteome,Transferase,
GB55380	dipeptidase 1(LOC551121)	Apis mellifera			GO:0031225~anchored component of membrane,	GO:0008237~metallopeptidase activity,GO:0016805~dipeptidase activity,GO:0046872~metal ion binding,	IPR008257:Peptidase M19, renal dipeptidase,				Complete proteome,Dipeptidase,Disulfide bond,Glycoprotein,GPI-anchor,Hydrolase,Lipoprotein,Membrane,Metal-binding,Metalloprotease,Protease,Reference proteome,Zinc,
GB46638	dipeptidase 1-like(LOC410291)	Apis mellifera			GO:0031225~anchored component of membrane,	GO:0008235~metalloexopeptidase activity,GO:0008239~dipeptidyl-peptidase activity,GO:0016805~dipeptidase activity,GO:0046872~metal ion binding,	IPR000180:Peptidase M19, renal dipeptidase, active site,IPR008257:Peptidase M19, renal dipeptidase,				Complete proteome,Dipeptidase,Disulfide bond,Glycoprotein,GPI-anchor,Hydrolase,Lipoprotein,Membrane,Metal-binding,Metalloprotease,Protease,Reference proteome,Zinc,
GB44276	discoidin domain-containing receptor 2-like(LOC411212)	Apis mellifera			GO:0016021~integral component of membrane,		IPR000421:Coagulation factor 5/8 C-terminal type domain,IPR008979:Galactose-binding domain-like,			SM00231:FA58C,	Complete proteome,Membrane,Reference proteome,Signal,Transmembrane,Transmembrane helix,
GB40648	disks large 1 tumor suppressor protein(LOC724292)	Apis mellifera					IPR001452:Src homology-3 domain,IPR001478:PDZ domain,IPR008144:Guanylate kinase,IPR008145:Guanylate kinase/L-type calcium channel,IPR020590:Guanylate kinase, conserved site,IPR027417:P-loop containing nucleoside triphosphate hydrolase,	ame04391:Hippo signaling pathway - fly,		SM00072:GuKc,SM00228:PDZ,SM00326:SH3,	Complete proteome,Reference proteome,SH3 domain,
GB43868	dnaJ homolog subfamily C member 1-like(LOC552151)	Apis mellifera			GO:0016021~integral component of membrane,	GO:0003677~DNA binding,	IPR001005:SANT/Myb domain,IPR001623:DnaJ domain,IPR009057:Homeodomain-like,IPR017877:Myb-like domain,IPR018253:DnaJ domain, conserved site,	ame04141:Protein processing in endoplasmic reticulum,		SM00271:DnaJ,SM00717:SANT,	Coiled coil,Complete proteome,Membrane,Reference proteome,Transmembrane,Transmembrane helix,
GB55532	dnaJ homolog subfamily C member 2(LOC413209)	Apis mellifera	Translation, ribosomal structure and biogenesis / Posttranslational modification, protein turnover, chaperones,		GO:0005634~nucleus,	GO:0003677~DNA binding,	IPR001005:SANT/Myb domain,IPR001623:DnaJ domain,IPR009057:Homeodomain-like,IPR017877:Myb-like domain,IPR017884:SANT domain,IPR018253:DnaJ domain, conserved site,			SM00271:DnaJ,SM00717:SANT,	Coiled coil,Complete proteome,Nucleus,Reference proteome,
GB54992	dnaJ homolog subfamily C member 21(LOC100578360)	Apis mellifera				GO:0003676~nucleic acid binding,GO:0008270~zinc ion binding,	IPR001623:DnaJ domain,IPR003604:Zinc finger, U1-type,IPR007087:Zinc finger, C2H2,IPR015880:Zinc finger, C2H2-like,IPR018253:DnaJ domain, conserved site,IPR022755:Zinc finger, double-stranded RNA binding,			SM00271:DnaJ,SM00355:ZnF_C2H2,SM00451:ZnF_U1,	Coiled coil,Complete proteome,Metal-binding,Reference proteome,Zinc,Zinc-finger,
GB52322	dol-P-Man:Man(7)GlcNAc(2)-PP-Dol alpha-1,6-mannosyltransferase(LOC724431)	Apis mellifera			GO:0005789~endoplasmic reticulum membrane,GO:0016021~integral component of membrane,	GO:0016757~transferase activity, transferring glycosyl groups,	IPR005599:GPI mannosyltransferase,	ame00510:N-Glycan biosynthesis,ame01100:Metabolic pathways,			Complete proteome,Endoplasmic reticulum,Glycosyltransferase,Membrane,Reference proteome,Signal,Transferase,Transmembrane,Transmembrane helix,
GB50192	dopamine receptor, D1(Dop1)	Apis mellifera			GO:0005887~integral component of plasma membrane,	GO:0004952~dopamine neurotransmitter receptor activity,	IPR000276:G protein-coupled receptor, rhodopsin-like,IPR000929:Dopamine receptor family,IPR017452:GPCR, rhodopsin-like, 7TM,	ame04080:Neuroactive ligand-receptor interaction,		SM01381:SM01381,	Complete proteome,G-protein coupled receptor,Membrane,Receptor,Reference proteome,Transducer,Transmembrane,Transmembrane helix,
GB46472	doublesex- and mab-3-related transcription factor A2(LOC726743)	Apis mellifera			GO:0005634~nucleus,	GO:0003700~transcription factor activity, sequence-specific DNA binding,	IPR005173:DMRTA motif,IPR009060:UBA-like,IPR026607:DMRT/protein doublesex/protein male abnormal 3,				Complete proteome,Reference proteome,
GB50276	dual specificity mitogen-activated protein kinase kinase 4(LOC410575)	Apis mellifera				GO:0004674~protein serine/threonine kinase activity,GO:0005524~ATP binding,	IPR000719:Protein kinase, catalytic domain,IPR008271:Serine/threonine-protein kinase, active site,IPR011009:Protein kinase-like domain,IPR017441:Protein kinase, ATP binding site,			SM00220:S_TKc,	ATP-binding,Complete proteome,Kinase,Nucleotide-binding,Reference proteome,Serine/threonine-protein kinase,Transferase,
GB48059	ecdysone receptor(Ecr)	Apis mellifera		GO:0006351~transcription, DNA-templated,	GO:0005634~nucleus,	GO:0004884~ecdysteroid hormone receptor activity,GO:0005496~steroid binding,GO:0008270~zinc ion binding,GO:0043565~sequence-specific DNA binding,	IPR000536:Nuclear hormone receptor, ligand-binding, core,IPR001628:Zinc finger, nuclear hormone receptor-type,IPR001723:Steroid hormone receptor,IPR003069:Ecdysteroid receptor,IPR013088:Zinc finger, NHR/GATA-type,			SM00399:ZnF_C4,SM00430:HOLI,	Complete proteome,DNA-binding,Metal-binding,Nucleus,Receptor,Reference proteome,Transcription,Transcription regulation,Zinc,Zinc-finger,
GB51247	elongation of very long chain fatty acids protein AAEL008004-like(LOC413789)	Apis mellifera		GO:0006633~fatty acid biosynthetic process,	GO:0016021~integral component of membrane,	GO:0102336~3-oxo-arachidoyl-CoA synthase activity,GO:0102337~3-oxo-cerotoyl-CoA synthase activity,GO:0102338~3-oxo-lignoceronyl-CoA synthase activity,	IPR002076:GNS1/SUR4 membrane protein,				Complete proteome,Fatty acid biosynthesis,Fatty acid metabolism,Lipid biosynthesis,Lipid metabolism,Membrane,Reference proteome,Transferase,Transmembrane,Transmembrane helix,
GB48215	endoplasmic reticulum resident protein 44(LOC552191)	Apis mellifera		GO:0045454~cell redox homeostasis,	GO:0005623~cell,		IPR012336:Thioredoxin-like fold,IPR013766:Thioredoxin domain,				Complete proteome,Reference proteome,Signal,
GB43375	ephrin-B1-like(LOC727308)	Apis mellifera			GO:0016020~membrane,		IPR001799:Ephrin,IPR008972:Cupredoxin,				Complete proteome,Membrane,Reference proteome,
GB54477	epidermal growth factor receptor-like(LOC100577393)	Apis mellifera		GO:0007169~transmembrane receptor protein tyrosine kinase signaling pathway,GO:0007275~multicellular organism development,	GO:0016021~integral component of membrane,	GO:0004714~transmembrane receptor protein tyrosine kinase activity,GO:0005524~ATP binding,	IPR000494:EGF receptor, L domain,IPR000719:Protein kinase, catalytic domain,IPR001245:Serine-threonine/tyrosine-protein kinase catalytic domain,IPR006211:Furin-like cysteine-rich domain,IPR006212:Furin-like repeat,IPR008266:Tyrosine-protein kinase, active site,IPR009030:Insulin-like growth factor binding protein, N-terminal,IPR011009:Protein kinase-like domain,IPR017441:Protein kinase, ATP bindin…	ame04013:MAPK signaling pathway - fly,ame04068:FoxO signaling pathway,ame04144:Endocytosis,ame04320:Dorso-ventral axis formation,		SM00219:TyrKc,SM00261:FU,	ATP-binding,Complete proteome,Developmental protein,Glycoprotein,Kinase,Membrane,Nucleotide-binding,Phosphoprotein,Receptor,Reference proteome,Signal,Transferase,Transmembrane,Transmembrane helix,Tyrosine-protein kinase,
GB55544	ero1-like protein(LOC551535)	Apis mellifera			GO:0005783~endoplasmic reticulum,	GO:0003756~protein disulfide isomerase activity,GO:0016671~oxidoreductase activity, acting on a sulfur group of donors, disulfide as acceptor,	IPR007266:Endoplasmic reticulum oxidoreductin 1,	ame04141:Protein processing in endoplasmic reticulum,	PIRSF017205:endoplasmic oxidoreductin,		Complete proteome,Reference proteome,Signal,
GB46735	eukaryotic translation initiation factor 2A(LOC552764)	Apis mellifera				GO:0003743~translation initiation factor activity,	IPR011387:Translation initiation factor 2A,IPR013979:Translation initiation factor, beta propellor-like domain,IPR015943:WD40/YVTN repeat-like-containing domain,		PIRSF017222:translation initiation factor eIF-2A,		Complete proteome,Initiation factor,Protein biosynthesis,Reference proteome,
GB46035	eukaryotic translation initiation factor 4 gamma 2(LOC411154)	Apis mellifera				GO:0003723~RNA binding,	IPR003307:W2 domain,IPR003890:MIF4G-like, type 3,IPR003891:Initiation factor eIF-4 gamma, MA3,IPR016021:MIF4-like, type 1/2/3,IPR016024:Armadillo-type fold,	ame03013:RNA transport,		SM00515:eIF5C,SM00543:MIF4G,SM00544:MA3,	Complete proteome,Reference proteome,
GB51257	eukaryotic translation initiation factor 5B(LOC408556)	Apis mellifera				GO:0003924~GTPase activity,GO:0005525~GTP binding,	IPR000795:Elongation factor, GTP-binding domain,IPR004161:Translation elongation factor EFTu/EF1A, domain 2,IPR005225:Small GTP-binding protein domain,IPR009000:Translation elongation/initiation factor/Ribosomal, beta-barrel,IPR023115:Translation initiation factor IF- 2, domain 3,IPR027417:P-loop containing nucleoside triphosphate hydrolase,	ame03013:RNA transport,			Coiled coil,Complete proteome,Reference proteome,
GB49785	excitatory amino acid transporter 2(Eaat-2)	Apis mellifera			GO:0016021~integral component of membrane,	GO:0015293~symporter activity,	IPR001991:Sodium:dicarboxylate symporter,				Complete proteome,Membrane,Reference proteome,Symport,Transmembrane,Transmembrane helix,Transport,
GB48385	extracellular sulfatase SULF-1 homolog(LOC410233)	Apis mellifera		GO:0008152~metabolic process,		GO:0008484~sulfuric ester hydrolase activity,	IPR000917:Sulfatase,IPR017849:Alkaline phosphatase-like, alpha/beta/alpha,IPR017850:Alkaline-phosphatase-like, core domain,IPR024607:Sulfatase, conserved site,IPR024609:Extracellular sulfatase, C-terminal,				Coiled coil,Complete proteome,Reference proteome,Signal,
GB41034	facilitated trehalose transporter Tret1-like(LOC726485)	Apis mellifera			GO:0016021~integral component of membrane,	GO:0022857~transmembrane transporter activity,	IPR005828:General substrate transporter,IPR005829:Sugar transporter, conserved site,IPR020846:Major facilitator superfamily domain,				Complete proteome,Membrane,Reference proteome,Transmembrane,Transmembrane helix,
GB53672	failed axon connections(LOC409643)	Apis mellifera					IPR010987:Glutathione S-transferase, C-terminal-like,IPR012336:Thioredoxin-like fold,IPR026928:Failed axon connections,				Coiled coil,Complete proteome,Reference proteome,
GB46325	fat-like cadherin-related tumor suppressor homolog(LOC411157)	Apis mellifera		GO:0007156~homophilic cell adhesion via plasma membrane adhesion molecules,	GO:0005886~plasma membrane,GO:0016021~integral component of membrane,	GO:0005509~calcium ion binding,	IPR000152:EGF-type aspartate/asparagine hydroxylation site,IPR000742:Epidermal growth factor-like domain,IPR001791:Laminin G domain,IPR001881:EGF-like calcium-binding,IPR002126:Cadherin,IPR013032:EGF-like, conserved site,IPR013320:Concanavalin A-like lectin/glucanase, subgroup,IPR015919:Cadherin-like,IPR018097:EGF-like calcium-binding, conserved site,IPR020894:Cadherin conserved site,			SM00112:CA,SM00179:EGF_CA,SM00181:EGF,SM00282:LamG,	Calcium,Complete proteome,Disulfide bond,EGF-like domain,Membrane,Reference proteome,Repeat,Transmembrane,Transmembrane helix,
GB45538	fructose-1,6-bisphosphatase 1(LOC727153)	Apis mellifera		GO:0006001~fructose catabolic process,		GO:0042132~fructose 1,6-bisphosphate 1-phosphatase activity,	IPR000146:Fructose-1,6-bisphosphatase class 1/Sedoheputulose-1,7-bisphosphatase,IPR020548:Fructose-1,6-bisphosphatase, active site,	ame00010:Glycolysis / Gluconeogenesis,ame00030:Pentose phosphate pathway,ame00051:Fructose and mannose metabolism,ame01100:Metabolic pathways,ame01130:Biosynthesis of antibiotics,ame01200:Carbon metabolism,	PIRSF000904:fructose-1,6-bisphosphatase/sedoheptulose-1,7-bisphosphatase,PIRSF500210:fructose-1,6-bisphosphatase [Parent=PIRSF000904],		Carbohydrate metabolism,Complete proteome,Hydrolase,Reference proteome,
GB40735	fructose-bisphosphate aldolase(LOC550785)	Apis mellifera		GO:0006096~glycolytic process,		GO:0004332~fructose-bisphosphate aldolase activity,	IPR000741:Fructose-bisphosphate aldolase, class-I,IPR013785:Aldolase-type TIM barrel,	ame00010:Glycolysis / Gluconeogenesis,ame00030:Pentose phosphate pathway,ame00051:Fructose and mannose metabolism,ame01100:Metabolic pathways,ame01130:Biosynthesis of antibiotics,ame01200:Carbon metabolism,ame01230:Biosynthesis of amino acids,			Complete proteome,Glycolysis,Lyase,Reference proteome,Schiff base,
GB53768	glucose dehydrogenase [FAD, quinone](LOC413098)	Apis mellifera				GO:0016614~oxidoreductase activity, acting on CH-OH group of donors,GO:0050660~flavin adenine dinucleotide binding,	IPR000172:Glucose-methanol-choline oxidoreductase, N-terminal,IPR007867:Glucose-methanol-choline oxidoreductase, C-terminal,IPR012132:Glucose-methanol-choline oxidoreductase,IPR023753:Pyridine nucleotide-disulphide oxidoreductase, FAD/NAD(P)-binding domain,		PIRSF000137:glucose-methanol-choline oxidoreductase,		Complete proteome,FAD,Flavoprotein,Reference proteome,Signal,
GB40980	glucose transporter type 1(LOC409933)	Apis mellifera						ame04931:Insulin resistance,
GB53310	glutaminase kidney isoform, mitochondrial(LOC408991)	Apis mellifera						ame00220:Arginine biosynthesis,ame00250:Alanine, aspartate and glutamate metabolism,ame00471:D-Glutamine and D-glutamate metabolism,ame01100:Metabolic pathways,
GB45193	glutaryl-CoA dehydrogenase, mitochondrial(LOC410254)	Apis mellifera	Lipid metabolism,			GO:0003995~acyl-CoA dehydrogenase activity,GO:0050660~flavin adenine dinucleotide binding,	IPR006089:Acyl-CoA dehydrogenase, conserved site,IPR006091:Acyl-CoA oxidase/dehydrogenase, central domain,IPR009075:Acyl-CoA dehydrogenase/oxidase C-terminal,IPR009100:Acyl-CoA dehydrogenase/oxidase,IPR013786:Acyl-CoA dehydrogenase/oxidase, N-terminal,	ame00071:Fatty acid degradation,ame00310:Lysine degradation,ame00380:Tryptophan metabolism,ame01100:Metabolic pathways,ame01130:Biosynthesis of antibiotics,			Complete proteome,FAD,Flavoprotein,Oxidoreductase,Reference proteome,
GB53650	glycerol kinase(LOC551041)	Apis mellifera		GO:0005975~carbohydrate metabolic process,GO:0006072~glycerol-3-phosphate metabolic process,		GO:0004370~glycerol kinase activity,	IPR005999:Glycerol kinase,IPR018483:Carbohydrate kinase, FGGY, conserved site,IPR018484:Carbohydrate kinase, FGGY, N-terminal,IPR018485:Carbohydrate kinase, FGGY, C-terminal,	ame00561:Glycerolipid metabolism,ame01100:Metabolic pathways,	PIRSF000538:keto-sugar kinase,		Complete proteome,Kinase,Reference proteome,Transferase,
GB46132	glycosaminoglycan xylosylkinase(LOC410911)	Apis mellifera					IPR009581:Domain of unknown function DUF1193,IPR024869:FAM20,				Complete proteome,Reference proteome,
GB45976	golgin subfamily A member 1(LOC410659)	Apis mellifera		GO:0000042~protein targeting to Golgi,	GO:0005622~intracellular,		IPR000237:GRIP,			SM00755:Grip,	Coiled coil,Complete proteome,Reference proteome,
GB44186	guanine nucleotide-binding protein G(s) subunit alpha(LOC411011)	Apis mellifera		GO:0007186~G-protein coupled receptor signaling pathway,		GO:0003924~GTPase activity,GO:0004871~signal transducer activity,GO:0005525~GTP binding,	IPR000367:G-protein alpha subunit, group S,IPR001019:Guanine nucleotide binding protein (G-protein), alpha subunit,IPR011025:G protein alpha subunit, helical insertion,IPR027417:P-loop containing nucleoside triphosphate hydrolase,			SM00275:SM00275,	Complete proteome,GTP-binding,Nucleotide-binding,Reference proteome,
GB52039	hairy/enhancer-of-split related with YRPW motif protein 1(LOC726204)	Apis mellifera		GO:0006351~transcription, DNA-templated,GO:0006355~regulation of transcription, DNA-templated,	GO:0005634~nucleus,	GO:0003677~DNA binding,	IPR003650:Orange,IPR011598:Myc-type, basic helix-loop-helix (bHLH) domain,			SM00353:HLH,SM00511:ORANGE,	Complete proteome,Nucleus,Reference proteome,Transcription,Transcription regulation,
GB49117	heat shock 70 kDa protein cognate 3(Hsc70-3)	Apis mellifera				GO:0005524~ATP binding,	IPR013126:Heat shock protein 70 family,IPR018181:Heat shock protein 70, conserved site,	ame03060:Protein export,ame04141:Protein processing in endoplasmic reticulum,			ATP-binding,Coiled coil,Complete proteome,Nucleotide-binding,Reference proteome,Signal,
GB55941	hemK methyltransferase family member 1(LOC409833)	Apis mellifera				GO:0003676~nucleic acid binding,GO:0008276~protein methyltransferase activity,	IPR002052:DNA methylase, N-6 adenine-specific, conserved site,IPR004556:Modification methylase HemK,IPR025714:Methyltransferase domain,				Complete proteome,Reference proteome,Signal,
GB52360	high affinity cAMP-specific and IBMX-insensitive 3',5'-cyclic phosphodiesterase 8A(LOC408699)	Apis mellifera						ame00230:Purine metabolism,
GB43293	high-affinity choline transporter 1(LOC408935)	Apis mellifera		GO:0055085~transmembrane transport,	GO:0016021~integral component of membrane,	GO:0005215~transporter activity,	IPR001734:Sodium/solute symporter,				Complete proteome,Membrane,Reference proteome,Transmembrane,Transmembrane helix,
GB46213	histone RNA hairpin-binding protein(LOC726745)	Apis mellifera				GO:0003729~mRNA binding,	IPR026502:Histone RNA stem-loop-binding protein SLBP1/SLBP2,				Complete proteome,Reference proteome,
GB44383	histone acetyltransferase Tip60(LOC413101)	Apis mellifera	Chromatin structure and dynamics,	GO:0006355~regulation of transcription, DNA-templated,	GO:0005634~nucleus,	GO:0004402~histone acetyltransferase activity,	IPR000953:Chromo domain/shadow,IPR002717:MOZ/SAS-like protein,IPR016181:Acyl-CoA N-acyltransferase,IPR016197:Chromo domain-like,IPR025995:RNA binding activity-knot of a chromodomain,			SM00298:CHROMO,	Complete proteome,Nucleus,Reference proteome,
GB43234	histone deacetylase 5(LOC408331)	Apis mellifera	Chromatin structure and dynamics / Secondary metabolites biosynthesis, transport, and catabolism,
GB43459	histone-lysine N-methyltransferase trithorax(LOC408716)	Apis mellifera	General function prediction only,		GO:0005634~nucleus,	GO:0003700~transcription factor activity, sequence-specific DNA binding,GO:0008168~methyltransferase activity,GO:0008270~zinc ion binding,GO:0043565~sequence-specific DNA binding,	IPR001214:SET domain,IPR001628:Zinc finger, nuclear hormone receptor-type,IPR001965:Zinc finger, PHD-type,IPR003616:Post-SET domain,IPR003888:FY-rich, N-terminal,IPR003889:FY-rich, C-terminal,IPR011011:Zinc finger, FYVE/PHD-type,IPR013083:Zinc finger, RING/FYVE/PHD-type,IPR019787:Zinc finger, PHD-finger,	ame00310:Lysine degradation,		SM00249:PHD,SM00317:SET,SM00508:PostSET,SM00541:FYRN,SM00542:FYRC,	Coiled coil,Complete proteome,Metal-binding,Methyltransferase,Nucleus,Reference proteome,S-adenosyl-L-methionine,Transferase,Zinc,Zinc-finger,
GB51303	homeobox protein Hox-B1a(LOC724422)	Apis mellifera		GO:0006355~regulation of transcription, DNA-templated,	GO:0005634~nucleus,	GO:0043565~sequence-specific DNA binding,	IPR001356:Homeodomain,IPR009057:Homeodomain-like,IPR017970:Homeobox, conserved site,IPR020479:Homeodomain, metazoa,			SM00389:HOX,	Complete proteome,DNA-binding,Homeobox,Nucleus,Reference proteome,
GB50179	homeodomain-only protein-like(LOC726978)	Apis mellifera			GO:0005634~nucleus,	GO:0003677~DNA binding,	IPR001356:Homeodomain,IPR009057:Homeodomain-like,			SM00389:HOX,	Complete proteome,DNA-binding,Homeobox,Nucleus,Reference proteome,
GB45501	homeotic protein ocelliless(otd2)	Apis mellifera		GO:0006355~regulation of transcription, DNA-templated,	GO:0005634~nucleus,	GO:0043565~sequence-specific DNA binding,	IPR001356:Homeodomain,IPR009057:Homeodomain-like,IPR017970:Homeobox, conserved site,			SM00389:HOX,	Complete proteome,DNA-binding,Homeobox,Nucleus,Reference proteome,
GB40074	hormone receptor-like in 38(LOC551592)	Apis mellifera		GO:0006351~transcription, DNA-templated,	GO:0005634~nucleus,	GO:0003707~steroid hormone receptor activity,GO:0004879~RNA polymerase II transcription factor activity, ligand-activated sequence-specific DNA binding,GO:0008270~zinc ion binding,GO:0043565~sequence-specific DNA binding,	IPR000536:Nuclear hormone receptor, ligand-binding, core,IPR001628:Zinc finger, nuclear hormone receptor-type,IPR001723:Steroid hormone receptor,IPR003070:Orphan nuclear receptor,IPR013088:Zinc finger, NHR/GATA-type,			SM00399:ZnF_C4,SM00430:HOLI,	Complete proteome,DNA-binding,Metal-binding,Nucleus,Receptor,Reference proteome,Transcription,Transcription regulation,Zinc,Zinc-finger,
GB46737	hydroxyacid oxidase 1(LOC552771)	Apis mellifera				GO:0010181~FMN binding,GO:0016491~oxidoreductase activity,	IPR000262:FMN-dependent dehydrogenase,IPR008259:FMN-dependent alpha-hydroxy acid dehydrogenase, active site,IPR012133:Alpha-hydroxy acid dehydrogenase, FMN-dependent,IPR013785:Aldolase-type TIM barrel,	ame00630:Glyoxylate and dicarboxylate metabolism,ame01100:Metabolic pathways,ame01130:Biosynthesis of antibiotics,ame01200:Carbon metabolism,ame04146:Peroxisome,	PIRSF000138:alpha-hydroxy acid dehydrogenase, FMN-dependent,		Complete proteome,Reference proteome,
GB47876	hyperpolarization-activated ion channel(Amih)	Apis mellifera			GO:0016021~integral component of membrane,	GO:0005216~ion channel activity,GO:0005249~voltage-gated potassium channel activity,	IPR000595:Cyclic nucleotide-binding domain,IPR003938:Potassium channel, voltage-dependent, EAG/ELK/ERG,IPR005821:Ion transport domain,IPR013621:Ion transport N-terminal,IPR014710:RmlC-like jelly roll fold,IPR018488:Cyclic nucleotide-binding, conserved site,IPR018490:Cyclic nucleotide-binding-like,			SM00100:cNMP,	Ion channel,Ion transport,Membrane,Transmembrane,Transmembrane helix,Transport,
GB53294	igLON family member 5-like(LOC724138)	Apis mellifera					IPR003598:Immunoglobulin subtype 2,IPR003599:Immunoglobulin subtype,IPR007110:Immunoglobulin-like domain,IPR013098:Immunoglobulin I-set,IPR013106:Immunoglobulin V-set,IPR013783:Immunoglobulin-like fold,			SM00406:IGv,SM00408:IGc2,SM00409:IG,	Complete proteome,Reference proteome,Signal,
GB49637	importin subunit alpha-7(LOC409543)	Apis mellifera	Intracellular trafficking and secretion,	GO:0006606~protein import into nucleus,	GO:0005634~nucleus,GO:0005737~cytoplasm,	GO:0008565~protein transporter activity,	IPR000225:Armadillo,IPR002652:Importin-alpha, importin-beta-binding domain,IPR011989:Armadillo-like helical,IPR016024:Armadillo-type fold,IPR024931:Importin subunit alpha,		PIRSF005673:importin subunit alpha,	SM00185:ARM,	Complete proteome,Protein transport,Reference proteome,Transport,
GB55511	inhibin beta C chain(LOC726478)	Apis mellifera		GO:0040007~growth,	GO:0005576~extracellular region,		IPR001111:Transforming growth factor-beta, N-terminal,IPR001839:Transforming growth factor-beta, C-terminal,IPR002405:Inhibin, alpha subunit,IPR015615:Transforming growth factor-beta-related,IPR017948:Transforming growth factor beta, conserved site,			SM00204:TGFB,	Complete proteome,Disulfide bond,Growth factor,Reference proteome,Secreted,Signal,
GB52056	insulin-like growth factor 2 mRNA-binding protein 1(LOC410398)	Apis mellifera				GO:0000166~nucleotide binding,GO:0003723~RNA binding,	IPR000504:RNA recognition motif domain,IPR004087:K Homology domain,IPR004088:K Homology domain, type 1,IPR012677:Nucleotide-binding, alpha-beta plait,			SM00322:KH,SM00360:RRM,	Complete proteome,Reference proteome,
GB55425	insulin-like receptor-like(InR-2)	Apis mellifera		GO:0007169~transmembrane receptor protein tyrosine kinase signaling pathway,	GO:0016021~integral component of membrane,	GO:0004714~transmembrane receptor protein tyrosine kinase activity,GO:0005524~ATP binding,	IPR000494:EGF receptor, L domain,IPR000719:Protein kinase, catalytic domain,IPR001245:Serine-threonine/tyrosine-protein kinase catalytic domain,IPR002011:Tyrosine-protein kinase, receptor class II, conserved site,IPR003961:Fibronectin, type III,IPR006211:Furin-like cysteine-rich domain,IPR006212:Furin-like repeat,IPR008266:Tyrosine-protein kinase, active site,IPR009030:Insulin-like growth factor …	ame04068:FoxO signaling pathway,ame04931:Insulin resistance,		SM00060:FN3,SM00219:TyrKc,SM00261:FU,	ATP-binding,Complete proteome,Disulfide bond,Kinase,Membrane,Nucleotide-binding,Phosphoprotein,Receptor,Reference proteome,Repeat,Transferase,Transmembrane,Transmembrane helix,Tyrosine-protein kinase,
GB52282	integrator complex subunit 11(LOC100576359)	Apis mellifera					IPR001279:Beta-lactamase-like,IPR011108:RNA-metabolising metallo-beta-lactamase,IPR022712:Beta-Casp domain,			SM00849:SM00849,SM01027:SM01027,	Complete proteome,Reference proteome,
GB48524	integrator complex subunit 3(LOC411177)	Apis mellifera					IPR019333:Integrator complex subunit 3,				Complete proteome,Reference proteome,
GB48446	interferon regulatory factor 2-binding protein-like B(LOC409876)	Apis mellifera					IPR013083:Zinc finger, RING/FYVE/PHD-type,IPR022750:Interferon regulatory factor 2-binding protein 1 & 2, zinc finger,				Complete proteome,Reference proteome,
GB54158	intraflagellar transport protein 140 homolog(LOC726791)	Apis mellifera					IPR001680:WD40 repeat,IPR011990:Tetratricopeptide-like helical,IPR015943:WD40/YVTN repeat-like-containing domain,IPR017986:WD40-repeat-containing domain,			SM00320:WD40,	Coiled coil,Complete proteome,Reference proteome,
GB51552	iron-sulfur cluster co-chaperone protein HscB, mitochondrial(LOC100577992)	Apis mellifera		GO:0006457~protein folding,GO:0051259~protein oligomerization,			IPR001623:DnaJ domain,IPR004640:Co-chaperone Hsc20,IPR009073:Co-chaperone HscB, C-terminal oligomerisation domain,			SM00271:DnaJ,	Coiled coil,Complete proteome,Reference proteome,
GB45632	iroquois-class homeodomain protein IRX-6-like(LOC726999)	Apis mellifera		GO:0006355~regulation of transcription, DNA-templated,	GO:0005634~nucleus,	GO:0003677~DNA binding,	IPR001356:Homeodomain,IPR008422:Homeobox KN domain,IPR009057:Homeodomain-like,	ame04350:TGF-beta signaling pathway,		SM00389:HOX,	Complete proteome,DNA-binding,Homeobox,Nucleus,Reference proteome,
GB49778	irregular chiasm C-roughest protein-like(LOC410853)	Apis mellifera			GO:0016021~integral component of membrane,		IPR003598:Immunoglobulin subtype 2,IPR003599:Immunoglobulin subtype,IPR007110:Immunoglobulin-like domain,IPR013106:Immunoglobulin V-set,IPR013162:CD80-like, immunoglobulin C2-set,IPR013783:Immunoglobulin-like fold,			SM00408:IGc2,SM00409:IG,	Complete proteome,Disulfide bond,Immunoglobulin domain,Membrane,Reference proteome,Repeat,Transmembrane,Transmembrane helix,
GB46459	islet cell autoantigen 1(LOC409351)	Apis mellifera		GO:0046928~regulation of neurotransmitter secretion,			IPR010504:Arfaptin homology (AH) domain,IPR024114:Islet cell autoantigen 1/Ica1-like,IPR027267:Arfaptin homology (AH) domain/BAR domain,			SM01015:SM01015,	Complete proteome,Reference proteome,
GB40608	keratin-associated protein 19-2-like(LOC725309)	Apis mellifera									Complete proteome,Reference proteome,Signal,
GB52316	kinectin(LOC409414)	Apis mellifera						ame04141:Protein processing in endoplasmic reticulum,
GB41294	la-related protein 7(LOC724474)	Apis mellifera		GO:0006396~RNA processing,	GO:0005634~nucleus,GO:0030529~intracellular ribonucleoprotein complex,	GO:0000166~nucleotide binding,GO:0003723~RNA binding,	IPR000504:RNA recognition motif domain,IPR002344:Lupus La protein,IPR006630:RNA-binding protein Lupus La,IPR011991:Winged helix-turn-helix DNA-binding domain,IPR012677:Nucleotide-binding, alpha-beta plait,IPR014886:RNA-binding motif,			SM00360:RRM,SM00715:LA,	Coiled coil,Complete proteome,Reference proteome,
GB49389	lachesin(LOC414035)	Apis mellifera			GO:0016021~integral component of membrane,		IPR003598:Immunoglobulin subtype 2,IPR003599:Immunoglobulin subtype,IPR007110:Immunoglobulin-like domain,IPR013098:Immunoglobulin I-set,IPR013783:Immunoglobulin-like fold,			SM00408:IGc2,SM00409:IG,	Complete proteome,Membrane,Reference proteome,Signal,Transmembrane,Transmembrane helix,
GB49353	lamin Dm0(LOC413222)	Apis mellifera			GO:0005882~intermediate filament,GO:0016021~integral component of membrane,	GO:0005198~structural molecule activity,	IPR001322:Lamin Tail Domain,IPR001664:Intermediate filament protein,IPR018039:Intermediate filament protein, conserved site,			SM01391:SM01391,	Coiled coil,Complete proteome,Intermediate filament,Membrane,Reference proteome,Transmembrane,Transmembrane helix,
GB41011	lateral signaling target protein 2 homolog(LOC100578068)	Apis mellifera									Complete proteome,Reference proteome,
GB44969	lipoamide acyltransferase component of branched-chain alpha-keto acid dehydrogenase complex, mitochondrial(LOC552557)	Apis mellifera	Energy production and conversion,	GO:0008152~metabolic process,		GO:0016746~transferase activity, transferring acyl groups,	IPR000089:Biotin/lipoyl attachment,IPR001078:2-oxoacid dehydrogenase acyltransferase, catalytic domain,IPR003016:2-oxo acid dehydrogenase, lipoyl-binding site,IPR004167:E3 binding,IPR011053:Single hybrid motif,IPR015761:Lipoamide Acyltransferase,IPR023213:Chloramphenicol acetyltransferase-like domain,	ame00280:Valine, leucine and isoleucine degradation,ame01100:Metabolic pathways,ame01130:Biosynthesis of antibiotics,			Acyltransferase,Complete proteome,Lipoyl,Reference proteome,Transferase,
GB55703	lissencephaly-1 homolog(LOC408869)	Apis mellifera						ame00565:Ether lipid metabolism,ame01100:Metabolic pathways,
GB45810	locomotion-related protein Hikaru genki(LOC408595)	Apis mellifera					IPR000436:Sushi/SCR/CCP,IPR003599:Immunoglobulin subtype,IPR007110:Immunoglobulin-like domain,IPR013783:Immunoglobulin-like fold,			SM00032:CCP,SM00409:IG,	Complete proteome,Disulfide bond,Reference proteome,
GB50425	maternal gene required for meiosis(mamo)	Apis mellifera				GO:0003676~nucleic acid binding,GO:0046872~metal ion binding,	IPR000210:BTB/POZ-like,IPR007087:Zinc finger, C2H2,IPR011333:BTB/POZ fold,IPR013087:Zinc finger C2H2-type/integrase DNA-binding domain,IPR014710:RmlC-like jelly roll fold,IPR015880:Zinc finger, C2H2-like,			SM00225:BTB,SM00355:ZnF_C2H2,	Complete proteome,Reference proteome,
GB53857	metabotropic glutamate receptor B(Glurb)	Apis mellifera			GO:0005886~plasma membrane,GO:0016021~integral component of membrane,	GO:0004930~G-protein coupled receptor activity,	IPR000162:GPCR, family 3, metabotropic glutamate receptor,IPR000337:GPCR, family 3,IPR001828:Extracellular ligand-binding receptor,IPR011500:GPCR, family 3, nine cysteines domain,IPR017978:GPCR, family 3, C-terminal,IPR017979:GPCR, family 3, conserved site,				Cell membrane,Coiled coil,Complete proteome,G-protein coupled receptor,Membrane,Receptor,Reference proteome,Signal,Transducer,Transmembrane,Transmembrane helix,
GB44975	micronuclear linker histone polyprotein-like(LOC100577041)	Apis mellifera									Complete proteome,Reference proteome,
GB49223	microtubule-associated protein futsch(LOC725131)	Apis mellifera		GO:0000226~microtubule cytoskeleton organization,	GO:0005874~microtubule,		IPR001279:Beta-lactamase-like,IPR026074:Microtubule associated protein 1,				Coiled coil,Complete proteome,Reference proteome,
GB43833	midnolin-B(LOC409273)	Apis mellifera									Complete proteome,Reference proteome,
GB45743	mitochondrial import receptor subunit TOM22 homolog(LOC409500)	Apis mellifera		GO:0006886~intracellular protein transport,	GO:0005741~mitochondrial outer membrane,GO:0016021~integral component of membrane,		IPR005683:Mitochondrial outer membrane translocase complex, subunit Tom22,				Complete proteome,Membrane,Reference proteome,Transmembrane,Transmembrane helix,
GB48259	mitochondrial ribosomal protein L16(mRpL16)	Apis mellifera		GO:0006412~translation,	GO:0005840~ribosome,	GO:0003735~structural constituent of ribosome,GO:0019843~rRNA binding,	IPR000114:Ribosomal protein L16,IPR016180:Ribosomal protein L10e/L16,	ame03010:Ribosome,			Coiled coil,Complete proteome,Reference proteome,
GB46918	monocarboxylate transporter 12-like(LOC409131)	Apis mellifera		GO:0055085~transmembrane transport,	GO:0016021~integral component of membrane,		IPR011701:Major facilitator superfamily,IPR020846:Major facilitator superfamily domain,				Complete proteome,Membrane,Reference proteome,Transmembrane,Transmembrane helix,
GB55378	multidrug resistance protein homolog 49(LOC551167)	Apis mellifera			GO:0016021~integral component of membrane,	GO:0005524~ATP binding,GO:0042626~ATPase activity, coupled to transmembrane movement of substances,	IPR003439:ABC transporter-like,IPR003593:AAA+ ATPase domain,IPR011527:ABC transporter, transmembrane domain, type 1,IPR017871:ABC transporter, conserved site,IPR027417:P-loop containing nucleoside triphosphate hydrolase,	ame02010:ABC transporters,		SM00382:AAA,	ATP-binding,Complete proteome,Membrane,Nucleotide-binding,Reference proteome,Repeat,Transmembrane,Transmembrane helix,
GB51689	muscarinic acetylcholine receptor DM1(LOC412299)	Apis mellifera			GO:0005887~integral component of plasma membrane,	GO:0016907~G-protein coupled acetylcholine receptor activity,	IPR000276:G protein-coupled receptor, rhodopsin-like,IPR000995:Muscarinic acetylcholine receptor family,IPR017452:GPCR, rhodopsin-like, 7TM,	ame04080:Neuroactive ligand-receptor interaction,			Complete proteome,G-protein coupled receptor,Membrane,Receptor,Reference proteome,Transducer,Transmembrane,Transmembrane helix,
GB53824	neuferricin(LOC724256)	Apis mellifera					IPR001199:Cytochrome b5-like heme/steroid binding domain,			SM01117:SM01117,	Complete proteome,Reference proteome,
GB42576	neural cell adhesion molecule 2-like(LOC726106)	Apis mellifera					IPR003598:Immunoglobulin subtype 2,IPR003599:Immunoglobulin subtype,IPR007110:Immunoglobulin-like domain,IPR013106:Immunoglobulin V-set,IPR013783:Immunoglobulin-like fold,			SM00406:IGv,SM00408:IGc2,SM00409:IG,	Complete proteome,Reference proteome,Signal,
GB42603	neuroligin 3(NLG-3)	Apis mellifera	Lipid metabolism,	GO:0008355~olfactory learning,	GO:0016021~integral component of membrane,		IPR000460:Neuroligin,IPR002018:Carboxylesterase, type B,IPR019819:Carboxylesterase type B, conserved site,				Complete proteome,Membrane,Reference proteome,Signal,Transmembrane,Transmembrane helix,
GB55840	neuronal cell adhesion molecule(LOC413314)	Apis mellifera			GO:0016021~integral component of membrane,		IPR003599:Immunoglobulin subtype,IPR003961:Fibronectin, type III,IPR007110:Immunoglobulin-like domain,IPR013151:Immunoglobulin,IPR013783:Immunoglobulin-like fold,			SM00060:FN3,SM00409:IG,	Complete proteome,Immunoglobulin domain,Membrane,Reference proteome,Signal,Transmembrane,Transmembrane helix,
GB51111	nodal modulator 3(LOC725048)	Apis mellifera				GO:0030246~carbohydrate binding,	IPR013783:Immunoglobulin-like fold,IPR013784:Carbohydrate-binding-like fold,IPR014766:Carboxypeptidase, regulatory domain,				Complete proteome,Reference proteome,Signal,
GB49080	nose resistant to fluoxetine protein 6(LOC412295)	Apis mellifera			GO:0016021~integral component of membrane,	GO:0016747~transferase activity, transferring acyl groups other than amino-acyl groups,	IPR002656:Acyltransferase 3,IPR006621:Nose resistant-to-fluoxetine protein, N-terminal,			SM00703:NRF,	Complete proteome,Membrane,Reference proteome,Signal,Transmembrane,Transmembrane helix,
GB46751	nuclear export mediator factor NEMF homolog(LOC412408)	Apis mellifera	Transcription,				IPR008532:Domain of unknown function DUF814,IPR021846:Protein of unknown function DUF3441,				Coiled coil,Complete proteome,Reference proteome,
GB55704	nuclear pore complex protein Nup88(LOC726338)	Apis mellifera					IPR019321:Nucleoporin Nup88,	ame03013:RNA transport,			Coiled coil,Complete proteome,Reference proteome,
GB44910	nuclear receptor-binding protein homolog(LOC551424)	Apis mellifera				GO:0004672~protein kinase activity,GO:0005524~ATP binding,	IPR000719:Protein kinase, catalytic domain,IPR011009:Protein kinase-like domain,				Complete proteome,Reference proteome,
GB44512	nucleolar protein 58(LOC413935)	Apis mellifera					IPR002687:Nop domain,IPR012974:NOP5, N-terminal,IPR012976:NOSIC,	ame03008:Ribosome biogenesis in eukaryotes,		SM00931:SM00931,	Coiled coil,Complete proteome,Reference proteome,
GB46066	nucleosome assembly protein 1-like 1(LOC550824)	Apis mellifera		GO:0006334~nucleosome assembly,	GO:0005634~nucleus,		IPR002164:Nucleosome assembly protein (NAP),				Complete proteome,Reference proteome,
GB55593	odorant binding protein 1(Obp1)	Apis mellifera				GO:0005549~odorant binding,	IPR006170:Pheromone/general odorant binding protein,			SM00708:PhBP,	3D-structure,Complete proteome,Reference proteome,Signal,
GB48219	partner of Y14 and mago-like(LOC410103)	Apis mellifera					IPR015362:Exon junction complex, Pym,	ame03013:RNA transport,ame03015:mRNA surveillance pathway,		SM01273:SM01273,	Complete proteome,Reference proteome,
GB44524	peptidyl-prolyl cis-trans isomerase-like 2(LOC550966)	Apis mellifera		GO:0006457~protein folding,		GO:0003755~peptidyl-prolyl cis-trans isomerase activity,GO:0004842~ubiquitin-protein transferase activity,	IPR002130:Cyclophilin-like peptidyl-prolyl cis-trans isomerase domain,IPR003613:U box domain,IPR013083:Zinc finger, RING/FYVE/PHD-type,IPR020892:Cyclophilin-type peptidyl-prolyl cis-trans isomerase, conserved site,IPR024936:Cyclophilin-type peptidyl-prolyl cis-trans isomerase,	ame04120:Ubiquitin mediated proteolysis,		SM00504:Ubox,	Complete proteome,Isomerase,Reference proteome,Rotamase,
GB43118	peptidyl-prolyl cis-trans isomerase-like 4(LOC725497)	Apis mellifera	General function prediction only,
GB49688	peroxidase(LOC408953)	Apis mellifera		GO:0006979~response to oxidative stress,	GO:0042600~chorion,	GO:0004601~peroxidase activity,GO:0020037~heme binding,	IPR010255:Haem peroxidase,IPR019791:Haem peroxidase, animal, subgroup,				Complete proteome,Reference proteome,
GB48932	phosphoinositide 3-kinase regulatory subunit 4(LOC726562)	Apis mellifera				GO:0004672~protein kinase activity,GO:0005524~ATP binding,	IPR000719:Protein kinase, catalytic domain,IPR001680:WD40 repeat,IPR008271:Serine/threonine-protein kinase, active site,IPR011009:Protein kinase-like domain,IPR011989:Armadillo-like helical,IPR015943:WD40/YVTN repeat-like-containing domain,IPR016024:Armadillo-type fold,IPR017986:WD40-repeat-containing domain,IPR019775:WD40 repeat, conserved site,	ame04140:Regulation of autophagy,		SM00220:S_TKc,SM00320:WD40,	Coiled coil,Complete proteome,Reference proteome,
GB50722	phospholipase A1(LOC410884)	Apis mellifera		GO:0006629~lipid metabolic process,	GO:0005576~extracellular region,	GO:0052689~carboxylic ester hydrolase activity,	IPR000734:Lipase,IPR013818:Lipase, N-terminal,				Complete proteome,Reference proteome,Secreted,Signal,
GB49738	photoreceptor-specific nuclear receptor(LOC413558)	Apis mellifera		GO:0006351~transcription, DNA-templated,	GO:0005634~nucleus,	GO:0003700~transcription factor activity, sequence-specific DNA binding,GO:0003707~steroid hormone receptor activity,GO:0008270~zinc ion binding,GO:0043565~sequence-specific DNA binding,	IPR000536:Nuclear hormone receptor, ligand-binding, core,IPR001628:Zinc finger, nuclear hormone receptor-type,IPR001723:Steroid hormone receptor,IPR013088:Zinc finger, NHR/GATA-type,			SM00399:ZnF_C4,SM00430:HOLI,	Complete proteome,DNA-binding,Metal-binding,Nucleus,Receptor,Reference proteome,Transcription,Transcription regulation,Zinc,Zinc-finger,
GB40908	pikachurin(LOC409782)	Apis mellifera				GO:0005509~calcium ion binding,	IPR000742:Epidermal growth factor-like domain,IPR001791:Laminin G domain,IPR001881:EGF-like calcium-binding,IPR013032:EGF-like, conserved site,IPR013320:Concanavalin A-like lectin/glucanase, subgroup,			SM00179:EGF_CA,SM00181:EGF,SM00282:LamG,	Complete proteome,Disulfide bond,Reference proteome,Repeat,Signal,
GB52427	plastin-2(LOC408694)	Apis mellifera				GO:0005509~calcium ion binding,	IPR001715:Calponin homology domain,IPR002048:EF-hand domain,IPR011992:EF-hand-like domain,			SM00033:CH,SM00054:EFh,	Complete proteome,Reference proteome,
GB50202	poly(U)-binding-splicing factor half pint(LOC725115)	Apis mellifera				GO:0000166~nucleotide binding,GO:0003723~RNA binding,	IPR000504:RNA recognition motif domain,IPR003954:RNA recognition motif domain, eukaryote,IPR006532:Poly-U binding splicing factor, half-pint,IPR012677:Nucleotide-binding, alpha-beta plait,	ame03040:Spliceosome,		SM00360:RRM,SM00361:RRM_1,	Coiled coil,Complete proteome,Reference proteome,RNA-binding,
GB49190	polycomb protein Pcl(LOC413288)	Apis mellifera				GO:0008270~zinc ion binding,	IPR001965:Zinc finger, PHD-type,IPR002999:Tudor domain,IPR011011:Zinc finger, FYVE/PHD-type,IPR013083:Zinc finger, RING/FYVE/PHD-type,IPR019786:Zinc finger, PHD-type, conserved site,IPR019787:Zinc finger, PHD-finger,IPR025894:Polycomb-like MTF2 factor 2, C-terminal domain,			SM00249:PHD,SM00333:TUDOR,	Complete proteome,Metal-binding,Reference proteome,Zinc,Zinc-finger,
GB54127	potassium voltage-gated channel subfamily H member 6(LOC410498)	Apis mellifera			GO:0016021~integral component of membrane,	GO:0005249~voltage-gated potassium channel activity,	IPR000595:Cyclic nucleotide-binding domain,IPR003938:Potassium channel, voltage-dependent, EAG/ELK/ERG,IPR003967:Potassium channel, voltage-dependent, ERG,IPR005821:Ion transport domain,IPR014710:RmlC-like jelly roll fold,IPR018490:Cyclic nucleotide-binding-like,			SM00100:cNMP,	Complete proteome,Ion channel,Ion transport,Membrane,Reference proteome,Transmembrane,Transmembrane helix,Transport,
GB54716	potassium voltage-gated channel subfamily H member 8(LOC409845)	Apis mellifera			GO:0005622~intracellular,GO:0016021~integral component of membrane,	GO:0000155~phosphorelay sensor kinase activity,GO:0005249~voltage-gated potassium channel activity,	IPR000014:PAS domain,IPR000595:Cyclic nucleotide-binding domain,IPR000700:PAS-associated, C-terminal,IPR001610:PAC motif,IPR003938:Potassium channel, voltage-dependent, EAG/ELK/ERG,IPR003950:Potassium channel, voltage-dependent, ELK,IPR005821:Ion transport domain,IPR014710:RmlC-like jelly roll fold,IPR018490:Cyclic nucleotide-binding-like,			SM00086:PAC,SM00100:cNMP,	Complete proteome,Ion channel,Ion transport,Membrane,Reference proteome,Transmembrane,Transmembrane helix,Transport,
GB51854	potassium voltage-gated channel subfamily KQT member 1-like(LOC100577254)	Apis mellifera			GO:0008076~voltage-gated potassium channel complex,	GO:0005249~voltage-gated potassium channel activity,	IPR003937:Potassium channel, voltage dependent, KCNQ,IPR005821:Ion transport domain,IPR005827:Potassium channel, voltage dependent, KCNQ1,IPR013821:Potassium channel, voltage dependent, KCNQ, C-terminal,				Complete proteome,Ion channel,Ion transport,Membrane,Potassium,Potassium channel,Potassium transport,Reference proteome,Signal,Transmembrane,Transmembrane helix,Transport,
GB45086	pre-mRNA-processing factor 40 homolog A-like(LOC413108)	Apis mellifera					IPR001202:WW domain,IPR002713:FF domain,	ame03040:Spliceosome,		SM00441:FF,SM00456:WW,	Coiled coil,Complete proteome,Reference proteome,
GB50364	pre-mRNA-splicing factor CWC22 homolog(LOC724331)	Apis mellifera				GO:0003723~RNA binding,	IPR003890:MIF4G-like, type 3,IPR003891:Initiation factor eIF-4 gamma, MA3,IPR016021:MIF4-like, type 1/2/3,IPR016024:Armadillo-type fold,			SM00543:MIF4G,SM00544:MA3,	Coiled coil,Complete proteome,Reference proteome,
GB40538	probable ATP-dependent RNA helicase DDX27(LOC726537)	Apis mellifera				GO:0003676~nucleic acid binding,GO:0004386~helicase activity,GO:0005524~ATP binding,	IPR000629:RNA helicase, ATP-dependent, DEAD-box, conserved site,IPR001650:Helicase, C-terminal,IPR011545:DNA/RNA helicase, DEAD/DEAH box type, N-terminal,IPR014001:Helicase, superfamily 1/2, ATP-binding domain,IPR014014:RNA helicase, DEAD-box type, Q motif,IPR027417:P-loop containing nucleoside triphosphate hydrolase,			SM00487:DEXDc,SM00490:HELICc,	ATP-binding,Coiled coil,Complete proteome,Helicase,Hydrolase,Nucleotide-binding,Reference proteome,
GB41609	probable ATP-dependent RNA helicase DDX46(LOC727008)	Apis mellifera				GO:0003676~nucleic acid binding,GO:0005524~ATP binding,	IPR000629:RNA helicase, ATP-dependent, DEAD-box, conserved site,IPR001650:Helicase, C-terminal,IPR011545:DNA/RNA helicase, DEAD/DEAH box type, N-terminal,IPR014001:Helicase, superfamily 1/2, ATP-binding domain,IPR014014:RNA helicase, DEAD-box type, Q motif,IPR027417:P-loop containing nucleoside triphosphate hydrolase,	ame03040:Spliceosome,		SM00487:DEXDc,SM00490:HELICc,	Coiled coil,Complete proteome,Reference proteome,
GB54467	probable G-protein coupled receptor 52(LOC413040)	Apis mellifera			GO:0016021~integral component of membrane,	GO:0004930~G-protein coupled receptor activity,	IPR000276:G protein-coupled receptor, rhodopsin-like,IPR017452:GPCR, rhodopsin-like, 7TM,				Complete proteome,Membrane,Reference proteome,Transmembrane,Transmembrane helix,
GB53323	probable beta-hexosaminidase fdl(LOC411490)	Apis mellifera		GO:0005975~carbohydrate metabolic process,	GO:0016021~integral component of membrane,	GO:0004563~beta-N-acetylhexosaminidase activity,	IPR013781:Glycoside hydrolase, catalytic domain,IPR015883:Glycoside hydrolase family 20, catalytic core,IPR017853:Glycoside hydrolase, superfamily,IPR025705:Beta-hexosaminidase subunit alpha/beta,	ame00511:Other glycan degradation,ame00520:Amino sugar and nucleotide sugar metabolism,ame00531:Glycosaminoglycan degradation,ame00603:Glycosphingolipid biosynthesis - globo series,ame00604:Glycosphingolipid biosynthesis - ganglio series,ame01100:Metabolic pathways,ame04142:Lysosome,			Complete proteome,Membrane,Reference proteome,Transmembrane,Transmembrane helix,
GB52073	probable citrate synthase 2, mitochondrial(LOC410059)	Apis mellifera		GO:0006099~tricarboxylic acid cycle,GO:0006101~citrate metabolic process,		GO:0004108~citrate (Si)-synthase activity,	IPR002020:Citrate synthase-like,IPR010109:Citrate synthase, eukaryotic,IPR016142:Citrate synthase-like, large alpha subdomain,IPR019810:Citrate synthase active site,	ame00020:Citrate cycle (TCA cycle),ame00630:Glyoxylate and dicarboxylate metabolism,ame01100:Metabolic pathways,ame01130:Biosynthesis of antibiotics,ame01200:Carbon metabolism,ame01210:2-Oxocarboxylic acid metabolism,ame01230:Biosynthesis of amino acids,			Complete proteome,Reference proteome,Transferase,
GB55658	probable phospholipid-transporting ATPase IA(LOC552074)	Apis mellifera			GO:0016021~integral component of membrane,	GO:0000287~magnesium ion binding,GO:0004012~phospholipid-translocating ATPase activity,GO:0005524~ATP binding,	IPR001757:Cation-transporting P-type ATPase,IPR006539:Phospholipid-transporting P-type ATPase, subfamily IV,IPR008250:P-type ATPase, A domain,IPR018303:P-type ATPase, phosphorylation site,IPR023214:HAD-like domain,IPR023299:P-type ATPase, cytoplasmic domain N,				ATP-binding,Complete proteome,Hydrolase,Magnesium,Membrane,Nucleotide-binding,Reference proteome,Transmembrane,Transmembrane helix,
GB48845	probable rRNA-processing protein EBP2 homolog(LOC726028)	Apis mellifera					IPR008610:Eukaryotic rRNA processing,				Complete proteome,Reference proteome,
GB46736	probable ubiquitin carboxyl-terminal hydrolase FAF-X(LOC411981)	Apis mellifera		GO:0006511~ubiquitin-dependent protein catabolic process,GO:0016579~protein deubiquitination,		GO:0036459~thiol-dependent ubiquitinyl hydrolase activity,	IPR001394:Peptidase C19, ubiquitin carboxyl-terminal hydrolase 2,IPR018200:Peptidase C19, ubiquitin carboxyl-terminal hydrolase 2, conserved site,				Complete proteome,Reference proteome,
GB40389	profilin(PRF)	Apis mellifera			GO:0005737~cytoplasm,GO:0005856~cytoskeleton,		IPR005455:Profilin,IPR027310:Profilin conserved site,			SM00392:PROF,	Actin-binding,Complete proteome,Cytoplasm,Cytoskeleton,Reference proteome,	chain:Profilin,
GB55098	progestin and adipoQ receptor family member 4(LOC727130)	Apis mellifera			GO:0016021~integral component of membrane,		IPR004254:Hly-III-related,				Complete proteome,Membrane,Reference proteome,Transmembrane,Transmembrane helix,
GB45018	prolactin regulatory element-binding protein(LOC410340)	Apis mellifera			GO:0016021~integral component of membrane,		IPR001680:WD40 repeat,IPR015943:WD40/YVTN repeat-like-containing domain,IPR017986:WD40-repeat-containing domain,	ame04141:Protein processing in endoplasmic reticulum,		SM00320:WD40,	Complete proteome,Membrane,Reference proteome,Transmembrane,Transmembrane helix,
GB41280	prolyl 4-hydroxylase subunit alpha-1(LOC408862)	Apis mellifera						ame00330:Arginine and proline metabolism,ame01100:Metabolic pathways,
GB44703	proteasome activator complex subunit 4A-like(LOC725550)	Apis mellifera					IPR011989:Armadillo-like helical,IPR016024:Armadillo-type fold,IPR021843:Protein of unknown function DUF3437,	ame03050:Proteasome,			Complete proteome,Reference proteome,
GB46271	protein BCL9 homolog(LOC551349)	Apis mellifera					IPR015668:B Cell Lymphoma 9,IPR024670:B-cell lymphoma 9, beta-catenin binding domain,				Complete proteome,Reference proteome,
GB48682	protein FAM50 homolog(LOC551692)	Apis mellifera			GO:0005634~nucleus,		IPR007005:XAP5 protein,				Coiled coil,Complete proteome,Reference proteome,
GB40381	protein I'm not dead yet-like(LOC725438)	Apis mellifera	Inorganic ion transport and metabolism,	GO:0006814~sodium ion transport,GO:0055085~transmembrane transport,	GO:0016021~integral component of membrane,	GO:0005215~transporter activity,	IPR001898:Sodium/sulphate symporter,				Complete proteome,Membrane,Reference proteome,Transmembrane,Transmembrane helix,
GB47719	protein KRI1 homolog(LOC724948)	Apis mellifera					IPR018034:KRR1 interacting protein 1,IPR024626:Kri1-like, C-terminal,				Coiled coil,Complete proteome,Reference proteome,
GB43951	protein SREK1IP1-like(LOC725580)	Apis mellifera				GO:0003676~nucleic acid binding,GO:0008270~zinc ion binding,	IPR001878:Zinc finger, CCHC-type,				Coiled coil,Complete proteome,Reference proteome,
GB55601	protein YIPF1(LOC725358)	Apis mellifera			GO:0016021~integral component of membrane,		IPR006977:Yip1 domain,				Complete proteome,Membrane,Reference proteome,Transmembrane,Transmembrane helix,
GB53719	protein alan shepard-like(LOC409893)	Apis mellifera				GO:0000166~nucleotide binding,GO:0003723~RNA binding,	IPR000504:RNA recognition motif domain,IPR002343:Paraneoplastic encephalomyelitis antigen,IPR012677:Nucleotide-binding, alpha-beta plait,			SM00360:RRM,	Complete proteome,Reference proteome,Repeat,RNA-binding,
GB44336	protein couch potato-like(LOC408915)	Apis mellifera				GO:0000166~nucleotide binding,GO:0003676~nucleic acid binding,	IPR000504:RNA recognition motif domain,IPR012677:Nucleotide-binding, alpha-beta plait,			SM00360:RRM,	Complete proteome,Reference proteome,
GB41703	protein enabled(LOC727235)	Apis mellifera					IPR000697:EVH1,IPR011993:Pleckstrin homology-like domain,IPR014885:VASP tetramerisation,			SM00461:WH1,	Complete proteome,Reference proteome,
GB43258	protein glass-like(LOC100578523)	Apis mellifera				GO:0003676~nucleic acid binding,GO:0046872~metal ion binding,	IPR007087:Zinc finger, C2H2,IPR013087:Zinc finger C2H2-type/integrase DNA-binding domain,IPR015880:Zinc finger, C2H2-like,			SM00355:ZnF_C2H2,	Complete proteome,Reference proteome,
GB41521	protein groucho-1(LOC408890)	Apis mellifera		GO:0006355~regulation of transcription, DNA-templated,	GO:0005634~nucleus,		IPR001680:WD40 repeat,IPR005617:Groucho/TLE, N-terminal Q-rich domain,IPR009146:Groucho/transducin-like enhancer,IPR015943:WD40/YVTN repeat-like-containing domain,IPR017986:WD40-repeat-containing domain,IPR019775:WD40 repeat, conserved site,			SM00320:WD40,	Coiled coil,Complete proteome,Reference proteome,
GB41520	protein groucho-1-like(LOC411175)	Apis mellifera		GO:0006355~regulation of transcription, DNA-templated,	GO:0005634~nucleus,		IPR001680:WD40 repeat,IPR005617:Groucho/TLE, N-terminal Q-rich domain,IPR009146:Groucho/transducin-like enhancer,IPR015943:WD40/YVTN repeat-like-containing domain,IPR017986:WD40-repeat-containing domain,IPR019775:WD40 repeat, conserved site,			SM00320:WD40,	Coiled coil,Complete proteome,Reference proteome,
GB53394	protein kinase shaggy(LOC408976)	Apis mellifera						ame04310:Wnt signaling pathway,ame04340:Hedgehog signaling pathway,ame04711:Circadian rhythm - fly,ame04931:Insulin resistance,
GB52596	protein nanos(nanos)	Apis mellifera				GO:0003723~RNA binding,GO:0008270~zinc ion binding,	IPR008705:Nanos/Xcat2,IPR024161:Zinc finger, nanos-type,				Complete proteome,Reference proteome,
GB50175	protein phosphatase PP2A 55 kDa regulatory subunit(LOC410604)	Apis mellifera	Signal transduction mechanisms,		GO:0000159~protein phosphatase type 2A complex,	GO:0008601~protein phosphatase type 2A regulator activity,	IPR000009:Protein phosphatase 2A, regulatory subunit PR55,IPR001680:WD40 repeat,IPR015943:WD40/YVTN repeat-like-containing domain,IPR017986:WD40-repeat-containing domain,IPR018067:Protein phosphatase 2A, regulatory subunit PR55, conserved site,	ame03015:mRNA surveillance pathway,ame04391:Hippo signaling pathway - fly,	PIRSF037309:serine/threonine-protein phosphatase 2A, subunit B55,	SM00320:WD40,	Complete proteome,Reference proteome,Repeat,WD repeat,
GB51694	protein singed(LOC412722)	Apis mellifera		GO:0007015~actin filament organization,			IPR008999:Actin cross-linking,IPR010431:Fascin,IPR022768:Fascin domain,IPR024703:Fascin, metazoans,		PIRSF005682:fascin,		Complete proteome,Reference proteome,
GB40108	protein slowmo(LOC552354)	Apis mellifera					IPR006797:PRELI/MSF1,				Complete proteome,Reference proteome,
GB49388	protein son of sevenless(LOC552718)	Apis mellifera						ame04013:MAPK signaling pathway - fly,ame04068:FoxO signaling pathway,ame04320:Dorso-ventral axis formation,ame04630:Jak-STAT signaling pathway,
GB44658	protein yippee-like 1(LOC411099)	Apis mellifera	General function prediction only,			GO:0046872~metal ion binding,	IPR004910:Yippee-like protein,				Complete proteome,Metal-binding,Reference proteome,Zinc,
GB55786	protein-tyrosine sulfotransferase(LOC552278)	Apis mellifera		GO:0006478~peptidyl-tyrosine sulfation,	GO:0016021~integral component of membrane,	GO:0008476~protein-tyrosine sulfotransferase activity,	IPR026634:Protein-tyrosine sulfotransferase,IPR027417:P-loop containing nucleoside triphosphate hydrolase,				Complete proteome,Membrane,Reference proteome,Transmembrane,Transmembrane helix,
GB42152	puromycin-sensitive aminopeptidase(LOC410769)	Apis mellifera	Amino acid transport and metabolism,			GO:0008237~metallopeptidase activity,GO:0008270~zinc ion binding,	IPR001930:Peptidase M1, alanine aminopeptidase/leukotriene A4 hydrolase,IPR014782:Peptidase M1, membrane alanine aminopeptidase, N-terminal,IPR024571:Domain of unknown function DUF3358,				Complete proteome,Reference proteome,
GB45855	putative serine protease K12H4.7(LOC410729)	Apis mellifera				GO:0008236~serine-type peptidase activity,	IPR008758:Peptidase S28,				Complete proteome,Reference proteome,Signal,
GB53664	putative uncharacterized protein DDB_G0282499(LOC411931)	Apis mellifera					IPR021869:Ribonuclease Zc3h12a-like,				Complete proteome,Reference proteome,
GB40280	pyruvate carboxylase, mitochondrial(LOC412876)	Apis mellifera		GO:0006090~pyruvate metabolic process,GO:0006094~gluconeogenesis,		GO:0003677~DNA binding,GO:0004075~biotin carboxylase activity,GO:0004736~pyruvate carboxylase activity,GO:0005524~ATP binding,GO:0009374~biotin binding,GO:0046872~metal ion binding,	IPR000089:Biotin/lipoyl attachment,IPR000891:Pyruvate carboxyltransferase,IPR003379:Carboxylase, conserved domain,IPR005479:Carbamoyl-phosphate synthetase large subunit-like, ATP-binding domain,IPR005481:Carbamoyl-phosphate synthase, large subunit, N-terminal,IPR005482:Biotin carboxylase, C-terminal,IPR005930:Pyruvate carboxylase,IPR009057:Homeodomain-like,IPR011053:Single hybrid motif,IPR011054:…	ame00020:Citrate cycle (TCA cycle),ame00620:Pyruvate metabolism,ame01100:Metabolic pathways,ame01200:Carbon metabolism,ame01230:Biosynthesis of amino acids,	PIRSF001594:pyruvate carboxylase,	SM00878:SM00878,	ATP-binding,Biotin,Complete proteome,Ligase,Metal-binding,Nucleotide-binding,Reference proteome,
GB40032	rRNA-processing protein UTP23 homolog(LOC550996)	Apis mellifera			GO:0032040~small-subunit processome,		IPR006984:Protein of unknown function DUF652,				Complete proteome,Reference proteome,
GB55550	ras GTPase-activating protein 1-like(LOC410811)	Apis mellifera		GO:0007165~signal transduction,GO:0046580~negative regulation of Ras protein signal transduction,		GO:0005096~GTPase activator activity,	IPR000008:C2 calcium-dependent membrane targeting,IPR000980:SH2 domain,IPR001452:Src homology-3 domain,IPR001849:Pleckstrin homology domain,IPR001936:Ras GTPase-activating protein,IPR008936:Rho GTPase activation protein,IPR011993:Pleckstrin homology-like domain,IPR023152:Ras GTPase-activating protein, conserved site,			SM00233:PH,SM00239:C2,SM00252:SH2,SM00323:RasGAP,SM00326:SH3,	Complete proteome,GTPase activation,Reference proteome,SH2 domain,SH3 domain,
GB42881	ras-related protein Rab6(LOC409004)	Apis mellifera		GO:0007264~small GTPase mediated signal transduction,	GO:0005622~intracellular,	GO:0005525~GTP binding,	IPR001806:Small GTPase superfamily,IPR005225:Small GTP-binding protein domain,IPR027417:P-loop containing nucleoside triphosphate hydrolase,				Complete proteome,Reference proteome,
GB55816	ras-related protein Rap-2a(LOC410943)	Apis mellifera		GO:0007264~small GTPase mediated signal transduction,	GO:0005622~intracellular,GO:0016020~membrane,	GO:0005525~GTP binding,	IPR001806:Small GTPase superfamily,IPR005225:Small GTP-binding protein domain,IPR020849:Small GTPase superfamily, Ras type,IPR027417:P-loop containing nucleoside triphosphate hydrolase,				Complete proteome,GTP-binding,Nucleotide-binding,Reference proteome,
GB53865	receptor-type guanylate cyclase gcy-4(LOC413596)	Apis mellifera			GO:0016021~integral component of membrane,	GO:0004383~guanylate cyclase activity,GO:0004713~protein tyrosine kinase activity,GO:0005524~ATP binding,	IPR000719:Protein kinase, catalytic domain,IPR001245:Serine-threonine/tyrosine-protein kinase catalytic domain,IPR001828:Extracellular ligand-binding receptor,IPR008266:Tyrosine-protein kinase, active site,IPR011009:Protein kinase-like domain,IPR017441:Protein kinase, ATP binding site,IPR020635:Tyrosine-protein kinase, catalytic domain,			SM00219:TyrKc,	cGMP biosynthesis,Complete proteome,Lyase,Membrane,Nucleotide-binding,Reference proteome,Transmembrane,Transmembrane helix,
GB46720	regulator of G-protein signaling 17(LOC726284)	Apis mellifera					IPR016137:Regulator of G protein signalling superfamily,IPR024066:Regulator of G-protein signaling, domain 1,			SM00315:RGS,	Complete proteome,Reference proteome,
GB44890	regulator of nonsense transcripts 1(LOC409839)	Apis mellifera	DNA replication, recombination, and repair,	GO:0000184~nuclear-transcribed mRNA catabolic process, nonsense-mediated decay,	GO:0005737~cytoplasm,	GO:0003677~DNA binding,GO:0004386~helicase activity,GO:0005524~ATP binding,GO:0008270~zinc ion binding,	IPR006935:Helicase/UvrB domain,IPR018999:RNA helicase UPF1, UPF2-interacting domain,IPR027417:P-loop containing nucleoside triphosphate hydrolase,	ame03013:RNA transport,ame03015:mRNA surveillance pathway,			Complete proteome,Reference proteome,
GB44421	replication protein A 70 kDa DNA-binding subunit(LOC725934)	Apis mellifera						ame03030:DNA replication,ame03420:Nucleotide excision repair,ame03430:Mismatch repair,ame03440:Homologous recombination,ame03460:Fanconi anemia pathway,
GB40782	ribosomal RNA processing protein 1 homolog(LOC412480)	Apis mellifera		GO:0006364~rRNA processing,	GO:0030688~preribosome, small subunit precursor,		IPR010301:Nucleolar, Nop52,				Coiled coil,Complete proteome,Reference proteome,
GB42039	ribosomal RNA processing protein 36 homolog(LOC724432)	Apis mellifera		GO:0000469~cleavage involved in rRNA processing,	GO:0005730~nucleolus,		IPR009292:Protein of unknown function DUF947,				Coiled coil,Complete proteome,Nucleus,Reference proteome,Ribosome biogenesis,rRNA processing,
GB49357	ribosome biogenesis protein BRX1 homolog(LOC724203)	Apis mellifera					IPR004154:Anticodon-binding,IPR007109:Brix domain,IPR026532:Ribosome biogenesis protein BRX1,			SM00879:SM00879,	Coiled coil,Complete proteome,Reference proteome,
GB54451	serine/arginine-rich splicing factor 1B(LOC410040)	Apis mellifera				GO:0000166~nucleotide binding,GO:0003676~nucleic acid binding,	IPR000504:RNA recognition motif domain,IPR012677:Nucleotide-binding, alpha-beta plait,	ame03040:Spliceosome,		SM00360:RRM,	Complete proteome,Reference proteome,
GB52688	serine/arginine-rich splicing factor 2(LOC409862)	Apis mellifera				GO:0000166~nucleotide binding,GO:0003676~nucleic acid binding,	IPR000504:RNA recognition motif domain,IPR012677:Nucleotide-binding, alpha-beta plait,	ame03040:Spliceosome,		SM00360:RRM,	Complete proteome,Reference proteome,
GB48749	serine/threonine-protein kinase PAK 3(LOC724453)	Apis mellifera				GO:0004674~protein serine/threonine kinase activity,GO:0005524~ATP binding,	IPR000095:PAK-box/P21-Rho-binding,IPR000719:Protein kinase, catalytic domain,IPR008271:Serine/threonine-protein kinase, active site,IPR011009:Protein kinase-like domain,IPR017441:Protein kinase, ATP binding site,			SM00220:S_TKc,SM00285:PBD,	ATP-binding,Complete proteome,Kinase,Nucleotide-binding,Reference proteome,Transferase,
GB41668	serine/threonine-protein kinase/endoribonuclease IRE1(LOC408501)	Apis mellifera		GO:0006397~mRNA processing,		GO:0004540~ribonuclease activity,GO:0004672~protein kinase activity,GO:0005524~ATP binding,	IPR000719:Protein kinase, catalytic domain,IPR008271:Serine/threonine-protein kinase, active site,IPR010513:KEN domain,IPR011009:Protein kinase-like domain,IPR011047:Quinonprotein alcohol dehydrogenase-like superfamily,IPR018391:Pyrrolo-quinoline quinone beta-propeller repeat,IPR018997:PUB domain,IPR027295:Quinonprotein alcohol dehydrogenase-like domain,	ame04141:Protein processing in endoplasmic reticulum,		SM00220:S_TKc,SM00564:PQQ,SM00580:PUG,	Coiled coil,Complete proteome,Reference proteome,Signal,
GB42564	serine/threonine-protein phosphatase 2A 56 kDa regulatory subunit gamma isoform-like(LOC408949)	Apis mellifera		GO:0007165~signal transduction,	GO:0000159~protein phosphatase type 2A complex,	GO:0008601~protein phosphatase type 2A regulator activity,	IPR002554:Protein phosphatase 2A, regulatory B subunit, B56,IPR011989:Armadillo-like helical,IPR016024:Armadillo-type fold,	ame03015:mRNA surveillance pathway,	PIRSF028043:serine/threonine-protein phosphatase 2A, subunit B56,		Complete proteome,Reference proteome,
GB55444	serine/threonine-protein phosphatase alpha-2 isoform(LOC409430)	Apis mellifera				GO:0004721~phosphoprotein phosphatase activity,GO:0046872~metal ion binding,	IPR004843:Metallophosphoesterase domain,IPR006186:Serine/threonine-specific protein phosphatase/bis(5-nucleosyl)-tetraphosphatase,	ame03015:mRNA surveillance pathway,ame04931:Insulin resistance,		SM00156:PP2Ac,	Complete proteome,Hydrolase,Manganese,Metal-binding,Protein phosphatase,Reference proteome,
GB48005	serotonin receptor(5-HT1)	Apis mellifera			GO:0016021~integral component of membrane,	GO:0004930~G-protein coupled receptor activity,	IPR000276:G protein-coupled receptor, rhodopsin-like,IPR017452:GPCR, rhodopsin-like, 7TM,	ame04080:Neuroactive ligand-receptor interaction,		SM01381:SM01381,	Complete proteome,G-protein coupled receptor,Membrane,Receptor,Reference proteome,Transducer,Transmembrane,Transmembrane helix,
GB49567	sestrin homolog(LOC411048)	Apis mellifera		GO:1901031~regulation of response to reactive oxygen species,	GO:0005634~nucleus,		IPR006730:PA26 p53-induced protein (sestrin),				Coiled coil,Complete proteome,Reference proteome,
GB43841	sex-lethal homolog(LOC725679)	Apis mellifera				GO:0000166~nucleotide binding,GO:0003723~RNA binding,	IPR000504:RNA recognition motif domain,IPR002343:Paraneoplastic encephalomyelitis antigen,IPR012677:Nucleotide-binding, alpha-beta plait,			SM00360:RRM,	Complete proteome,Reference proteome,Repeat,RNA-binding,
GB43444	sialomucin core protein 24(LOC408717)	Apis mellifera			GO:0016021~integral component of membrane,			ame04142:Lysosome,			Complete proteome,Membrane,Reference proteome,Signal,Transmembrane,Transmembrane helix,
GB44127	signal-induced proliferation-associated 1-like protein 2(LOC408780)	Apis mellifera		GO:0051056~regulation of small GTPase mediated signal transduction,		GO:0005096~GTPase activator activity,	IPR000331:Rap GTPase activating proteins domain,IPR001478:PDZ domain,			SM00228:PDZ,	Coiled coil,Complete proteome,Reference proteome,
GB43873	sin3 histone deacetylase corepressor complex component SDS3(LOC409995)	Apis mellifera					IPR013907:Sds3-like,			SM01401:SM01401,	Coiled coil,Complete proteome,Reference proteome,
GB54551	slit homolog 3 protein-like(LOC725870)	Apis mellifera			GO:0016021~integral component of membrane,		IPR000483:Cysteine-rich flanking region, C-terminal,IPR001611:Leucine-rich repeat,IPR003591:Leucine-rich repeat, typical subtype,IPR003961:Fibronectin, type III,IPR013783:Immunoglobulin-like fold,IPR026906:Leucine rich repeat 5,			SM00082:LRRCT,SM00369:LRR_TYP,	Complete proteome,Disulfide bond,Leucine-rich repeat,Membrane,Reference proteome,Repeat,Signal,Transmembrane,Transmembrane helix,
GB44121	sodium- and chloride-dependent transporter XTRP3(LOC409142)	Apis mellifera	General function prediction only,
GB44482	solute carrier family 12 member 4(LOC411113)	Apis mellifera			GO:0016021~integral component of membrane,	GO:0015379~potassium:chloride symporter activity,	IPR000076:K-Cl co-transporter,IPR004841:Amino acid permease domain,IPR004842:Na/K/Cl co-transporter superfamily,IPR018491:K/Cl co-transporter, type 1/type 3,				Complete proteome,Membrane,Reference proteome,Transmembrane,Transmembrane helix,
GB50890	solute carrier organic anion transporter family member 5A1(LOC409649)	Apis mellifera		GO:0006811~ion transport,	GO:0005886~plasma membrane,GO:0016021~integral component of membrane,	GO:0005215~transporter activity,	IPR002350:Kazal domain,IPR004156:Organic anion transporter polypeptide OATP,IPR020846:Major facilitator superfamily domain,				Complete proteome,Ion transport,Membrane,Reference proteome,Transmembrane,Transmembrane helix,Transport,
GB53790	sorting nexin-27(LOC408945)	Apis mellifera		GO:0007165~signal transduction,		GO:0035091~phosphatidylinositol binding,	IPR000159:Ras-association,IPR001478:PDZ domain,IPR001683:Phox homologous domain,			SM00312:PX,	Complete proteome,Reference proteome,
GB49839	sorting nexin-8-like(LOC412842)	Apis mellifera				GO:0035091~phosphatidylinositol binding,	IPR000261:EPS15 homology (EH),IPR001683:Phox homologous domain,IPR011992:EF-hand-like domain,			SM00027:EH,SM00312:PX,	Complete proteome,Reference proteome,
GB53340	spectrin beta chain(LOC411744)	Apis mellifera			GO:0008091~spectrin,	GO:0005200~structural constituent of cytoskeleton,GO:0005543~phospholipid binding,	IPR001589:Actinin-type, actin-binding, conserved site,IPR001605:Pleckstrin homology domain, spectrin-type,IPR001715:Calponin homology domain,IPR001849:Pleckstrin homology domain,IPR002017:Spectrin repeat,IPR011993:Pleckstrin homology-like domain,IPR016343:Spectrin, beta subunit,IPR018159:Spectrin/alpha-actinin,		PIRSF002297:spectrin, beta subunit,	SM00033:CH,SM00150:SPEC,SM00233:PH,	Actin-binding,Coiled coil,Complete proteome,Reference proteome,Repeat,
GB56018	surfeit locus protein 4 homolog(LOC552234)	Apis mellifera			GO:0016021~integral component of membrane,		IPR002995:Surfeit locus 4,				Complete proteome,Membrane,Reference proteome,Transmembrane,Transmembrane helix,
GB52698	synaptobrevin-1(LOC725310)	Apis mellifera		GO:0016192~vesicle-mediated transport,	GO:0016021~integral component of membrane,		IPR001388:Synaptobrevin,				Coiled coil,Complete proteome,Membrane,Reference proteome,Transmembrane,Transmembrane helix,
GB52956	synaptotagmin-10(LOC724220)	Apis mellifera		GO:0017158~regulation of calcium ion-dependent exocytosis,	GO:0016021~integral component of membrane,		IPR000008:C2 calcium-dependent membrane targeting,IPR001565:Synaptotagmin,			SM00239:C2,	Complete proteome,Membrane,Reference proteome,Repeat,Transmembrane,Transmembrane helix,
GB40134	tensin-1(LOC408429)	Apis mellifera					IPR000008:C2 calcium-dependent membrane targeting,IPR000980:SH2 domain,IPR006020:Phosphotyrosine interaction domain,IPR011993:Pleckstrin homology-like domain,IPR013625:Tensin phosphotyrosine-binding domain,IPR014020:Tensin phosphatase, C2 domain,			SM00252:SH2,SM00462:PTB,SM01326:SM01326,	Coiled coil,Complete proteome,Reference proteome,SH2 domain,
GB40221	tetraspanin-31-A(LOC551248)	Apis mellifera			GO:0016021~integral component of membrane,		IPR000301:Tetraspanin,IPR018499:Tetraspanin/Peripherin,				Complete proteome,Membrane,Reference proteome,Transmembrane,Transmembrane helix,
GB49412	transcription factor IIIB 90 kDa subunit(LOC409247)	Apis mellifera	Transcription,	GO:0006355~regulation of transcription, DNA-templated,GO:0006384~transcription initiation from RNA polymerase III promoter,	GO:0000126~transcription factor TFIIIB complex,	GO:0008270~zinc ion binding,	IPR000812:Transcription factor TFIIB,IPR011665:Brf1-like TBP-binding,IPR013137:Zinc finger, TFIIB-type,IPR013150:Transcription factor TFIIB, cyclin-like domain,IPR013763:Cyclin-like,			SM00385:CYCLIN,	Complete proteome,Reference proteome,
GB45437	transcription factor Maf(LOC724861)	Apis mellifera		GO:0006351~transcription, DNA-templated,	GO:0005634~nucleus,	GO:0003700~transcription factor activity, sequence-specific DNA binding,GO:0043565~sequence-specific DNA binding,	IPR004826:Basic leucine zipper domain, Maf-type,IPR004827:Basic-leucine zipper domain,IPR008917:Eukaryotic transcription factor, Skn-1-like, DNA-binding,IPR024874:Transcription factor Maf,			SM00338:BRLZ,	Coiled coil,Complete proteome,DNA-binding,Reference proteome,Transcription,Transcription regulation,
GB41487	transcription factor SPT20 homolog(LOC410031)	Apis mellifera			GO:0000124~SAGA complex,	GO:0003712~transcription cofactor activity,	IPR021950:Transcription factor Spt20,				Complete proteome,Reference proteome,
GB50686	transcription factor Sox-2(LOC408411)	Apis mellifera		GO:0006355~regulation of transcription, DNA-templated,	GO:0005634~nucleus,	GO:0003677~DNA binding,	IPR009071:High mobility group (HMG) box domain,IPR022097:Transcription factor SOX,			SM00398:HMG,	Complete proteome,Reference proteome,
GB41800	transcription factor Sp4-like(LOC551928)	Apis mellifera				GO:0003676~nucleic acid binding,GO:0046872~metal ion binding,	IPR007087:Zinc finger, C2H2,IPR013087:Zinc finger C2H2-type/integrase DNA-binding domain,IPR015880:Zinc finger, C2H2-like,			SM00355:ZnF_C2H2,	Coiled coil,Complete proteome,Reference proteome,
GB54841	transcriptional enhancer factor TEF-1(LOC408616)	Apis mellifera						ame04391:Hippo signaling pathway - fly,
GB48608	transducin-like enhancer protein 4(LOC408894)	Apis mellifera		GO:0006355~regulation of transcription, DNA-templated,	GO:0005634~nucleus,		IPR001680:WD40 repeat,IPR005617:Groucho/TLE, N-terminal Q-rich domain,IPR009146:Groucho/transducin-like enhancer,IPR015943:WD40/YVTN repeat-like-containing domain,IPR017986:WD40-repeat-containing domain,IPR019775:WD40 repeat, conserved site,	ame04310:Wnt signaling pathway,ame04330:Notch signaling pathway,		SM00320:WD40,	Complete proteome,Reference proteome,
GB50519	transmembrane emp24 domain-containing protein eca(LOC412554)	Apis mellifera		GO:0006810~transport,	GO:0005789~endoplasmic reticulum membrane,GO:0016021~integral component of membrane,		IPR009038:GOLD,IPR015720:TMP21-related,			SM01190:SM01190,	Complete proteome,Membrane,Reference proteome,Transmembrane,Transmembrane helix,
GB55835	transmembrane protein 11, mitochondrial(LOC408748)	Apis mellifera		GO:0007005~mitochondrion organization,	GO:0031305~integral component of mitochondrial inner membrane,		IPR026120:Transmembrane protein 11,				Complete proteome,Reference proteome,
GB46016	transmembrane protein 131(LOC100578433)	Apis mellifera					IPR022113:Protein of unknown function DUF3651, TMEM131,				Complete proteome,Reference proteome,Signal,
GB53321	transmembrane protein adipocyte-associated 1 homolog(LOC552643)	Apis mellifera			GO:0016021~integral component of membrane,		IPR018781:Uncharacterised protein family, transmembrane-40,				Complete proteome,Membrane,Reference proteome,Transmembrane,Transmembrane helix,
GB43818	trimeric intracellular cation channel type B(LOC411732)	Apis mellifera		GO:0015672~monovalent inorganic cation transport,	GO:0016021~integral component of membrane,	GO:0005261~cation channel activity,	IPR007866:TRIC channel,				Complete proteome,Membrane,Reference proteome,Transmembrane,Transmembrane helix,
GB55598	troponin I(TpnI)	Apis mellifera			GO:0005861~troponin complex,		IPR001978:Troponin,				Coiled coil,
GB49969	tubby-related protein 4(LOC409680)	Apis mellifera		GO:0035556~intracellular signal transduction,	GO:0005622~intracellular,		IPR000007:Tubby, C-terminal,IPR001496:SOCS protein, C-terminal,IPR001680:WD40 repeat,IPR015943:WD40/YVTN repeat-like-containing domain,IPR017986:WD40-repeat-containing domain,IPR025659:Tubby C-terminal-like domain,			SM00320:WD40,	Complete proteome,Reference proteome,
GB49230	tubulin epsilon chain(LOC411226)	Apis mellifera	Cytoskeleton,	GO:0007017~microtubule-based process,	GO:0005874~microtubule,	GO:0003924~GTPase activity,GO:0005525~GTP binding,	IPR000217:Tubulin,IPR003008:Tubulin/FtsZ, GTPase domain,IPR004057:Epsilon tubulin,IPR008280:Tubulin/FtsZ, C-terminal,IPR017975:Tubulin, conserved site,IPR018316:Tubulin/FtsZ, 2-layer sandwich domain,IPR023123:Tubulin, C-terminal,			SM00864:SM00864,SM00865:SM00865,	Complete proteome,GTP-binding,Microtubule,Nucleotide-binding,Reference proteome,
GB44518	tubulin-folding cofactor B(LOC726139)	Apis mellifera					IPR000626:Ubiquitin,IPR000938:CAP Gly-rich domain,			SM01052:SM01052,	Coiled coil,Complete proteome,Reference proteome,
GB55659	tudor domain-containing protein 3(LOC724775)	Apis mellifera					IPR002999:Tudor domain,IPR009060:UBA-like,IPR013894:Domain of unknown function DUF1767,IPR015940:Ubiquitin-associated/translation elongation factor EF1B, N-terminal, eukaryote,			SM00333:TUDOR,SM01161:SM01161,	Complete proteome,Reference proteome,
GB48052	tumor protein p53-inducible nuclear protein 2-like(LOC725263)	Apis mellifera									Complete proteome,Reference proteome,
GB43963	tyrosine kinase receptor Cad96Ca(LOC409061)	Apis mellifera		GO:0007156~homophilic cell adhesion via plasma membrane adhesion molecules,	GO:0016020~membrane,	GO:0004713~protein tyrosine kinase activity,GO:0005509~calcium ion binding,GO:0005524~ATP binding,	IPR000719:Protein kinase, catalytic domain,IPR001245:Serine-threonine/tyrosine-protein kinase catalytic domain,IPR002126:Cadherin,IPR008266:Tyrosine-protein kinase, active site,IPR011009:Protein kinase-like domain,IPR015919:Cadherin-like,IPR017441:Protein kinase, ATP binding site,IPR020635:Tyrosine-protein kinase, catalytic domain,			SM00219:TyrKc,	Complete proteome,Reference proteome,Signal,
GB50877	tyrosine-protein kinase Dnt(LOC410190)	Apis mellifera			GO:0016021~integral component of membrane,	GO:0004713~protein tyrosine kinase activity,GO:0005524~ATP binding,	IPR000719:Protein kinase, catalytic domain,IPR001245:Serine-threonine/tyrosine-protein kinase catalytic domain,IPR003306:WIF domain,IPR008266:Tyrosine-protein kinase, active site,IPR011009:Protein kinase-like domain,IPR020635:Tyrosine-protein kinase, catalytic domain,			SM00219:TyrKc,SM00469:WIF,	Complete proteome,Membrane,Reference proteome,Signal,Transmembrane,Transmembrane helix,
GB46371	tyrosine-protein kinase Src64B(LOC413464)	Apis mellifera				GO:0004715~non-membrane spanning protein tyrosine kinase activity,GO:0005524~ATP binding,	IPR000719:Protein kinase, catalytic domain,IPR000980:SH2 domain,IPR001245:Serine-threonine/tyrosine-protein kinase catalytic domain,IPR001452:Src homology-3 domain,IPR008266:Tyrosine-protein kinase, active site,IPR011009:Protein kinase-like domain,IPR020635:Tyrosine-protein kinase, catalytic domain,	ame04144:Endocytosis,		SM00219:TyrKc,SM00252:SH2,SM00326:SH3,	ATP-binding,Complete proteome,Kinase,Nucleotide-binding,Reference proteome,SH3 domain,Transferase,Tyrosine-protein kinase,
GB53788	tyrosine-protein phosphatase non-receptor type 9(LOC411227)	Apis mellifera				GO:0004725~protein tyrosine phosphatase activity,	IPR000242:Protein-tyrosine phosphatase, receptor/non-receptor type,IPR000387:Protein-tyrosine/Dual specificity phosphatase,IPR001251:CRAL-TRIO domain,IPR003595:Protein-tyrosine phosphatase, catalytic,IPR011074:CRAL/TRIO, N-terminal domain,IPR016130:Protein-tyrosine phosphatase, active site,			SM00194:PTPc,SM00404:PTPc_motif,SM00516:SEC14,	Complete proteome,Hydrolase,Protein phosphatase,Reference proteome,
GB41046	ubiquitin-conjugating enzyme E2 Q2(LOC409607)	Apis mellifera					IPR000608:Ubiquitin-conjugating enzyme, E2,IPR016135:Ubiquitin-conjugating enzyme/RWD-like,	ame04120:Ubiquitin mediated proteolysis,			Complete proteome,Reference proteome,
GB50455	ubiquitin-conjugating enzyme E2-17 kDa(LOC724793)	Apis mellifera					IPR000608:Ubiquitin-conjugating enzyme, E2,IPR016135:Ubiquitin-conjugating enzyme/RWD-like,	ame04120:Ubiquitin mediated proteolysis,ame04141:Protein processing in endoplasmic reticulum,			Complete proteome,Reference proteome,
GB55803	uncharacterized LOC100576638(LOC100576638)	Apis mellifera									Complete proteome,Reference proteome,
GB42456	uncharacterized LOC100576741(LOC100576741)	Apis mellifera					IPR020683:Ankyrin repeat-containing domain,				Complete proteome,Reference proteome,
GB45295	uncharacterized LOC100576744(LOC100576744)	Apis mellifera					IPR011989:Armadillo-like helical,IPR016024:Armadillo-type fold,				Complete proteome,Reference proteome,
GB53001	uncharacterized LOC100577272(LOC100577272)	Apis mellifera				GO:0003676~nucleic acid binding,GO:0046872~metal ion binding,	IPR007087:Zinc finger, C2H2,IPR013087:Zinc finger C2H2-type/integrase DNA-binding domain,IPR015880:Zinc finger, C2H2-like,			SM00355:ZnF_C2H2,	Coiled coil,Complete proteome,Reference proteome,
GB49123	uncharacterized LOC100577638(LOC100577638)	Apis mellifera									Complete proteome,Reference proteome,
GB43584	uncharacterized LOC100577682(LOC100577682)	Apis mellifera			GO:0016021~integral component of membrane,		IPR008253:Marvel,IPR020846:Major facilitator superfamily domain,				Complete proteome,Membrane,Reference proteome,Transmembrane,Transmembrane helix,
GB54303	uncharacterized LOC100577769(LOC100577769)	Apis mellifera		GO:0006309~apoptotic DNA fragmentation,	GO:0005634~nucleus,GO:0005737~cytoplasm,	GO:0016787~hydrolase activity,	IPR003508:Caspase-activated nuclease CIDE-N,IPR015311:Apoptosis, DNA fragmentation factor 40kDa,			SM00266:CAD,	Complete proteome,Reference proteome,
GB42300	uncharacterized LOC100577920(LOC100577920)	Apis mellifera									Complete proteome,Reference proteome,
GB54625	uncharacterized LOC100577995(LOC100577995)	Apis mellifera				GO:0003682~chromatin binding,	IPR001025:Bromo adjacent homology (BAH) domain,			SM00439:BAH,	Coiled coil,Complete proteome,Reference proteome,
GB52841	uncharacterized LOC100578055(LOC100578055)	Apis mellifera		GO:0007165~signal transduction,			IPR000198:Rho GTPase-activating protein domain,IPR008936:Rho GTPase activation protein,				Complete proteome,Reference proteome,
GB49772	uncharacterized LOC100578072(LOC100578072)	Apis mellifera									Complete proteome,Reference proteome,Signal,
GB51255	uncharacterized LOC100578129(LOC100578129)	Apis mellifera		GO:0007018~microtubule-based movement,		GO:0003777~microtubule motor activity,GO:0005524~ATP binding,	IPR001752:Kinesin, motor domain,IPR027417:P-loop containing nucleoside triphosphate hydrolase,			SM00129:KISc,	ATP-binding,Coiled coil,Complete proteome,Nucleotide-binding,Reference proteome,
GB41896	uncharacterized LOC100578200(LOC100578200)	Apis mellifera									Coiled coil,Complete proteome,Reference proteome,
GB50049	uncharacterized LOC100578249(LOC100578249)	Apis mellifera									Complete proteome,Reference proteome,
GB44607	uncharacterized LOC100578566(LOC100578566)	Apis mellifera					IPR006623:Testicular haploid expressed repeat,			SM00705:THEG,	Complete proteome,Reference proteome,
GB42183	uncharacterized LOC100578600(LOC100578600)	Apis mellifera			GO:0016021~integral component of membrane,						Complete proteome,Membrane,Reference proteome,Signal,Transmembrane,Transmembrane helix,
GB48018	uncharacterized LOC100578752(LOC100578752)	Apis mellifera			GO:0016021~integral component of membrane,						Complete proteome,Membrane,Reference proteome,Transmembrane,Transmembrane helix,
GB41340	uncharacterized LOC100579034(LOC100579034)	Apis mellifera			GO:0008023~transcription elongation factor complex,		IPR019535:NMDA receptor-regulated gene protein 2,				Complete proteome,Reference proteome,
GB49664	uncharacterized LOC408339(LOC408339)	Apis mellifera					IPR023124:DUF3239 domain,				Coiled coil,Complete proteome,Reference proteome,
GB55408	uncharacterized LOC408666(LOC408666)	Apis mellifera			GO:0016020~membrane,		IPR000072:Platelet-derived growth factor (PDGF),			SM00141:PDGF,	Complete proteome,Growth factor,Reference proteome,Signal,
GB46147	uncharacterized LOC408724(LOC408724)	Apis mellifera				GO:0000166~nucleotide binding,GO:0003676~nucleic acid binding,	IPR000504:RNA recognition motif domain,IPR012677:Nucleotide-binding, alpha-beta plait,			SM00360:RRM,	Complete proteome,Reference proteome,
GB44661	uncharacterized LOC408839(LOC408839)	Apis mellifera									Coiled coil,Complete proteome,Reference proteome,
GB48158	uncharacterized LOC408905(LOC408905)	Apis mellifera					IPR006569:CID domain,IPR006903:RNA polymerase II-binding domain,IPR008942:ENTH/VHS,			SM00582:RPR,	Coiled coil,Complete proteome,Reference proteome,
GB53322	uncharacterized LOC408988(LOC408988)	Apis mellifera			GO:0016021~integral component of membrane,		IPR026767:Transmembrane protein 151,				Complete proteome,Membrane,Reference proteome,Transmembrane,Transmembrane helix,
GB47075	uncharacterized LOC409185(LOC409185)	Apis mellifera									Complete proteome,Reference proteome,
GB43138	uncharacterized LOC409904(LOC409904)	Apis mellifera		GO:0070830~bicellular tight junction assembly,GO:0090162~establishment of epithelial cell polarity,			IPR001452:Src homology-3 domain,IPR001478:PDZ domain,IPR004172:L27,IPR008144:Guanylate kinase,IPR008145:Guanylate kinase/L-type calcium channel,IPR011511:Variant SH3,IPR020590:Guanylate kinase, conserved site,IPR027417:P-loop containing nucleoside triphosphate hydrolase,	ame04391:Hippo signaling pathway - fly,		SM00072:GuKc,SM00228:PDZ,SM00326:SH3,	Coiled coil,Complete proteome,Reference proteome,SH3 domain,
GB42960	uncharacterized LOC409977(LOC409977)	Apis mellifera					IPR016024:Armadillo-type fold,				Coiled coil,Complete proteome,Reference proteome,
GB48247	uncharacterized LOC410423(LOC410423)	Apis mellifera					IPR025261:Domain of unknown function DUF4210,			SM01177:SM01177,	Complete proteome,Reference proteome,
GB54143	uncharacterized LOC410514(LOC410514)	Apis mellifera		GO:0007165~signal transduction,			IPR000159:Ras-association,IPR002110:Ankyrin repeat,IPR003961:Fibronectin, type III,IPR013783:Immunoglobulin-like fold,IPR020683:Ankyrin repeat-containing domain,			SM00060:FN3,SM00248:ANK,SM00314:RA,	ANK repeat,Complete proteome,Reference proteome,
GB41698	uncharacterized LOC410563(LOC410563)	Apis mellifera			GO:0016021~integral component of membrane,		IPR007110:Immunoglobulin-like domain,IPR013106:Immunoglobulin V-set,IPR013162:CD80-like, immunoglobulin C2-set,IPR013783:Immunoglobulin-like fold,				Complete proteome,Disulfide bond,Membrane,Reference proteome,Signal,Transmembrane,Transmembrane helix,
GB55403	uncharacterized LOC410819(LOC410819)	Apis mellifera			GO:0016021~integral component of membrane,		IPR004878:Otopetrin,				Complete proteome,Membrane,Reference proteome,Transmembrane,Transmembrane helix,
GB49548	uncharacterized LOC411046(LOC411046)	Apis mellifera				GO:0004721~phosphoprotein phosphatase activity,	IPR004843:Metallophosphoesterase domain,IPR006186:Serine/threonine-specific protein phosphatase/bis(5-nucleosyl)-tetraphosphatase,	ame04310:Wnt signaling pathway,		SM00156:PP2Ac,	Coiled coil,Complete proteome,Hydrolase,Reference proteome,
GB44831	uncharacterized LOC411343(LOC411343)	Apis mellifera		GO:0006030~chitin metabolic process,	GO:0005576~extracellular region,	GO:0008061~chitin binding,	IPR002557:Chitin binding domain,				Complete proteome,Reference proteome,Signal,
GB44254	uncharacterized LOC411586(LOC411586)	Apis mellifera					IPR003108:Growth-arrest-specific protein 2 domain,			SM00243:GAS2,	Complete proteome,Reference proteome,
GB41873	uncharacterized LOC412079(LOC412079)	Apis mellifera					IPR006571:TLDc,			SM00584:TLDc,	Complete proteome,Reference proteome,
GB46425	uncharacterized LOC551031(LOC551031)	Apis mellifera					IPR020090:Pleiotrophin/Midkine heparin-binding growth factor, C-terminal domain,				Complete proteome,Reference proteome,Signal,
GB44520	uncharacterized LOC552106(LOC552106)	Apis mellifera		GO:0006412~translation,	GO:0005840~ribosome,	GO:0003735~structural constituent of ribosome,	IPR006846:Ribosomal protein S30,	ame03010:Ribosome,			Complete proteome,Reference proteome,
GB48126	uncharacterized LOC552150(LOC552150)	Apis mellifera		GO:0035556~intracellular signal transduction,GO:0040008~regulation of growth,	GO:0005622~intracellular,		IPR000980:SH2 domain,IPR001496:SOCS protein, C-terminal,			SM00252:SH2,SM00253:SOCS,SM00969:SM00969,	Coiled coil,Complete proteome,Reference proteome,
GB54159	uncharacterized LOC552735(LOC552735)	Apis mellifera			GO:0016021~integral component of membrane,						Complete proteome,Membrane,Reference proteome,Transmembrane,Transmembrane helix,
GB47136	uncharacterized LOC724177(LOC724177)	Apis mellifera			GO:0016021~integral component of membrane,						Complete proteome,Membrane,Reference proteome,Transmembrane,Transmembrane helix,
GB41671	uncharacterized LOC724294(LOC724294)	Apis mellifera			GO:0016021~integral component of membrane,		IPR019411:Domain of unknown function DUF2404,				Coiled coil,Complete proteome,Membrane,Reference proteome,Transmembrane,Transmembrane helix,
GB46087	uncharacterized LOC724390(LOC724390)	Apis mellifera									Complete proteome,Reference proteome,
GB53860	uncharacterized LOC724644(LOC724644)	Apis mellifera									Complete proteome,Reference proteome,Signal,
GB47041	uncharacterized LOC724652(LOC724652)	Apis mellifera					IPR026319:Zinc finger C2HC domain-containing protein,				Coiled coil,Complete proteome,Reference proteome,
GB48772	uncharacterized LOC724909(LOC724909)	Apis mellifera				GO:0008440~inositol-1,4,5-trisphosphate 3-kinase activity,	IPR005522:Inositol polyphosphate kinase,	ame00562:Inositol phosphate metabolism,ame01100:Metabolic pathways,ame04070:Phosphatidylinositol signaling system,			Complete proteome,Kinase,Reference proteome,Transferase,
GB46362	uncharacterized LOC725046(LOC725046)	Apis mellifera					IPR007751:Domain of unknown function DUF676, lipase-like,IPR022122:Protein of unknown function DUF3657,				Complete proteome,Reference proteome,
GB40906	uncharacterized LOC725127(LOC725127)	Apis mellifera					IPR011598:Myc-type, basic helix-loop-helix (bHLH) domain,			SM00353:HLH,	Complete proteome,Reference proteome,
GB40904	uncharacterized LOC725211(LOC725211)	Apis mellifera			GO:0016021~integral component of membrane,						Complete proteome,Membrane,Reference proteome,Transmembrane,Transmembrane helix,
GB52634	uncharacterized LOC725578(LOC725578)	Apis mellifera			GO:0016021~integral component of membrane,						Complete proteome,Membrane,Reference proteome,Transmembrane,Transmembrane helix,
GB51828	uncharacterized LOC725775(LOC725775)	Apis mellifera									Complete proteome,Reference proteome,
GB49073	uncharacterized LOC725829(LOC725829)	Apis mellifera									Complete proteome,Reference proteome,
GB50142	uncharacterized LOC726068(LOC726068)	Apis mellifera					IPR000884:Thrombospondin, type 1 repeat,IPR009465:Spondin, N-terminal,			SM00209:TSP1,	Complete proteome,Reference proteome,Signal,
GB46113	uncharacterized LOC726188(LOC726188)	Apis mellifera			GO:0016021~integral component of membrane,		IPR003961:Fibronectin, type III,IPR013783:Immunoglobulin-like fold,			SM00060:FN3,	Complete proteome,Membrane,Reference proteome,Transmembrane,Transmembrane helix,
GB51158	uncharacterized LOC726321(LOC726321)	Apis mellifera									Complete proteome,Reference proteome,
GB45139	uncharacterized LOC726903(LOC726903)	Apis mellifera									Complete proteome,Reference proteome,
GB41720	uncharacterized LOC727121(LOC727121)	Apis mellifera					IPR006020:Phosphotyrosine interaction domain,IPR011993:Pleckstrin homology-like domain,				Complete proteome,Reference proteome,
GB51791	uncharacterized LOC727223(LOC727223)	Apis mellifera									Coiled coil,Complete proteome,Reference proteome,
GB44503	uncharacterized LOC727423(LOC727423)	Apis mellifera									Complete proteome,Reference proteome,
GB53376	uncharacterized protein C18orf8 homolog(LOC412629)	Apis mellifera					IPR009755:Colon cancer-associated Mic1-like,IPR015943:WD40/YVTN repeat-like-containing domain,IPR017986:WD40-repeat-containing domain,				Complete proteome,Reference proteome,
GB54035	uncharacterized protein CG5098(LOC727236)	Apis mellifera									Complete proteome,Reference proteome,
GB42744	uncharacterized protein PFB0145c-like(LOC100577988)	Apis mellifera				GO:0046872~metal ion binding,	IPR007087:Zinc finger, C2H2,IPR015880:Zinc finger, C2H2-like,			SM00355:ZnF_C2H2,	Complete proteome,Reference proteome,
GB48855	uncharacterized protein YJR142W(LOC100576795)	Apis mellifera				GO:0016787~hydrolase activity,	IPR000086:NUDIX hydrolase domain,IPR015797:NUDIX hydrolase domain-like,				Complete proteome,Reference proteome,
GB45260	vacuolar protein sorting-associated protein 13A(LOC727221)	Apis mellifera	Intracellular trafficking and secretion,				IPR009543:Vacuolar protein sorting-associated protein 13 domain,IPR026847:Vacuolar protein sorting-associated protein 13,IPR026854:Vacuolar protein sorting-associated protein 13A N-terminal domain,				Coiled coil,Complete proteome,Reference proteome,
GB41755	vacuolar protein sorting-associated protein 37A(LOC726422)	Apis mellifera					IPR009851:Modifier of rudimentary, Modr,	ame04144:Endocytosis,			Coiled coil,Complete proteome,Reference proteome,
GB52052	venom carboxylesterase-6(LOC408395)	Apis mellifera	Lipid metabolism,			GO:0016787~hydrolase activity,	IPR002018:Carboxylesterase, type B,IPR019819:Carboxylesterase type B, conserved site,IPR019826:Carboxylesterase type B, active site,				Complete proteome,Hydrolase,Reference proteome,Signal,
GB42351	very-long-chain 3-oxoacyl-CoA reductase-like(LOC725258)	Apis mellifera	General function prediction only,				IPR002347:Glucose/ribitol dehydrogenase,IPR016040:NAD(P)-binding domain,	ame00062:Fatty acid elongation,ame01040:Biosynthesis of unsaturated fatty acids,ame01100:Metabolic pathways,ame01212:Fatty acid metabolism,	PIRSF000126:short chain dehydrogenase,		Complete proteome,Reference proteome,
GB42592	visual system homeobox 2(LOC411315)	Apis mellifera		GO:0006355~regulation of transcription, DNA-templated,GO:0007275~multicellular organism development,	GO:0005634~nucleus,	GO:0043565~sequence-specific DNA binding,	IPR001356:Homeodomain,IPR003654:OAR domain,IPR009057:Homeodomain-like,IPR017970:Homeobox, conserved site,IPR023339:CVC domain,			SM00389:HOX,	Complete proteome,Developmental protein,DNA-binding,Homeobox,Nucleus,Reference proteome,
GB41410	vitamin K-dependent protein C(LOC724477)	Apis mellifera				GO:0004252~serine-type endopeptidase activity,	IPR001254:Peptidase S1,IPR009003:Trypsin-like cysteine/serine peptidase domain,			SM00020:Tryp_SPc,	Complete proteome,Reference proteome,Signal,
GB55059	voltage-dependent T-type calcium channel subunit alpha-1G(LOC551883)	Apis mellifera		GO:0070509~calcium ion import,	GO:0005891~voltage-gated calcium channel complex,	GO:0008332~low voltage-gated calcium channel activity,	IPR005445:Voltage-dependent calcium channel, T-type, alpha-1 subunit,IPR005821:Ion transport domain,IPR027359:Voltage-dependent potassium channel, four helix bundle domain,				Coiled coil,Membrane,Transmembrane,Transmembrane helix,
GB44648	voltage-dependent calcium channel subunit alpha-2/delta-3(LOC408841)	Apis mellifera					IPR002035:von Willebrand factor, type A,IPR013608:VWA N-terminal,IPR013680:Voltage-dependent calcium channel, alpha-2/delta subunit, conserved region,			SM00327:VWA,	Complete proteome,Reference proteome,Signal,
GB43239	voltage-dependent calcium channel subunit alpha-2/delta-3(LOC551454)	Apis mellifera					IPR002035:von Willebrand factor, type A,IPR013608:VWA N-terminal,IPR013680:Voltage-dependent calcium channel, alpha-2/delta subunit, conserved region,			SM00327:VWA,	Complete proteome,Reference proteome,Signal,
GB47014	wiskott-Aldrich syndrome protein family member 3(LOC410922)	Apis mellifera		GO:0030036~actin cytoskeleton organization,	GO:0005856~cytoskeleton,		IPR003124:WH2 domain,			SM00246:WH2,	Complete proteome,Reference proteome,
GB50360	zinc finger CCCH domain-containing protein 11A-like(LOC551279)	Apis mellifera									Complete proteome,Reference proteome,
GB45214	zinc finger FYVE domain-containing protein 9(LOC413457)	Apis mellifera				GO:0046872~metal ion binding,	IPR000306:Zinc finger, FYVE-type,IPR011011:Zinc finger, FYVE/PHD-type,IPR013083:Zinc finger, RING/FYVE/PHD-type,IPR017455:Zinc finger, FYVE-related,IPR022557:Domain of unknown function DUF3480,IPR024608:Smad anchor for receptor activation, Smad-binding domain,	ame04144:Endocytosis,ame04350:TGF-beta signaling pathway,		SM00064:FYVE,	Complete proteome,Metal-binding,Reference proteome,Zinc,Zinc-finger,
GB49541	zinc finger SWIM domain-containing protein 8(LOC413399)	Apis mellifera	Function unknown,			GO:0008270~zinc ion binding,	IPR007527:Zinc finger, SWIM-type,				Complete proteome,Reference proteome,
GB46211	zinc finger protein 2 homolog(LOC409573)	Apis mellifera	General function prediction only,			GO:0003676~nucleic acid binding,GO:0046872~metal ion binding,	IPR007087:Zinc finger, C2H2,IPR013087:Zinc finger C2H2-type/integrase DNA-binding domain,IPR015880:Zinc finger, C2H2-like,			SM00355:ZnF_C2H2,	Complete proteome,Reference proteome,

## Sheet: sTable8d
Supplementary Table 8d. GO cluster of up-regulated DEGs of 0-day-old adults with 10 ppb imidacloprid treatment.
Annotation Cluster 1	Enrichment Score: 1.1775195740114361
Category	Term	Count	%	PValue	Genes	List Total	Pop Hits	Pop Total	Fold Enrichment	Bonferroni	Benjamini	FDR (100X)
INTERPRO	IPR001353:Proteasome, subunit alpha/beta	4	1.43369	0.00508077	GB53799, GB44205, GB44398, GB51994	205	13	7258	10.8938	0.894213	0.894213	6.95211
GOTERM_MF_DIRECT	GO:0004298~threonine-type endopeptidase activity	4	1.43369	0.00557608	GB53799, GB44205, GB44398, GB51994	122	13	4152	10.4716	0.428316	0.428316	6.01773
KEGG_PATHWAY	ame03050:Proteasome	6	2.15054	0.0135091	GB53799, GB44205, GB44398, GB55873, GB41363, GB51994	89	35	2113	4.06998	0.619277	0.619277	13.1657
UP_KEYWORDS	Threonine protease	3	1.07527	0.0250384	GB53799, GB44205, GB44398	240	9	8471	11.7653	0.914535	0.914535	24.409
UP_KEYWORDS	Proteasome	3	1.07527	0.0250384	GB53799, GB44205, GB44398	240	9	8471	11.7653	0.914535	0.914535	24.409
UP_KEYWORDS	Protease	5	1.79211	0.161184	GB44573, GB53799, GB44205, GB43825, GB44398	240	75	8471	2.35306	1	0.881298	85.6249
UP_KEYWORDS	Hydrolase	7	2.50896	0.702668	GB47405, GB44573, GB53799, GB44205, GB47299, GB43825, GB44398	240	247	8471	1.00029	1	0.995241	99.9998
UP_KEYWORDS	Nucleus	5	1.79211	0.963782	GB53799, GB44205, GB45433, GB44398, GB46691	240	286	8471	0.61706	1	0.999997	100
GOTERM_CC_DIRECT	GO:0005634~nucleus	8	2.86738	0.964214	GB53799, GB44205, GB50748, GB45433, GB44398, GB46691, GB41522, GB40720	99	437	3583	0.662552	1	1	100
Annotation Cluster 2	Enrichment Score: 0.7153098395991954
Category	Term	Count	%	PValue	Genes	List Total	Pop Hits	Pop Total	Fold Enrichment	Bonferroni	Benjamini	FDR (100X)
INTERPRO	IPR012336:Thioredoxin-like fold	5	1.79211	0.0834634	GB43808, GB41663, GB41413, GB54503, GB49545	205	59	7258	3.00041	1	1	70.8546
GOTERM_CC_DIRECT	GO:0005623~cell	3	1.07527	0.258408	GB41663, GB41413, GB54503	99	36	3583	3.01599	0.999994	0.981428	93.5116
GOTERM_BP_DIRECT	GO:0045454~cell redox homeostasis	3	1.07527	0.331336	GB41663, GB41413, GB54503	91	35	2671	2.51586	1	0.999739	98.6427
Annotation Cluster 3	Enrichment Score: 0.564474163546933
Category	Term	Count	%	PValue	Genes	List Total	Pop Hits	Pop Total	Fold Enrichment	Bonferroni	Benjamini	FDR (100X)
UP_KEYWORDS	GTP-binding	6	2.15054	0.0447678	GB50252, GB48646, GB41358, GB52060, GB55472, GB46039	240	69	8471	3.0692	0.988236	0.891536	39.6761
GOTERM_MF_DIRECT	GO:0005525~GTP binding	8	2.86738	0.103267	GB50252, GB48646, GB41358, GB41495, GB52060, GB55472, GB46039, GB47345	122	137	4152	1.98732	0.999982	0.97357	70.1743
INTERPRO	IPR005225:Small GTP-binding protein domain	4	1.43369	0.322049	GB50252, GB48646, GB55472, GB47345	205	71	7258	1.99464	1	1	99.5906
UP_KEYWORDS	Nucleotide-binding	13	4.6595	0.395574	GB45254, GB54446, GB48646, GB50252, GB47573, GB41358, GB49585, GB55919, GB52060, GB55472, GB41363, GB46039, GB52739	240	383	8471	1.19803	1	0.969449	99.6137
GOTERM_BP_DIRECT	GO:0007264~small GTPase mediated signal transduction	3	1.07527	0.784071	GB48646, GB55472, GB47345	91	84	2671	1.04827	1	0.999989	100
GOTERM_CC_DIRECT	GO:0005622~intracellular	5	1.79211	0.888632	GB48646, GB48980, GB55472, GB51106, GB47345	99	232	3583	0.779998	1	1	100
Annotation Cluster 4	Enrichment Score: 0.5109277652442199
Category	Term	Count	%	PValue	Genes	List Total	Pop Hits	Pop Total	Fold Enrichment	Bonferroni	Benjamini	FDR (100X)
INTERPRO	IPR015421:Pyridoxal phosphate-dependent transferase, major region, subdomain 1	3	1.07527	0.300118	GB46120, GB54056, GB55039	205	39	7258	2.72345	1	1	99.3577
GOTERM_MF_DIRECT	GO:0030170~pyridoxal phosphate binding	3	1.07527	0.304379	GB46120, GB54056, GB55039	122	38	4152	2.6868	1	0.99764	98.2199
INTERPRO	IPR015424:Pyridoxal phosphate-dependent transferase	3	1.07527	0.321003	GB46120, GB54056, GB55039	205	41	7258	2.5906	1	1	99.5816
Annotation Cluster 5	Enrichment Score: 0.5100730216652586
Category	Term	Count	%	PValue	Genes	List Total	Pop Hits	Pop Total	Fold Enrichment	Bonferroni	Benjamini	FDR (100X)
UP_KEYWORDS	Oxidoreductase	6	2.15054	0.250639	GB49380, GB49885, GB44513, GB50902, GB47880, GB41427	240	120	8471	1.76479	1	0.939116	95.8587
UP_KEYWORDS	Iron	4	1.43369	0.269902	GB49885, GB44513, GB41427, GB50226	240	64	8471	2.20599	1	0.921356	96.8931
UP_KEYWORDS	Heme	3	1.07527	0.280612	GB49885, GB44513, GB41427	240	37	8471	2.86182	1	0.914351	97.3607
GOTERM_MF_DIRECT	GO:0020037~heme binding	3	1.07527	0.480118	GB49885, GB44513, GB41427	122	55	4152	1.85633	1	0.999303	99.9297
Annotation Cluster 6	Enrichment Score: 0.4671672133598815
Category	Term	Count	%	PValue	Genes	List Total	Pop Hits	Pop Total	Fold Enrichment	Bonferroni	Benjamini	FDR (100X)
UP_KEYWORDS	Methyltransferase	3	1.07527	0.22793	GB53918, GB46691, GB42190	240	32	8471	3.30898	1	0.938456	94.2427
UP_KEYWORDS	S-adenosyl-L-methionine	3	1.07527	0.259514	GB53918, GB46691, GB42190	240	35	8471	3.02536	1	0.929307	96.3689
UP_KEYWORDS	Transferase	8	2.86738	0.670712	GB53918, GB54446, GB46120, GB49545, GB46691, GB54056, GB42650, GB42190	240	277	8471	1.01937	1	0.994089	99.9995
Annotation Cluster 7	Enrichment Score: 0.2893957604508546
Category	Term	Count	%	PValue	Genes	List Total	Pop Hits	Pop Total	Fold Enrichment	Bonferroni	Benjamini	FDR (100X)
SMART	SM00184:RING	3	1.07527	0.358394	GB40711, GB47601, GB51755	61	66	3159	2.35395	1	1	98.9144
INTERPRO	IPR013083:Zinc finger, RING/FYVE/PHD-type	7	2.50896	0.395297	GB44573, GB40711, GB46196, GB40239, GB47601, GB51755, GB47151	205	179	7258	1.38455	1	1	99.9188
UP_KEYWORDS	Zinc-finger	6	2.15054	0.428593	GB44991, GB44573, GB40711, GB53398, GB46196, GB47151	240	152	8471	1.39326	1	0.973193	99.7922
UP_KEYWORDS	Metal-binding	12	4.30108	0.483745	GB44991, GB44573, GB40711, GB53398, GB49885, GB46196, GB44513, GB47880, GB41427, GB47151, GB50226, GB43738	240	371	8471	1.14164	1	0.977005	99.9322
INTERPRO	IPR001841:Zinc finger, RING-type	4	1.43369	0.523433	GB40711, GB46196, GB47601, GB51755	205	98	7258	1.4451	1	1	99.9972
UP_KEYWORDS	Zinc	7	2.50896	0.660163	GB44991, GB44573, GB40711, GB53398, GB46196, GB47880, GB47151	240	236	8471	1.04691	1	0.994671	99.9993
GOTERM_MF_DIRECT	GO:0008270~zinc ion binding	8	2.86738	0.928478	GB44991, GB44573, GB40711, GB53398, GB46196, GB47601, GB51755, GB47151	122	373	4152	0.729926	1	1	100
Annotation Cluster 8	Enrichment Score: 0.28146313753558977
Category	Term	Count	%	PValue	Genes	List Total	Pop Hits	Pop Total	Fold Enrichment	Bonferroni	Benjamini	FDR (100X)
GOTERM_MF_DIRECT	GO:0003735~structural constituent of ribosome	5	1.79211	0.373172	GB52116, GB50158, GB41711, GB54672, GB53219	122	106	4152	1.60532	1	0.998735	99.4396
GOTERM_CC_DIRECT	GO:0005840~ribosome	4	1.43369	0.397786	GB52116, GB50158, GB54672, GB53219	99	83	3583	1.74419	1	0.993726	99.0341
GOTERM_BP_DIRECT	GO:0006412~translation	4	1.43369	0.702687	GB52116, GB50158, GB54672, GB53219	91	106	2671	1.10761	1	0.999984	99.9998
KEGG_PATHWAY	ame03010:Ribosome	5	1.79211	0.71751	GB52116, GB50158, GB54672, GB53219, GB50296	89	115	2113	1.03224	1	0.998356	99.9998
Annotation Cluster 9	Enrichment Score: 0.1627434742377485
Category	Term	Count	%	PValue	Genes	List Total	Pop Hits	Pop Total	Fold Enrichment	Bonferroni	Benjamini	FDR (100X)
UP_KEYWORDS	Nucleotide-binding	13	4.6595	0.395574	GB45254, GB54446, GB48646, GB50252, GB47573, GB41358, GB49585, GB55919, GB52060, GB55472, GB41363, GB46039, GB52739	240	383	8471	1.19803	1	0.969449	99.6137
UP_KEYWORDS	ATP-binding	7	2.50896	0.842845	GB45254, GB54446, GB47573, GB49585, GB55919, GB41363, GB52739	240	294	8471	0.840377	1	0.999592	100
GOTERM_MF_DIRECT	GO:0005524~ATP binding	10	3.58423	0.974528	GB45254, GB54446, GB47573, GB49585, GB41867, GB43256, GB55919, GB40168, GB41363, GB52739	122	519	4152	0.655738	1	1	100
Annotation Cluster 10	Enrichment Score: 0.010175582967433502
Category	Term	Count	%	PValue	Genes	List Total	Pop Hits	Pop Total	Fold Enrichment	Bonferroni	Benjamini	FDR (100X)
UP_KEYWORDS	Membrane	45	16.129	0.95818	GB51852, GB53918, GB49305, GB46196, GB54685, GB53705, GB55571, GB48167, GB47248, GB42650, GB45041, GB48961, GB41780, GB55373, GB40771, GB49885, GB44514, GB44513, GB54208, GB41657, GB41658, GB47441, GB53953, GB55680, GB41398, GB55302, GB44173, GB49443, GB54503, GB51598, GB54221, GB50226, GB45254, GB42488, GB52587, GB45653, GB40686, GB43256, GB40239, GB41157, GB41139, GB48958, GB48643, GB47754, GB5…	240	1927	8471	0.824241	1	0.999997	100
UP_KEYWORDS	Transmembrane helix	42	15.0538	0.980777	GB51852, GB49305, GB46196, GB54685, GB53705, GB55571, GB48167, GB47248, GB42650, GB45041, GB48961, GB41780, GB55373, GB40771, GB49885, GB44514, GB44513, GB54208, GB41657, GB41658, GB47441, GB53953, GB55680, GB41398, GB55302, GB44173, GB49443, GB54503, GB51598, GB54221, GB50226, GB45254, GB42488, GB52587, GB45653, GB40686, GB43256, GB40239, GB41157, GB48958, GB48643, GB47754	240	1890	8471	0.784352	1	1	100
UP_KEYWORDS	Transmembrane	42	15.0538	0.981373	GB51852, GB49305, GB46196, GB54685, GB53705, GB55571, GB48167, GB47248, GB42650, GB45041, GB48961, GB41780, GB55373, GB40771, GB49885, GB44514, GB44513, GB54208, GB41657, GB41658, GB47441, GB53953, GB55680, GB41398, GB55302, GB44173, GB49443, GB54503, GB51598, GB54221, GB50226, GB45254, GB42488, GB52587, GB45653, GB40686, GB43256, GB40239, GB41157, GB48958, GB48643, GB47754	240	1893	8471	0.783109	1	0.999999	100
GOTERM_CC_DIRECT	GO:0016021~integral component of membrane	42	15.0538	0.987293	GB51852, GB49305, GB46196, GB54685, GB53705, GB55571, GB48167, GB47248, GB42650, GB45041, GB48961, GB41780, GB55373, GB40771, GB49885, GB44514, GB44513, GB54208, GB41657, GB41658, GB47441, GB53953, GB55680, GB41398, GB55302, GB44173, GB49443, GB54503, GB51598, GB41175, GB54221, GB50226, GB45254, GB42488, GB52587, GB45653, GB40686, GB40239, GB41157, GB48958, GB48643, GB47754	99	1879	3583	0.808973	1	1	100

[truncated: 8 more sheets: sTable8e, sTable8f, sTable9a, sTable9b, sTable9c, sTable9d, sTable9e, sTable9f]
